# Supplementary material for: Ferroptosis of select skin epithelial cells initiates and maintains chronic systemic immune-mediated psoriatic disease
Source: J Clin Invest. 2024 Nov 21;135(2):e183219. doi: 10.1172/JCI183219 (PMC11735110; doi:10.1172/JCI183219)
Supplement: Supplemental table 1 [file jci-135-183219-s076.xlsx]

## Sheet: PE content
					N=perilesional skin (control)				PE = phosphatidylethanolamine
					P=psoriatic skin (patient-matched)				PL= phosopholipids
	PE diacyl (pmol/μmol PLs)												PE alkenyl-acyl (pmol/μmol PLs)
		2N	4N	5N	7N	9N	2P	4P	5P	7P	9P			2N	4N	5N	7N	9N	2P	4P	5P	7P	9P
	PE(28:0)	0.14	3.76	0.77	0.66	0.49	0.9	0.42	0.91	0.45	0.42		PEo(28:0)	0.13	0.2	3.73	1.26	0.13	0.45	0.7	3.59	0.12	0.05
	PE(30:0)	18.11	21.12	19.67	2.59	13.15	26.03	22.18	25.1	28.62	17.78		PEo(32:0)	5.32	8.61	5.38	0.77	3.53	13.51	3.44	5.68	2.02	5.97
	PE(32:0)	168.92	250.58	193.23	35.13	150.32	279.45	305.74	256.2	140.85	132.98		PEo(34:0)	12.45	14.86	14.05	1.73	7.92	18.21	12.2	7.09	3.95	5.12
	PE(34:0)	42.62	4.38	23.25	4.96	9.89	1.58	2.39	0.17	1.35	1.03		PEp(28:0)	27.29	6.55	38.65	30.72	4.16	0.32	0	10.64	3.34	0.26
	PE(36:0)	3.14	2.2	4.88	1.2	2.36	1.23	1.59	1.09	0.8	0.56		PEp(30:0)	18.93	26.22	45.71	11.86	15.26	15.01	15.9	18.18	21	15.72
	PE(42:0)	2.39	3.61	5.37	6.99	4.79	6.71	2.58	3.38	3.33	4.34		PEp(32:0)	279.68	490.15	487.83	92.61	220.44	236.11	399.34	285.67	169.95	176.71
	PE(30:1)	10.17	12.4	3.03	0.24	9.61	11.98	4.09	4.17	21.84	16.25		PEp(34:0)	42.87	80.76	7.45	2.48	35.11	84.84	55.53	25.79	10.19	56.22
	PE(32:1)	310.99	273.39	206.4	86.35	310.37	546.89	267.45	215.41	611.16	511.3		PEp(38:0)	7.7	6.63	6.18	1.93	1.56	15.13	6.52	14.98	9.17	3.42
	PE(34:1)	4541.73	5064.92	3640.88	1319.04	4259.54	6708.54	4947.05	3961.87	4989.07	5259.54		PEp(40:0)	2.88	3.42	5.67	0.9	1.76	4.69	4.83	9.69	4.17	3.29
	PE(36:1)	9293.05	8325.89	6981.96	5026.85	8274.96	10519.5	7030.93	8057.99	6667.11	8856.58		PEp(42:0)	4.32	2.83	6.34	1.27	0.1	1.57	1.17	3.32	3.38	1.05
	PE(38:1)	284.75	296.87	287.88	238.24	282.79	264.91	200.89	252.41	198.12	272.32		PEp(44:0)	0.12	0.09	1.08	0.39	0.06	1.02	0	0.68	0.14	0.47
	PE(40:1)	259.39	265.57	227.14	227.86	326.14	194.6	157.4	214.09	188.83	291.26		PEp(30:1)	39.8	5.4	19.42	44.73	12.02	2.68	2.73	4.79	8.74	2.44
	PE(42:1)	264.97	335.04	291.61	274.64	461.84	247.09	222.26	342.54	237.58	456.64		PEp(32:1)	313.57	229.25	240	115.02	326.57	221.89	146.2	124.38	294.96	355.02
	PE(44:1)	11.13	19.9	9.2	9.26	23.68	11	12.11	21.13	12.99	31.99		PEp(34:1)	6119.54	5014.07	5895.55	3519.99	5057.82	3947.4	3555.9	3218.42	2915.72	4067.06
	PE(32:2)	148.04	116.41	88.38	47.41	137.33	204.91	78.99	70.87	245.97	211.04		PEp(36:1)	1640.51	1245.25	1650.79	1439.7	1505.51	1151.05	683.2	871.61	775.15	1053.73
	PE(34:2)	7288.08	6141.17	4537.16	2083.65	6162.59	10058.8	5619.95	4090.39	6316.65	7105.32		PEp(38:1)	91.92	79.71	96.96	63.68	65.38	145.99	70.45	89.39	99.96	83.82
	PE(36:2)	27713.1	23754.3	18142.4	13168.8	24007.9	33562.2	20497.5	16206.4	21753.1	28029.1		PEp(40:1)	31.45	30.29	43.96	15.97	25.78	53.05	39.94	53.4	41.02	39.57
	PE(38:2)	1026.29	1137.64	856.36	846.68	1118.87	1185.66	784.4	772.63	844.92	1100.81		PEp(42:1)	8.03	16.53	25.32	8.84	14.71	22.44	14.53	31.45	21.78	20.91
	PE(40:2)	716.66	713.66	523.43	694.21	983.86	615.15	376.92	423.54	465.73	812.84		PEp(44:1)	4.46	5.19	6.16	0.52	2.51	3.69	1.07	9.09	7.13	4.77
	PE(42:2)	717.16	720.83	555.15	701.7	1179.85	590.51	438.77	501.52	548.81	1021.83		PEp(32:2)	86.65	38.74	65.02	33.39	56.24	18.03	6.53	15.51	23.34	38.43
	PE(44:2)	36.7	40.12	27.24	25.17	67.21	32.23	38.61	47.26	44.43	95.93		PEp(34:2)	11711.4	8267.57	10004.2	7505.63	11887.5	4416.85	2739.57	2836.37	3292.76	6586.39
	PE(32:3)	1.75	0.8	0.22	0.47	2.32	3.85	1.22	0.03	5.11	5.25		PEp(36:2)	7474.65	4995.51	6096.15	6279.56	7526.78	3306.9	1609.25	1947.33	2585.98	4654.14
	PE(34:3)	540.87	456.1	298.86	182.32	564.97	1087.46	403.08	303.46	1067.69	1048.31		PEp(38:2)	246.96	158.3	232.73	193.15	210.04	201.07	92.24	142.28	176.17	174.61
	PE(36:3)	12170.9	12157.8	7667.94	6058.51	10939.6	17498.3	10092.8	6899.83	12031.1	15037.7		PEp(40:2)	98.61	64.2	111.65	64.39	88.12	96.28	51.29	80	77.07	86.77
	PE(38:3)	2890.25	4184.68	2870.17	1371.84	2087.54	4913.67	5102.65	4103.16	2923.8	3497.1		PEp(42:2)	46.27	42.66	64.16	31.93	52.26	60.18	35.59	56.82	47.97	61.9
	PE(40:3)	331.16	373.24	201.36	256.99	360.9	429.82	292.69	255.72	323.34	468.05		PEp(44:2)	5.67	6.35	10.46	1.94	6.93	9.77	5.24	13.82	10.3	12.63
	PE(42:3)	217.91	278	140.53	197.18	323.09	256.87	217.35	220.49	281.8	311.26		PEp(32:3)	3.83	2.86	0.94	2.66	1.79	3.57	2.22	0.95	1.89	2.9
	PE(44:3)	54.36	96.37	60.2	55.03	100.58	94.83	111.98	97.18	104.42	151.45		PEp(34:3)	200.53	150.11	136.64	121	214.67	115.11	82.31	68.41	154.64	215.89
	PE(34:4)	40.87	38.78	26.11	9.67	33	49.05	26.21	22.45	37.38	52.65		PEp(36:3)	7194.31	5911.95	5786.74	4136.56	7177.65	4253.19	3113.58	2695.64	2542.63	5642.59
	PE(36:4)	4350.59	4153.98	3038.03	1869.04	3520.49	5859.73	4029.03	2952.74	3325.01	4073.92		PEp(38:3)	36.37	1687.83	91.6	10.05	79.87	275.5	650.53	36.36	28.46	665
	PE(38:4)	8324.48	9059.16	9025.24	4108.89	7015.71	16089.4	15817.9	14715.7	9355.65	9929.85		PEp(42:3)	92.36	77.99	111.36	61.01	99.02	90.31	57.14	84.62	61.34	79.74
	PE(40:4)	796.09	1047.5	902.15	392.4	649.33	1552.76	1906.4	1920.72	772.08	980.37		PEp(44:3)	3.96	5.9	10.42	1.14	6.31	9.36	6.26	13.27	8.57	12.09
	PE(42:4)	157.59	241.79	189.37	146.58	149.94	307.61	187.05	240.78	220.49	180.09		PEp(34:4)	24.15	11.44	19.17	9.9	13.21	22.26	16.96	19.83	21.08	20.51
	PE(44:4)	197.19	296.29	251.34	177.32	264.77	330.95	335.15	335.99	333.63	320.41		PEp(36:4)	16740.1	17125	18040.9	8230.68	14351.5	16018.7	17037.5	14797.9	9437.66	12762.7
	PE(34:5)	1.87	1.14	0.9	0.37	1.23	1.62	2.68	0.89	2.66	2.03		PEp(38:4)	17638.7	14020.6	20313.5	10423.4	13196.5	15397.9	14839.9	16063.6	8719.49	11726.9
	PE(36:5)	138.37	94.35	91.45	47.22	136.85	299.38	152	151.16	213.49	235.75		PEp(40:4)	1683.94	1525.93	1991.83	984.36	1281	2055.75	2104.67	2519.09	1069.48	1266.49
	PE(38:5)	1711.17	2023.05	1696.46	653.29	1510.21	4038.9	3638.78	3078.43	2538.06	2468.67		PEp(42:4)	190.75	165.22	225.92	116.87	185.65	232.83	221.87	278.06	157.81	211.07
	PE(40:5)	703.49	981.21	751.41	300.34	545.15	1785.47	1967.81	1800.64	804.35	989.88		PEp(44:4)	26.59	27.82	33.48	11.35	27.82	42.64	41.29	51.9	27.24	44.6
	PE(42:5)	106.67	171.36	103.39	76.12	110.54	220.74	222.39	180.24	184.45	202.96		PEp(36:5)	225	245.84	287.88	94.36	279.01	262.26	286.08	303.94	218.54	374.06
	PE(44:5)	112.54	168.67	96.6	95.3	139.46	207.17	205.59	173.06	206.4	229.15		PEp(38:5)	11678.2	10951.4	10392.5	6592.01	10102.4	11150	9619.04	6536.29	6646.1	9963.37
	PE(36:6)	1.76	5.44	2.83	1.32	2.47	16.07	8.08	7.11	12.45	5.94		PEp(40:5)	1876.53	1601.29	1866.75	928.15	1430.18	2290.44	2291.28	2445.42	1179.02	1671.94
	PE(38:6)	706	937.71	677.46	254.29	711.42	1782.48	2018.95	1410.12	894.79	981.57		PEp(42:5)	245.29	226.58	256.79	115.18	219.74	334.72	316.35	357.85	185.81	294.83
	PE(40:6)	918.59	1435.35	934.2	436.06	989.75	2463.63	3047.96	2221.1	1331.97	1665.5		PEp(44:5)	127.95	133	132.98	51.49	123.9	217.03	207.94	249.33	125.48	234.89
	PE(42:6)	33.07	67.34	34.15	22.59	46.49	113.68	128.11	99.94	76.23	92.61		PEp(36:6)	4.55	2.63	3.39	1.82	2.14	11.4	7.59	6.66	6.53	5.39
	PE(44:6)	47.71	81.55	44.44	36.01	67.6	100.19	119.8	98.95	78.62	111.6		PEp(38:6)	3976.66	3975.88	3537.08	1626.04	3856.63	4924.99	6061.21	3752.46	2467.95	4138.73
	PE(38:7)	13.87	11.3	8.55	2.83	22.26	71.77	49.36	38.92	39.03	39.72		PEp(40:6)	2734.77	2208.63	2705.76	1175.24	2341.01	3165.63	3337.47	3122.05	1534.58	2587.88
	PE(40:7)	289.44	478.11	287.89	104.31	335.37	1042.25	1176.3	707.86	542.44	675.04		PEp(42:6)	153.35	159.79	164.75	69.8	160.59	240.9	259.19	250.03	128.35	220.91
	PE(42:7)	25.46	60.08	25.25	13.18	31.48	87.52	105.4	73.87	55.94	77.96		PEp(44:6)	98.75	115.1	116.67	34.76	105.49	176.37	196.34	174.84	84.62	193.68
	PE(44:7)	6.46	42.54	12.61	14.07	23.91	41.28	59.77	40.14	38.49	55.44		PEp(38:7)	26.67	28.09	30.83	18.92	39.69	42.31	40.99	32.46	31.65	55.73
	PE(40:8)	38.83	50.43	38.2	21.55	48.69	128.45	148.36	83.44	75.6	67.54		PEp(40:7)	1288.48	1256	1031.85	574.22	1457.39	1590.87	1611.09	1178.7	884.96	1834.53
	PE(42:8)	27.82	27.71	26.09	22.27	27.32	49.38	49.65	35.85	22.84	27.76		PEp(42:7)	61.26	62.68	59.62	24.04	72.31	97.92	109.9	84.93	50.84	102.63
	PE(44:8)	3	7.67	8.36	16.74	3.55	5.48	24.79	13.83	8.07	11.99		PEp(44:7)	23.59	25.34	23.57	5.22	23.59	48.53	55.77	44.7	18.24	50.24
	PE(40:9)	18.91	17.94	21.4	15.9	23.09	9.87	15.73	10.21	15.96	19.93
	PE(42:9)	10.46	12.48	11.91	9.64	17.63	11.45	4.96	8.12	6.89	9.71
	PE(40:10)	37.18	35.51	48.72	41.53	78.52	13.32	10.83	6.55	13.03	28.53
	PE(44:10)	18.16	13.89	15.21	7.97	10.65	28.24	23.73	20.49	16.86	12.98
	PE(42:10)	14.44	14.55	20.22	32.37	36.87	9.64	4.72	4.25	15.09	18.93
	PE(42:11)	7.06	8.26	10.09	16.05	22.34	4.56	2.28	5.83	8.47	8.22
	PE(44:12)	24.51	40.65	81.49	54.92	72.43	42.79	49.85	60.52	47.52	52.62

## Sheet: oxPE+1O
	oxPE+1[O] (pmol/μmol PLs)
		2N	4N	5N	7N	9N	2P	4P	5P	7P	9P
	PE(32:2)+1O	0.17	0.31	0.15	0.36	0.9	0.18	0.29	0.38	0.23	0.13		N=perilesional skin (control)				PE = phosphatidylethanolamine
	PE(34:2)+1O	45.06	16.79	11.92	3	165.94	39.63	7.55	32	6.92	17.78		P=psoriatic skin (patient-matched)				PL= phosopholipids
	PE(36:2)+1O	85.35	38.11	31.77	15.54	222.98	87.91	18.51	81.31	17.05	37.52
	PE(38:2)+1O	1.93	0.23	0.26	0.49	0.24	0.09	0.06	0.14	0.25	0.33
	PE(34:3)+1O	63.02	2.6	14.85	0.15	182.79	57.01	0.49	25.38	0	13.99
	PE(36:3)+1O	139.44	41.72	45.11	21.98	352.59	194.74	30.21	117.51	39.23	69.75
	PE(38:3)+1O	7.62	6.25	4.12	2.98	11.96	6.57	3.01	7.54	6.05	7.17
	PE(40:3)+1O	3.15	3.14	10.47	4.65	8.17	5.49	1.89	6.78	2.98	3.61
	PE(34:4)+1O	1.04	0.84	0.2	0.97	4.99	1.16	0.51	1.06	0.45	0.17
	PE(36:4)+1O	58.7	22.8	17.42	6.29	143.8	102.13	16.22	50.88	18.51	32.99
	PE(38:4)+1O	26.94	18.99	28.91	24.44	28.55	29.53	17.27	39.9	21.67	22.26
	PE(40:4)+1O	12.33	1.64	10.48	7.47	5.05	8.04	2.95	12.62	3.63	2.7
	PE(34:5)+1O	1.26	0.89	1.68	2.12	1.11	0.93	2.34	0.6	0.68	0.69
	PE(36:5)+1O	11.18	0	3.14	1.03	17.72	19.06	1.2	12.46	0	3.3
	PE(38:5)+1O	71.96	30.84	61.08	66.07	86.79	36.44	8.88	57.56	25.04	33.43
	PE(40:5)+1O	14.66	1.91	0.37	0.49	3.86	0.49	0.01	0.47	0.68	0.3
	PE(42:5)+1O	4.94	0.28	0.74	0.96	0.19	0.62	0.99	0.3	0.17	0.06
	PE(38:6)+1O	0.95	1.25	1.34	0.6	5.47	1.91	2.54	2.35	5.79	1.66
	PE(40:6)+1O	31.59	31.19	26.92	21.53	36.73	40.76	26.24	34.2	32.28	35.12
	PE(42:6)+1O	1.96	0.37	0.18	0.54	0.05	0	0.5	0	0	0
	PE(44:6)+1O	1.51	0.43	0.22	0.25	0.94	0.86	0.32	0.98	0.36	0.32
	PE(38:7)+1O	3.5	3.93	2.4	2.53	2.67	7.41	2.91	4.52	7.71	2.54
	PE(40:7)+1O	9.71	12.09	5.34	7.64	21.27	14.71	15.66	9.81	14.61	17.66
	PE(42:7)+1O	6.86	4.7	13.68	9.23	9.18	13.5	9.15	9.38	8.36	7.19
	PE(40:8)+1O	4.53	6.61	13.5	10.37	12.28	6.77	11.92	15.16	8.85	5.5
	PE(42:8)+1O	6.41	10.61	8.12	2.95	7.86	16.71	22.36	20.95	15.2	12.35
	PE(40:9)+1O	17.92	32.62	20.13	2.19	24.87	33.85	24.98	16.89	33.31	31.02
	PE(42:9)+1O	1.51	3.21	1.29	1.71	5.58	1.9	1.43	1.06	3.9	6.14
	PE(40:10)+1O	42.74	39.01	32.99	10.05	46.6	62.08	42.05	23.88	41.88	49
	PE(42:10)+1O	108.45	121.04	100.51	92.16	155.18	153.81	124.14	87.84	136.25	148.68
	PE(42:11)+1O	50.22	62.89	35.18	38.14	66.55	80.68	58.3	35.96	73.84	72.38
	PE(44:12)+1O	25.31	35.85	37.37	23.75	40.49	58.22	80.89	56.56	53.27	42.96
	PEp(36:2)+1O	9.93	4.19	2.6	4.52	5.19	11.7	10.9	7.77	5.45	2.9
	PEp(36:4)+1O	6.31	3.6	7.63	2	1.7	3.3	1.92	4.15	1.53	5.77
	PEp(38:4)+1O	12.58	1.95	4.82	1.66	2.02	15.27	12.55	13.33	3.01	1.28

## Sheet: oxPE+2O
	oxPE+2[O] (pmol/μmol PLs)
		2N	4N	5N	7N	9N	2P	4P	5P	7P	9P
	PE(32:2)+2O	0.1	0.56	0.05	0.35	0.19	1.66	0.28	0.56	0.26	0.21		N=perilesional skin (control)				PE = phosphatidylethanolamine
	PE(34:2)+2O	12.43	4.54	1.49	1.77	63.65	17.59	3.53	11	1.02	0.01		P=psoriatic skin (patient-matched)				PL= phosopholipids
	PE(36:2)+2O	58.35	15.38	14.33	2.93	218.92	73.57	2.67	67.64	2.59	23.7
	PE(38:2)+2O	0.68	0.66	8.89	0.63	2.03	1.6	0.38	0.59	0.36	0.5
	PE(40:2)+2O	1.31	1.74	0.52	0.5	1.61	1.61	2.19	0.55	1.5	1.85
	PE(34:3)+2O	37.17	1.97	5.86	1.34	83.09	67.68	1.42	28.71	0.52	8.23
	PE(36:3)+2O	162.46	29.37	31.99	8.04	355.56	261.92	17.06	136.58	13.92	56.54
	PE(38:3)+2O	2.87	0.2	0.32	0.8	3.76	1.44	0.27	5.64	0	0.51
	PE(40:3)+2O	8.15	3.81	1.62	2.11	5.14	3.57	4.79	2.42	3.31	2.36
	PE(34:4)+2O	1.35	0.66	0.64	1.24	10.85	1.35	2.02	1.49	0.62	0.7
	PE(36:4)+2O	86.94	45.61	39.95	14	187.45	169.07	30.28	76.33	52.31	75.66
	PE(38:4)+2O	56	65	93	41	55	159	157	224	120	107
	PE(40:4)+2O	6.72	2.6	2.2	0.98	5.83	2.87	3.29	3.86	2.8	3.25
	PE(36:5)+2O	19.62	2.44	4.16	1.38	29.39	29.01	2.51	14.92	0.37	0.45
	PE(40:5)+2O	35.6	22.6	25.26	32.32	33.51	40.12	16.8	20.8	33.76	23.48
	PE(42:5)+2O	38.6	0	1.72	1.28	10.36	2.46	3.43	2.71	1.33	1.03
	PE(44:5)+2O	2.32	2.94	1.23	3.59	1.61	0.54	1.71	1.57	2.96	3.65
	PE(38:6)+2O	91.82	51.36	77.92	68.88	92.63	16.48	15.07	28.65	16.71	53.71
	PE(40:6)+2O	36.04	27.12	27.17	37.95	49.18	73.74	42.99	27.52	125.81	75.99
	PE(42:6)+2O	2.23	0.45	0.27	0.5	0.48	0.52	0.24	0.57	1.13	0.69
	PE(38:7)+2O	0.74	0.76	0.66	2.01	0.73	3.02	1.64	0.56	0.75	0.67
	PE(40:7)+2O	48.8	32.91	59.43	25.16	42.49	66.99	23.24	21.17	49.07	54.88
	PE(44:7)+2O	7	5.14	7.32	2.53	2.16	7.56	9.5	10.48	7.01	5.19
	PE(42:8)+2O	66.47	50.02	90.73	51.13	65.68	59.15	48.97	64.53	36.66	45.07
	PE(42:9)+2O	1.44	1.69	1.81	1.09	1.74	1.91	6.28	2.16	4.22	3.88
	PE(42:10)+2O	4.82	3.53	6.38	3.17	3.01	6.67	9.03	4.94	3.45	6.04
	PE(44:10)+2O	2.56	2.04	3.88	1.25	2.27	3.38	4.39	2.27	0.99	1.65
	PEp(38:2)+2O	2.66	2.13	1.62	0.35	2.51	3.51	1.56	2.17	2.28	2.19
	PEp(38:3)+2O	4.93	0.3	1.54	1.42	4.82	0	1.53	0.48	0	0.13
	PEp(40:3)+2O	0.24	0.5	0.7	0.67	0.81	3.14	1.11	0.81	0.52	0.61
	PEp(36:4)+2O	9.74	9.3	22.3	12.15	33.46	7.12	9.68	14.83	18.2	8.72
	PEp(40:4)+2O	1.58	0.41	1.11	0.41	1.02	0.21	0.43	0.63	0.03	0.31
	PEp(36:5)+2O	12.41	12.63	11.57	9.57	16.21	6.28	4.34	2.56	2.83	9.27
	PEp(40:5)+2O	9.64	1.52	1.6	1.86	6.42	0.79	0.72	0.84	0.69	0.43
	PEp(42:5)+2O	2.8	0.47	0.71	0.58	1.22	4.28	0.86	2.21	0.49	0.58
	PEp(40:6)+2O	1.13	32.13	25.11	22.44	0.53	36.9	27.25	35	17.83	41.94
	PEp(42:6)+2O	2.68	0.17	0.44	0.35	2.98	0.14	0	0.34	0.24	0.27
	PEp(40:7)+2O	80.71	59.82	105.07	65.5	79.71	77.2	53.07	63.22	55.33	61.13

## Sheet: oxPE+3O
	oxPE+3[O] (pmol/μmol PLs)
		2N	4N	5N	7N	9N	2P	4P	5P	7P	9P
	PE(34:2)+3O	0.11	0.66	0.21	0.35	0.59	0.57	0.11	0.27	0.84	0.19		N=perilesional skin (control)				PE = phosphatidylethanolamine
	PE(36:2)+3O	2.12	1.73	0.79	1.7	5.13	4.4	2.89	1.6	0.75	0.85		P=psoriatic skin (patient-matched)				PL= phosopholipids
	PE(38:2)+3O	0.46	1.28	1.46	0.63	0.25	0.76	2.13	0.93	0.53	0.27
	PE(40:2)+3O	1.7	0.76	1.39	0.39	1.68	0.12	1	0.77	0	0.26
	PE(36:3)+3O	3	1.49	0.95	1.79	24.56	4.7	1.41	0.9	0.17	1.4
	PE(40:3)+3O	4.29	0.2	0.73	1.29	0.15	1.08	2.21	0.53	0.67	0.67
	PE(34:4)+3O	3.35	3.34	4.82	9.13	9.38	5.08	2.61	3.23	3.52	2.77
	PE(36:4)+3O	0.41	0.32	0.21	0.45	0.67	0.74	0.18	0.52	0	0
	PE(40:4)+3O	0.99	1.88	1.96	0.93	1.97	2.68	4.32	7.58	6.09	3.28
	PE(42:4)+3O	1.63	2.75	1.18	1.83	0.88	2.9	1.38	2.24	1.92	2.21
	PE(36:5)+3O	0.24	0.07	0	0.51	0.23	0.99	0.53	0.3	1.02	0.15
	PE(38:5)+3O	25.68	31.52	21.19	4.8	26.85	44.9	27.5	25.97	31.56	29.75
	PE(40:5)+3O	34.94	27.83	47.38	23.72	40.57	37.06	35.42	50.73	26.55	36.26
	PE(42:5)+3O	24.03	20.89	27.98	24.94	26.46	15.7	18.96	21.4	23.48	23.79
	PE(38:6)+3O	40.17	30.07	26.46	6.77	35.89	57.48	27.19	21.89	35.63	37.84
	PE(40:6)+3O	150.28	125.14	108.17	81.71	155.45	190.73	127.2	103.36	132.45	160.8
	PE(44:6)+3O	5.44	2.24	4.85	2.54	5.27	3.87	1.88	3.82	1.64	2.37
	PE(38:7)+3O	1.29	0.61	0.49	0.21	1.49	1.17	0.92	0.73	0.99	2.73
	PE(40:7)+3O	51.27	48.8	23.58	17.71	42.73	71.05	36.81	28.38	58.11	63.72
	PE(42:7)+3O	2.34	4.19	4.19	1.74	1.14	6.55	2.81	0.8	2.48	3.68
	PE(40:8)+3O	23.38	12.07	30.24	45.59	49.15	5.43	2.84	6.59	11.84	9.84
	PE(42:8)+3O	17.9	11.07	27.43	1.11	1.67	47.61	47.47	35.31	14.44	1.89
	PE(40:9)+3O	1.06	1.56	1.31	1.02	2.4	1.24	3.81	1.54	1.58	1.78
	PE(42:9)+3O	1.93	2.77	2.22	3.14	8.2	3.58	3.12	2.26	3.13	3.78
	PE(42:10)+3O	37.27	28.28	39.65	44.17	52.35	36.31	31.71	29.04	41.28	35.14
	PE(44:12)+3O	5.83	3.96	5.46	4.08	15.32	5.59	8.9	6.04	8.35	9.61
	PEp(38:2)+3O	4.81	1	1.71	1.12	3.86	0.74	0.72	0.97	0.87	0.47
	PEp(38:3)+3O	9.57	2	2.55	2.61	11.13	0.61	1.8	1.32	0.1	0.92
	PEp(40:3)+3O	9.95	1.61	0.63	1.97	9.99	0	1.63	0.67	0.46	0.1
	PEp(36:4)+3O	0.3	0.02	0.19	0.15	1.25	0.23	0.27	0.35	0.3	0.16
	PEp(38:4)+3O	75.81	3.47	57.2	24.76	40.78	30.65	24.14	3.77	35.83	6.32
	PEp(40:4)+3O	2.99	2.03	4.34	4.34	5.19	3.09	3.35	3.73	3.78	2.51
	PEp(40:5)+3O	4.6	0.12	0.18	1.8	2.2	0.13	1.33	0.99	0.18	0.75
	PEp(40:6)+3O	19.54	10.56	36.65	39.67	37.73	2.49	4.96	5.47	3.73	16.45
	PEp(42:6)+3O	7.39	1.87	0.32	1.45	8.6	0.7	0	1.16	0.11	1.4
