# Supplementary material for: Ferroptosis of select skin epithelial cells initiates and maintains chronic systemic immune-mediated psoriatic disease
Source: J Clin Invest. 2024 Nov 21;135(2):e183219. doi: 10.1172/JCI183219 (PMC11735110; doi:10.1172/JCI183219)
Supplement: Supplemental table 2 [file jci-135-183219-s079.xlsx]

## Sheet: A. DEGs psoriasis P vs N
			Differentially expressed genes, human psoriasis	Patient	Lesional	Perilesional
				1	P-7	N-8
				2	P-9	N-10
				3	P-11	N-12
Ensembl ID	Gene Symbol	Chromosome Name	Description	FC	Fixed_Fold	logFC	F	PValue	FDR	N_CPM_mean	P_CPM_mean	N-8_S2	N-10_S4	N-12_S6	P-7_S1	P-9_S3	P-11_S5
ENSG00000129988	LBP	20	lipopolysaccharide binding protein [Source:HGNC Symbol;Acc:HGNC:6517]	103.25	103.25	6.69	14.1492	0.00127376	0.0358654	0	0.2	0	0	0	0.4	0.21	0
ENSG00000213201	FABP5P10	2	fatty acid binding protein 5 pseudogene 10 [Source:HGNC Symbol;Acc:HGNC:31066]	93.0542	93.0542	6.54	13.4737	0.00157057	0.0416972	0	0.19	0	0	0	0.21	0.31	0.05
ENSG00000285492		6	novel transcript	83.2859	83.2859	6.38	12.2292	0.00234047	0.0555649	0	0.18	0	0	0	0.1	0.34	0.1
ENSG00000243466	IGKV1-5	2	immunoglobulin kappa variable 1-5 [Source:HGNC Symbol;Acc:HGNC:5741]	81.0084	81.0084	6.34	8.25105	0.00958178	0.1443	0	0.18	0	0	0	0	0.55	0
ENSG00000258566		14	H1 histone family, member O, oocyte-specific (H1FOO) pseudogene	79.3413	79.3413	6.31	13.3258	0.00164531	0.0430977	0	0.28	0	0	0	0.04	0.07	0.74
ENSG00000232679	LINC01705	1	long intergenic non-protein coding RNA 1705 [Source:HGNC Symbol;Acc:HGNC:52493]	76.6386	76.6386	6.26	12.0384	0.00249199	0.0578705	0	0.17	0	0	0	0.18	0.17	0.17
ENSG00000268295	POLR3GP1	14	RNA polymerase III subunit G pseudogene 1 [Source:HGNC Symbol;Acc:HGNC:23345]	69.551	69.551	6.12	10.2116	0.0046509	0.0884386	0	0.16	0	0	0	0.09	0.26	0.12
ENSG00000229271		3	novel transcript	67.1819	67.1819	6.07	8.23977	0.00962342	0.144707	0	0.14	0	0	0	0.34	0.07	0
ENSG00000289888		22	novel transcript, sense intronic to MTMR3	67.1819	67.1819	6.07	6.72152	0.0176337	0.216204	0	0.15	0	0	0	0	0.46	0
ENSG00000290012		4	novel transcript, sense intronic to TENM3	57.68	57.68	5.85	8.8759	0.00756004	0.122919	0	0.16	0	0	0	0.04	0.15	0.27
ENSG00000272002	LINC02973	2	long intergenic non-protein coding RNA 2973 [Source:HGNC Symbol;Acc:HGNC:56015]	54.1917	54.1917	5.76	8.23394	0.00964506	0.144905	0	0.13	0	0	0	0.13	0.09	0.17
ENSG00000169429	CXCL8	4	C-X-C motif chemokine ligand 8 [Source:HGNC Symbol;Acc:HGNC:6025]	50.5626	50.5626	5.66	158.245	2.21532e-11	6.94602e-07	1.29	35.57	0.24	3.6	0.04	14.51	67.13	25.08
ENSG00000144834	TAGLN3	3	transgelin 3 [Source:HGNC Symbol;Acc:HGNC:29868]	49.8665	49.8665	5.64	7.29524	0.0139534	0.185618	0	0.11	0	0	0	0.13	0.09	0.12
ENSG00000248837		4	novel transcript	46.5271	46.5271	5.54	5.99554	0.023954	0.265253	0	0.1	0	0	0	0.19	0.07	0.02
ENSG00000227945	PTPRK-AS1	6	PTPRK antisense RNA 1 [Source:HGNC Symbol;Acc:HGNC:40484]	45.2548	45.2548	5.5	6.43841	0.0198433	0.234077	0	0.11	0	0	0	0.06	0.14	0.12
ENSG00000050730	TNIP3	4	TNFAIP3 interacting protein 3 [Source:HGNC Symbol;Acc:HGNC:19315]	43.1115	43.1115	5.43	45.8651	9.44493e-07	0.000329046	0.6	13.05	0.02	1.77	0	4.66	9.12	25.38
ENSG00000249173	LINC01093	4	long intergenic non-protein coding RNA 1093 [Source:HGNC Symbol;Acc:HGNC:49218]	41.3553	41.3553	5.37	4.12215	0.0561986	0.454437	0	0.1	0	0	0	0	0.29	0
ENSG00000271714	FAM169A-AS1	5	FAM169A antisense RNA 1 [Source:HGNC Symbol;Acc:HGNC:56226]	39.6706	39.6706	5.31	5.57432	0.0287751	0.297177	0	0.1	0	0	0	0.06	0.1	0.12
ENSG00000253838		8	novel transcript	39.6706	39.6706	5.31	4.54142	0.0460216	0.402282	0	0.08	0	0	0	0.04	0.21	0
ENSG00000112116	IL17F	6	interleukin 17F [Source:HGNC Symbol;Acc:HGNC:16404]	38.8542	38.8542	5.28	17.7511	0.000374144	0.0156938	0.01	0.28	0.02	0	0	0.65	0.12	0.07
ENSG00000171956	FOXB1	15	forkhead box B1 [Source:HGNC Symbol;Acc:HGNC:3799]	37.2715	37.2715	5.22	4.37655	0.0497488	0.422208	0	0.07	0	0	0	0.13	0.09	0
ENSG00000271662		3	protein phosphatase 4, regulatory subunit 2, pseudogene.	37.014	37.014	5.21	5.07555	0.0359643	0.343094	0	0.09	0	0	0	0.09	0.07	0.1
ENSG00000290475	AP1B1P1	22	AP1B1 pseudogene 1 [Source:NCBI gene (formerly Entrezgene);Acc:23782]	36.7583	36.7583	5.2	5.26977	0.0329469	0.32406	0	0.12	0	0	0	0.01	0.07	0.27
ENSG00000287158		3	novel transcript	36.5044	36.5044	5.19	5.23987	0.0333921	0.326828	0	0.1	0	0	0	0.07	0.03	0.2
ENSG00000007171	NOS2	17	nitric oxide synthase 2 [Source:HGNC Symbol;Acc:HGNC:7873]	35.5062	35.5062	5.15	58.5913	1.425e-07	9.60862e-05	1.11	30.63	0.17	3.13	0.04	4.93	23.75	63.22
ENSG00000167941	SOST	17	sclerostin [Source:HGNC Symbol;Acc:HGNC:13771]	35.261	35.261	5.14	54.6322	2.4781e-07	0.00013282	0.13	3.25	0	0.4	0	2.6	3.29	3.87
ENSG00000200156	RNU5B-1	15	RNA, U5B small nuclear 1 [Source:HGNC Symbol;Acc:HGNC:10212]	35.261	35.261	5.14	4.15962	0.0551911	0.449886	0	0.07	0	0	0	0.1	0.1	0
ENSG00000229899		12	pseudogene similar to part of the cytochrome c oxidase subunit I (COX1)	35.0174	35.0174	5.13	4.47644	0.0474511	0.410429	0	0.08	0	0	0	0.04	0.14	0.05
ENSG00000225798		15	novel transcript	35.0174	35.0174	5.13	4.10953	0.0565427	0.456101	0	0.07	0	0	0	0.12	0.09	0
ENSG00000286201		Y	novel transcript	33.3589	33.3589	5.06	4.33973	0.0506276	0.427295	0	0.1	0	0	0	0	0.1	0.2
ENSG00000140519	RHCG	15	Rh family C glycoprotein [Source:HGNC Symbol;Acc:HGNC:18140]	33.1285	33.1285	5.05	43.8961	1.3073e-06	0.000398599	27.3	193.25	4.59	77.05	0.25	172.58	257.29	149.88
ENSG00000259790	ANP32BP1	15	acidic nuclear phosphoprotein 32 family member B pseudogene 1 [Source:HGNC Symbol;Acc:HGNC:24267]	32.6724	32.6724	5.03	4.28429	0.0519845	0.434422	0	0.07	0	0	0	0.07	0.09	0.05
ENSG00000237629	UQCRHP2	2	ubiquinol-cytochrome c reductase hinge protein pseudogene 2 [Source:HGNC Symbol;Acc:HGNC:38045]	32.6724	32.6724	5.03	4.03106	0.0587377	0.467375	0	0.08	0	0	0	0.15	0	0.1
ENSG00000254683	SNRPCP6	8	small nuclear ribonucleoprotein polypeptide C pseudogene 6 [Source:HGNC Symbol;Acc:HGNC:49821]	32.4467	32.4467	5.02	4.35022	0.0503753	0.425682	0	0.07	0	0	0	0.06	0.09	0.07
ENSG00000271828		5	novel transcript, antisense to MIER3	32.4467	32.4467	5.02	3.91891	0.0620469	0.484244	0	0.08	0	0	0	0	0.15	0.1
ENSG00000287597		5	novel transcript	32.4467	32.4467	5.02	3.84065	0.0644833	0.495914	0	0.06	0	0	0	0.1	0.09	0
ENSG00000231924	PSG1	19	pregnancy specific beta-1-glycoprotein 1 [Source:HGNC Symbol;Acc:HGNC:9514]	32.2226	32.2226	5.01	4.06575	0.0577554	0.462142	0	0.07	0	0	0	0.1	0.07	0.02
ENSG00000236581	STARD13-AS	13	STARD13 antisense RNA [Source:HGNC Symbol;Acc:HGNC:40873]	31.779	31.779	4.99	4.00938	0.0593611	0.470902	0	0.09	0	0	0	0	0.12	0.15
ENSG00000142224	IL19	1	interleukin 19 [Source:HGNC Symbol;Acc:HGNC:5990]	31.5594	31.5594	4.98	71.1654	2.90981e-08	3.96677e-05	0.49	10.8	0	1.37	0.11	0.68	12.21	19.51
ENSG00000256590	TRDV3	14	T cell receptor delta variable 3 [Source:HGNC Symbol;Acc:HGNC:12264]	31.3414	31.3414	4.97	3.51854	0.0757478	0.550477	0	0.07	0	0	0	0.03	0.17	0
ENSG00000253616		8	novel transcript	31.125	31.125	4.96	4.23797	0.0531501	0.439766	0	0.08	0	0	0	0.03	0.09	0.12
ENSG00000123689	G0S2	1	G0/G1 switch 2 [Source:HGNC Symbol;Acc:HGNC:30229]	30.4844	30.4844	4.93	68.8729	3.82176e-08	4.53429e-05	0.13	2.82	0.02	0.38	0	2.43	4.02	2
ENSG00000255649		12	novel transcript, antisense to PLBD1	30.4844	30.4844	4.93	4.19148	0.0543505	0.445816	0	0.08	0	0	0	0.07	0.03	0.12
ENSG00000131355	ADGRE3	19	adhesion G protein-coupled receptor E3 [Source:HGNC Symbol;Acc:HGNC:23647]	30.2738	30.2738	4.92	3.8209	0.0651155	0.499184	0	0.06	0	0	0	0.07	0.09	0.02
ENSG00000235478	LINC01664	22	long intergenic non-protein coding RNA 1664 [Source:HGNC Symbol;Acc:HGNC:52452]	30.2738	30.2738	4.92	3.34757	0.0826469	0.580479	0	0.06	0	0	0	0.18	0.02	0
ENSG00000137757	CASP5	11	caspase 5 [Source:HGNC Symbol;Acc:HGNC:1506]	29.8571	29.8571	4.9	76.5556	1.57332e-08	3.06013e-05	0.06	1.65	0.02	0.12	0.04	1.3	1.62	2.02
ENSG00000288057		Y	novel transcript	29.446	29.446	4.88	3.84796	0.0642513	0.494954	0	0.1	0	0	0	0	0.07	0.22
ENSG00000186431	FCAR	19	Fc alpha receptor [Source:HGNC Symbol;Acc:HGNC:3608]	28.6408	28.6408	4.84	20.7593	0.000163348	0.00889957	0.01	0.36	0	0.03	0	0.13	0.77	0.17
ENSG00000261742	LINC00922	16	long intergenic non-protein coding RNA 922 [Source:HGNC Symbol;Acc:HGNC:27545]	28.2465	28.2465	4.82	3.1432	0.0918761	0.618138	0	0.06	0	0	0	0.16	0.02	0
ENSG00000171711	DEFB4A	8	defensin beta 4A [Source:HGNC Symbol;Acc:HGNC:2767]	27.2843	27.2843	4.77	56.1373	2.00122e-07	0.000119519	40.34	331.44	8.65	111.25	1.14	200.89	512.35	281.06
ENSG00000287296		19	novel transcript, antisense to IER2	27.2843	27.2843	4.77	3.61073	0.0723065	0.534079	0	0.06	0	0	0	0.06	0.07	0.05
ENSG00000235321		2	novel transcript	27.0958	27.0958	4.76	3.78895	0.0661535	0.504612	0	0.08	0	0	0	0.04	0.03	0.15
ENSG00000238015		1	ribosomal protein L23 (RPL23) pseudogene	26.9087	26.9087	4.75	23.2115	9.82913e-05	0.0062323	0.02	0.71	0	0.02	0.04	0	0.21	1.92
ENSG00000286696		15	novel transcript, antisense to SEMA7A	26.9087	26.9087	4.75	3.48693	0.0769714	0.556211	0	0.06	0	0	0	0.03	0.1	0.05
ENSG00000273388		17	novel transcript, antisense to MYH13	26.9087	26.9087	4.75	3.41358	0.0798998	0.568731	0	0.05	0	0	0	0.09	0.05	0.02
ENSG00000175728	LINC02873	11	long intergenic non-protein coding RNA 2873 [Source:HGNC Symbol;Acc:HGNC:26805]	26.7228	26.7228	4.74	3.56533	0.0739781	0.541823	0	0.06	0	0	0	0.03	0.09	0.07
ENSG00000258942		14	novel transcript	26.7228	26.7228	4.74	3.56533	0.0739781	0.541823	0	0.06	0	0	0	0.03	0.09	0.07
ENSG00000267241	CYP4F10P	19	cytochrome P450 family 4 subfamily F member 10, pseudogene [Source:HGNC Symbol;Acc:HGNC:39943]	26.7228	26.7228	4.74	3.56533	0.0739781	0.541823	0	0.06	0	0	0	0.03	0.09	0.07
ENSG00000138684	IL21	4	interleukin 21 [Source:HGNC Symbol;Acc:HGNC:6005]	26.5382	26.5382	4.73	13.0215	0.00160417	0.0423122	0.01	0.24	0	0.02	0	0.37	0.12	0.22
ENSG00000229925		21	novel transcript	26.5382	26.5382	4.73	3.04479	0.0967471	0.635782	0	0.06	0	0	0	0.03	0.14	0
ENSG00000253384		8	family with sequence similarity 175, member A (FAM175A) pseudogene	26.5382	26.5382	4.73	3.04479	0.0967471	0.635782	0	0.06	0	0	0	0.03	0.14	0
ENSG00000230257	NFE4	7	nuclear factor, erythroid 4 [Source:HGNC Symbol;Acc:HGNC:29902]	26.3549	26.3549	4.72	3.63629	0.0713848	0.529258	0	0.09	0	0	0	0.03	0.02	0.22
ENSG00000234155	LINC02535	6	long intergenic non-protein coding RNA 2535 [Source:HGNC Symbol;Acc:HGNC:53569]	25.9921	25.9921	4.7	3.26699	0.0861502	0.595371	0	0.05	0	0	0	0.1	0.03	0.02
ENSG00000206073	SERPINB4	18	serpin family B member 4 [Source:HGNC Symbol;Acc:HGNC:10570]	25.6342	25.6342	4.68	41.106	2.10904e-06	0.00051064	188.94	1763.75	86.9	474.35	5.58	1512.36	1980.38	1798.52
ENSG00000145113	MUC4	3	mucin 4, cell surface associated [Source:HGNC Symbol;Acc:HGNC:7514]	25.4572	25.4572	4.67	31.0012	1.46484e-05	0.00172755	0.21	20.22	0.03	0.45	0.14	0.74	1.29	58.62
ENSG00000276015		11		25.4572	25.4572	4.67	2.98007	0.100116	0.648638	0	0.05	0	0	0	0.12	0.03	0
ENSG00000171049	FPR2	19	formyl peptide receptor 2 [Source:HGNC Symbol;Acc:HGNC:3827]	25.1067	25.1067	4.65	42.6892	1.60352e-06	0.000431568	0.04	0.93	0	0.12	0	0.16	1.86	0.76
ENSG00000153802	TMPRSS11D	4	transmembrane serine protease 11D [Source:HGNC Symbol;Acc:HGNC:24059]	24.9333	24.9333	4.64	52.9827	3.148e-07	0.000156673	3.93	38.93	0.41	11.23	0.14	10.74	49.29	56.74
ENSG00000204876		7	novel transcript	24.9333	24.9333	4.64	22.9829	9.2127e-05	0.00599916	0.01	0.4	0.02	0.02	0	0.24	0.4	0.57
ENSG00000216077	MIR887	5	microRNA 887 [Source:HGNC Symbol;Acc:HGNC:33661]	24.761	24.761	4.63	2.95734	0.101332	0.653125	0	0.05	0	0	0	0.07	0.07	0
ENSG00000288770		19	novel transcript	24.4201	24.4201	4.61	3.05707	0.0961228	0.633434	0	0.05	0	0	0	0.03	0.1	0.02
ENSG00000286750		17	novel transcript	24.2515	24.2515	4.6	3.32605	0.083566	0.584468	0	0.07	0	0	0	0.01	0.05	0.15
ENSG00000136694	IL36A	2	interleukin 36 alpha [Source:HGNC Symbol;Acc:HGNC:15562]	24.0839	24.0839	4.59	55.8357	2.08807e-07	0.000120448	4.28	35.78	0.68	12.14	0.04	19.16	55.49	32.7
ENSG00000126259	KIRREL2	19	kirre like nephrin family adhesion molecule 2 [Source:HGNC Symbol;Acc:HGNC:18816]	24.0839	24.0839	4.59	2.79981	0.110252	0.686957	0	0.05	0	0	0	0.03	0.12	0
ENSG00000211959	IGHV4-39	14	immunoglobulin heavy variable 4-39 [Source:HGNC Symbol;Acc:HGNC:5651]	24.0839	24.0839	4.59	2.79981	0.110252	0.686957	0	0.05	0	0	0	0.03	0.12	0
ENSG00000255274	SMIM35	11	small integral membrane protein 35 [Source:HGNC Symbol;Acc:HGNC:44179]	24.0839	24.0839	4.59	2.79981	0.110252	0.686957	0	0.05	0	0	0	0.03	0.12	0
ENSG00000248927		5	novel transcript	24.0839	24.0839	4.59	2.50924	0.129274	0.751035	0	0.05	0	0	0	0.16	0	0
ENSG00000211945	IGHV1-18	14	immunoglobulin heavy variable 1-18 [Source:HGNC Symbol;Acc:HGNC:5549]	23.9176	23.9176	4.58	2.44998	0.133621	0.764236	0	0.06	0	0	0	0	0.17	0
ENSG00000255128	HSPD1P3	8	heat shock protein family D (Hsp60) member 1 pseudogene 3 [Source:HGNC Symbol;Acc:HGNC:5264]	23.7524	23.7524	4.57	69.6046	3.50061e-08	4.30431e-05	0.52	6.37	0.1	1.47	0	4.88	10.89	3.35
ENSG00000254543	HSPD1P2	8	heat shock protein family D (Hsp60) member 1 pseudogene 2 [Source:HGNC Symbol;Acc:HGNC:5263]	23.5883	23.5883	4.56	45.4486	1.0109e-06	0.000346406	0.08	1.51	0	0.25	0	0.95	1.93	1.65
ENSG00000236311	TLX1NB	10	TLX1 neighbor [Source:HGNC Symbol;Acc:HGNC:37183]	23.5883	23.5883	4.56	2.86628	0.10638	0.672129	0	0.05	0	0	0	0.01	0.12	0.02
ENSG00000267582		19	novel transcript, antisense to ZSWIM4	23.2636	23.2636	4.54	3.10759	0.0936046	0.624054	0	0.06	0	0	0	0.01	0.07	0.1
ENSG00000133107	TRPC4	13	transient receptor potential cation channel subfamily C member 4 [Source:HGNC Symbol;Acc:HGNC:12336]	23.1029	23.1029	4.53	9.73004	0.00509038	0.0938567	0.01	0.18	0	0.02	0	0.34	0.15	0.05
ENSG00000113302	IL12B	5	interleukin 12B [Source:HGNC Symbol;Acc:HGNC:5970]	22.9433	22.9433	4.52	45.5821	9.89083e-07	0.000342676	0.04	1.29	0.02	0.12	0	0.19	1.53	2.14
ENSG00000232027		1	proteasome (prosome, macropain) 26S subunit, non-ATPase, 7 (Mov34 homolog) (PSMD7) pseudogene	22.7848	22.7848	4.51	2.98679	0.0997598	0.647133	0	0.07	0	0	0	0	0.05	0.17
ENSG00000222182	RNA5SP156	4	RNA, 5S ribosomal pseudogene 156 [Source:HGNC Symbol;Acc:HGNC:43056]	22.4711	22.4711	4.49	3.05151	0.0964048	0.634559	0	0.06	0	0	0	0.01	0.05	0.12
ENSG00000271018		12	mitochondrial inner membrane organizing system 1 (MINOS1) pseudogene	22.4711	22.4711	4.49	3.05151	0.0964048	0.634559	0	0.06	0	0	0	0.01	0.05	0.12
ENSG00000279676		19	TEC	22.1618	22.1618	4.47	34.335	7.42627e-06	0.00111677	0.03	0.79	0	0.05	0.04	0.19	0.46	1.72
ENSG00000138892	TTLL8	22	tubulin tyrosine ligase like 8 [Source:HGNC Symbol;Acc:HGNC:34000]	22.1618	22.1618	4.47	2.66509	0.118626	0.713223	0	0.04	0	0	0	0.06	0.07	0
ENSG00000250732	RPEP1	5	ribulose-5-phosphate-3-epimerase pseudogene 1 [Source:HGNC Symbol;Acc:HGNC:44520]	22.1618	22.1618	4.47	2.66509	0.118626	0.713223	0	0.04	0	0	0	0.06	0.07	0
ENSG00000287485		6	novel transcript	22.1618	22.1618	4.47	2.66509	0.118626	0.713223	0	0.04	0	0	0	0.06	0.07	0
ENSG00000263978	MIR4499	13	microRNA 4499 [Source:HGNC Symbol;Acc:HGNC:41739]	22.0087	22.0087	4.46	2.77822	0.111546	0.69144	0	0.05	0	0	0	0.03	0.09	0.02
ENSG00000258623		14	novel transcript, antisense to RAD51L1	21.8566	21.8566	4.45	2.91785	0.103486	0.661381	0	0.05	0	0	0	0.04	0.05	0.05
ENSG00000184108	TRIML1	4	tripartite motif family like 1 [Source:HGNC Symbol;Acc:HGNC:26698]	21.8566	21.8566	4.45	2.31866	0.143893	0.796351	0	0.05	0	0	0	0.15	0	0
ENSG00000261938		16	novel transcript	21.8566	21.8566	4.45	2.31866	0.143893	0.796351	0	0.05	0	0	0	0.15	0	0
ENSG00000275063		KI270726.1		21.8566	21.8566	4.45	2.31866	0.143893	0.796351	0	0.05	0	0	0	0.15	0	0
ENSG00000240143		X	novel transcript	21.7057	21.7057	4.44	2.54795	0.126527	0.742155	0	0.04	0	0	0	0.03	0.1	0
ENSG00000290498		11	novel transcript	21.7057	21.7057	4.44	2.54795	0.126527	0.742155	0	0.04	0	0	0	0.03	0.1	0
ENSG00000134827	TCN1	11	transcobalamin 1 [Source:HGNC Symbol;Acc:HGNC:11652]	21.5557	21.5557	4.43	68.8501	3.83227e-08	4.53429e-05	8.23	87.04	1.05	20.51	3.13	49.4	66.44	145.3
ENSG00000286144		22	novel transcript	21.5557	21.5557	4.43	2.8559	0.106974	0.673925	0	0.05	0	0	0	0.06	0.03	0.05
ENSG00000261599	HERC2P8	16	HERC2 pseudogene 8 [Source:HGNC Symbol;Acc:HGNC:38747]	21.5557	21.5557	4.43	2.24619	0.149969	0.814632	0	0.05	0	0	0	0	0.15	0
ENSG00000259617		15	novel transcript, antisense to INO80	21.259	21.259	4.41	2.92168	0.103274	0.660649	0	0.07	0	0	0	0.01	0.03	0.15
ENSG00000231650	RFESDP1	13	Rieske (Fe-S) domain containing pseudogene 1 [Source:HGNC Symbol;Acc:HGNC:39420]	21.259	21.259	4.41	2.61309	0.122058	0.725857	0	0.05	0	0	0	0.01	0.1	0.02
ENSG00000230570		6	1-aminocyclopropane-1-carboxylate synthase pseudogene	21.1121	21.1121	4.4	2.79235	0.110697	0.688527	0	0.05	0	0	0	0.01	0.07	0.07
ENSG00000232613	LINC02576	2	long intergenic non-protein coding RNA 2576 [Source:HGNC Symbol;Acc:HGNC:53748]	21.1121	21.1121	4.4	2.79235	0.110697	0.688527	0	0.05	0	0	0	0.01	0.07	0.07
ENSG00000265775		17	novel transcript, sense intronic ASIC2	20.9663	20.9663	4.39	2.50267	0.129748	0.752916	0	0.04	0	0	0	0.09	0.03	0
ENSG00000228561		3	novel transcript	20.5348	20.5348	4.36	2.7662	0.112274	0.693998	0	0.05	0	0	0	0.01	0.05	0.1
ENSG00000270174		6	novel transcript, antisense to FARS2	20.5348	20.5348	4.36	2.7662	0.112274	0.693998	0	0.05	0	0	0	0.01	0.05	0.1
ENSG00000288787		3	novel transcript	20.5348	20.5348	4.36	2.74226	0.113741	0.698656	0	0.05	0	0	0	0.06	0.02	0.07
ENSG00000255417	MTCO2P15	11	MT-CO2 pseudogene 15 [Source:HGNC Symbol;Acc:HGNC:52031]	20.5348	20.5348	4.36	2.68498	0.117343	0.710484	0	0.05	0	0	0	0.07	0.02	0.05
ENSG00000270379	HEATR9	17	HEAT repeat containing 9 [Source:HGNC Symbol;Acc:HGNC:26548]	20.5348	20.5348	4.36	2.68498	0.117343	0.710484	0	0.05	0	0	0	0.07	0.02	0.05
ENSG00000112299	VNN1	6	vanin 1 [Source:HGNC Symbol;Acc:HGNC:12705]	20.2521	20.2521	4.34	37.2927	4.20695e-06	0.000773647	0.89	7.39	0.07	2.56	0.04	3.25	7.4	11.51
ENSG00000167755	KLK6	19	kallikrein related peptidase 6 [Source:HGNC Symbol;Acc:HGNC:6367]	20.1122	20.1122	4.33	57.3364	1.69296e-07	0.000107236	17.29	128.42	5.13	45.36	1.39	149.09	127.74	108.44
ENSG00000234123	RHBDF1P1	3	RHBDF1 pseudogene 1 [Source:HGNC Symbol;Acc:HGNC:44499]	19.9733	19.9733	4.32	2.30495	0.145019	0.799292	0	0.05	0	0	0	0	0.12	0.02
ENSG00000289089		7	novel transcript	19.9733	19.9733	4.32	2.30495	0.145019	0.799292	0	0.05	0	0	0	0	0.12	0.02
ENSG00000187094	CCK	3	cholecystokinin [Source:HGNC Symbol;Acc:HGNC:1569]	19.8353	19.8353	4.31	7.99609	0.00993949	0.147595	0.01	0.16	0	0.02	0	0.31	0.12	0.05
ENSG00000289624		18	novel transcript	19.8353	19.8353	4.31	2.12535	0.160807	0.846512	0	0.04	0	0	0	0.13	0	0
ENSG00000244057	LCE3C	1	late cornified envelope 3C [Source:HGNC Symbol;Acc:HGNC:16612]	19.6983	19.6983	4.3	63.9776	7.00887e-08	6.55999e-05	3.7	28.45	0.73	10.04	0.32	24.32	35.57	25.45
ENSG00000276070	CCL4L2	17	C-C motif chemokine ligand 4 like 2 [Source:HGNC Symbol;Acc:HGNC:24066]	19.6983	19.6983	4.3	17.9241	0.000356072	0.0151774	0.02	0.34	0	0.05	0	0.3	0.46	0.25
ENSG00000283033		17	novel transcript	19.6983	19.6983	4.3	2.29001	0.146259	0.802981	0	0.04	0	0	0	0.1	0.02	0
ENSG00000288921		4	novel transcript	19.6983	19.6983	4.3	2.29001	0.146259	0.802981	0	0.04	0	0	0	0.1	0.02	0
ENSG00000225948	LINC02648	10	long intergenic non-protein coding RNA 2648 [Source:HGNC Symbol;Acc:HGNC:54132]	19.5622	19.5622	4.29	2.66197	0.118828	0.713578	0	0.06	0	0	0	0.01	0.03	0.12
ENSG00000260084		16	novel transcript, antisense to ZFP90	19.5622	19.5622	4.29	2.66197	0.118828	0.713578	0	0.06	0	0	0	0.01	0.03	0.12
ENSG00000223944		1	novel transcript	19.5622	19.5622	4.29	2.35402	0.141036	0.787764	0	0.04	0	0	0	0.04	0.07	0
ENSG00000287967		22	novel transcript, antisense to UQCR10	19.5622	19.5622	4.29	2.35402	0.141036	0.787764	0	0.04	0	0	0	0.04	0.07	0
ENSG00000185479	KRT6B	12	keratin 6B [Source:HGNC Symbol;Acc:HGNC:6444]	19.2929	19.2929	4.27	54.3175	2.59278e-07	0.000136108	211.56	892.78	15.54	604.22	14.92	548.2	1456.12	674.02
ENSG00000237073		9	novel transcript	19.1597	19.1597	4.26	2.55525	0.126016	0.740129	0	0.04	0	0	0	0.03	0.05	0.05
ENSG00000277304		16	Rho GTPase activating protein 23 (ARHGAP23) pseudogene	19.1597	19.1597	4.26	2.55525	0.126016	0.740129	0	0.04	0	0	0	0.03	0.05	0.05
ENSG00000271583		2	glioblastoma amplified sequence (GBAS) pseudogene	19.1597	19.1597	4.26	2.53316	0.127568	0.745542	0	0.07	0	0	0	0.03	0	0.17
ENSG00000259212		15	novel transcript, antisense to CRTC3	19.1597	19.1597	4.26	2.45984	0.132886	0.762467	0	0.04	0	0	0	0.06	0.03	0.02
ENSG00000286748		2	novel transcript	19.1597	19.1597	4.26	2.45984	0.132886	0.762467	0	0.04	0	0	0	0.06	0.03	0.02
ENSG00000288954		12	novel transcript	19.1597	19.1597	4.26	2.45984	0.132886	0.762467	0	0.04	0	0	0	0.06	0.03	0.02
ENSG00000243730	RPL29P3	14	ribosomal protein L29 pseudogene 3 [Source:HGNC Symbol;Acc:HGNC:23565]	19.0273	19.0273	4.25	2.5402	0.127071	0.743677	0	0.04	0	0	0	0.04	0.03	0.05
ENSG00000280502	Metazoa_SRP	11	Metazoan signal recognition particle RNA [Source:RFAM;Acc:RF00017]	19.0273	19.0273	4.25	2.48359	0.131135	0.757421	0	0.06	0	0	0	0	0.05	0.12
ENSG00000229106	BTBD6P1	1	BTB domain containing 6 pseudogene 1 [Source:HGNC Symbol;Acc:HGNC:51542]	18.8959	18.8959	4.24	2.45471	0.133267	0.76348	0	0.05	0	0	0	0.06	0	0.1
ENSG00000279428		17	TEC	18.8959	18.8959	4.24	2.45471	0.133267	0.76348	0	0.05	0	0	0	0.06	0	0.1
ENSG00000163739	CXCL1	4	C-X-C motif chemokine ligand 1 [Source:HGNC Symbol;Acc:HGNC:4602]	18.6357	18.6357	4.22	42.3203	1.70818e-06	0.000444474	0.27	6.24	0.24	0.59	0	2.81	3.42	12.49
ENSG00000147614	ATP6V0D2	8	ATPase H+ transporting V0 subunit d2 [Source:HGNC Symbol;Acc:HGNC:18266]	18.6357	18.6357	4.22	6.2597	0.0209182	0.242273	0.01	0.2	0	0.02	0	0.56	0.03	0
ENSG00000170279	C7orf33	7	chromosome 7 open reading frame 33 [Source:HGNC Symbol;Acc:HGNC:21724]	18.6357	18.6357	4.22	2.19875	0.154115	0.827932	0	0.04	0	0	0	0.1	0	0.02
ENSG00000203952	CCDC160	X	coiled-coil domain containing 160 [Source:HGNC Symbol;Acc:HGNC:37286]	18.507	18.507	4.21	2.12746	0.16061	0.845968	0	0.04	0	0	0	0.01	0.1	0
ENSG00000240991	RPL23AP67	12	ribosomal protein L23a pseudogene 67 [Source:HGNC Symbol;Acc:HGNC:36658]	18.507	18.507	4.21	2.12746	0.16061	0.845968	0	0.04	0	0	0	0.01	0.1	0
ENSG00000278195	SSTR3	22	somatostatin receptor 3 [Source:HGNC Symbol;Acc:HGNC:11332]	18.507	18.507	4.21	2.12746	0.16061	0.845968	0	0.04	0	0	0	0.01	0.1	0
ENSG00000118785	SPP1	4	secreted phosphoprotein 1 [Source:HGNC Symbol;Acc:HGNC:11255]	18.2522	18.2522	4.19	55.8169	2.09362e-07	0.000120448	0.14	2.83	0.3	0.12	0	5.34	0.71	2.44
ENSG00000248753		5	novel transcript	18.2522	18.2522	4.19	2.40636	0.136932	0.774638	0	0.04	0	0	0	0.06	0.02	0.05
ENSG00000170465	KRT6C	12	keratin 6C [Source:HGNC Symbol;Acc:HGNC:20406]	18.1261	18.1261	4.18	65.8426	5.54034e-08	5.6037e-05	149.67	726.71	11.83	421.21	15.98	470.82	1218.85	490.46
ENSG00000163221	S100A12	1	S100 calcium binding protein A12 [Source:HGNC Symbol;Acc:HGNC:10489]	18.1261	18.1261	4.18	40.3188	2.42335e-06	0.000548614	4.12	26.16	1.07	11.28	0	23.54	34.47	20.48
ENSG00000211725	TRBV5-5	7	T cell receptor beta variable 5-5 [Source:HGNC Symbol;Acc:HGNC:12222]	18.1261	18.1261	4.18	2.45907	0.132943	0.762654	0	0.06	0	0	0	0.01	0.02	0.15
ENSG00000108342	CSF3	17	colony stimulating factor 3 [Source:HGNC Symbol;Acc:HGNC:2438]	18.0009	18.0009	4.17	7.41581	0.0125753	0.172632	0.01	0.19	0	0.02	0	0.01	0.17	0.39
ENSG00000128965	CHAC1	15	ChaC glutathione specific gamma-glutamylcyclotransferase 1 [Source:HGNC Symbol;Acc:HGNC:28680]	17.8766	17.8766	4.16	39.5561	2.77736e-06	0.000588397	2.27	15.12	0.44	6.36	0	9.72	20.66	14.98
ENSG00000226797		17	novel transcript, antisense to TANC2	17.8766	17.8766	4.16	2.19839	0.154147	0.827932	0	0.05	0	0	0	0	0.09	0.05
ENSG00000222760	RNU4-53P	9	RNA, U4 small nuclear 53, pseudogene [Source:HGNC Symbol;Acc:HGNC:46989]	17.7531	17.7531	4.15	2.31429	0.14425	0.796674	0	0.07	0	0	0	0.01	0	0.2
ENSG00000289541		14	novel transcript	17.7531	17.7531	4.15	2.31429	0.14425	0.796674	0	0.07	0	0	0	0.01	0	0.2
ENSG00000207628	MIR651	X	microRNA 651 [Source:HGNC Symbol;Acc:HGNC:32907]	17.7531	17.7531	4.15	2.07115	0.165978	0.86139	0	0.04	0	0	0	0	0.1	0.02
ENSG00000287719		18	novel transcript	17.7531	17.7531	4.15	2.07115	0.165978	0.86139	0	0.04	0	0	0	0	0.1	0.02
ENSG00000137090	DMRT1	9	doublesex and mab-3 related transcription factor 1 [Source:HGNC Symbol;Acc:HGNC:2934]	17.7531	17.7531	4.15	1.92894	0.180544	0.897978	0	0.04	0	0	0	0.12	0	0
ENSG00000251413		10	novel transcript	17.7531	17.7531	4.15	1.92894	0.180544	0.897978	0	0.04	0	0	0	0.12	0	0
ENSG00000267440	LINC02594	17	long intergenic non-protein coding RNA 2594 [Source:HGNC Symbol;Acc:HGNC:53935]	17.7531	17.7531	4.15	1.92894	0.180544	0.897978	0	0.04	0	0	0	0.12	0	0
ENSG00000283259		1	novel transcript, antisense to TTC34	17.6305	17.6305	4.14	2.06469	0.166607	0.863005	0	0.04	0	0	0	0.09	0.02	0
ENSG00000173391	OLR1	12	oxidized low density lipoprotein receptor 1 [Source:HGNC Symbol;Acc:HGNC:8133]	17.5087	17.5087	4.13	28.3219	2.61481e-05	0.00257487	0.05	0.7	0	0.15	0	0.7	0.96	0.44
ENSG00000139973	SYT16	14	synaptotagmin 16 [Source:HGNC Symbol;Acc:HGNC:23142]	17.3878	17.3878	4.12	2.37172	0.139632	0.783201	0	0.05	0	0	0	0.03	0.02	0.1
ENSG00000199306	RNU6-858P	3	RNA, U6 small nuclear 858, pseudogene [Source:HGNC Symbol;Acc:HGNC:47821]	17.3878	17.3878	4.12	2.37172	0.139632	0.783201	0	0.05	0	0	0	0.03	0.02	0.1
ENSG00000287085		2	novel transcript, antisense to FMNL2	17.3878	17.3878	4.12	2.37172	0.139632	0.783201	0	0.05	0	0	0	0.03	0.02	0.1
ENSG00000289995		1	novel transcript	17.2677	17.2677	4.11	5.4567	0.029753	0.303379	0.01	0.12	0	0.02	0	0.13	0.22	0
ENSG00000218809		6	triggering receptor expressed on myeloid cells 1 (TREM1) pseudogene	17.0299	17.0299	4.09	1.82846	0.191794	0.923112	0	0.04	0	0	0	0	0.12	0
ENSG00000280411	IGHV1-69D	14	immunoglobulin heavy variable 1-69D [Source:HGNC Symbol;Acc:HGNC:49601]	17.0299	17.0299	4.09	1.82846	0.191794	0.923112	0	0.04	0	0	0	0	0.12	0
ENSG00000288030		3	novel transcript, sense intronic to GRM7	17.0299	17.0299	4.09	1.82846	0.191794	0.923112	0	0.04	0	0	0	0	0.12	0
ENSG00000124102	PI3	20	peptidase inhibitor 3 [Source:HGNC Symbol;Acc:HGNC:8947]	16.9123	16.9123	4.08	37.1603	4.31257e-06	0.000783875	297.21	1566.47	118.46	764.26	8.92	1689.63	1873.34	1136.45
ENSG00000259111		14	novel transcript	16.9123	16.9123	4.08	2.17614	0.15614	0.833729	0	0.04	0	0	0	0.03	0.05	0.02
ENSG00000233746	LINC00656	20	long intergenic non-protein coding RNA 656 [Source:HGNC Symbol;Acc:HGNC:27304]	16.9123	16.9123	4.08	2.11029	0.162224	0.850666	0	0.04	0	0	0	0.07	0	0.05
ENSG00000281708	ERC2-IT1	3	ERC2 intronic transcript 1 [Source:HGNC Symbol;Acc:HGNC:1229]	16.7955	16.7955	4.07	7.02058	0.0148135	0.192926	0.01	0.15	0	0	0.04	0.07	0.19	0.2
ENSG00000271897		6	novel transcript	16.7955	16.7955	4.07	2.16493	0.157156	0.836265	0	0.04	0	0	0	0.06	0	0.07
ENSG00000235819		9	novel transcript	16.7955	16.7955	4.07	2.01532	0.171518	0.87445	0	0.03	0	0	0	0.03	0.07	0
ENSG00000258661		14	novel transcript, antisense to PAX9	16.7955	16.7955	4.07	2.01532	0.171518	0.87445	0	0.03	0	0	0	0.03	0.07	0
ENSG00000261076		10	novel transcript	16.7955	16.7955	4.07	2.01532	0.171518	0.87445	0	0.03	0	0	0	0.03	0.07	0
ENSG00000280320		12	novel transcript	16.7955	16.7955	4.07	2.01532	0.171518	0.87445	0	0.03	0	0	0	0.03	0.07	0
ENSG00000197915	HRNR	1	hornerin [Source:HGNC Symbol;Acc:HGNC:20846]	16.6795	16.6795	4.06	56.3562	1.94066e-07	0.000118152	9.29	38.73	0.07	27.6	0.21	4.01	94.36	17.84
ENSG00000127318	IL22	12	interleukin 22 [Source:HGNC Symbol;Acc:HGNC:14900]	16.6795	16.6795	4.06	15.8717	0.000650944	0.0228145	0.02	0.46	0.02	0.03	0	0.75	0.05	0.57
ENSG00000252971	RNU6-1057P	17	RNA, U6 small nuclear 1057, pseudogene [Source:HGNC Symbol;Acc:HGNC:48020]	16.6795	16.6795	4.06	2.16204	0.157419	0.836676	0	0.03	0	0	0	0.04	0.03	0.02
ENSG00000223544		17	pseudogene fragment similar to COX10 homolog, cytochrome c oxidase assembly protein, heme A: farnesyltransferase (yeast) (COX10)	16.5642	16.5642	4.05	1.97637	0.175517	0.884304	0	0.04	0	0	0	0.09	0	0.02
ENSG00000205846	CLEC6A	12	C-type lectin domain containing 6A [Source:HGNC Symbol;Acc:HGNC:14556]	16.4498	16.4498	4.04	10.1612	0.00434088	0.0842097	0.01	0.21	0	0.03	0	0.09	0.34	0.2
ENSG00000234224	TMEM229A	7	transmembrane protein 229A [Source:HGNC Symbol;Acc:HGNC:37279]	16.4498	16.4498	4.04	5.47351	0.0295296	0.302224	0.01	0.14	0.02	0	0	0.25	0	0.17
ENSG00000188056	TREML4	6	triggering receptor expressed on myeloid cells like 4 [Source:HGNC Symbol;Acc:HGNC:30807]	16.4498	16.4498	4.04	2.1967	0.154297	0.827932	0	0.04	0	0	0	0.03	0.03	0.05
ENSG00000210184	MT-TS2	MT	mitochondrially encoded tRNA-Ser (AGU/C) 2 [Source:HGNC Symbol;Acc:HGNC:7498]	16.4498	16.4498	4.04	2.1967	0.154297	0.827932	0	0.04	0	0	0	0.03	0.03	0.05
ENSG00000224647		17	novel protein phosphatase inhibitor 2 (IPP-2) domain pseudogene	16.4498	16.4498	4.04	2.1967	0.154297	0.827932	0	0.04	0	0	0	0.03	0.03	0.05
ENSG00000225216		2	novel transcript	16.4498	16.4498	4.04	2.1967	0.154297	0.827932	0	0.04	0	0	0	0.03	0.03	0.05
ENSG00000286657		5	novel transcript, antisense to SYNPO	16.4498	16.4498	4.04	2.1967	0.154297	0.827932	0	0.04	0	0	0	0.03	0.03	0.05
ENSG00000259397		15	U2 small nuclear RNA auxiliary factor 1 (U2AF1) pseudogene	16.4498	16.4498	4.04	2.07767	0.165345	0.859682	0	0.04	0	0	0	0.01	0.07	0.02
ENSG00000264707	L3MBTL4-AS1	18	L3MBTL4 antisense RNA 1 [Source:HGNC Symbol;Acc:HGNC:51320]	16.4498	16.4498	4.04	1.99076	0.174027	0.880867	0	0.03	0	0	0	0.06	0.03	0
ENSG00000276597	TRBV11-3	7	T cell receptor beta variable 11-3 [Source:HGNC Symbol;Acc:HGNC:12182]	16.4498	16.4498	4.04	1.99076	0.174027	0.880867	0	0.03	0	0	0	0.06	0.03	0
ENSG00000156282	CLDN17	21	claudin 17 [Source:HGNC Symbol;Acc:HGNC:2038]	16.2234	16.2234	4.02	52.7499	3.25751e-07	0.000157135	0.21	2.33	0.02	0.57	0.04	0.72	3.44	2.83
ENSG00000188523	CFAP77	9	cilia and flagella associated protein 77 [Source:HGNC Symbol;Acc:HGNC:33776]	16.2234	16.2234	4.02	2.11786	0.161511	0.848753	0	0.05	0	0	0	0	0.03	0.12
ENSG00000226153	CHP1P3	X	CHP1 pseudogene 3 [Source:HGNC Symbol;Acc:HGNC:54897]	16.2234	16.2234	4.02	2.11786	0.161511	0.848753	0	0.05	0	0	0	0	0.03	0.12
ENSG00000137558	PI15	8	peptidase inhibitor 15 [Source:HGNC Symbol;Acc:HGNC:8946]	16.1113	16.1113	4.01	38.5791	3.31599e-06	0.000661165	1.44	13.81	0.59	3.73	0	29.31	9.86	2.27
ENSG00000138675	FGF5	4	fibroblast growth factor 5 [Source:HGNC Symbol;Acc:HGNC:3683]	16.1113	16.1113	4.01	1.88454	0.185412	0.909774	0	0.03	0	0	0	0.01	0.09	0
ENSG00000253256		5	novel transcript	16.1113	16.1113	4.01	1.88454	0.185412	0.909774	0	0.03	0	0	0	0.01	0.09	0
ENSG00000289345		7	novel transcript, antisense to ASB15	16.1113	16.1113	4.01	1.88454	0.185412	0.909774	0	0.03	0	0	0	0.01	0.09	0
ENSG00000290662	MT1JP	16	metallothionein 1J, pseudogene [Source:HGNC Symbol;Acc:HGNC:7402]	16.1113	16.1113	4.01	1.88454	0.185412	0.909774	0	0.03	0	0	0	0.01	0.09	0
ENSG00000177257	DEFB4B	8	defensin beta 4B [Source:HGNC Symbol;Acc:HGNC:30193]	16	16	4	68.2425	4.12432e-08	4.5374e-05	0.91	19.86	1.74	0.95	0.04	52.68	3.72	3.18
ENSG00000211799	TRAV19	14	T cell receptor alpha variable 19 [Source:HGNC Symbol;Acc:HGNC:12115]	16	16	4	5.02127	0.0362613	0.34447	0.01	0.11	0	0.02	0	0.16	0.17	0
ENSG00000175604		16	novel transcript, antisense to SNX29	15.8895	15.8895	3.99	2.11057	0.162198	0.850666	0	0.04	0	0	0	0.04	0.02	0.05
ENSG00000227682	ATP5F1AP2	2	ATP synthase F1 subunit alpha pseudogene 2 [Source:HGNC Symbol;Acc:HGNC:828]	15.8895	15.8895	3.99	2.03324	0.169715	0.870805	0	0.03	0	0	0	0.06	0.02	0.02
ENSG00000115919	KYNU	2	kynureninase [Source:HGNC Symbol;Acc:HGNC:6469]	15.7797	15.7797	3.98	42.9697	1.52864e-06	0.000422829	9.4	48.47	1.05	26.2	0.96	24.84	53.52	67.04
ENSG00000204894		7	pseudogene similar to phosphoserine phosphatase (PSPH)	15.7797	15.7797	3.98	1.95618	0.177636	0.88994	0	0.07	0	0	0	0	0	0.22
ENSG00000124256	ZBP1	20	Z-DNA binding protein 1 [Source:HGNC Symbol;Acc:HGNC:16176]	15.6707	15.6707	3.97	22.2642	0.000110485	0.00677662	0.39	3.45	0	1.17	0	0.67	2.56	7.12
ENSG00000174325	DIRC1	2	disrupted in renal carcinoma 1 [Source:HGNC Symbol;Acc:HGNC:15760]	15.6707	15.6707	3.97	5.4021	0.0299831	0.304655	0.01	0.11	0.02	0	0	0.24	0.05	0.05
ENSG00000242399	RPS20P23	8	ribosomal protein S20 pseudogene 23 [Source:HGNC Symbol;Acc:HGNC:36146]	15.6707	15.6707	3.97	2.06459	0.166617	0.863005	0	0.05	0	0	0	0.03	0	0.12
ENSG00000244619		1	novel transcript, antisense to ITGA10	15.6707	15.6707	3.97	2.06459	0.166617	0.863005	0	0.05	0	0	0	0.03	0	0.12
ENSG00000092345	DAZL	3	deleted in azoospermia like [Source:HGNC Symbol;Acc:HGNC:2685]	15.6707	15.6707	3.97	1.72889	0.203817	0.952964	0	0.03	0	0	0	0.1	0	0
ENSG00000184811	TRARG1	17	trafficking regulator of GLUT4 (SLC2A4) 1 [Source:HGNC Symbol;Acc:HGNC:29592]	15.6707	15.6707	3.97	1.72889	0.203817	0.952964	0	0.03	0	0	0	0.1	0	0
ENSG00000285758		8	novel transcript, antisense to MRPS28	15.6707	15.6707	3.97	1.72889	0.203817	0.952964	0	0.03	0	0	0	0.1	0	0
ENSG00000162892	IL24	1	interleukin 24 [Source:HGNC Symbol;Acc:HGNC:11346]	15.455	15.455	3.95	11.3363	0.0028485	0.0631447	0.01	0.43	0.03	0	0	0.07	0.09	1.13
ENSG00000286622		8	novel transcript, antisense to MSRA	15.455	15.455	3.95	2.09032	0.164126	0.85729	0	0.04	0	0	0	0.03	0.02	0.07
ENSG00000204709	LINC01556	6	long intergenic non-protein coding RNA 1556 [Source:HGNC Symbol;Acc:HGNC:21195]	15.455	15.455	3.95	1.92904	0.180534	0.897978	0	0.04	0	0	0	0	0.07	0.05
ENSG00000211957	IGHV3-35	14	immunoglobulin heavy variable 3-35 (non-functional) [Source:HGNC Symbol;Acc:HGNC:5598]	15.455	15.455	3.95	1.92904	0.180534	0.897978	0	0.04	0	0	0	0	0.07	0.05
ENSG00000232684	ATP11A-AS1	13	ATP11A antisense RNA 1 [Source:HGNC Symbol;Acc:HGNC:40645]	15.455	15.455	3.95	1.92904	0.180534	0.897978	0	0.04	0	0	0	0	0.07	0.05
ENSG00000163534	FCRL1	1	Fc receptor like 1 [Source:HGNC Symbol;Acc:HGNC:18509]	15.455	15.455	3.95	1.83227	0.191352	0.921904	0	0.03	0	0	0	0.07	0.02	0
ENSG00000199856	U3	18	Small nucleolar RNA U3 [Source:RFAM;Acc:RF00012]	15.455	15.455	3.95	1.83227	0.191352	0.921904	0	0.03	0	0	0	0.07	0.02	0
ENSG00000280352		4	TEC	15.455	15.455	3.95	1.83227	0.191352	0.921904	0	0.03	0	0	0	0.07	0.02	0
ENSG00000163209	SPRR3	1	small proline rich protein 3 [Source:HGNC Symbol;Acc:HGNC:11268]	15.3482	15.3482	3.94	24.6091	6.17652e-05	0.00460551	0.05	0.61	0	0.15	0	0.49	0.86	0.49
ENSG00000289434		7	novel transcript	15.3482	15.3482	3.94	1.82996	0.19162	0.9227	0	0.04	0	0	0	0	0.09	0.02
ENSG00000120337	TNFSF18	1	TNF superfamily member 18 [Source:HGNC Symbol;Acc:HGNC:11932]	15.2422	15.2422	3.93	5.82865	0.0247547	0.27106	0.01	0.12	0	0.02	0	0.12	0.12	0.12
ENSG00000244094	SPRR2F	1	small proline rich protein 2F [Source:HGNC Symbol;Acc:HGNC:11266]	15.1369	15.1369	3.92	78.2181	1.31054e-08	2.96458e-05	44.36	301.68	18.75	110.49	3.84	275.04	429.5	200.49
ENSG00000255051	BCAS2P1	11	BCAS2 pseudogene 1 [Source:HGNC Symbol;Acc:HGNC:39594]	15.1369	15.1369	3.92	1.94096	0.179254	0.894399	0	0.04	0	0	0	0	0.05	0.07
ENSG00000289565		1	novel protein	15.1369	15.1369	3.92	1.94096	0.179254	0.894399	0	0.04	0	0	0	0	0.05	0.07
ENSG00000165474	GJB2	13	gap junction protein beta 2 [Source:HGNC Symbol;Acc:HGNC:4284]	14.723	14.723	3.88	58.1768	1.50799e-07	9.95414e-05	328.03	1977.94	104.01	843.99	36.09	1593.06	2477.73	1863.03
ENSG00000135114	OASL	12	2'-5'-oligoadenylate synthetase like [Source:HGNC Symbol;Acc:HGNC:8090]	14.723	14.723	3.88	32.914	9.8676e-06	0.00131657	6.9	34.51	0.76	19.77	0.18	10.95	44.99	47.6
ENSG00000260704	LINC00543	13	long intergenic non-protein coding RNA 543 [Source:HGNC Symbol;Acc:HGNC:43678]	14.723	14.723	3.88	5.43901	0.0294848	0.301978	0.01	0.12	0.02	0	0	0.16	0.03	0.17
ENSG00000248266		4	novel transcript	14.723	14.723	3.88	1.92118	0.181384	0.899943	0	0.06	0	0	0	0	0.02	0.15
ENSG00000285155		2	novel transcript	14.723	14.723	3.88	1.92118	0.181384	0.899943	0	0.06	0	0	0	0	0.02	0.15
ENSG00000092054	MYH7	14	myosin heavy chain 7 [Source:HGNC Symbol;Acc:HGNC:7577]	14.723	14.723	3.88	1.61308	0.219015	0.989995	0	0.03	0	0	0	0	0.1	0
ENSG00000211965	IGHV3-49	14	immunoglobulin heavy variable 3-49 [Source:HGNC Symbol;Acc:HGNC:5607]	14.723	14.723	3.88	1.61308	0.219015	0.989995	0	0.03	0	0	0	0	0.1	0
ENSG00000223942		6	novel transcript	14.723	14.723	3.88	1.61308	0.219015	0.989995	0	0.03	0	0	0	0	0.1	0
ENSG00000268240		19	novel transcript	14.723	14.723	3.88	1.61308	0.219015	0.989995	0	0.03	0	0	0	0	0.1	0
ENSG00000279858		8	TEC	14.723	14.723	3.88	1.61308	0.219015	0.989995	0	0.03	0	0	0	0	0.1	0
ENSG00000287046		1	novel transcript	14.723	14.723	3.88	1.61308	0.219015	0.989995	0	0.03	0	0	0	0	0.1	0
ENSG00000225365		7	novel transcript	14.6213	14.6213	3.87	1.85386	0.18887	0.917048	0	0.04	0	0	0	0.06	0	0.05
ENSG00000271597		2	golgi reassembly stacking protein 2, 55kDa (GORASP2) pseudogene	14.6213	14.6213	3.87	1.85386	0.18887	0.917048	0	0.04	0	0	0	0.06	0	0.05
ENSG00000244671	RN7SL280P	22	RNA, 7SL, cytoplasmic 280, pseudogene [Source:HGNC Symbol;Acc:HGNC:46296]	14.5203	14.5203	3.86	1.96709	0.176487	0.886858	0	0.04	0	0	0	0.01	0.02	0.1
ENSG00000254349	MIR2052HG	8	MIR2052 host gene [Source:HGNC Symbol;Acc:HGNC:51555]	14.5203	14.5203	3.86	1.87617	0.186347	0.911233	0	0.04	0	0	0	0.04	0	0.07
ENSG00000248543	NPM1P41	4	nucleophosmin 1 pseudogene 41 [Source:HGNC Symbol;Acc:HGNC:45220]	14.42	14.42	3.85	29.4838	2.02588e-05	0.0021736	0.04	0.67	0.02	0.07	0.04	0.22	0.58	1.21
ENSG00000237372		9	novel transcript	14.42	14.42	3.85	1.74695	0.201567	0.947745	0	0.03	0	0	0	0.07	0	0.02
ENSG00000273003	ARL2-SNX15	11	ARL2-SNX15 readthrough (NMD candidate) [Source:HGNC Symbol;Acc:HGNC:49197]	14.42	14.42	3.85	1.74695	0.201567	0.947745	0	0.03	0	0	0	0.07	0	0.02
ENSG00000184330	S100A7A	1	S100 calcium binding protein A7A [Source:HGNC Symbol;Acc:HGNC:21657]	14.3204	14.3204	3.84	38.0627	3.64605e-06	0.000707864	418.73	2496.49	186.49	1038.04	31.65	2265.95	2423.9	2799.61
ENSG00000287427		10	novel transcript, antisense to PTPRE	14.3204	14.3204	3.84	1.8699	0.187052	0.912571	0	0.04	0	0	0	0	0.03	0.1
ENSG00000147896	IFNK	9	interferon kappa [Source:HGNC Symbol;Acc:HGNC:21714]	14.2215	14.2215	3.83	1.72709	0.204043	0.953379	0	0.03	0	0	0	0.03	0.05	0
ENSG00000260386	LDC1P	1	leucine decarboxylase 1, pseudogene [Source:HGNC Symbol;Acc:HGNC:49677]	14.2215	14.2215	3.83	1.72709	0.204043	0.953379	0	0.03	0	0	0	0.03	0.05	0
ENSG00000289948		15	novel transcript, antisense to AQP9	14.2215	14.2215	3.83	1.72709	0.204043	0.953379	0	0.03	0	0	0	0.03	0.05	0
ENSG00000226970	NEDD8P1	1	NEDD8 pseudogene 1 [Source:HGNC Symbol;Acc:HGNC:54555]	14.1232	14.1232	3.82	1.83878	0.1906	0.919821	0	0.03	0	0	0	0.03	0.03	0.02
ENSG00000243494	RPL36AP50	19	ribosomal protein L36a pseudogene 50 [Source:HGNC Symbol;Acc:HGNC:36372]	14.1232	14.1232	3.82	1.76709	0.199096	0.941431	0	0.07	0	0	0	0	0	0.2
ENSG00000289231		11	novel transcript, antisense to DPF2	14.0257	14.0257	3.81	1.78796	0.196574	0.93457	0	0.03	0	0	0	0.01	0.05	0.02
ENSG00000168367	LINC00917	16	long intergenic non-protein coding RNA 917 [Source:HGNC Symbol;Acc:HGNC:48607]	14.0257	14.0257	3.81	1.71401	0.205693	0.957382	0	0.03	0	0	0	0.04	0.03	0
ENSG00000227094		1	novel transcript	14.0257	14.0257	3.81	1.71401	0.205693	0.957382	0	0.03	0	0	0	0.04	0.03	0
ENSG00000242198		5	ribosomal protein S26 (RPS26) pseudogene	14.0257	14.0257	3.81	1.71401	0.205693	0.957382	0	0.03	0	0	0	0.04	0.03	0
ENSG00000252512	RNA5SP206	6	RNA, 5S ribosomal pseudogene 206 [Source:HGNC Symbol;Acc:HGNC:43106]	14.0257	14.0257	3.81	1.71401	0.205693	0.957382	0	0.03	0	0	0	0.04	0.03	0
ENSG00000284999		6	novel transcript	14.0257	14.0257	3.81	1.71401	0.205693	0.957382	0	0.03	0	0	0	0.04	0.03	0
ENSG00000228285	LYPLA2P1	6	LYPLA2 pseudogene 1 [Source:HGNC Symbol;Acc:HGNC:21069]	13.9288	13.9288	3.8	5.03304	0.0355226	0.339923	0.01	0.11	0.02	0	0	0.13	0.07	0.12
ENSG00000153093	ACOXL	2	acyl-CoA oxidase like [Source:HGNC Symbol;Acc:HGNC:25621]	13.8326	13.8326	3.79	1.81909	0.192888	0.926528	0	0.04	0	0	0	0.03	0	0.1
ENSG00000177822	TENM3-AS1	4	TENM3 antisense RNA 1 [Source:HGNC Symbol;Acc:HGNC:28076]	13.737	13.737	3.78	13.7209	0.00127595	0.0358965	0.02	0.47	0	0.07	0	0.01	0.36	1.03
ENSG00000231119		20	novel transcript, antisense to ZMYND8	13.737	13.737	3.78	5.25594	0.0320515	0.318091	0.01	0.12	0	0.02	0	0.09	0.09	0.2
ENSG00000241479	MECOM-AS1	3	MECOM antisense RNA 1 [Source:HGNC Symbol;Acc:HGNC:40368]	13.737	13.737	3.78	5.06584	0.0349861	0.336742	0.01	0.11	0	0.02	0	0.09	0.1	0.15
ENSG00000261025		1	novel transcript	13.737	13.737	3.78	3.98045	0.0595028	0.471457	0.01	0.09	0.02	0	0	0.19	0.09	0
ENSG00000211594	IGKJ4	2	immunoglobulin kappa joining 4 [Source:HGNC Symbol;Acc:HGNC:5722]	13.737	13.737	3.78	1.63173	0.216473	0.983754	0	0.03	0	0	0	0.01	0.07	0
ENSG00000213118	CHCHD2P4	6	coiled-coil-helix-coiled-coil-helix domain containing 2 pseudogene 4 [Source:HGNC Symbol;Acc:HGNC:39588]	13.737	13.737	3.78	1.63173	0.216473	0.983754	0	0.03	0	0	0	0.01	0.07	0
ENSG00000223829		7	novel transcript	13.737	13.737	3.78	1.63173	0.216473	0.983754	0	0.03	0	0	0	0.01	0.07	0
ENSG00000231274	SBK3	19	SH3 domain binding kinase family member 3 [Source:HGNC Symbol;Acc:HGNC:44121]	13.737	13.737	3.78	1.63173	0.216473	0.983754	0	0.03	0	0	0	0.01	0.07	0
ENSG00000233038	PTPRN2-AS1	7	PTPRN2 antisense RNA 1 [Source:HGNC Symbol;Acc:HGNC:40488]	13.737	13.737	3.78	1.63173	0.216473	0.983754	0	0.03	0	0	0	0.01	0.07	0
ENSG00000238755	LINC02006	3	long intergenic non-protein coding RNA 2006 [Source:HGNC Symbol;Acc:HGNC:52842]	13.737	13.737	3.78	1.63173	0.216473	0.983754	0	0.03	0	0	0	0.01	0.07	0
ENSG00000259405	ISCA1P4	15	iron-sulfur cluster assembly 1 pseudogene 4 [Source:HGNC Symbol;Acc:HGNC:38025]	13.737	13.737	3.78	1.63173	0.216473	0.983754	0	0.03	0	0	0	0.01	0.07	0
ENSG00000259686	HNRNPA1P71	15	heterogeneous nuclear ribonucleoprotein A1 pseudogene 71 [Source:HGNC Symbol;Acc:HGNC:48801]	13.737	13.737	3.78	1.63173	0.216473	0.983754	0	0.03	0	0	0	0.01	0.07	0
ENSG00000279925		12	novel transcript	13.737	13.737	3.78	1.63173	0.216473	0.983754	0	0.03	0	0	0	0.01	0.07	0
ENSG00000279588		15	TEC	13.6422	13.6422	3.77	31.4398	1.33623e-05	0.00161141	0.09	1.83	0.2	0.07	0	1.46	0.29	3.72
ENSG00000211817	TRAV38-2DV8	14	T cell receptor alpha variable 38-2/delta variable 8 [Source:HGNC Symbol;Acc:HGNC:12138]	13.6422	13.6422	3.77	7.42758	0.0125147	0.172139	0.02	0.25	0	0.02	0.04	0.58	0.17	0
ENSG00000244192		5	ribosomal protein L11 (RPL11) pseudogene	13.6422	13.6422	3.77	1.75615	0.200434	0.944557	0	0.03	0	0	0	0.04	0.02	0.02
ENSG00000290602		7	novel transcript	13.6422	13.6422	3.77	1.75615	0.200434	0.944557	0	0.03	0	0	0	0.04	0.02	0.02
ENSG00000218672	LINC03010	7	long intergenic non-protein coding RNA 3010 [Source:HGNC Symbol;Acc:HGNC:56135]	13.6422	13.6422	3.77	1.52438	0.231638	1	0	0.03	0	0	0	0.09	0	0
ENSG00000226673	LINC01108	6	long intergenic non-protein coding RNA 1108 [Source:HGNC Symbol;Acc:HGNC:49234]	13.6422	13.6422	3.77	1.52438	0.231638	1	0	0.03	0	0	0	0.09	0	0
ENSG00000259727		15	novel transcript	13.6422	13.6422	3.77	1.52438	0.231638	1	0	0.03	0	0	0	0.09	0	0
ENSG00000287516		1	novel transcript	13.6422	13.6422	3.77	1.52438	0.231638	1	0	0.03	0	0	0	0.09	0	0
ENSG00000289084		X	novel transcript	13.6422	13.6422	3.77	1.52438	0.231638	1	0	0.03	0	0	0	0.09	0	0
ENSG00000187054	TMPRSS11A	4	transmembrane serine protease 11A [Source:HGNC Symbol;Acc:HGNC:27954]	13.5479	13.5479	3.76	28.654	2.42935e-05	0.00244138	0.22	1.84	0	0.65	0	0.34	2.46	2.73
ENSG00000227920		6	novel transcript	13.5479	13.5479	3.76	8.00294	0.00991231	0.147401	0.01	0.18	0	0.03	0	0.19	0.15	0.2
ENSG00000200648	RNU6-226P	5	RNA, U6 small nuclear 226, pseudogene [Source:HGNC Symbol;Acc:HGNC:47189]	13.5479	13.5479	3.76	8.00004	0.00992379	0.147502	0.01	0.19	0	0.03	0	0.1	0.19	0.27
ENSG00000111536	IL26	12	interleukin 26 [Source:HGNC Symbol;Acc:HGNC:17119]	13.4543	13.4543	3.75	21.7918	0.000124715	0.0073642	0.04	0.63	0.02	0.12	0	1.07	0.4	0.42
ENSG00000204971		11	novel transcript	13.4543	13.4543	3.75	1.78934	0.196409	0.934139	0	0.03	0	0	0	0.03	0.02	0.05
ENSG00000289982		2	novel transcript	13.2691	13.2691	3.73	5.07164	0.0348923	0.336262	0.01	0.13	0.02	0	0	0.04	0.15	0.2
ENSG00000129221	AIPL1	17	aryl hydrocarbon receptor interacting protein like 1 [Source:HGNC Symbol;Acc:HGNC:359]	13.2691	13.2691	3.73	1.59043	0.222153	0.995997	0	0.03	0	0	0	0.06	0.02	0
ENSG00000165556	CDX2	13	caudal type homeobox 2 [Source:HGNC Symbol;Acc:HGNC:1806]	13.2691	13.2691	3.73	1.59043	0.222153	0.995997	0	0.03	0	0	0	0.06	0.02	0
ENSG00000169067	ACTBL2	5	actin beta like 2 [Source:HGNC Symbol;Acc:HGNC:17780]	13.2691	13.2691	3.73	1.59043	0.222153	0.995997	0	0.03	0	0	0	0.06	0.02	0
ENSG00000213729	RPS16P2	2	ribosomal protein S16 pseudogene 2 [Source:HGNC Symbol;Acc:HGNC:35928]	13.2691	13.2691	3.73	1.59043	0.222153	0.995997	0	0.03	0	0	0	0.06	0.02	0
ENSG00000253647	KCNIP1-OT1	5	KCNIP1 overlapping transcript 1 [Source:HGNC Symbol;Acc:HGNC:40320]	13.2691	13.2691	3.73	1.59043	0.222153	0.995997	0	0.03	0	0	0	0.06	0.02	0
ENSG00000259473	LINC02205	15	long intergenic non-protein coding RNA 2205 [Source:HGNC Symbol;Acc:HGNC:53071]	13.2691	13.2691	3.73	1.59043	0.222153	0.995997	0	0.03	0	0	0	0.06	0.02	0
ENSG00000260714		16	thyroid hormone receptor interactor 11 (TRIP11) pseudogene	13.2691	13.2691	3.73	1.59043	0.222153	0.995997	0	0.03	0	0	0	0.06	0.02	0
ENSG00000268316		19	novel transcript	13.2691	13.2691	3.73	1.59043	0.222153	0.995997	0	0.03	0	0	0	0.06	0.02	0
ENSG00000286391		1	novel transcript	13.2691	13.2691	3.73	1.59043	0.222153	0.995997	0	0.03	0	0	0	0.06	0.02	0
ENSG00000181333	HEPHL1	11	hephaestin like 1 [Source:HGNC Symbol;Acc:HGNC:30477]	13.1775	13.1775	3.72	82.9255	7.93962e-09	2.7288e-05	62.85	506.65	42.13	134.9	11.51	446.95	574.99	498
ENSG00000287689		18	novel transcript	13.1775	13.1775	3.72	8.52411	0.00806569	0.128373	0.01	0.25	0	0.03	0	0.15	0.09	0.52
ENSG00000203585	LINC02408	12	long intergenic non-protein coding RNA 2408 [Source:HGNC Symbol;Acc:HGNC:53337]	13.1775	13.1775	3.72	3.67457	0.0693015	0.51996	0.01	0.09	0.02	0	0	0.22	0.05	0
ENSG00000057149	SERPINB3	18	serpin family B member 3 [Source:HGNC Symbol;Acc:HGNC:10569]	13.0864	13.0864	3.71	70.4249	3.17525e-08	4.11026e-05	247.38	1672.43	107.83	590.44	43.87	1495.04	1905.23	1617.03
ENSG00000162975	KCNF1	2	potassium voltage-gated channel modifier subfamily F member 1 [Source:HGNC Symbol;Acc:HGNC:6246]	13.0864	13.0864	3.71	1.5789	0.223773	0.999118	0	0.03	0	0	0	0	0.07	0.02
ENSG00000204669	C9orf57	9	chromosome 9 open reading frame 57 [Source:HGNC Symbol;Acc:HGNC:27037]	13.0864	13.0864	3.71	1.5789	0.223773	0.999118	0	0.03	0	0	0	0	0.07	0.02
ENSG00000219375		6	ATP synthase, H+ transporting, mitochondrial Fo complex, subunit C3 (subunit 9) (ATP5G3) pseudogene	13.0864	13.0864	3.71	1.5789	0.223773	0.999118	0	0.03	0	0	0	0	0.07	0.02
ENSG00000233682	FNDC1-AS1	6	FNDC1 antisense RNA 1 [Source:HGNC Symbol;Acc:HGNC:55706]	13.0864	13.0864	3.71	1.5789	0.223773	0.999118	0	0.03	0	0	0	0	0.07	0.02
ENSG00000248659		3	pseudogene similar to part of RGD motif, leucine rich repeats, tropomodulin domain and proline-rich containing	13.0864	13.0864	3.71	1.5789	0.223773	0.999118	0	0.03	0	0	0	0	0.07	0.02
ENSG00000253223		8	PRP3 pre-mRNA processing factor 3 homolog (S. cerevisiae) (PRPF3) pseudogene	13.0864	13.0864	3.71	1.5789	0.223773	0.999118	0	0.03	0	0	0	0	0.07	0.02
ENSG00000254980		11	novel transcript	13.0864	13.0864	3.71	1.5789	0.223773	0.999118	0	0.03	0	0	0	0	0.07	0.02
ENSG00000266185	RN7SL804P	12	RNA, 7SL, cytoplasmic 804, pseudogene [Source:HGNC Symbol;Acc:HGNC:46820]	13.0864	13.0864	3.71	1.5789	0.223773	0.999118	0	0.03	0	0	0	0	0.07	0.02
ENSG00000266899	AKR1B1P7	19	aldo-keto reductase family 1 member B1 pseudogene 7 [Source:HGNC Symbol;Acc:HGNC:33497]	13.0864	13.0864	3.71	1.5789	0.223773	0.999118	0	0.03	0	0	0	0	0.07	0.02
ENSG00000268713		19	novel transcript	13.0864	13.0864	3.71	1.5789	0.223773	0.999118	0	0.03	0	0	0	0	0.07	0.02
ENSG00000283209		17	novel transcript, sense intronic to C17orf67	13.0864	13.0864	3.71	1.5789	0.223773	0.999118	0	0.03	0	0	0	0	0.07	0.02
ENSG00000237988	OR2I1P	6	olfactory receptor family 2 subfamily I member 1 pseudogene [Source:HGNC Symbol;Acc:HGNC:8258]	12.996	12.996	3.7	4.51839	0.0452806	0.398303	0.01	0.12	0.02	0	0	0.04	0.28	0.05
ENSG00000279472		5	novel transcript	12.996	12.996	3.7	1.6435	0.214888	0.980459	0	0.03	0	0	0	0	0.05	0.05
ENSG00000229969		10	novel transcript	12.8171	12.8171	3.68	6.62249	0.0175255	0.215364	0.01	0.15	0	0.03	0	0.15	0.22	0.07
ENSG00000289609		6	novel transcript	12.7286	12.7286	3.67	17.3934	0.000414789	0.0167959	0.03	0.36	0.03	0.05	0	0.56	0.43	0.1
ENSG00000173585	CCR9	3	C-C motif chemokine receptor 9 [Source:HGNC Symbol;Acc:HGNC:1610]	12.7286	12.7286	3.67	1.70542	0.206786	0.959359	0	0.04	0	0	0	0.01	0.02	0.07
ENSG00000229827		2	pseudogene similar to part of inositol polyphosphate-5-phosphatase F (INPP5F)	12.7286	12.7286	3.67	1.70542	0.206786	0.959359	0	0.04	0	0	0	0.01	0.02	0.07
ENSG00000243225		14	ribosomal protein, large, P1 (RPLP1) pseudogene	12.7286	12.7286	3.67	1.66909	0.211492	0.970522	0	0.05	0	0	0	0.01	0	0.12
ENSG00000290788		6	novel transcript	12.7286	12.7286	3.67	1.66909	0.211492	0.970522	0	0.05	0	0	0	0.01	0	0.12
ENSG00000104371	DKK4	8	dickkopf WNT signaling pathway inhibitor 4 [Source:HGNC Symbol;Acc:HGNC:2894]	12.5533	12.5533	3.65	20.5502	0.000172672	0.00924687	0.05	0.52	0.02	0.02	0.11	0.1	0.67	0.79
ENSG00000242221	PSG2	19	pregnancy specific beta-1-glycoprotein 2 [Source:HGNC Symbol;Acc:HGNC:9519]	12.5533	12.5533	3.65	1.57571	0.224223	1	0	0.06	0	0	0	0	0	0.17
ENSG00000267401		18	novel transcript	12.5533	12.5533	3.65	1.57571	0.224223	1	0	0.06	0	0	0	0	0	0.17
ENSG00000169248	CXCL11	4	C-X-C motif chemokine ligand 11 [Source:HGNC Symbol;Acc:HGNC:10638]	12.4666	12.4666	3.64	28.2743	2.64264e-05	0.00257548	0.07	0.73	0	0.18	0.04	0.31	1.55	0.34
ENSG00000173213	TUBB8B	18	tubulin beta 8B [Source:HGNC Symbol;Acc:HGNC:24983]	12.4666	12.4666	3.64	4.24893	0.0515801	0.431931	0.01	0.12	0	0.02	0	0.01	0.14	0.2
ENSG00000199177	MIR31	9	microRNA 31 [Source:HGNC Symbol;Acc:HGNC:31630]	12.4666	12.4666	3.64	1.61039	0.219386	0.990753	0	0.04	0	0	0	0	0.03	0.07
ENSG00000242552	MRPL42P4	7	mitochondrial ribosomal protein L42 pseudogene 4 [Source:HGNC Symbol;Acc:HGNC:29713]	12.4666	12.4666	3.64	1.61039	0.219386	0.990753	0	0.04	0	0	0	0	0.03	0.07
ENSG00000277801		14	novel transcript	12.4666	12.4666	3.64	1.61039	0.219386	0.990753	0	0.04	0	0	0	0	0.03	0.07
ENSG00000180861	LINC01559	12	long intergenic non-protein coding RNA 1559 [Source:HGNC Symbol;Acc:HGNC:26598]	12.4666	12.4666	3.64	1.39175	0.252312	1	0	0.03	0	0	0	0	0.09	0
ENSG00000236523	NPM1P40	1	nucleophosmin 1 pseudogene 40 [Source:HGNC Symbol;Acc:HGNC:45219]	12.4666	12.4666	3.64	1.39175	0.252312	1	0	0.03	0	0	0	0	0.09	0
ENSG00000251219	LINC01217	4	long intergenic non-protein coding RNA 1217 [Source:HGNC Symbol;Acc:HGNC:41419]	12.4666	12.4666	3.64	1.39175	0.252312	1	0	0.03	0	0	0	0	0.09	0
ENSG00000254348		8	patched homolog 1 (Drosophila) (PTCH1) pseudogene	12.4666	12.4666	3.64	1.39175	0.252312	1	0	0.03	0	0	0	0	0.09	0
ENSG00000258895		15	poly(A) binding protein, cytoplasmic 1 (PABPC1) pseudogene	12.4666	12.4666	3.64	1.39175	0.252312	1	0	0.03	0	0	0	0	0.09	0
ENSG00000267172		18	novel transcript	12.4666	12.4666	3.64	1.39175	0.252312	1	0	0.03	0	0	0	0	0.09	0
ENSG00000267670		19	novel transcript, antisense to RLN3	12.4666	12.4666	3.64	1.39175	0.252312	1	0	0.03	0	0	0	0	0.09	0
ENSG00000286543		5	novel transcript	12.4666	12.4666	3.64	1.39175	0.252312	1	0	0.03	0	0	0	0	0.09	0
ENSG00000290075		11	novel transcript	12.4666	12.4666	3.64	1.39175	0.252312	1	0	0.03	0	0	0	0	0.09	0
ENSG00000075673	ATP12A	13	ATPase H+/K+ transporting non-gastric alpha2 subunit [Source:HGNC Symbol;Acc:HGNC:13816]	12.3805	12.3805	3.63	53.9763	2.7237e-07	0.000141158	51.45	388.35	41.28	105.34	7.74	634.58	237.95	292.51
ENSG00000197249	SERPINA1	14	serpin family A member 1 [Source:HGNC Symbol;Acc:HGNC:8941]	12.3805	12.3805	3.63	34.1339	7.72742e-06	0.00114558	3.31	17.19	1.17	8.7	0.07	16.01	19.23	16.34
ENSG00000211826	TRDJ4	14	T cell receptor delta joining 4 [Source:HGNC Symbol;Acc:HGNC:12260]	12.3805	12.3805	3.63	1.58224	0.223302	0.998579	0	0.03	0	0	0	0.04	0	0.05
ENSG00000162891	IL20	1	interleukin 20 [Source:HGNC Symbol;Acc:HGNC:6002]	12.295	12.295	3.62	28.1545	2.71415e-05	0.00261446	0.25	4.05	0.15	0.6	0	1.05	2.34	8.77
ENSG00000112115	IL17A	6	interleukin 17A [Source:HGNC Symbol;Acc:HGNC:5981]	12.295	12.295	3.62	23.5483	8.00313e-05	0.00546698	0.09	0.73	0	0.27	0	0.52	1.19	0.49
ENSG00000091583	APOH	17	apolipoprotein H [Source:HGNC Symbol;Acc:HGNC:616]	12.295	12.295	3.62	1.50819	0.234043	1	0	0.03	0	0	0	0.06	0	0.02
ENSG00000101438	SLC32A1	20	solute carrier family 32 member 1 [Source:HGNC Symbol;Acc:HGNC:11018]	12.295	12.295	3.62	1.50819	0.234043	1	0	0.03	0	0	0	0.06	0	0.02
ENSG00000211891	IGHE	14	immunoglobulin heavy constant epsilon [Source:HGNC Symbol;Acc:HGNC:5522]	12.295	12.295	3.62	1.50819	0.234043	1	0	0.03	0	0	0	0.06	0	0.02
ENSG00000274317	LINC02334	13	long intergenic non-protein coding RNA 2334 [Source:HGNC Symbol;Acc:HGNC:53254]	12.295	12.295	3.62	1.50819	0.234043	1	0	0.03	0	0	0	0.06	0	0.02
ENSG00000093134	VNN3P	6	vanin 3, pseudogene [Source:HGNC Symbol;Acc:HGNC:16431]	12.2101	12.2101	3.61	43.5171	1.3933e-06	0.000408284	3.47	16.38	0.42	9.31	0.67	13.85	19.13	16.16
ENSG00000167916	KRT24	17	keratin 24 [Source:HGNC Symbol;Acc:HGNC:18527]	12.2101	12.2101	3.61	20.1036	0.000194607	0.00999477	0.06	0.58	0	0.17	0	0.15	0.88	0.71
ENSG00000260677		9	novel transcript	12.1257	12.1257	3.6	4.13712	0.0544821	0.446245	0.01	0.11	0	0.02	0	0.03	0.12	0.17
ENSG00000204296	TSBP1	6	testis expressed basic protein 1 [Source:HGNC Symbol;Acc:HGNC:13922]	12.1257	12.1257	3.6	3.46655	0.0770293	0.556373	0.01	0.14	0	0.02	0	0.4	0.02	0
ENSG00000277632	CCL3	17	C-C motif chemokine ligand 3 [Source:HGNC Symbol;Acc:HGNC:10627]	12.042	12.042	3.59	39.309	2.90388e-06	0.000609028	0.09	1.05	0.12	0.15	0	0.89	1.55	0.71
ENSG00000162006	MSLNL	16	mesothelin like [Source:HGNC Symbol;Acc:HGNC:14170]	12.042	12.042	3.59	2.64102	0.1202	0.718966	0.01	0.1	0	0.02	0	0	0.31	0
ENSG00000276810		17	ribosomal protein L18a (RPL18A) pseudogene	12.042	12.042	3.59	1.56212	0.226157	1	0	0.03	0	0	0	0.03	0	0.07
ENSG00000287012		3	novel transcript	12.042	12.042	3.59	1.56212	0.226157	1	0	0.03	0	0	0	0.03	0	0.07
ENSG00000134028	ADAMDEC1	8	ADAM like decysin 1 [Source:HGNC Symbol;Acc:HGNC:16299]	11.9588	11.9588	3.58	45.1956	1.05371e-06	0.00035486	1.85	10.08	0.47	5.06	0.04	14.01	14.21	2.02
ENSG00000120217	CD274	9	CD274 molecule [Source:HGNC Symbol;Acc:HGNC:17635]	11.7942	11.7942	3.56	37.6544	3.93251e-06	0.000742882	1.58	15.69	0.95	3.58	0.21	7.83	11.13	28.11
ENSG00000275385	CCL18	17	C-C motif chemokine ligand 18 [Source:HGNC Symbol;Acc:HGNC:10616]	11.7942	11.7942	3.56	34.3828	7.35652e-06	0.00111161	0.98	18.78	1.78	1.17	0	52.27	2.29	1.8
ENSG00000196611	MMP1	11	matrix metallopeptidase 1 [Source:HGNC Symbol;Acc:HGNC:7155]	11.7942	11.7942	3.56	28.8051	2.34978e-05	0.0023767	0.84	12.87	1.05	1.46	0	34.32	2.48	1.8
ENSG00000233933		9	non-metastatic cells 2, protein (NM23B) expressed in (NME2) pseudogene	11.7127	11.7127	3.55	4.48763	0.0459539	0.401881	0.01	0.16	0	0.02	0	0.03	0.05	0.39
ENSG00000189127	ANKRD34B	5	ankyrin repeat domain 34B [Source:HGNC Symbol;Acc:HGNC:33736]	11.6318	11.6318	3.54	8.20508	0.00914557	0.139812	0.01	0.25	0.02	0.02	0	0.07	0.12	0.57
ENSG00000289576		1	novel transcript	11.6318	11.6318	3.54	7.23665	0.0135395	0.181421	0.02	0.19	0	0.02	0.04	0.04	0.34	0.17
ENSG00000232267	ACTR3P2	X	ACTR3 pseudogene 2 [Source:HGNC Symbol;Acc:HGNC:38676]	11.6318	11.6318	3.54	6.48522	0.0185856	0.224261	0.01	0.17	0	0.03	0	0.09	0.14	0.3
ENSG00000176495	OR5AN1	11	olfactory receptor family 5 subfamily AN member 1 [Source:HGNC Symbol;Acc:HGNC:15255]	11.5514	11.5514	3.53	1.4221	0.247377	1	0	0.02	0	0	0	0.03	0.03	0
ENSG00000206737	RNVU1-18	1	RNA, variant U1 small nuclear 18 [Source:HGNC Symbol;Acc:HGNC:37496]	11.5514	11.5514	3.53	1.4221	0.247377	1	0	0.02	0	0	0	0.03	0.03	0
ENSG00000213871	TAF9BP1	3	TATA-box binding protein associated factor 9b pseudogene 1 [Source:HGNC Symbol;Acc:HGNC:30687]	11.5514	11.5514	3.53	1.4221	0.247377	1	0	0.02	0	0	0	0.03	0.03	0
ENSG00000223949	ROR1-AS1	1	ROR1 antisense RNA 1 [Source:HGNC Symbol;Acc:HGNC:40508]	11.5514	11.5514	3.53	1.4221	0.247377	1	0	0.02	0	0	0	0.03	0.03	0
ENSG00000251372	LINC00499	4	long intergenic non-protein coding RNA 499 [Source:HGNC Symbol;Acc:HGNC:43436]	11.5514	11.5514	3.53	1.4221	0.247377	1	0	0.02	0	0	0	0.03	0.03	0
ENSG00000254618	TMED10P1	8	transmembrane p24 trafficking protein 10 pseudogene 1 [Source:HGNC Symbol;Acc:HGNC:30754]	11.5514	11.5514	3.53	1.4221	0.247377	1	0	0.02	0	0	0	0.03	0.03	0
ENSG00000254835	RNF185-AS1	22	RNF185 antisense RNA 1 [Source:HGNC Symbol;Acc:HGNC:41161]	11.5514	11.5514	3.53	1.4221	0.247377	1	0	0.02	0	0	0	0.03	0.03	0
ENSG00000260246		1	novel transcript, antisense to GSTM1	11.5514	11.5514	3.53	1.4221	0.247377	1	0	0.02	0	0	0	0.03	0.03	0
ENSG00000260349		16	novel transcript, antisense to C16orf72	11.5514	11.5514	3.53	1.4221	0.247377	1	0	0.02	0	0	0	0.03	0.03	0
ENSG00000264444	SDHCP1	18	succinate dehydrogenase complex subunit C pseudogene 1 [Source:HGNC Symbol;Acc:HGNC:31734]	11.5514	11.5514	3.53	1.4221	0.247377	1	0	0.02	0	0	0	0.03	0.03	0
ENSG00000290908		X	novel transcript	11.5514	11.5514	3.53	1.4221	0.247377	1	0	0.02	0	0	0	0.03	0.03	0
ENSG00000118990	GLRXP3	5	glutaredoxin pseudogene 3 [Source:HGNC Symbol;Acc:HGNC:34049]	11.5514	11.5514	3.53	1.3142	0.265518	1	0	0.02	0	0	0	0.07	0	0
ENSG00000148677	ANKRD1	10	ankyrin repeat domain 1 [Source:HGNC Symbol;Acc:HGNC:15819]	11.5514	11.5514	3.53	1.3142	0.265518	1	0	0.02	0	0	0	0.07	0	0
ENSG00000224310	LINC01567	16	long intergenic non-protein coding RNA 1567 [Source:HGNC Symbol;Acc:HGNC:51367]	11.5514	11.5514	3.53	1.3142	0.265518	1	0	0.02	0	0	0	0.07	0	0
ENSG00000229010		1	novel pseudogene	11.5514	11.5514	3.53	1.3142	0.265518	1	0	0.02	0	0	0	0.07	0	0
ENSG00000250509		5	novel transcript	11.5514	11.5514	3.53	1.3142	0.265518	1	0	0.02	0	0	0	0.07	0	0
ENSG00000270212		19	novel transcript	11.5514	11.5514	3.53	1.3142	0.265518	1	0	0.02	0	0	0	0.07	0	0
ENSG00000274840	BALR6	3	B-cell acute lymphoblastic leukemia associated long RNA 6 [Source:HGNC Symbol;Acc:HGNC:27946]	11.5514	11.5514	3.53	1.3142	0.265518	1	0	0.02	0	0	0	0.07	0	0
ENSG00000278456		15	novel transcript, antisense to ALDH1A3	11.5514	11.5514	3.53	1.3142	0.265518	1	0	0.02	0	0	0	0.07	0	0
ENSG00000287878		3	novel transcript, antisense to CPNE9and MTMR14	11.5514	11.5514	3.53	1.3142	0.265518	1	0	0.02	0	0	0	0.07	0	0
ENSG00000164047	CAMP	3	cathelicidin antimicrobial peptide [Source:HGNC Symbol;Acc:HGNC:1472]	11.4716	11.4716	3.52	23.7802	7.55827e-05	0.00525467	0.06	0.59	0.02	0.17	0	0.38	0.96	0.42
ENSG00000236316	OR7E109P	9	olfactory receptor family 7 subfamily E member 109 pseudogene [Source:HGNC Symbol;Acc:HGNC:15118]	11.4716	11.4716	3.52	1.47976	0.238341	1	0	0.02	0	0	0	0.01	0.03	0.02
ENSG00000248415	GAPDHP61	15	glyceraldehyde 3 phosphate dehydrogenase pseudogene 61 [Source:HGNC Symbol;Acc:HGNC:4155]	11.4716	11.4716	3.52	1.47976	0.238341	1	0	0.02	0	0	0	0.01	0.03	0.02
ENSG00000250910	MAP9-AS1	4	MAP9 antisense RNA 1 [Source:HGNC Symbol;Acc:HGNC:56110]	11.4716	11.4716	3.52	1.47976	0.238341	1	0	0.02	0	0	0	0.01	0.03	0.02
ENSG00000251517		4	novel transcript	11.4716	11.4716	3.52	1.47976	0.238341	1	0	0.02	0	0	0	0.01	0.03	0.02
ENSG00000253688		8	novel transcript	11.4716	11.4716	3.52	1.47976	0.238341	1	0	0.02	0	0	0	0.01	0.03	0.02
ENSG00000280344		16	TEC	11.4716	11.4716	3.52	1.47976	0.238341	1	0	0.02	0	0	0	0.01	0.03	0.02
ENSG00000283384		13	novel transcript	11.4716	11.4716	3.52	1.47976	0.238341	1	0	0.02	0	0	0	0.01	0.03	0.02
ENSG00000172602	RND1	12	Rho family GTPase 1 [Source:HGNC Symbol;Acc:HGNC:18314]	11.3924	11.3924	3.51	36.3392	5.03614e-06	0.000870003	0.58	7.42	0.47	1.21	0.07	2.34	6.23	13.7
ENSG00000185962	LCE3A	1	late cornified envelope 3A [Source:HGNC Symbol;Acc:HGNC:29461]	11.3924	11.3924	3.51	31.9953	1.19074e-05	0.00151085	12.18	47.1	4.55	31.94	0.04	56.01	63.67	21.63
ENSG00000197587	DMBX1	1	diencephalon/mesencephalon homeobox 1 [Source:HGNC Symbol;Acc:HGNC:19026]	11.3924	11.3924	3.51	13.3173	0.00145522	0.0395712	0.03	0.39	0	0.1	0	0.06	0.53	0.57
ENSG00000211788	TRAV13-1	14	T cell receptor alpha variable 13-1 [Source:HGNC Symbol;Acc:HGNC:12108]	11.3924	11.3924	3.51	12.0428	0.00223004	0.0537034	0.03	0.31	0	0.1	0	0.25	0.62	0.05
ENSG00000036565	SLC18A1	8	solute carrier family 18 member A1 [Source:HGNC Symbol;Acc:HGNC:10934]	11.3924	11.3924	3.51	1.3727	0.255474	1	0	0.02	0	0	0	0.01	0.05	0
ENSG00000120669	SOHLH2	13	spermatogenesis and oogenesis specific basic helix-loop-helix 2 [Source:HGNC Symbol;Acc:HGNC:26026]	11.3924	11.3924	3.51	1.3727	0.255474	1	0	0.02	0	0	0	0.01	0.05	0
ENSG00000143167	GPA33	1	glycoprotein A33 [Source:HGNC Symbol;Acc:HGNC:4445]	11.3924	11.3924	3.51	1.3727	0.255474	1	0	0.02	0	0	0	0.01	0.05	0
ENSG00000187010	RHD	1	Rh blood group D antigen [Source:HGNC Symbol;Acc:HGNC:10009]	11.3924	11.3924	3.51	1.3727	0.255474	1	0	0.02	0	0	0	0.01	0.05	0
ENSG00000236864		3	novel transcript	11.3924	11.3924	3.51	1.3727	0.255474	1	0	0.02	0	0	0	0.01	0.05	0
ENSG00000266305	MIR4518	16	microRNA 4518 [Source:HGNC Symbol;Acc:HGNC:41809]	11.3924	11.3924	3.51	1.3727	0.255474	1	0	0.02	0	0	0	0.01	0.05	0
ENSG00000275834		7	small EDRK-rich factor 2 (SERF2) pseudogene	11.3924	11.3924	3.51	1.3727	0.255474	1	0	0.02	0	0	0	0.01	0.05	0
ENSG00000285079		1	novel transcript	11.3924	11.3924	3.51	1.3727	0.255474	1	0	0.02	0	0	0	0.01	0.05	0
ENSG00000290983		22	novel transcript	11.3924	11.3924	3.51	1.3727	0.255474	1	0	0.02	0	0	0	0.01	0.05	0
ENSG00000090104	RGS1	1	regulator of G protein signaling 1 [Source:HGNC Symbol;Acc:HGNC:9991]	11.3137	11.3137	3.5	60.37	1.12144e-07	8.57611e-05	2.07	12.5	0.91	5.26	0.04	10.86	21.95	4.68
ENSG00000201899	SNORD114-24	14	small nucleolar RNA, C/D box 114-24 [Source:HGNC Symbol;Acc:HGNC:33012]	11.3137	11.3137	3.5	1.47217	0.239506	1	0	0.04	0	0	0	0	0.02	0.1
ENSG00000203416	FAM32BP	22	family with sequence similarity 32 member B, pseudogene [Source:HGNC Symbol;Acc:HGNC:30945]	11.3137	11.3137	3.5	1.47217	0.239506	1	0	0.04	0	0	0	0	0.02	0.1
ENSG00000220349		6	galanin receptor pseudogene	11.3137	11.3137	3.5	1.47217	0.239506	1	0	0.04	0	0	0	0	0.02	0.1
ENSG00000222842	RN7SKP168	2	RN7SK pseudogene 168 [Source:HGNC Symbol;Acc:HGNC:45892]	11.3137	11.3137	3.5	1.47217	0.239506	1	0	0.04	0	0	0	0	0.02	0.1
ENSG00000224830	OR2X1P	1	olfactory receptor family 2 subfamily X member 1 pseudogene [Source:HGNC Symbol;Acc:HGNC:31258]	11.3137	11.3137	3.5	1.47217	0.239506	1	0	0.04	0	0	0	0	0.02	0.1
ENSG00000228915	OR7E128P	11	olfactory receptor family 7 subfamily E member 128 pseudogene [Source:HGNC Symbol;Acc:HGNC:15305]	11.3137	11.3137	3.5	1.47217	0.239506	1	0	0.04	0	0	0	0	0.02	0.1
ENSG00000233979	RPL22P21	17	ribosomal protein L22 pseudogene 21 [Source:HGNC Symbol;Acc:HGNC:35547]	11.3137	11.3137	3.5	1.47217	0.239506	1	0	0.04	0	0	0	0	0.02	0.1
ENSG00000277247		12	novel transcript, antisense to PTPRB	11.2356	11.2356	3.49	20.155	0.00019193	0.0098978	0.07	0.59	0	0.07	0.14	0.61	0.77	0.39
ENSG00000111537	IFNG	12	interferon gamma [Source:HGNC Symbol;Acc:HGNC:5438]	11.2356	11.2356	3.49	11.0771	0.00312101	0.0669571	0.03	0.3	0	0.08	0	0.34	0.26	0.3
ENSG00000211869	TRAJ20	14	T cell receptor alpha joining 20 [Source:HGNC Symbol;Acc:HGNC:12049]	11.2356	11.2356	3.49	5.52376	0.0283754	0.295285	0.01	0.13	0	0.03	0	0.15	0.17	0.07
ENSG00000225665	SAR1AP3	4	secretion associated Ras related GTPase 1A pseudogene 3 [Source:HGNC Symbol;Acc:HGNC:32317]	11.2356	11.2356	3.49	1.46219	0.241049	1	0	0.02	0	0	0	0.03	0.02	0.02
ENSG00000232332	ARL5AP5	X	ARL5A pseudogene 5 [Source:HGNC Symbol;Acc:HGNC:55001]	11.2356	11.2356	3.49	1.46219	0.241049	1	0	0.02	0	0	0	0.03	0.02	0.02
ENSG00000234418		7	novel transcript	11.2356	11.2356	3.49	1.46219	0.241049	1	0	0.02	0	0	0	0.03	0.02	0.02
ENSG00000262188	LINC01978	17	long intergenic non-protein coding RNA 1978 [Source:HGNC Symbol;Acc:HGNC:52806]	11.2356	11.2356	3.49	1.46219	0.241049	1	0	0.02	0	0	0	0.03	0.02	0.02
ENSG00000265064	MIR4692	11	microRNA 4692 [Source:HGNC Symbol;Acc:HGNC:41856]	11.2356	11.2356	3.49	1.46219	0.241049	1	0	0.02	0	0	0	0.03	0.02	0.02
ENSG00000267291	MAP4K1-AS1	19	MAP4K1 antisense RNA 1 [Source:HGNC Symbol;Acc:HGNC:55302]	11.2356	11.2356	3.49	1.46219	0.241049	1	0	0.02	0	0	0	0.03	0.02	0.02
ENSG00000289618		16	novel transcript, antisense to DPEP2	11.2356	11.2356	3.49	1.46219	0.241049	1	0	0.02	0	0	0	0.03	0.02	0.02
ENSG00000268104	SLC6A14	X	solute carrier family 6 member 14 [Source:HGNC Symbol;Acc:HGNC:11047]	11.1579	11.1579	3.48	107.84	7.79439e-10	8.14631e-06	47.28	354.69	44.48	88.16	9.2	380.96	421.68	261.42
ENSG00000231412		19	novel transcript	11.1579	11.1579	3.48	29.3859	2.06943e-05	0.0021921	0.24	1.64	0	0.64	0.07	0.64	1.94	2.34
ENSG00000164400	CSF2	5	colony stimulating factor 2 [Source:HGNC Symbol;Acc:HGNC:2434]	11.1579	11.1579	3.48	14.1344	0.00111713	0.033065	0.03	0.33	0.07	0.02	0	0.58	0.14	0.27
ENSG00000289327		2	novel transcript, antisense to DYSF	11.1579	11.1579	3.48	3.76284	0.0656422	0.50224	0.01	0.09	0	0.02	0	0.09	0.07	0.12
ENSG00000241571	ATP5F1AP7	9	ATP synthase F1 subunit alpha pseudogene 7 [Source:HGNC Symbol;Acc:HGNC:37665]	11.0809	11.0809	3.47	11.5791	0.00261692	0.0597219	0.02	0.26	0.02	0.05	0	0.24	0.34	0.2
ENSG00000128040	SPINK2	4	serine peptidase inhibitor Kazal type 2 [Source:HGNC Symbol;Acc:HGNC:11245]	11.0809	11.0809	3.47	3.36391	0.0805269	0.571529	0.01	0.08	0.02	0	0	0.07	0.15	0.02
ENSG00000233013	FAM157B	9	family with sequence similarity 157 member B [Source:HGNC Symbol;Acc:HGNC:34080]	11.0809	11.0809	3.47	1.44259	0.244116	1	0	0.04	0	0	0	0.01	0	0.1
ENSG00000252552	RNU6-307P	1	RNA, U6 small nuclear 307, pseudogene [Source:HGNC Symbol;Acc:HGNC:47270]	11.0809	11.0809	3.47	1.44259	0.244116	1	0	0.04	0	0	0	0.01	0	0.1
ENSG00000254460		11	novel transcript	11.0809	11.0809	3.47	1.44259	0.244116	1	0	0.04	0	0	0	0.01	0	0.1
ENSG00000290755		19	novel transcript	11.0809	11.0809	3.47	1.44259	0.244116	1	0	0.04	0	0	0	0.01	0	0.1
ENSG00000196549	MME	3	membrane metalloendopeptidase [Source:HGNC Symbol;Acc:HGNC:7154]	11.0043	11.0043	3.46	27.4711	3.16469e-05	0.00288467	0.89	7.27	0.3	2.29	0.07	16.21	4.4	1.21
ENSG00000211821	TRDV2	14	T cell receptor delta variable 2 [Source:HGNC Symbol;Acc:HGNC:12263]	11.0043	11.0043	3.46	4.87286	0.0388363	0.359201	0.01	0.15	0	0.03	0	0.33	0.12	0
ENSG00000229964		3	novel transcript	11.0043	11.0043	3.46	1.38147	0.254012	1	0	0.05	0	0	0	0	0	0.15
ENSG00000240270	RPL12P37	17	ribosomal protein L12 pseudogene 37 [Source:HGNC Symbol;Acc:HGNC:35565]	11.0043	11.0043	3.46	1.38147	0.254012	1	0	0.05	0	0	0	0	0	0.15
ENSG00000253295		5	novel transcript	11.0043	11.0043	3.46	1.38147	0.254012	1	0	0.05	0	0	0	0	0	0.15
ENSG00000257797		15	novel transcript, antisense to PLA2G4E	11.0043	11.0043	3.46	1.38147	0.254012	1	0	0.05	0	0	0	0	0	0.15
ENSG00000199325	RNU4-39P	11	RNA, U4 small nuclear 39, pseudogene [Source:HGNC Symbol;Acc:HGNC:46975]	11.0043	11.0043	3.46	1.34318	0.260479	1	0	0.02	0	0	0	0.04	0.02	0
ENSG00000200237	SNORA70	19	Small nucleolar RNA SNORA70 [Source:RFAM;Acc:RF00156]	11.0043	11.0043	3.46	1.34318	0.260479	1	0	0.02	0	0	0	0.04	0.02	0
ENSG00000201700	SNORD113-3	14	small nucleolar RNA, C/D box 113-3 [Source:HGNC Symbol;Acc:HGNC:32982]	11.0043	11.0043	3.46	1.34318	0.260479	1	0	0.02	0	0	0	0.04	0.02	0
ENSG00000230533	LINC03004	6	long intergenic non-protein coding RNA 3004 [Source:HGNC Symbol;Acc:HGNC:56128]	11.0043	11.0043	3.46	1.34318	0.260479	1	0	0.02	0	0	0	0.04	0.02	0
ENSG00000250423	KIAA1210	X	KIAA1210 [Source:HGNC Symbol;Acc:HGNC:29218]	11.0043	11.0043	3.46	1.34318	0.260479	1	0	0.02	0	0	0	0.04	0.02	0
ENSG00000274978	RNU11	1	RNA, U11 small nuclear [Source:HGNC Symbol;Acc:HGNC:10108]	11.0043	11.0043	3.46	1.34318	0.260479	1	0	0.02	0	0	0	0.04	0.02	0
ENSG00000286371		4	novel transcript	11.0043	11.0043	3.46	1.34318	0.260479	1	0	0.02	0	0	0	0.04	0.02	0
ENSG00000288781		4	novel transcript	11.0043	11.0043	3.46	1.34318	0.260479	1	0	0.02	0	0	0	0.04	0.02	0
ENSG00000289359		6	novel transcript	11.0043	11.0043	3.46	1.34318	0.260479	1	0	0.02	0	0	0	0.04	0.02	0
ENSG00000237166	LINC01792	2	long intergenic non-protein coding RNA 1792 [Source:HGNC Symbol;Acc:HGNC:52582]	10.9283	10.9283	3.45	19.3542	0.000238593	0.0114651	0.04	0.44	0.02	0.07	0.04	0.19	0.58	0.54
ENSG00000259124		14	novel transcript	10.9283	10.9283	3.45	8.92461	0.00714954	0.118352	0.02	0.35	0	0.07	0	0	0.33	0.71
ENSG00000205420	KRT6A	12	keratin 6A [Source:HGNC Symbol;Acc:HGNC:6443]	10.8528	10.8528	3.44	51.5594	3.88692e-07	0.000170451	1616.2	7269.25	414.06	4173.63	260.92	6292.64	8972.52	6542.59
ENSG00000100453	GZMB	14	granzyme B [Source:HGNC Symbol;Acc:HGNC:4709]	10.8528	10.8528	3.44	37.4547	4.08149e-06	0.000757237	0.5	3.44	0.14	1.36	0	1.23	5.88	3.2
ENSG00000121594	CD80	3	CD80 molecule [Source:HGNC Symbol;Acc:HGNC:1700]	10.7779	10.7779	3.43	41.4176	1.99719e-06	0.000489226	0.35	2.82	0.22	0.82	0	1.89	4.16	2.39
ENSG00000276085	CCL3L1	17	C-C motif chemokine ligand 3 like 1 [Source:HGNC Symbol;Acc:HGNC:10628]	10.7779	10.7779	3.43	19.5228	0.00022782	0.0111476	0.05	0.47	0.02	0.13	0	0.3	0.83	0.3
ENSG00000213187	COPS5P1	6	COP9 signalosome subunit 5 pseudogene 1 [Source:HGNC Symbol;Acc:HGNC:24332]	10.7779	10.7779	3.43	1.43156	0.245864	1	0	0.03	0	0	0	0.01	0.02	0.05
ENSG00000224137	LINC01857	2	long intergenic non-protein coding RNA 1857 [Source:HGNC Symbol;Acc:HGNC:52673]	10.7779	10.7779	3.43	1.43156	0.245864	1	0	0.03	0	0	0	0.01	0.02	0.05
ENSG00000226148	SLC25A39P1	1	solute carrier family 25 member 39 pseudogene 1 [Source:HGNC Symbol;Acc:HGNC:43859]	10.7779	10.7779	3.43	1.43156	0.245864	1	0	0.03	0	0	0	0.01	0.02	0.05
ENSG00000279085		22	novel transcript	10.7779	10.7779	3.43	1.43156	0.245864	1	0	0.03	0	0	0	0.01	0.02	0.05
ENSG00000280040		1	novel transcript	10.7779	10.7779	3.43	1.43156	0.245864	1	0	0.03	0	0	0	0.01	0.02	0.05
ENSG00000249309		4	novel transcript	10.7034	10.7034	3.42	1.32087	0.264346	1	0	0.03	0	0	0	0	0.05	0.02
ENSG00000251050	RBX1P2	5	RBX1 pseudogene 2 [Source:HGNC Symbol;Acc:HGNC:54741]	10.7034	10.7034	3.42	1.32087	0.264346	1	0	0.03	0	0	0	0	0.05	0.02
ENSG00000286285		1	novel transcript	10.6295	10.6295	3.41	12.6781	0.0017985	0.0458277	0.03	0.29	0.02	0.07	0	0.34	0.36	0.17
ENSG00000273082	LARGE1-AS1	22	LARGE1 antisense RNA 1 [Source:HGNC Symbol;Acc:HGNC:55162]	10.6295	10.6295	3.41	3.12234	0.0914275	0.616421	0.01	0.08	0	0.02	0	0.12	0.09	0.02
ENSG00000275226	LINC00547	13	long intergenic non-protein coding RNA 547 [Source:HGNC Symbol;Acc:HGNC:43682]	10.6295	10.6295	3.41	2.89947	0.103032	0.659797	0.01	0.08	0.02	0	0	0.19	0.02	0.02
ENSG00000171587	DSCAM	21	DS cell adhesion molecule [Source:HGNC Symbol;Acc:HGNC:3039]	10.5561	10.5561	3.4	13.0699	0.00157871	0.0418603	0.04	0.37	0	0.12	0	0.06	0.71	0.34
ENSG00000211727	TRBV7-6	7	T cell receptor beta variable 7-6 [Source:HGNC Symbol;Acc:HGNC:12240]	10.5561	10.5561	3.4	10.5674	0.00374484	0.0757962	0.02	0.28	0.05	0.02	0	0.65	0.07	0.12
ENSG00000168685	IL7R	5	interleukin 7 receptor [Source:HGNC Symbol;Acc:HGNC:6024]	10.4831	10.4831	3.39	39.7418	2.68624e-06	0.000578286	16.13	42.95	1.52	46.1	0.78	34.6	73.2	21.04
ENSG00000288801		16	novel transcript	10.4831	10.4831	3.39	6.66765	0.0171916	0.212385	0.02	0.17	0	0.05	0	0.09	0.29	0.12
ENSG00000250274		5	novel transcript	10.4831	10.4831	3.39	5.89693	0.0240166	0.265535	0.01	0.15	0.02	0.02	0	0.09	0.26	0.1
ENSG00000179038		11	tetratricopeptide repeat domain 3 (TTC3) pseudogene	10.4831	10.4831	3.39	1.33956	0.261101	1	0	0.03	0	0	0	0	0.03	0.05
ENSG00000200138	RNY1P10	16	RNY1 pseudogene 10 [Source:HGNC Symbol;Acc:HGNC:50873]	10.4831	10.4831	3.39	1.33956	0.261101	1	0	0.03	0	0	0	0	0.03	0.05
ENSG00000223181	RNU6-1199P	1	RNA, U6 small nuclear 1199, pseudogene [Source:HGNC Symbol;Acc:HGNC:48162]	10.4831	10.4831	3.39	1.33956	0.261101	1	0	0.03	0	0	0	0	0.03	0.05
ENSG00000236905		1	ribosomal protein S5 (RPS5) pseudogene	10.4831	10.4831	3.39	1.33956	0.261101	1	0	0.03	0	0	0	0	0.03	0.05
ENSG00000265204		18	novel transcript, antisense to TTC39C	10.4831	10.4831	3.39	1.33956	0.261101	1	0	0.03	0	0	0	0	0.03	0.05
ENSG00000273110		1	novel transcript, antisense to SHE	10.4831	10.4831	3.39	1.33956	0.261101	1	0	0.03	0	0	0	0	0.03	0.05
ENSG00000283516	LITAFD	16	LITAF domain containing [Source:HGNC Symbol;Acc:HGNC:53927]	10.4831	10.4831	3.39	1.33956	0.261101	1	0	0.03	0	0	0	0	0.03	0.05
ENSG00000286918		1	novel transcript, antisense to OMA1	10.4831	10.4831	3.39	1.33956	0.261101	1	0	0.03	0	0	0	0	0.03	0.05
ENSG00000291086	LGALS17A	19	galectin 14 pseudogene [Source:NCBI gene (formerly Entrezgene);Acc:400696]	10.4831	10.4831	3.39	1.33956	0.261101	1	0	0.03	0	0	0	0	0.03	0.05
ENSG00000186832	KRT16	17	keratin 16 [Source:HGNC Symbol;Acc:HGNC:6423]	10.4107	10.4107	3.38	52.4148	3.42256e-07	0.000161936	774.87	3451.39	234.86	1979.77	109.97	3055.75	4330.23	2968.19
ENSG00000065675	PRKCQ	10	protein kinase C theta [Source:HGNC Symbol;Acc:HGNC:9410]	10.4107	10.4107	3.38	22.31	0.000109202	0.00675341	2.23	8.27	0.12	6.39	0.18	2.1	8.31	14.41
ENSG00000236279	CLEC2L	7	C-type lectin domain family 2 member L [Source:HGNC Symbol;Acc:HGNC:21969]	10.4107	10.4107	3.38	7.48081	0.0122445	0.16969	0.02	0.26	0	0.05	0	0.03	0.19	0.57
ENSG00000227145	IL21-AS1	4	IL21 antisense RNA 1 [Source:HGNC Symbol;Acc:HGNC:40299]	10.4107	10.4107	3.38	3.15127	0.0900359	0.611545	0.01	0.09	0.02	0	0	0.12	0.02	0.12
ENSG00000168412	MTNR1A	4	melatonin receptor 1A [Source:HGNC Symbol;Acc:HGNC:7463]	10.3388	10.3388	3.37	23.2904	8.53189e-05	0.00571095	0.06	0.62	0.03	0.1	0.04	0.68	0.38	0.79
ENSG00000290456	CYP4Z2P	1	cytochrome P450 family 4 subfamily Z member 2, pseudogene [Source:HGNC Symbol;Acc:HGNC:24426]	10.3388	10.3388	3.37	3.62772	0.0702981	0.52426	0.01	0.13	0	0.02	0	0.03	0.05	0.3
ENSG00000281103	TRG-AS1	7	T cell receptor gamma locus antisense RNA 1 [Source:HGNC Symbol;Acc:HGNC:48974]	10.2674	10.2674	3.36	36.2765	5.09663e-06	0.000876989	1.2	6.09	0.44	3.13	0.04	5.64	7.96	4.66
ENSG00000134321	RSAD2	2	radical S-adenosyl methionine domain containing 2 [Source:HGNC Symbol;Acc:HGNC:30908]	10.2674	10.2674	3.36	30.7673	1.53892e-05	0.00180045	3.19	35.66	0.88	8.08	0.6	4.47	24.66	77.83
ENSG00000124564	SLC17A3	6	solute carrier family 17 member 3 [Source:HGNC Symbol;Acc:HGNC:10931]	10.2674	10.2674	3.36	1.17102	0.2924	1	0	0.02	0	0	0	0	0.07	0
ENSG00000181101	ENTR1P2	1	ENTR1 pseudogene 2 [Source:HGNC Symbol;Acc:HGNC:39164]	10.2674	10.2674	3.36	1.17102	0.2924	1	0	0.02	0	0	0	0	0.07	0
ENSG00000201243	RNU6-654P	11	RNA, U6 small nuclear 654, pseudogene [Source:HGNC Symbol;Acc:HGNC:47617]	10.2674	10.2674	3.36	1.17102	0.2924	1	0	0.02	0	0	0	0	0.07	0
ENSG00000201710		14		10.2674	10.2674	3.36	1.17102	0.2924	1	0	0.02	0	0	0	0	0.07	0
ENSG00000211964	IGHV3-48	14	immunoglobulin heavy variable 3-48 [Source:HGNC Symbol;Acc:HGNC:5606]	10.2674	10.2674	3.36	1.17102	0.2924	1	0	0.02	0	0	0	0	0.07	0
ENSG00000224243	SOX1-OT	13	SOX1 overlapping transcript [Source:HGNC Symbol;Acc:HGNC:42733]	10.2674	10.2674	3.36	1.17102	0.2924	1	0	0.02	0	0	0	0	0.07	0
ENSG00000224373	IGHV4-59	14	immunoglobulin heavy variable 4-59 [Source:HGNC Symbol;Acc:HGNC:5654]	10.2674	10.2674	3.36	1.17102	0.2924	1	0	0.02	0	0	0	0	0.07	0
ENSG00000224583		6	novel transcript	10.2674	10.2674	3.36	1.17102	0.2924	1	0	0.02	0	0	0	0	0.07	0
ENSG00000225037	EIF1AX-AS1	X	EIF1AX antisense RNA 1 [Source:HGNC Symbol;Acc:HGNC:40208]	10.2674	10.2674	3.36	1.17102	0.2924	1	0	0.02	0	0	0	0	0.07	0
ENSG00000231148	HMGB1P7	10	high mobility group box 1 pseudogene 7 [Source:HGNC Symbol;Acc:HGNC:39096]	10.2674	10.2674	3.36	1.17102	0.2924	1	0	0.02	0	0	0	0	0.07	0
ENSG00000232893	IQCA1-AS1	2	IQCA1 antisense RNA 1 [Source:HGNC Symbol;Acc:HGNC:41137]	10.2674	10.2674	3.36	1.17102	0.2924	1	0	0.02	0	0	0	0	0.07	0
ENSG00000235300	SKAP1-AS2	17	SKAP1 antisense RNA 2 [Source:HGNC Symbol;Acc:HGNC:55570]	10.2674	10.2674	3.36	1.17102	0.2924	1	0	0.02	0	0	0	0	0.07	0
ENSG00000236825	RAB28P2	9	RAB28, member RAS oncogene family pseudogene 2 [Source:HGNC Symbol;Acc:HGNC:50381]	10.2674	10.2674	3.36	1.17102	0.2924	1	0	0.02	0	0	0	0	0.07	0
ENSG00000239311		3	novel transcript	10.2674	10.2674	3.36	1.17102	0.2924	1	0	0.02	0	0	0	0	0.07	0
ENSG00000248112		5	novel transcript	10.2674	10.2674	3.36	1.17102	0.2924	1	0	0.02	0	0	0	0	0.07	0
ENSG00000248279	LINC02120	5	long intergenic non-protein coding RNA 2120 [Source:HGNC Symbol;Acc:HGNC:27971]	10.2674	10.2674	3.36	1.17102	0.2924	1	0	0.02	0	0	0	0	0.07	0
ENSG00000251679		4	novel transcript	10.2674	10.2674	3.36	1.17102	0.2924	1	0	0.02	0	0	0	0	0.07	0
ENSG00000259285	ALDH1A2-AS1	15	ALDH1A2 antisense RNA 1 [Source:HGNC Symbol;Acc:HGNC:27515]	10.2674	10.2674	3.36	1.17102	0.2924	1	0	0.02	0	0	0	0	0.07	0
ENSG00000261634	PAQR5-DT	15	PAQR5 divergent transcript [Source:HGNC Symbol;Acc:HGNC:55353]	10.2674	10.2674	3.36	1.17102	0.2924	1	0	0.02	0	0	0	0	0.07	0
ENSG00000264617		17	family with sequence similarity 182 (FAM182A) pseudogene	10.2674	10.2674	3.36	1.17102	0.2924	1	0	0.02	0	0	0	0	0.07	0
ENSG00000267337	LINC01478	18	long intergenic non-protein coding RNA 1478 [Source:HGNC Symbol;Acc:HGNC:51121]	10.2674	10.2674	3.36	1.17102	0.2924	1	0	0.02	0	0	0	0	0.07	0
ENSG00000268144	NIFKP6	19	nucleolar protein interacting with the FHA domain of MKI67 pseudogene 6 [Source:HGNC Symbol;Acc:HGNC:44954]	10.2674	10.2674	3.36	1.17102	0.2924	1	0	0.02	0	0	0	0	0.07	0
ENSG00000269296		19	novel transcript, antisense to ZNF780A	10.2674	10.2674	3.36	1.17102	0.2924	1	0	0.02	0	0	0	0	0.07	0
ENSG00000272474	SNORD113-5	14	small nucleolar RNA, C/D box 113-5 [Source:HGNC Symbol;Acc:HGNC:32984]	10.2674	10.2674	3.36	1.17102	0.2924	1	0	0.02	0	0	0	0	0.07	0
ENSG00000273693	CDRT15P10	Y	CDRT15 pseudogene 10 [Source:HGNC Symbol;Acc:HGNC:38413]	10.2674	10.2674	3.36	1.17102	0.2924	1	0	0.02	0	0	0	0	0.07	0
ENSG00000275801		1	SLAM family member 9 (SLAMF9) pseudogene	10.2674	10.2674	3.36	1.17102	0.2924	1	0	0.02	0	0	0	0	0.07	0
ENSG00000279490		16	novel transcript	10.2674	10.2674	3.36	1.17102	0.2924	1	0	0.02	0	0	0	0	0.07	0
ENSG00000281741		1	TEC	10.2674	10.2674	3.36	1.17102	0.2924	1	0	0.02	0	0	0	0	0.07	0
ENSG00000285536	LINC02838	7	long intergenic non-protein coding RNA 2838 [Source:HGNC Symbol;Acc:HGNC:54372]	10.2674	10.2674	3.36	1.17102	0.2924	1	0	0.02	0	0	0	0	0.07	0
ENSG00000287513		1	novel transcript	10.2674	10.2674	3.36	1.17102	0.2924	1	0	0.02	0	0	0	0	0.07	0
ENSG00000288882		7	novel transcript	10.2674	10.2674	3.36	1.17102	0.2924	1	0	0.02	0	0	0	0	0.07	0
ENSG00000290647		11	novel transcript	10.2674	10.2674	3.36	1.17102	0.2924	1	0	0.02	0	0	0	0	0.07	0
ENSG00000253214		8	novel transcript	10.1965	10.1965	3.35	17.8948	0.000359069	0.0152553	0.05	0.42	0.08	0.02	0.04	0.64	0.45	0.17
ENSG00000113722	CDX1	5	caudal type homeobox 1 [Source:HGNC Symbol;Acc:HGNC:1805]	10.1965	10.1965	3.35	2.64235	0.119334	0.715766	0.01	0.07	0	0.02	0	0.13	0.09	0
ENSG00000181408	UTS2R	17	urotensin 2 receptor [Source:HGNC Symbol;Acc:HGNC:4468]	10.1261	10.1261	3.34	2.95378	0.100053	0.648298	0.01	0.09	0	0.02	0	0.01	0.12	0.12
ENSG00000224445	LINC01708	1	long intergenic non-protein coding RNA 1708 [Source:HGNC Symbol;Acc:HGNC:52496]	10.1261	10.1261	3.34	1.26339	0.274665	1	0	0.02	0	0	0	0.04	0	0.02
ENSG00000240302	RN7SL717P	2	RNA, 7SL, cytoplasmic 717, pseudogene [Source:HGNC Symbol;Acc:HGNC:46733]	10.1261	10.1261	3.34	1.26339	0.274665	1	0	0.02	0	0	0	0.04	0	0.02
ENSG00000250309	MYOZ3-AS1	5	MYOZ3 antisense RNA 1 [Source:HGNC Symbol;Acc:HGNC:40846]	10.1261	10.1261	3.34	1.26339	0.274665	1	0	0.02	0	0	0	0.04	0	0.02
ENSG00000254251		8	novel transcript	10.1261	10.1261	3.34	1.26339	0.274665	1	0	0.02	0	0	0	0.04	0	0.02
ENSG00000268916	CSAG3	X	CSAG family member 3 [Source:HGNC Symbol;Acc:HGNC:26237]	10.1261	10.1261	3.34	1.26339	0.274665	1	0	0.02	0	0	0	0.04	0	0.02
ENSG00000286811		6	novel transcript	10.1261	10.1261	3.34	1.26339	0.274665	1	0	0.02	0	0	0	0.04	0	0.02
ENSG00000287015		1	novel transcript	10.1261	10.1261	3.34	1.26339	0.274665	1	0	0.02	0	0	0	0.04	0	0.02
ENSG00000288869	SMANTIS	2	SMARCA4 interacting SWI/SNF chromatin remodeling complex scaffold lncRNA [Source:HGNC Symbol;Acc:HGNC:54417]	10.1261	10.1261	3.34	1.26339	0.274665	1	0	0.02	0	0	0	0.04	0	0.02
ENSG00000156234	CXCL13	4	C-X-C motif chemokine ligand 13 [Source:HGNC Symbol;Acc:HGNC:10639]	10.0561	10.0561	3.33	28.4397	2.5473e-05	0.00253152	0.66	2.73	0.05	1.92	0	1.18	4.94	2.07
ENSG00000160505	NLRP4	19	NLR family pyrin domain containing 4 [Source:HGNC Symbol;Acc:HGNC:22943]	10.0561	10.0561	3.33	1.29401	0.269105	1	0	0.03	0	0	0	0.03	0	0.05
ENSG00000213061	PFN1P11	10	profilin 1 pseudogene 11 [Source:HGNC Symbol;Acc:HGNC:42994]	10.0561	10.0561	3.33	1.29401	0.269105	1	0	0.03	0	0	0	0.03	0	0.05
ENSG00000227173	MYL6P3	10	MYL6 pseudogene 3 [Source:HGNC Symbol;Acc:HGNC:37812]	10.0561	10.0561	3.33	1.29401	0.269105	1	0	0.03	0	0	0	0.03	0	0.05
ENSG00000228408		6	novel transcript	10.0561	10.0561	3.33	1.29401	0.269105	1	0	0.03	0	0	0	0.03	0	0.05
ENSG00000228955	RPL7AP82	1	ribosomal protein L7a pseudogene 82 [Source:HGNC Symbol;Acc:HGNC:55905]	10.0561	10.0561	3.33	1.29401	0.269105	1	0	0.03	0	0	0	0.03	0	0.05
ENSG00000238705	MIR1976	1	microRNA 1976 [Source:HGNC Symbol;Acc:HGNC:37064]	10.0561	10.0561	3.33	1.29401	0.269105	1	0	0.03	0	0	0	0.03	0	0.05
ENSG00000248452		4	zinc finger protein 248 (ZNF248) pseudogene	10.0561	10.0561	3.33	1.29401	0.269105	1	0	0.03	0	0	0	0.03	0	0.05
ENSG00000250118		5	dynein, cytoplasmic 1, light intermediate chain 1 (DYNC1LI1) pseudogene	10.0561	10.0561	3.33	1.29401	0.269105	1	0	0.03	0	0	0	0.03	0	0.05
ENSG00000250596		4	Zinc finger protein pseudogene	10.0561	10.0561	3.33	1.29401	0.269105	1	0	0.03	0	0	0	0.03	0	0.05
ENSG00000251610	EVA1CP6	3	EVA1C pseudogene 6 [Source:HGNC Symbol;Acc:HGNC:55740]	10.0561	10.0561	3.33	1.29401	0.269105	1	0	0.03	0	0	0	0.03	0	0.05
ENSG00000255566		12	mitochondrial ribosomal protein S25 (MRPS25) pseudogene	10.0561	10.0561	3.33	1.29401	0.269105	1	0	0.03	0	0	0	0.03	0	0.05
ENSG00000265142	MIR133A1HG	18	MIR133A1 host gene [Source:HGNC Symbol;Acc:HGNC:49594]	10.0561	10.0561	3.33	1.29401	0.269105	1	0	0.03	0	0	0	0.03	0	0.05
ENSG00000007908	SELE	1	selectin E [Source:HGNC Symbol;Acc:HGNC:10718]	9.9866	9.9866	3.32	26.084	4.35294e-05	0.00359643	1.59	6.76	0.05	4.67	0.04	0.49	11.71	8.08
ENSG00000163734	CXCL3	4	C-X-C motif chemokine ligand 3 [Source:HGNC Symbol;Acc:HGNC:4604]	9.9177	9.9177	3.31	17.6879	0.000380999	0.0158751	0.04	0.5	0.05	0.08	0	0.71	0.28	0.52
ENSG00000196092	PAX5	9	paired box 5 [Source:HGNC Symbol;Acc:HGNC:8619]	9.9177	9.9177	3.31	5.79404	0.0251384	0.273539	0.01	0.16	0.02	0.02	0	0.09	0.15	0.22
ENSG00000121797	CCRL2	3	C-C motif chemokine receptor like 2 [Source:HGNC Symbol;Acc:HGNC:1612]	9.8492	9.8492	3.3	34.6422	6.99047e-06	0.00107458	0.12	0.96	0.03	0.25	0.07	0.87	1.43	0.59
ENSG00000113749	HRH2	5	histamine receptor H2 [Source:HGNC Symbol;Acc:HGNC:5183]	9.8492	9.8492	3.3	27.4907	3.15071e-05	0.00288435	10.36	60.82	6.13	24.25	0.71	43.09	47.3	92.08
ENSG00000182759	MAFA	8	MAF bZIP transcription factor A [Source:HGNC Symbol;Acc:HGNC:23145]	9.8492	9.8492	3.3	2.96457	0.0994736	0.646476	0.01	0.1	0	0	0.04	0.12	0.17	0
ENSG00000175857	GAPT	5	GRB2 binding adaptor protein, transmembrane [Source:HGNC Symbol;Acc:HGNC:26588]	9.7811	9.7811	3.29	21.9788	0.000118854	0.00711186	0.12	0.77	0.02	0.33	0	0.7	1.05	0.57
ENSG00000163220	S100A9	1	S100 calcium binding protein A9 [Source:HGNC Symbol;Acc:HGNC:10499]	9.7136	9.7136	3.28	39.6381	2.73671e-06	0.000581751	2490.14	10377	1050.91	6151.76	267.74	11180.3	11318.3	8632.47
ENSG00000163735	CXCL5	4	C-X-C motif chemokine ligand 5 [Source:HGNC Symbol;Acc:HGNC:10642]	9.7136	9.7136	3.28	7.27175	0.0133443	0.179725	0.02	0.2	0	0.07	0	0.06	0.45	0.1
ENSG00000154198	CYP4Z2P	1	cytochrome P450 family 4 subfamily Z member 2, pseudogene [Source:HGNC Symbol;Acc:HGNC:24426]	9.7136	9.7136	3.28	3.14476	0.0903471	0.61223	0.01	0.11	0	0.02	0	0.01	0.07	0.25
ENSG00000225649		2	novel transcript	9.7136	9.7136	3.28	2.80144	0.108676	0.680462	0.01	0.07	0	0.02	0	0.07	0.09	0.05
ENSG00000288804		1	novel transcript	9.7136	9.7136	3.28	2.79178	0.109252	0.683056	0.01	0.07	0.02	0	0	0.09	0.07	0.05
ENSG00000236105	PRELID3BP10	7	PRELI domain containing 3B pseudogene 10 [Source:HGNC Symbol;Acc:HGNC:49072]	9.7136	9.7136	3.28	2.33959	0.141417	0.78884	0.01	0.07	0	0.02	0	0.06	0.14	0
ENSG00000254415	SIGLEC14	19	sialic acid binding Ig like lectin 14 [Source:HGNC Symbol;Acc:HGNC:32926]	9.6465	9.6465	3.27	30.7042	1.84384e-05	0.00204193	0.13	1.19	0.29	0	0.11	2.65	0	0.94
ENSG00000183908	LRRC55	11	leucine rich repeat containing 55 [Source:HGNC Symbol;Acc:HGNC:32324]	9.6465	9.6465	3.27	22.8948	9.41873e-05	0.00605784	1.69	6.11	0.46	4.62	0	6.79	7.09	4.46
ENSG00000163421	PROK2	3	prokineticin 2 [Source:HGNC Symbol;Acc:HGNC:18455]	9.6465	9.6465	3.27	4.37542	0.0485068	0.415946	0.01	0.15	0.03	0	0	0.07	0.34	0.02
ENSG00000291236		2	novel transcript	9.6465	9.6465	3.27	2.34959	0.140613	0.786243	0.01	0.06	0	0.02	0	0.07	0.12	0
ENSG00000122862	SRGN	10	serglycin [Source:HGNC Symbol;Acc:HGNC:9361]	9.5798	9.5798	3.26	43.0734	1.50195e-06	0.000422357	4.29	17.28	1.49	11.28	0.11	19.02	25.73	7.07
ENSG00000172215	CXCR6	3	C-X-C motif chemokine receptor 6 [Source:HGNC Symbol;Acc:HGNC:16647]	9.5798	9.5798	3.26	24.0511	7.0727e-05	0.00501155	0.82	3.44	0.12	2.28	0.07	4.93	3.56	1.82
ENSG00000116824	CD2	1	CD2 molecule [Source:HGNC Symbol;Acc:HGNC:1639]	9.5798	9.5798	3.26	21.7681	0.000125483	0.00739557	3.09	7.69	0.36	8.85	0.07	9.01	9.75	4.31
ENSG00000214097	SMCO1	3	single-pass membrane protein with coiled-coil domains 1 [Source:HGNC Symbol;Acc:HGNC:27407]	9.5798	9.5798	3.26	2.91059	0.102414	0.657415	0.01	0.08	0.02	0	0	0.04	0.1	0.1
ENSG00000168334	XIRP1	3	xin actin binding repeat containing 1 [Source:HGNC Symbol;Acc:HGNC:14301]	9.5798	9.5798	3.26	2.68243	0.116023	0.706103	0.01	0.07	0.02	0	0	0.06	0.14	0.02
ENSG00000272691		1	novel transcript	9.5798	9.5798	3.26	2.60112	0.12138	0.723027	0.01	0.06	0.02	0	0	0.12	0.05	0.02
ENSG00000244376	RN7SL636P	20	RNA, 7SL, cytoplasmic 636, pseudogene [Source:HGNC Symbol;Acc:HGNC:46652]	9.5798	9.5798	3.26	1.23996	0.279026	1	0	0.03	0	0	0	0	0.02	0.07
ENSG00000251019	HIGD1AP13	4	HIG1 hypoxia inducible domain family member 1A pseudogene 13 [Source:HGNC Symbol;Acc:HGNC:43008]	9.5798	9.5798	3.26	1.23996	0.279026	1	0	0.03	0	0	0	0	0.02	0.07
ENSG00000251754	RNU6-999P	1	RNA, U6 small nuclear 999, pseudogene [Source:HGNC Symbol;Acc:HGNC:47962]	9.5798	9.5798	3.26	1.23996	0.279026	1	0	0.03	0	0	0	0	0.02	0.07
ENSG00000255519		11	high-mobility group nucleosomal binding domain 2 (HMGN2) pseudogene	9.5798	9.5798	3.26	1.23996	0.279026	1	0	0.03	0	0	0	0	0.02	0.07
ENSG00000132872	SYT4	18	synaptotagmin 4 [Source:HGNC Symbol;Acc:HGNC:11512]	9.5798	9.5798	3.26	1.10527	0.305976	1	0	0.02	0	0	0	0.06	0	0
ENSG00000144771	LRTM1	3	leucine rich repeats and transmembrane domains 1 [Source:HGNC Symbol;Acc:HGNC:25023]	9.5798	9.5798	3.26	1.10527	0.305976	1	0	0.02	0	0	0	0.06	0	0
ENSG00000148123	PLPPR1	9	phospholipid phosphatase related 1 [Source:HGNC Symbol;Acc:HGNC:25993]	9.5798	9.5798	3.26	1.10527	0.305976	1	0	0.02	0	0	0	0.06	0	0
ENSG00000179046	TRIML2	4	tripartite motif family like 2 [Source:HGNC Symbol;Acc:HGNC:26378]	9.5798	9.5798	3.26	1.10527	0.305976	1	0	0.02	0	0	0	0.06	0	0
ENSG00000182870	GALNT9	12	polypeptide N-acetylgalactosaminyltransferase 9 [Source:HGNC Symbol;Acc:HGNC:4131]	9.5798	9.5798	3.26	1.10527	0.305976	1	0	0.02	0	0	0	0.06	0	0
ENSG00000185860	CCDC190	1	coiled-coil domain containing 190 [Source:HGNC Symbol;Acc:HGNC:28736]	9.5798	9.5798	3.26	1.10527	0.305976	1	0	0.02	0	0	0	0.06	0	0
ENSG00000189295	ANKRD62P1-PARP4P3	22	ANKRD62P1-PARP4P3 readthrough, transcribed pseudogene [Source:HGNC Symbol;Acc:HGNC:42393]	9.5798	9.5798	3.26	1.10527	0.305976	1	0	0.02	0	0	0	0.06	0	0
ENSG00000197790	OR52M1	11	olfactory receptor family 52 subfamily M member 1 [Source:HGNC Symbol;Acc:HGNC:15225]	9.5798	9.5798	3.26	1.10527	0.305976	1	0	0.02	0	0	0	0.06	0	0
ENSG00000225206	MIR137HG	1	MIR137 host gene [Source:HGNC Symbol;Acc:HGNC:42871]	9.5798	9.5798	3.26	1.10527	0.305976	1	0	0.02	0	0	0	0.06	0	0
ENSG00000226943	ALG1L5P	7	ALG1 like 5, pseudogene [Source:HGNC Symbol;Acc:HGNC:44374]	9.5798	9.5798	3.26	1.10527	0.305976	1	0	0.02	0	0	0	0.06	0	0
ENSG00000227497	PABPC1P6	2	poly(A) binding protein cytoplasmic 1 pseudogene 6 [Source:HGNC Symbol;Acc:HGNC:37986]	9.5798	9.5798	3.26	1.10527	0.305976	1	0	0.02	0	0	0	0.06	0	0
ENSG00000229183	PGA4	11	pepsinogen A4 [Source:HGNC Symbol;Acc:HGNC:8886]	9.5798	9.5798	3.26	1.10527	0.305976	1	0	0.02	0	0	0	0.06	0	0
ENSG00000233208	LINC00642	14	long intergenic non-protein coding RNA 642 [Source:HGNC Symbol;Acc:HGNC:44293]	9.5798	9.5798	3.26	1.10527	0.305976	1	0	0.02	0	0	0	0.06	0	0
ENSG00000238063	LINC01685	1	long intergenic non-protein coding RNA 1685 [Source:HGNC Symbol;Acc:HGNC:52473]	9.5798	9.5798	3.26	1.10527	0.305976	1	0	0.02	0	0	0	0.06	0	0
ENSG00000238139		1	poly(A) binding protein, cytoplasmic 4 (PABPC4) pseudogene	9.5798	9.5798	3.26	1.10527	0.305976	1	0	0.02	0	0	0	0.06	0	0
ENSG00000242675	RPS16P9	19	ribosomal protein S16 pseudogene 9 [Source:HGNC Symbol;Acc:HGNC:35659]	9.5798	9.5798	3.26	1.10527	0.305976	1	0	0.02	0	0	0	0.06	0	0
ENSG00000242979	RPS15AP18	5	ribosomal protein S15a pseudogene 18 [Source:HGNC Symbol;Acc:HGNC:36524]	9.5798	9.5798	3.26	1.10527	0.305976	1	0	0.02	0	0	0	0.06	0	0
ENSG00000248229		4	novel pseudogene containing a SPRY domain	9.5798	9.5798	3.26	1.10527	0.305976	1	0	0.02	0	0	0	0.06	0	0
ENSG00000250669		5	mitochondrial ribosomal protein L39 (MRPL39) pseudogene	9.5798	9.5798	3.26	1.10527	0.305976	1	0	0.02	0	0	0	0.06	0	0
ENSG00000253343		8	novel transcript	9.5798	9.5798	3.26	1.10527	0.305976	1	0	0.02	0	0	0	0.06	0	0
ENSG00000253505	LINC02949	8	long intergenic non-protein coding RNA 2949 [Source:HGNC Symbol;Acc:HGNC:55964]	9.5798	9.5798	3.26	1.10527	0.305976	1	0	0.02	0	0	0	0.06	0	0
ENSG00000253619		8	novel transcript	9.5798	9.5798	3.26	1.10527	0.305976	1	0	0.02	0	0	0	0.06	0	0
ENSG00000254431		8	novel transcript	9.5798	9.5798	3.26	1.10527	0.305976	1	0	0.02	0	0	0	0.06	0	0
ENSG00000254887	POU2F2-AS1	19	POU2F2 antisense RNA 1 [Source:HGNC Symbol;Acc:HGNC:55512]	9.5798	9.5798	3.26	1.10527	0.305976	1	0	0.02	0	0	0	0.06	0	0
ENSG00000261316	LINC01834	19	long intergenic non-protein coding RNA 1834 [Source:HGNC Symbol;Acc:HGNC:52648]	9.5798	9.5798	3.26	1.10527	0.305976	1	0	0.02	0	0	0	0.06	0	0
ENSG00000263923		4	novel transcript, antisense to EIF4E	9.5798	9.5798	3.26	1.10527	0.305976	1	0	0.02	0	0	0	0.06	0	0
ENSG00000265293	ARGFXP2	17	arginine-fifty homeobox pseudogene 2 [Source:HGNC Symbol;Acc:HGNC:23977]	9.5798	9.5798	3.26	1.10527	0.305976	1	0	0.02	0	0	0	0.06	0	0
ENSG00000265698	LARP7P3	18	LARP7 pseudogene 3 [Source:HGNC Symbol;Acc:HGNC:49765]	9.5798	9.5798	3.26	1.10527	0.305976	1	0	0.02	0	0	0	0.06	0	0
ENSG00000266869		14	novel transcript	9.5798	9.5798	3.26	1.10527	0.305976	1	0	0.02	0	0	0	0.06	0	0
ENSG00000266913	LINC01841	19	long intergenic non-protein coding RNA 1841 [Source:HGNC Symbol;Acc:HGNC:52655]	9.5798	9.5798	3.26	1.10527	0.305976	1	0	0.02	0	0	0	0.06	0	0
ENSG00000267353		19	novel transcript	9.5798	9.5798	3.26	1.10527	0.305976	1	0	0.02	0	0	0	0.06	0	0
ENSG00000269736		19	novel transcript	9.5798	9.5798	3.26	1.10527	0.305976	1	0	0.02	0	0	0	0.06	0	0
ENSG00000274576	IGHV2-70	14	immunoglobulin heavy variable 2-70 [Source:HGNC Symbol;Acc:HGNC:5577]	9.5798	9.5798	3.26	1.10527	0.305976	1	0	0.02	0	0	0	0.06	0	0
ENSG00000275038		5	novel transcript, antisense to TLX3	9.5798	9.5798	3.26	1.10527	0.305976	1	0	0.02	0	0	0	0.06	0	0
ENSG00000276474		X	family with sequence similarity 156, member A (FAM156A) pseudogene	9.5798	9.5798	3.26	1.10527	0.305976	1	0	0.02	0	0	0	0.06	0	0
ENSG00000279125		5	TEC	9.5798	9.5798	3.26	1.10527	0.305976	1	0	0.02	0	0	0	0.06	0	0
ENSG00000279675		11	TEC	9.5798	9.5798	3.26	1.10527	0.305976	1	0	0.02	0	0	0	0.06	0	0
ENSG00000279851		21	novel transcript	9.5798	9.5798	3.26	1.10527	0.305976	1	0	0.02	0	0	0	0.06	0	0
ENSG00000286803		20	novel transcript, antisense to NCOA6	9.5798	9.5798	3.26	1.10527	0.305976	1	0	0.02	0	0	0	0.06	0	0
ENSG00000287061		15	novel transcript, antisense to BLM	9.5798	9.5798	3.26	1.10527	0.305976	1	0	0.02	0	0	0	0.06	0	0
ENSG00000288052		10	novel transcript	9.5798	9.5798	3.26	1.10527	0.305976	1	0	0.02	0	0	0	0.06	0	0
ENSG00000288648		6	novel transcript	9.5798	9.5798	3.26	1.10527	0.305976	1	0	0.02	0	0	0	0.06	0	0
ENSG00000289429		2	novel transcript	9.5798	9.5798	3.26	1.10527	0.305976	1	0	0.02	0	0	0	0.06	0	0
ENSG00000291111		6	novel transcript	9.5798	9.5798	3.26	1.10527	0.305976	1	0	0.02	0	0	0	0.06	0	0
ENSG00000180767	CHST13	3	carbohydrate sulfotransferase 13 [Source:HGNC Symbol;Acc:HGNC:21755]	9.5137	9.5137	3.25	3.82352	0.0643155	0.49528	0.01	0.12	0	0.03	0	0.24	0.12	0
ENSG00000184254	ALDH1A3	15	aldehyde dehydrogenase 1 family member A3 [Source:HGNC Symbol;Acc:HGNC:409]	9.4479	9.4479	3.24	52.2374	3.51364e-07	0.000161936	6.36	42.51	6.92	11.27	0.89	43.55	37.31	46.67
ENSG00000100985	MMP9	20	matrix metallopeptidase 9 [Source:HGNC Symbol;Acc:HGNC:7176]	9.4479	9.4479	3.24	37.7312	3.87678e-06	0.000738934	3.41	16.12	1.76	8.29	0.18	24.65	15.32	8.4
ENSG00000251230	MIR3945HG	4	MIR3945 host gene [Source:HGNC Symbol;Acc:HGNC:52002]	9.4479	9.4479	3.24	37.1987	4.28159e-06	0.000780506	0.25	1.76	0.58	0.17	0	2.43	1.72	1.13
ENSG00000101916	TLR8	X	toll like receptor 8 [Source:HGNC Symbol;Acc:HGNC:15632]	9.4479	9.4479	3.24	27.2233	3.34783e-05	0.00299752	0.66	2.94	0.12	1.87	0	3.83	4.4	0.59
ENSG00000211815	TRAV36DV7	14	T cell receptor alpha variable 36/delta variable 7 [Source:HGNC Symbol;Acc:HGNC:12135]	9.4479	9.4479	3.24	2.31025	0.143806	0.796351	0.01	0.06	0	0.02	0	0.09	0.1	0
ENSG00000174697	LEP	7	leptin [Source:HGNC Symbol;Acc:HGNC:6553]	9.4479	9.4479	3.24	1.18345	0.289926	1	0	0.04	0	0	0	0	0	0.12
ENSG00000228675		7	novel transcript	9.4479	9.4479	3.24	1.18345	0.289926	1	0	0.04	0	0	0	0	0	0.12
ENSG00000266710	RN7SL48P	X	RNA, 7SL, cytoplasmic 48, pseudogene [Source:HGNC Symbol;Acc:HGNC:46064]	9.4479	9.4479	3.24	1.18345	0.289926	1	0	0.04	0	0	0	0	0	0.12
ENSG00000273259		14	novel protein	9.4479	9.4479	3.24	1.18345	0.289926	1	0	0.04	0	0	0	0	0	0.12
ENSG00000081041	CXCL2	4	C-X-C motif chemokine ligand 2 [Source:HGNC Symbol;Acc:HGNC:4603]	9.3827	9.3827	3.23	26.9909	3.53009e-05	0.00309606	0.33	2.09	0.17	0.82	0	2.51	1.89	1.87
ENSG00000170819	BFSP2	3	beaded filament structural protein 2 [Source:HGNC Symbol;Acc:HGNC:1041]	9.3827	9.3827	3.23	2.40808	0.135315	0.769519	0.01	0.07	0.02	0	0	0.16	0.02	0.02
ENSG00000226576		10	novel transcript	9.3827	9.3827	3.23	1.2119	0.284369	1	0	0.03	0	0	0	0.01	0	0.07
ENSG00000236505		1	novel pseudogene	9.3827	9.3827	3.23	1.2119	0.284369	1	0	0.03	0	0	0	0.01	0	0.07
ENSG00000248122	APOOP4	4	apolipoprotein O pseudogene 4 [Source:HGNC Symbol;Acc:HGNC:48742]	9.3827	9.3827	3.23	1.2119	0.284369	1	0	0.03	0	0	0	0.01	0	0.07
ENSG00000250062	MAPK10-AS1	4	MAPK10 antisense RNA 1 [Source:HGNC Symbol;Acc:HGNC:40359]	9.3827	9.3827	3.23	1.2119	0.284369	1	0	0.03	0	0	0	0.01	0	0.07
ENSG00000268105		19	ribosomal protein L5 (RPL5) pseudogene	9.3827	9.3827	3.23	1.2119	0.284369	1	0	0.03	0	0	0	0.01	0	0.07
ENSG00000166523	CLEC4E	12	C-type lectin domain family 4 member E [Source:HGNC Symbol;Acc:HGNC:14555]	9.3179	9.3179	3.22	18.9775	0.000264731	0.0123062	0.1	0.67	0.02	0.28	0	0.62	0.77	0.62
ENSG00000167984	NLRC3	16	NLR family CARD domain containing 3 [Source:HGNC Symbol;Acc:HGNC:29889]	9.3179	9.3179	3.22	14.3656	0.00103793	0.0312951	1.85	4.02	0.17	5.37	0	4.97	4.33	2.76
ENSG00000228318		21	novel transcript	9.3179	9.3179	3.22	12.7229	0.00177173	0.0453855	0.03	0.55	0.03	0.07	0	0.06	0.43	1.16
ENSG00000073737	DHRS9	2	dehydrogenase/reductase 9 [Source:HGNC Symbol;Acc:HGNC:16888]	9.2535	9.2535	3.21	61.0685	1.02222e-07	8.02501e-05	3.39	19.57	1.54	7.73	0.89	18	20.76	19.96
ENSG00000288959		6	novel transcript	9.2535	9.2535	3.21	2.86502	0.104976	0.666422	0.01	0.12	0	0.02	0	0.15	0	0.2
ENSG00000015413	DPEP1	16	dipeptidase 1 [Source:HGNC Symbol;Acc:HGNC:3002]	9.2535	9.2535	3.21	2.65969	0.117492	0.710734	0.01	0.07	0.02	0	0	0.06	0.1	0.05
ENSG00000150681	RGS18	1	regulator of G protein signaling 18 [Source:HGNC Symbol;Acc:HGNC:14261]	9.1896	9.1896	3.2	20.5738	0.000171593	0.00922061	0.12	0.85	0.03	0.33	0	1.38	0.96	0.2
ENSG00000128422	KRT17	17	keratin 17 [Source:HGNC Symbol;Acc:HGNC:6427]	9.1261	9.1261	3.19	59.5799	1.24652e-07	8.98485e-05	434.84	1751.5	115.77	1118.54	70.22	1429.68	2497.06	1327.77
ENSG00000203783	PRR9	1	proline rich 9 [Source:HGNC Symbol;Acc:HGNC:32057]	9.1261	9.1261	3.19	35.8969	5.48018e-06	0.00091398	1.67	7.72	0.81	4.2	0	8.74	11.42	3.01
ENSG00000242578		3	novel transcript	9.1261	9.1261	3.19	4.42667	0.0473213	0.409702	0.01	0.13	0.03	0	0	0.09	0.1	0.2
ENSG00000273824		12	novel transcript	9.1261	9.1261	3.19	2.45391	0.131842	0.759966	0.01	0.06	0	0.02	0	0.06	0.1	0.02
ENSG00000132671	SSTR4	20	somatostatin receptor 4 [Source:HGNC Symbol;Acc:HGNC:11333]	9.1261	9.1261	3.19	1.83839	0.190645	0.919911	0.01	0.07	0.02	0	0	0.22	0	0
ENSG00000211818	TRAV39	14	T cell receptor alpha variable 39 [Source:HGNC Symbol;Acc:HGNC:12139]	9.0631	9.0631	3.18	2.67926	0.116226	0.706928	0.01	0.07	0	0.02	0	0.07	0.05	0.1
ENSG00000284646		1	novel transcript	9.0631	9.0631	3.18	2.549	0.124967	0.736797	0.01	0.06	0	0.02	0	0.06	0.09	0.05
ENSG00000269952		10	novel transcript, sense intronic to CREM	9.0005	9.0005	3.17	2.16353	0.156513	0.834721	0.01	0.08	0	0.02	0	0	0.15	0.07
ENSG00000170454	KRT75	12	keratin 75 [Source:HGNC Symbol;Acc:HGNC:24431]	8.9383	8.9383	3.16	37.6214	3.95673e-06	0.000742882	1.85	6.6	0.2	5.14	0.21	3.48	10.84	5.49
ENSG00000154165	GPR15	3	G protein-coupled receptor 15 [Source:HGNC Symbol;Acc:HGNC:4469]	8.9383	8.9383	3.16	15.5893	0.000709311	0.0240304	0.91	2.39	0.02	2.71	0	2.69	3.9	0.57
ENSG00000203710	CR1	1	complement C3b/C4b receptor 1 (Knops blood group) [Source:HGNC Symbol;Acc:HGNC:2334]	8.9383	8.9383	3.16	15.1339	0.000815911	0.0264829	0.06	0.51	0.03	0.13	0	0.98	0.34	0.2
ENSG00000164287	CDC20B	5	cell division cycle 20B [Source:HGNC Symbol;Acc:HGNC:24222]	8.9383	8.9383	3.16	1.08774	0.309739	1	0	0.02	0	0	0	0.01	0.03	0
ENSG00000206690	Y_RNA	11	Y RNA [Source:RFAM;Acc:RF00019]	8.9383	8.9383	3.16	1.08774	0.309739	1	0	0.02	0	0	0	0.01	0.03	0
ENSG00000213925	NPM1P33	2	nucleophosmin 1 pseudogene 33 [Source:HGNC Symbol;Acc:HGNC:45212]	8.9383	8.9383	3.16	1.08774	0.309739	1	0	0.02	0	0	0	0.01	0.03	0
ENSG00000228525		1	pseudogene similar to part of NADH dehydrogenase subunit 6 (ND6)	8.9383	8.9383	3.16	1.08774	0.309739	1	0	0.02	0	0	0	0.01	0.03	0
ENSG00000229190		10	novel transcript	8.9383	8.9383	3.16	1.08774	0.309739	1	0	0.02	0	0	0	0.01	0.03	0
ENSG00000229664		10	novel transcript	8.9383	8.9383	3.16	1.08774	0.309739	1	0	0.02	0	0	0	0.01	0.03	0
ENSG00000230508	RPL19P21	X	ribosomal protein L19 pseudogene 21 [Source:HGNC Symbol;Acc:HGNC:35868]	8.9383	8.9383	3.16	1.08774	0.309739	1	0	0.02	0	0	0	0.01	0.03	0
ENSG00000232337		2	DEAD (Asp-Glu-Ala-Asp) box polypeptide 18 (DDX18) pseudogene	8.9383	8.9383	3.16	1.08774	0.309739	1	0	0.02	0	0	0	0.01	0.03	0
ENSG00000233431	LINC02596	1	long intergenic non-protein coding RNA 2596 [Source:HGNC Symbol;Acc:HGNC:53948]	8.9383	8.9383	3.16	1.08774	0.309739	1	0	0.02	0	0	0	0.01	0.03	0
ENSG00000235718	MFRP	11	membrane frizzled-related protein [Source:HGNC Symbol;Acc:HGNC:18121]	8.9383	8.9383	3.16	1.08774	0.309739	1	0	0.02	0	0	0	0.01	0.03	0
ENSG00000243944		3	novel transcript, antisense to PFN2	8.9383	8.9383	3.16	1.08774	0.309739	1	0	0.02	0	0	0	0.01	0.03	0
ENSG00000246363	LINC02458	12	long intergenic non-protein coding RNA 2458 [Source:HGNC Symbol;Acc:HGNC:53394]	8.9383	8.9383	3.16	1.08774	0.309739	1	0	0.02	0	0	0	0.01	0.03	0
ENSG00000254336		5	pseudogene similar to part of ribosomal protein S3A RPS3A	8.9383	8.9383	3.16	1.08774	0.309739	1	0	0.02	0	0	0	0.01	0.03	0
ENSG00000264270		17	novel transcript, antisense to SAP30BP	8.9383	8.9383	3.16	1.08774	0.309739	1	0	0.02	0	0	0	0.01	0.03	0
ENSG00000270670	MARK2P16	10	microtubule affinity regulating kinase 2 pseudogene 16 [Source:HGNC Symbol;Acc:HGNC:45171]	8.9383	8.9383	3.16	1.08774	0.309739	1	0	0.02	0	0	0	0.01	0.03	0
ENSG00000276819	TRBV15	7	T cell receptor beta variable 15 [Source:HGNC Symbol;Acc:HGNC:12190]	8.9383	8.9383	3.16	1.08774	0.309739	1	0	0.02	0	0	0	0.01	0.03	0
ENSG00000285556		9	Novel transcript	8.9383	8.9383	3.16	1.08774	0.309739	1	0	0.02	0	0	0	0.01	0.03	0
ENSG00000287195		8	novel transcript, antisense to FAM49B	8.9383	8.9383	3.16	1.08774	0.309739	1	0	0.02	0	0	0	0.01	0.03	0
ENSG00000288987		10	novel transcript	8.9383	8.9383	3.16	1.08774	0.309739	1	0	0.02	0	0	0	0.01	0.03	0
ENSG00000185966	LCE3E	1	late cornified envelope 3E [Source:HGNC Symbol;Acc:HGNC:29463]	8.8766	8.8766	3.15	60.1792	1.15033e-07	8.58764e-05	43.59	194.77	17.99	105.84	6.93	240.66	219.21	124.45
ENSG00000116996	ZP4	1	zona pellucida glycoprotein 4 [Source:HGNC Symbol;Acc:HGNC:15770]	8.8766	8.8766	3.15	6.50651	0.0184166	0.222953	0.02	0.17	0.02	0.03	0	0.13	0.22	0.15
ENSG00000272742		5	novel transcript, antisense to PAIP2	8.8766	8.8766	3.15	2.53968	0.125622	0.738654	0.01	0.07	0	0.02	0	0.06	0.07	0.07
ENSG00000138755	CXCL9	4	C-X-C motif chemokine ligand 9 [Source:HGNC Symbol;Acc:HGNC:7098]	8.8152	8.8152	3.14	66.4748	5.12182e-08	5.35307e-05	4.38	22.37	2.01	10.85	0.28	13.7	42.24	11.16
ENSG00000124731	TREM1	6	triggering receptor expressed on myeloid cells 1 [Source:HGNC Symbol;Acc:HGNC:17760]	8.8152	8.8152	3.14	33.0485	9.6026e-06	0.00130037	0.21	1.45	0.08	0.55	0	0.65	2.73	0.96
ENSG00000165091	TMC1	9	transmembrane channel like 1 [Source:HGNC Symbol;Acc:HGNC:16513]	8.8152	8.8152	3.14	32.6839	1.03399e-05	0.0013622	0.16	1.83	0.15	0.23	0.11	1.36	0.64	3.5
ENSG00000130487	KLHDC7B	22	kelch domain containing 7B [Source:HGNC Symbol;Acc:HGNC:25145]	8.8152	8.8152	3.14	26.8484	3.64726e-05	0.00316781	1.27	6.84	0.76	3.01	0.04	5.73	6.64	8.16
ENSG00000224568	LINC01886	2	long intergenic non-protein coding RNA 1886 [Source:HGNC Symbol;Acc:HGNC:52705]	8.8152	8.8152	3.14	22.0097	0.000117916	0.00708798	0.14	1.24	0.1	0.32	0	2.69	0.72	0.3
ENSG00000234949	RAB17-DT	2	RAB17 divergent transcript [Source:HGNC Symbol;Acc:HGNC:56028]	8.8152	8.8152	3.14	2.37946	0.13754	0.776004	0.01	0.07	0	0.02	0	0.01	0.12	0.07
ENSG00000198643	FAM3D	3	FAM3 metabolism regulating signaling molecule D [Source:HGNC Symbol;Acc:HGNC:18665]	8.7543	8.7543	3.13	52.8694	3.20078e-07	0.000156795	0.65	3.81	0.12	1.54	0.28	1.69	5.68	4.07
ENSG00000187510	PLEKHG7	12	pleckstrin homology and RhoGEF domain containing G7 [Source:HGNC Symbol;Acc:HGNC:33829]	8.7543	8.7543	3.13	36.7414	4.66631e-06	0.000826609	0.19	2.45	0.2	0.18	0.18	1.15	0.67	5.52
ENSG00000164283	ESM1	5	endothelial cell specific molecule 1 [Source:HGNC Symbol;Acc:HGNC:3466]	8.7543	8.7543	3.13	5.12378	0.0345953	0.334583	0.04	0.93	0.03	0.08	0	2.78	0	0
ENSG00000124490	CRISP2	6	cysteine rich secretory protein 2 [Source:HGNC Symbol;Acc:HGNC:12024]	8.7543	8.7543	3.13	1.07118	0.313354	1	0	0.02	0	0	0	0.03	0.02	0
ENSG00000173699	SPATA3	2	spermatogenesis associated 3 [Source:HGNC Symbol;Acc:HGNC:17884]	8.7543	8.7543	3.13	1.07118	0.313354	1	0	0.02	0	0	0	0.03	0.02	0
ENSG00000215325	ASS1P10	5	argininosuccinate synthetase 1 pseudogene 10 [Source:HGNC Symbol;Acc:HGNC:760]	8.7543	8.7543	3.13	1.07118	0.313354	1	0	0.02	0	0	0	0.03	0.02	0
ENSG00000221296	MIR548T	4	microRNA 548t [Source:HGNC Symbol;Acc:HGNC:38298]	8.7543	8.7543	3.13	1.07118	0.313354	1	0	0.02	0	0	0	0.03	0.02	0
ENSG00000225770	RPS29P3	3	ribosomal protein S29 pseudogene 3 [Source:HGNC Symbol;Acc:HGNC:31363]	8.7543	8.7543	3.13	1.07118	0.313354	1	0	0.02	0	0	0	0.03	0.02	0
ENSG00000226709	FGF12-AS3	3	FGF12 antisense RNA 3 [Source:HGNC Symbol;Acc:HGNC:40236]	8.7543	8.7543	3.13	1.07118	0.313354	1	0	0.02	0	0	0	0.03	0.02	0
ENSG00000227096	HMGB3P8	10	high mobility group box 3 pseudogene 8 [Source:HGNC Symbol;Acc:HGNC:39300]	8.7543	8.7543	3.13	1.07118	0.313354	1	0	0.02	0	0	0	0.03	0.02	0
ENSG00000228873		2	novel transcript	8.7543	8.7543	3.13	1.07118	0.313354	1	0	0.02	0	0	0	0.03	0.02	0
ENSG00000236320	SLFN14	17	schlafen family member 14 [Source:HGNC Symbol;Acc:HGNC:32689]	8.7543	8.7543	3.13	1.07118	0.313354	1	0	0.02	0	0	0	0.03	0.02	0
ENSG00000236403		9	novel transcript	8.7543	8.7543	3.13	1.07118	0.313354	1	0	0.02	0	0	0	0.03	0.02	0
ENSG00000244381	SDHDP3	3	succinate dehydrogenase complex subunit D pseudogene 3 [Source:HGNC Symbol;Acc:HGNC:10686]	8.7543	8.7543	3.13	1.07118	0.313354	1	0	0.02	0	0	0	0.03	0.02	0
ENSG00000245311	BMAL2-AS1	12	BMAL2 antisense RNA 1 [Source:HGNC Symbol;Acc:HGNC:49892]	8.7543	8.7543	3.13	1.07118	0.313354	1	0	0.02	0	0	0	0.03	0.02	0
ENSG00000245958	SEPTIN7P14	4	septin 7 pseudogene 14 [Source:HGNC Symbol;Acc:HGNC:44219]	8.7543	8.7543	3.13	1.07118	0.313354	1	0	0.02	0	0	0	0.03	0.02	0
ENSG00000251149	MTND5P5	4	MT-ND5 pseudogene 5 [Source:HGNC Symbol;Acc:HGNC:42307]	8.7543	8.7543	3.13	1.07118	0.313354	1	0	0.02	0	0	0	0.03	0.02	0
ENSG00000255070	OSBPL9P3	11	oxysterol binding protein like 9 pseudogene 3 [Source:HGNC Symbol;Acc:HGNC:48733]	8.7543	8.7543	3.13	1.07118	0.313354	1	0	0.02	0	0	0	0.03	0.02	0
ENSG00000255921		12	novel transcript, antisense to BCAT1	8.7543	8.7543	3.13	1.07118	0.313354	1	0	0.02	0	0	0	0.03	0.02	0
ENSG00000258488		15	hect domain and RLD 2 (HERC2) pseudogene	8.7543	8.7543	3.13	1.07118	0.313354	1	0	0.02	0	0	0	0.03	0.02	0
ENSG00000259299		15	DDB1 and CUL4 associated factor 6 (DCAF6) pseudogene	8.7543	8.7543	3.13	1.07118	0.313354	1	0	0.02	0	0	0	0.03	0.02	0
ENSG00000260653	MIR3147HG	7	MIR3147 host gene [Source:HGNC Symbol;Acc:HGNC:56144]	8.7543	8.7543	3.13	1.07118	0.313354	1	0	0.02	0	0	0	0.03	0.02	0
ENSG00000283914		17	novel transcript	8.7543	8.7543	3.13	1.07118	0.313354	1	0	0.02	0	0	0	0.03	0.02	0
ENSG00000285881		8	Novel transcript, antisense to BMP1	8.7543	8.7543	3.13	1.07118	0.313354	1	0	0.02	0	0	0	0.03	0.02	0
ENSG00000287959		8	novel transcript, antisense to PRKDC	8.7543	8.7543	3.13	1.07118	0.313354	1	0	0.02	0	0	0	0.03	0.02	0
ENSG00000151790	TDO2	4	tryptophan 2,3-dioxygenase [Source:HGNC Symbol;Acc:HGNC:11708]	8.6939	8.6939	3.12	34.6341	7.0017e-06	0.00107458	0.22	1.97	0.27	0.4	0	4.19	1.57	0.15
ENSG00000078725	BRINP1	9	BMP/retinoic acid inducible neural specific 1 [Source:HGNC Symbol;Acc:HGNC:2687]	8.6939	8.6939	3.12	15.4804	0.000733325	0.0246253	0.06	0.49	0	0.05	0.14	0.1	0.33	1.03
ENSG00000199568	RNU5A-1	15	RNA, U5A small nuclear 1 [Source:HGNC Symbol;Acc:HGNC:10211]	8.6939	8.6939	3.12	4.49178	0.0458623	0.40148	0.02	0.14	0	0.05	0	0.04	0.36	0.02
ENSG00000183822	NCF4-AS1	22	NCF4 antisense RNA 1 [Source:HGNC Symbol;Acc:HGNC:40393]	8.6939	8.6939	3.12	1.12592	0.301621	1	0	0.02	0	0	0	0.01	0.02	0.02
ENSG00000211599	IGKV5-2	2	immunoglobulin kappa variable 5-2 [Source:HGNC Symbol;Acc:HGNC:5835]	8.6939	8.6939	3.12	1.12592	0.301621	1	0	0.02	0	0	0	0.01	0.02	0.02
ENSG00000213467	HMGB1P37	9	high mobility group box 1 pseudogene 37 [Source:HGNC Symbol;Acc:HGNC:39184]	8.6939	8.6939	3.12	1.12592	0.301621	1	0	0.02	0	0	0	0.01	0.02	0.02
ENSG00000215347	SLC25A5P1	22	solute carrier family 25 member 5 pseudogene 1 [Source:HGNC Symbol;Acc:HGNC:19250]	8.6939	8.6939	3.12	1.12592	0.301621	1	0	0.02	0	0	0	0.01	0.02	0.02
ENSG00000230758	SNAP23P1	20	synaptosome associated protein 23 pseudogene 1 [Source:HGNC Symbol;Acc:HGNC:16561]	8.6939	8.6939	3.12	1.12592	0.301621	1	0	0.02	0	0	0	0.01	0.02	0.02
ENSG00000231184	CCNQP3	13	CCNQ pseudogene 3 [Source:HGNC Symbol;Acc:HGNC:42022]	8.6939	8.6939	3.12	1.12592	0.301621	1	0	0.02	0	0	0	0.01	0.02	0.02
ENSG00000234476	LINC02765	1	long intergenic non-protein coding RNA 2765 [Source:HGNC Symbol;Acc:HGNC:54285]	8.6939	8.6939	3.12	1.12592	0.301621	1	0	0.02	0	0	0	0.01	0.02	0.02
ENSG00000235339	GEMIN2P2	3	gem nuclear organelle associated protein 2 pseudogene 2 [Source:HGNC Symbol;Acc:HGNC:49562]	8.6939	8.6939	3.12	1.12592	0.301621	1	0	0.02	0	0	0	0.01	0.02	0.02
ENSG00000235817		1	ribosomal protein S24 (RPS24) pseudogene	8.6939	8.6939	3.12	1.12592	0.301621	1	0	0.02	0	0	0	0.01	0.02	0.02
ENSG00000237951	PPIL1P1	2	peptidylprolyl isomerase like 1 pseudogene 1 [Source:HGNC Symbol;Acc:HGNC:20865]	8.6939	8.6939	3.12	1.12592	0.301621	1	0	0.02	0	0	0	0.01	0.02	0.02
ENSG00000243115	RN7SL849P	9	RNA, 7SL, cytoplasmic 849, pseudogene [Source:HGNC Symbol;Acc:HGNC:46865]	8.6939	8.6939	3.12	1.12592	0.301621	1	0	0.02	0	0	0	0.01	0.02	0.02
ENSG00000243495	GMFBP1	3	glia maturation factor beta pseudogene 1 [Source:HGNC Symbol;Acc:HGNC:38654]	8.6939	8.6939	3.12	1.12592	0.301621	1	0	0.02	0	0	0	0.01	0.02	0.02
ENSG00000243844	RPL17P33	8	ribosomal protein L17 pseudogene 33 [Source:HGNC Symbol;Acc:HGNC:36654]	8.6939	8.6939	3.12	1.12592	0.301621	1	0	0.02	0	0	0	0.01	0.02	0.02
ENSG00000247699	FABP6-AS1	5	FABP6 antisense RNA 1 [Source:HGNC Symbol;Acc:HGNC:40226]	8.6939	8.6939	3.12	1.12592	0.301621	1	0	0.02	0	0	0	0.01	0.02	0.02
ENSG00000250688	TRAJ55	14	T cell receptor alpha joining 55 (pseudogene) [Source:HGNC Symbol;Acc:HGNC:12087]	8.6939	8.6939	3.12	1.12592	0.301621	1	0	0.02	0	0	0	0.01	0.02	0.02
ENSG00000263676	MIR4632	1	microRNA 4632 [Source:HGNC Symbol;Acc:HGNC:41593]	8.6939	8.6939	3.12	1.12592	0.301621	1	0	0.02	0	0	0	0.01	0.02	0.02
ENSG00000275015		10	vomeronasal 1 receptor 1 (VN1R1) pseudogene	8.6939	8.6939	3.12	1.12592	0.301621	1	0	0.02	0	0	0	0.01	0.02	0.02
ENSG00000280870	MIR325HG	X	MIR325 host gene [Source:NCBI gene (formerly Entrezgene);Acc:101928469]	8.6939	8.6939	3.12	1.12592	0.301621	1	0	0.02	0	0	0	0.01	0.02	0.02
ENSG00000282111	LINC02815	1	long intergenic non-protein coding RNA 2815 [Source:HGNC Symbol;Acc:HGNC:54347]	8.6939	8.6939	3.12	1.12592	0.301621	1	0	0.02	0	0	0	0.01	0.02	0.02
ENSG00000286926		18	novel transcript, antisense to LDLRAD4	8.6939	8.6939	3.12	1.12592	0.301621	1	0	0.02	0	0	0	0.01	0.02	0.02
ENSG00000289209		15	novel transcript	8.6939	8.6939	3.12	1.12592	0.301621	1	0	0.02	0	0	0	0.01	0.02	0.02
ENSG00000169245	CXCL10	4	C-X-C motif chemokine ligand 10 [Source:HGNC Symbol;Acc:HGNC:10637]	8.6338	8.6338	3.11	63.0467	7.8971e-08	7.17709e-05	1.29	7.45	0.29	2.86	0.71	4.51	10.04	7.79
ENSG00000143546	S100A8	1	S100 calcium binding protein A8 [Source:HGNC Symbol;Acc:HGNC:10498]	8.6338	8.6338	3.11	34.0208	7.90281e-06	0.0011606	2341.94	9356.3	1100.44	5635.56	289.83	9826.7	9044.68	9197.51
ENSG00000173432	SAA1	11	serum amyloid A1 [Source:HGNC Symbol;Acc:HGNC:10513]	8.6338	8.6338	3.11	31.6448	1.2804e-05	0.00157437	0.9	3.87	0.14	2.36	0.21	3.94	4.71	2.96
ENSG00000240440		2	novel transcript	8.6338	8.6338	3.11	2.56924	0.123559	0.732074	0.01	0.08	0.02	0	0	0.04	0.05	0.15
ENSG00000214089	RPL9P21	10	ribosomal protein L9 pseudogene 21 [Source:HGNC Symbol;Acc:HGNC:35886]	8.6338	8.6338	3.11	2.4242	0.134081	0.765912	0.01	0.08	0.02	0	0	0.03	0.15	0.05
ENSG00000241794	SPRR2A	1	small proline rich protein 2A [Source:HGNC Symbol;Acc:HGNC:11261]	8.5742	8.5742	3.1	43.9958	1.28564e-06	0.000395201	372.7	1524.91	218.07	865.75	34.28	1643.21	1838.5	1093.01
ENSG00000271856	LINC01215	3	long intergenic non-protein coding RNA 1215 [Source:HGNC Symbol;Acc:HGNC:49651]	8.5742	8.5742	3.1	32.4092	1.09365e-05	0.00141991	0.37	2.15	0.22	0.89	0	2.25	2.86	1.36
ENSG00000147138	GPR174	X	G protein-coupled receptor 174 [Source:HGNC Symbol;Acc:HGNC:30245]	8.5742	8.5742	3.1	18.1772	0.000331336	0.0144591	0.56	1.88	0.03	1.66	0	2.28	2.86	0.49
ENSG00000224405	LINC00572	13	long intergenic non-protein coding RNA 572 [Source:HGNC Symbol;Acc:HGNC:43722]	8.5742	8.5742	3.1	2.58209	0.122675	0.728627	0.01	0.07	0	0	0.04	0.06	0.09	0.07
ENSG00000263893		17	novel transcript	8.5742	8.5742	3.1	2.48241	0.129735	0.752916	0.01	0.07	0.02	0	0	0.06	0.05	0.1
ENSG00000218357	LINC01644	22	long intergenic non-protein coding RNA 1644 [Source:HGNC Symbol;Acc:HGNC:52431]	8.515	8.515	3.09	11.5797	0.00261638	0.0597219	0.05	0.36	0	0.05	0.11	0.47	0.24	0.37
ENSG00000055957	ITIH1	3	inter-alpha-trypsin inhibitor heavy chain 1 [Source:HGNC Symbol;Acc:HGNC:6166]	8.515	8.515	3.09	6.27023	0.0203927	0.238139	0.02	0.17	0	0.03	0.04	0.1	0.24	0.17
ENSG00000268218		16	novel transcript, antisense to ANKRD11	8.515	8.515	3.09	3.85273	0.0627406	0.487655	0.01	0.2	0	0.03	0	0.22	0	0.37
ENSG00000262406	MMP12	11	matrix metallopeptidase 12 [Source:HGNC Symbol;Acc:HGNC:7158]	8.4561	8.4561	3.08	41.0201	2.14105e-06	0.000514579	2.42	14.11	4.62	2.63	0	27.56	10.1	4.68
ENSG00000211776	TRAV2	14	T cell receptor alpha variable 2 [Source:HGNC Symbol;Acc:HGNC:12116]	8.4561	8.4561	3.08	2.41112	0.135081	0.768746	0.01	0.07	0	0.02	0	0.07	0.05	0.07
ENSG00000171051	FPR1	19	formyl peptide receptor 1 [Source:HGNC Symbol;Acc:HGNC:3826]	8.3977	8.3977	3.07	29.75	1.91246e-05	0.00209434	0.95	4.02	0.36	2.49	0	3.79	6.07	2.19
ENSG00000090382	LYZ	12	lysozyme [Source:HGNC Symbol;Acc:HGNC:6740]	8.3397	8.3397	3.06	35.764	5.62181e-06	0.000927732	40.97	120.62	17.28	105.14	0.5	144.92	186.65	30.31
ENSG00000177614	PGBD5	1	piggyBac transposable element derived 5 [Source:HGNC Symbol;Acc:HGNC:19405]	8.3397	8.3397	3.06	33.6922	8.43723e-06	0.00122107	1.57	12.67	0.63	3.67	0.43	3.03	10.51	24.47
ENSG00000104972	LILRB1	19	leukocyte immunoglobulin like receptor B1 [Source:HGNC Symbol;Acc:HGNC:6605]	8.3397	8.3397	3.06	23.7096	7.69083e-05	0.00531736	0.39	1.82	0.12	1.05	0	1.76	2.18	1.53
ENSG00000270182		7	novel transcript	8.3397	8.3397	3.06	4.40941	0.0477169	0.411792	0.02	0.12	0.02	0	0.04	0.16	0.1	0.1
ENSG00000289947		22	novel transcript	8.3397	8.3397	3.06	2.44974	0.132153	0.760921	0.01	0.1	0	0.02	0	0.01	0.05	0.22
ENSG00000211716	TRBV9	7	T cell receptor beta variable 9 [Source:HGNC Symbol;Acc:HGNC:12246]	8.3397	8.3397	3.06	2.27275	0.146229	0.802981	0.01	0.06	0	0.02	0	0.04	0.09	0.05
ENSG00000092067	CEBPE	14	CCAAT enhancer binding protein epsilon [Source:HGNC Symbol;Acc:HGNC:1836]	8.3397	8.3397	3.06	1.03749	0.320885	1	0	0.02	0	0	0	0	0.03	0.02
ENSG00000109991	P2RX3	11	purinergic receptor P2X 3 [Source:HGNC Symbol;Acc:HGNC:8534]	8.3397	8.3397	3.06	1.03749	0.320885	1	0	0.02	0	0	0	0	0.03	0.02
ENSG00000172640	OR10AD1	12	olfactory receptor family 10 subfamily AD member 1 [Source:HGNC Symbol;Acc:HGNC:14819]	8.3397	8.3397	3.06	1.03749	0.320885	1	0	0.02	0	0	0	0	0.03	0.02
ENSG00000188133	TMEM215	9	transmembrane protein 215 [Source:HGNC Symbol;Acc:HGNC:33816]	8.3397	8.3397	3.06	1.03749	0.320885	1	0	0.02	0	0	0	0	0.03	0.02
ENSG00000199711	Y_RNA	7	Y RNA [Source:RFAM;Acc:RF00019]	8.3397	8.3397	3.06	1.03749	0.320885	1	0	0.02	0	0	0	0	0.03	0.02
ENSG00000224510	POLR2KP2	13	RNA polymerase II subunit K pseudogene 2 [Source:HGNC Symbol;Acc:HGNC:42652]	8.3397	8.3397	3.06	1.03749	0.320885	1	0	0.02	0	0	0	0	0.03	0.02
ENSG00000228686		1	novel transcript	8.3397	8.3397	3.06	1.03749	0.320885	1	0	0.02	0	0	0	0	0.03	0.02
ENSG00000228703		1	novel transcript	8.3397	8.3397	3.06	1.03749	0.320885	1	0	0.02	0	0	0	0	0.03	0.02
ENSG00000233912		3	novel transcript, antisense to ARL8B	8.3397	8.3397	3.06	1.03749	0.320885	1	0	0.02	0	0	0	0	0.03	0.02
ENSG00000234238		3	novel transcript	8.3397	8.3397	3.06	1.03749	0.320885	1	0	0.02	0	0	0	0	0.03	0.02
ENSG00000240183	RN7SL297P	2	RNA, 7SL, cytoplasmic 297, pseudogene [Source:HGNC Symbol;Acc:HGNC:46313]	8.3397	8.3397	3.06	1.03749	0.320885	1	0	0.02	0	0	0	0	0.03	0.02
ENSG00000248187		4	novel transcript	8.3397	8.3397	3.06	1.03749	0.320885	1	0	0.02	0	0	0	0	0.03	0.02
ENSG00000250292		4	chimerin (chimaerin) 1 (CHN1) pseudogene	8.3397	8.3397	3.06	1.03749	0.320885	1	0	0.02	0	0	0	0	0.03	0.02
ENSG00000256948		12	novel transcript	8.3397	8.3397	3.06	1.03749	0.320885	1	0	0.02	0	0	0	0	0.03	0.02
ENSG00000264031	ABHD15-AS1	17	ABHD15 antisense RNA 1 [Source:HGNC Symbol;Acc:HGNC:49685]	8.3397	8.3397	3.06	1.03749	0.320885	1	0	0.02	0	0	0	0	0.03	0.02
ENSG00000273012		10	novel transcript	8.3397	8.3397	3.06	1.03749	0.320885	1	0	0.02	0	0	0	0	0.03	0.02
ENSG00000278273	KMT2CP1	1	lysine methyltransferase 2C pseudogene 1 [Source:HGNC Symbol;Acc:HGNC:56179]	8.3397	8.3397	3.06	1.03749	0.320885	1	0	0.02	0	0	0	0	0.03	0.02
ENSG00000283551	SNORD98	10	small nucleolar RNA, C/D box 98 [Source:HGNC Symbol;Acc:HGNC:32761]	8.3397	8.3397	3.06	1.03749	0.320885	1	0	0.02	0	0	0	0	0.03	0.02
ENSG00000285521		1	novel transcript	8.3397	8.3397	3.06	1.03749	0.320885	1	0	0.02	0	0	0	0	0.03	0.02
ENSG00000287237		12	novel transcript, antisense to PLXNC1	8.3397	8.3397	3.06	1.03749	0.320885	1	0	0.02	0	0	0	0	0.03	0.02
ENSG00000049249	TNFRSF9	1	TNF receptor superfamily member 9 [Source:HGNC Symbol;Acc:HGNC:11924]	8.2821	8.2821	3.05	31.8081	1.23774e-05	0.00154003	0.5	2.55	0.25	1.24	0	2.81	3.58	1.26
ENSG00000170893	TRH	3	thyrotropin releasing hormone [Source:HGNC Symbol;Acc:HGNC:12298]	8.2821	8.2821	3.05	9.08351	0.00649682	0.110392	0.03	0.26	0.03	0.05	0	0.5	0.17	0.1
ENSG00000232226	ARSFP1	Y	arylsulfatase F pseudogene 1 [Source:HGNC Symbol;Acc:HGNC:722]	8.2821	8.2821	3.05	1.95955	0.176522	0.886912	0.01	0.07	0	0.02	0	0	0.14	0.07
ENSG00000135218	CD36	7	CD36 molecule [Source:HGNC Symbol;Acc:HGNC:1663]	8.2249	8.2249	3.04	38.5034	3.36226e-06	0.000667227	60.26	198.24	22.14	153.4	5.26	211.83	235.34	147.56
ENSG00000253417	LINC02159	5	long intergenic non-protein coding RNA 2159 [Source:HGNC Symbol;Acc:HGNC:27749]	8.2249	8.2249	3.04	23.6953	7.71797e-05	0.00533024	1.16	3.68	0.12	3.23	0.14	2.69	4.44	3.92
ENSG00000275693		10		8.2249	8.2249	3.04	2.19875	0.152642	0.823404	0.01	0.08	0.02	0	0	0.03	0.17	0.02
ENSG00000004468	CD38	4	CD38 molecule [Source:HGNC Symbol;Acc:HGNC:1667]	8.1681	8.1681	3.03	25.4231	5.08446e-05	0.0040207	0.48	1.86	0.03	1.34	0.07	1.52	2.86	1.21
ENSG00000101463	SYNDIG1	20	synapse differentiation inducing 1 [Source:HGNC Symbol;Acc:HGNC:15885]	8.1681	8.1681	3.03	2.23387	0.149557	0.813336	0.01	0.06	0	0.02	0	0.06	0.07	0.05
ENSG00000265531	FCGR1CP	1	Fc gamma receptor Ic, pseudogene [Source:HGNC Symbol;Acc:HGNC:3615]	8.1681	8.1681	3.03	1.8613	0.187275	0.912964	0.01	0.07	0	0.02	0	0	0.15	0.05
ENSG00000119535	CSF3R	1	colony stimulating factor 3 receptor [Source:HGNC Symbol;Acc:HGNC:2439]	8.1117	8.1117	3.02	42.8912	1.54922e-06	0.000424236	0.69	3.37	0.14	1.72	0.21	2.62	5.25	2.24
ENSG00000143839	REN	1	renin [Source:HGNC Symbol;Acc:HGNC:9958]	8.1117	8.1117	3.02	34.0252	7.89591e-06	0.0011606	0.56	7	0.58	0.54	0.57	4.73	1	15.28
ENSG00000134326	CMPK2	2	cytidine/uridine monophosphate kinase 2 [Source:HGNC Symbol;Acc:HGNC:27015]	8.1117	8.1117	3.02	28.7593	2.3736e-05	0.00239302	1.91	16.27	1.08	4.25	0.39	4.13	12.76	31.91
ENSG00000153292	ADGRF1	6	adhesion G protein-coupled receptor F1 [Source:HGNC Symbol;Acc:HGNC:18990]	8.0556	8.0556	3.01	40.2668	2.44583e-06	0.000549734	0.58	4.51	0.08	1.04	0.6	1.14	2.63	9.76
ENSG00000174343	CHRNA9	4	cholinergic receptor nicotinic alpha 9 subunit [Source:HGNC Symbol;Acc:HGNC:14079]	8.0556	8.0556	3.01	32.4584	1.08269e-05	0.00141447	2.79	10.06	0.58	7.26	0.53	9.57	10.85	9.76
ENSG00000204936	CD177	19	CD177 molecule [Source:HGNC Symbol;Acc:HGNC:30072]	8.0556	8.0556	3.01	28.6408	2.43646e-05	0.00244438	0.42	2.92	0.08	1	0.18	0.92	2.1	5.74
ENSG00000235576	LINC01871	2	long intergenic non-protein coding RNA 1871 [Source:HGNC Symbol;Acc:HGNC:52690]	8.0556	8.0556	3.01	26.2178	4.21931e-05	0.00352785	0.2	1.14	0.08	0.52	0	1.02	1.63	0.76
ENSG00000178562	CD28	2	CD28 molecule [Source:HGNC Symbol;Acc:HGNC:1653]	8.0556	8.0556	3.01	21.542	0.000133045	0.00770372	1.75	4.25	0.19	5.04	0.04	4.08	6.6	2.07
ENSG00000150337	FCGR1A	1	Fc gamma receptor Ia [Source:HGNC Symbol;Acc:HGNC:3613]	8.0556	8.0556	3.01	14.4661	0.00100542	0.0305765	0.13	0.59	0	0.38	0	0.46	0.98	0.32
ENSG00000287626		6	novel transcript, antisense to DTNBP1	8.0556	8.0556	3.01	5.23965	0.0322919	0.31945	0.02	0.14	0.03	0.02	0	0.22	0.15	0.05
ENSG00000243704	RN7SL105P	17	RNA, 7SL, cytoplasmic 105, pseudogene [Source:HGNC Symbol;Acc:HGNC:46121]	8.0556	8.0556	3.01	4.13002	0.0546726	0.44713	0.01	0.12	0.02	0.02	0	0.12	0.09	0.15
ENSG00000101425	BPI	20	bactericidal permeability increasing protein [Source:HGNC Symbol;Acc:HGNC:1095]	8.0556	8.0556	3.01	0.935091	0.345392	1	0	0.02	0	0	0	0	0.05	0
ENSG00000201231	RNU4-50P	8	RNA, U4 small nuclear 50, pseudogene [Source:HGNC Symbol;Acc:HGNC:46986]	8.0556	8.0556	3.01	0.935091	0.345392	1	0	0.02	0	0	0	0	0.05	0
ENSG00000207762	MIR329-2	14	microRNA 329-2 [Source:HGNC Symbol;Acc:HGNC:32051]	8.0556	8.0556	3.01	0.935091	0.345392	1	0	0.02	0	0	0	0	0.05	0
ENSG00000211659	IGLV3-25	22	immunoglobulin lambda variable 3-25 [Source:HGNC Symbol;Acc:HGNC:5908]	8.0556	8.0556	3.01	0.935091	0.345392	1	0	0.02	0	0	0	0	0.05	0
ENSG00000213958	KRT18P29	2	keratin 18 pseudogene 29 [Source:HGNC Symbol;Acc:HGNC:33398]	8.0556	8.0556	3.01	0.935091	0.345392	1	0	0.02	0	0	0	0	0.05	0
ENSG00000220734		6	cytidylate kinase (CMPK) pseudogene	8.0556	8.0556	3.01	0.935091	0.345392	1	0	0.02	0	0	0	0	0.05	0
ENSG00000222792	RNU6-860P	3	RNA, U6 small nuclear 860, pseudogene [Source:HGNC Symbol;Acc:HGNC:47823]	8.0556	8.0556	3.01	0.935091	0.345392	1	0	0.02	0	0	0	0	0.05	0
ENSG00000224059	HSPA8P16	7	heat shock protein family A (Hsp70) member 8 pseudogene 16 [Source:HGNC Symbol;Acc:HGNC:44931]	8.0556	8.0556	3.01	0.935091	0.345392	1	0	0.02	0	0	0	0	0.05	0
ENSG00000227933		9	novel transcript	8.0556	8.0556	3.01	0.935091	0.345392	1	0	0.02	0	0	0	0	0.05	0
ENSG00000236690		Y	testis specific protein, Y-linked 1 (TSPY1) pseudogene	8.0556	8.0556	3.01	0.935091	0.345392	1	0	0.02	0	0	0	0	0.05	0
ENSG00000238221		6	novel transcript	8.0556	8.0556	3.01	0.935091	0.345392	1	0	0.02	0	0	0	0	0.05	0
ENSG00000239238	MEMO1P3	3	mediator of cell motility 1 pseudogene 3 [Source:HGNC Symbol;Acc:HGNC:38503]	8.0556	8.0556	3.01	0.935091	0.345392	1	0	0.02	0	0	0	0	0.05	0
ENSG00000244033	RN7SL228P	8	RNA, 7SL, cytoplasmic 228, pseudogene [Source:HGNC Symbol;Acc:HGNC:46244]	8.0556	8.0556	3.01	0.935091	0.345392	1	0	0.02	0	0	0	0	0.05	0
ENSG00000250496	ABT1P1	4	activator of basal transcription 1 pseudogene 1 [Source:HGNC Symbol;Acc:HGNC:39557]	8.0556	8.0556	3.01	0.935091	0.345392	1	0	0.02	0	0	0	0	0.05	0
ENSG00000250882		5	novel transcript	8.0556	8.0556	3.01	0.935091	0.345392	1	0	0.02	0	0	0	0	0.05	0
ENSG00000251056	ANKRD20A17P	4	ankyrin repeat domain 20 family member A17, pseudogene [Source:HGNC Symbol;Acc:HGNC:43608]	8.0556	8.0556	3.01	0.935091	0.345392	1	0	0.02	0	0	0	0	0.05	0
ENSG00000251152		4	novel transcript	8.0556	8.0556	3.01	0.935091	0.345392	1	0	0.02	0	0	0	0	0.05	0
ENSG00000252587	RNA5SP422	16	RNA, 5S ribosomal pseudogene 422 [Source:HGNC Symbol;Acc:HGNC:43322]	8.0556	8.0556	3.01	0.935091	0.345392	1	0	0.02	0	0	0	0	0.05	0
ENSG00000252673	RNA5SP421	16	RNA, 5S ribosomal pseudogene 421 [Source:HGNC Symbol;Acc:HGNC:43321]	8.0556	8.0556	3.01	0.935091	0.345392	1	0	0.02	0	0	0	0	0.05	0
ENSG00000256400		12	iron-responsive element binding protein 2 (IREB2)	8.0556	8.0556	3.01	0.935091	0.345392	1	0	0.02	0	0	0	0	0.05	0
ENSG00000258028		14	novel transcript	8.0556	8.0556	3.01	0.935091	0.345392	1	0	0.02	0	0	0	0	0.05	0
ENSG00000258630	LINC02292	14	long intergenic non-protein coding RNA 2292 [Source:HGNC Symbol;Acc:HGNC:53208]	8.0556	8.0556	3.01	0.935091	0.345392	1	0	0.02	0	0	0	0	0.05	0
ENSG00000266530	MIR4318	18	microRNA 4318 [Source:HGNC Symbol;Acc:HGNC:38333]	8.0556	8.0556	3.01	0.935091	0.345392	1	0	0.02	0	0	0	0	0.05	0
ENSG00000271752		5	novel transcript	8.0556	8.0556	3.01	0.935091	0.345392	1	0	0.02	0	0	0	0	0.05	0
ENSG00000277022		20	novel transcript	8.0556	8.0556	3.01	0.935091	0.345392	1	0	0.02	0	0	0	0	0.05	0
ENSG00000283317		1	novel transcript	8.0556	8.0556	3.01	0.935091	0.345392	1	0	0.02	0	0	0	0	0.05	0
ENSG00000286651	PRSS43P	3	serine protease 43, pseudogene [Source:HGNC Symbol;Acc:HGNC:37323]	8.0556	8.0556	3.01	0.935091	0.345392	1	0	0.02	0	0	0	0	0.05	0
ENSG00000229035	SPRR2C	1	small proline rich protein 2C (pseudogene) [Source:HGNC Symbol;Acc:HGNC:11263]	8	8	3	59.8747	1.19815e-07	8.83939e-05	2.84	16.05	2.51	5.49	0.53	18.09	17.01	13.06
ENSG00000206072	SERPINB11	18	serpin family B member 11 [Source:HGNC Symbol;Acc:HGNC:14221]	8	8	3	35.4791	5.93918e-06	0.00095743	0.36	1.93	0.1	0.87	0.11	1.73	2.49	1.58
ENSG00000124391	IL17C	16	interleukin 17C [Source:HGNC Symbol;Acc:HGNC:5983]	8	8	3	11.552	0.00264174	0.0600438	0.04	0.49	0.02	0.07	0.04	0.03	0.34	1.08
ENSG00000203688	LINC02487	6	long intergenic non-protein coding RNA 2487 [Source:HGNC Symbol;Acc:HGNC:53466]	8	8	3	6.95918	0.0151995	0.19598	0.02	0.2	0.02	0.05	0	0.18	0.19	0.22
ENSG00000234699		10	novel transcript	8	8	3	2.1025	0.161499	0.848753	0.01	0.06	0	0.02	0	0.07	0.07	0.02
ENSG00000175202	HIGD2B	15	HIG1 hypoxia inducible domain family member 2B [Source:HGNC Symbol;Acc:HGNC:26984]	8	8	3	1.92109	0.180638	0.898307	0.01	0.07	0	0.02	0	0.18	0.03	0
ENSG00000288765		13	novel transcript	7.9447	7.9447	2.99	12.3854	0.00198471	0.0492174	0.05	0.36	0.14	0.02	0	0.83	0.17	0.07
ENSG00000117215	PLA2G2D	1	phospholipase A2 group IID [Source:HGNC Symbol;Acc:HGNC:9033]	7.9447	7.9447	2.99	6.15294	0.0219022	0.249535	0.02	0.19	0.03	0.03	0	0.38	0.19	0
ENSG00000211883	TRAJ6	14	T cell receptor alpha joining 6 [Source:HGNC Symbol;Acc:HGNC:12092]	7.9447	7.9447	2.99	5.39585	0.0300684	0.305255	0.02	0.15	0.02	0.03	0	0.12	0.19	0.15
ENSG00000186152	LILRP1	19	leukocyte immunoglobulin-like receptor pseudogene 1 [Source:HGNC Symbol;Acc:HGNC:15496]	7.9447	7.9447	2.99	2.03032	0.168552	0.867863	0.01	0.05	0.02	0	0	0.1	0.03	0.02
ENSG00000217482	HMGB1P17	6	high mobility group box 1 pseudogene 17 [Source:HGNC Symbol;Acc:HGNC:39099]	7.9447	7.9447	2.99	2.03032	0.168552	0.867863	0.01	0.05	0.02	0	0	0.1	0.03	0.02
ENSG00000286013		7	novel transcript	7.9447	7.9447	2.99	2.03032	0.168552	0.867863	0.01	0.05	0.02	0	0	0.1	0.03	0.02
ENSG00000289927		21	novel transcript, sense intronic to KCNJ15	7.9447	7.9447	2.99	1.92273	0.179775	0.896216	0.01	0.06	0	0.02	0	0.01	0.14	0.02
ENSG00000137745	MMP13	11	matrix metallopeptidase 13 [Source:HGNC Symbol;Acc:HGNC:7159]	7.9447	7.9447	2.99	0.994232	0.330931	1	0	0.02	0	0	0	0.03	0	0.02
ENSG00000181617	FDCSP	4	follicular dendritic cell secreted protein [Source:HGNC Symbol;Acc:HGNC:19215]	7.9447	7.9447	2.99	0.994232	0.330931	1	0	0.02	0	0	0	0.03	0	0.02
ENSG00000201524	RNU6-450P	17	RNA, U6 small nuclear 450, pseudogene [Source:HGNC Symbol;Acc:HGNC:47413]	7.9447	7.9447	2.99	0.994232	0.330931	1	0	0.02	0	0	0	0.03	0	0.02
ENSG00000207729	MIR556	1	microRNA 556 [Source:HGNC Symbol;Acc:HGNC:32812]	7.9447	7.9447	2.99	0.994232	0.330931	1	0	0.02	0	0	0	0.03	0	0.02
ENSG00000212409	RNY4P18	9	RNY4 pseudogene 18 [Source:HGNC Symbol;Acc:HGNC:34068]	7.9447	7.9447	2.99	0.994232	0.330931	1	0	0.02	0	0	0	0.03	0	0.02
ENSG00000212695		9	ribosomal protein 18 (RPL18) pseudogene	7.9447	7.9447	2.99	0.994232	0.330931	1	0	0.02	0	0	0	0.03	0	0.02
ENSG00000213900	RPS17P1	6	ribosomal protein S17 pseudogene 1 [Source:HGNC Symbol;Acc:HGNC:13982]	7.9447	7.9447	2.99	0.994232	0.330931	1	0	0.02	0	0	0	0.03	0	0.02
ENSG00000215035	FDPSP5	X	farnesyl diphosphate synthase pseudogene 5 [Source:HGNC Symbol;Acc:HGNC:3636]	7.9447	7.9447	2.99	0.994232	0.330931	1	0	0.02	0	0	0	0.03	0	0.02
ENSG00000224099		2	novel transcript	7.9447	7.9447	2.99	0.994232	0.330931	1	0	0.02	0	0	0	0.03	0	0.02
ENSG00000229433	LINC02069	3	long intergenic non-protein coding RNA 2069 [Source:HGNC Symbol;Acc:HGNC:52915]	7.9447	7.9447	2.99	0.994232	0.330931	1	0	0.02	0	0	0	0.03	0	0.02
ENSG00000233625		20	novel transcript	7.9447	7.9447	2.99	0.994232	0.330931	1	0	0.02	0	0	0	0.03	0	0.02
ENSG00000236703	MYB-AS1	6	MYB antisense RNA 1 [Source:HGNC Symbol;Acc:HGNC:37457]	7.9447	7.9447	2.99	0.994232	0.330931	1	0	0.02	0	0	0	0.03	0	0.02
ENSG00000237478		1	pseudogene similar to part of ribosomal protein S11 (RPS11)	7.9447	7.9447	2.99	0.994232	0.330931	1	0	0.02	0	0	0	0.03	0	0.02
ENSG00000239465		15	ribosomal protein L21 (RPL21) pseudogene	7.9447	7.9447	2.99	0.994232	0.330931	1	0	0.02	0	0	0	0.03	0	0.02
ENSG00000246541	SMARCAD1-DT	4	SMARCAD1 divergent transcript [Source:HGNC Symbol;Acc:HGNC:53364]	7.9447	7.9447	2.99	0.994232	0.330931	1	0	0.02	0	0	0	0.03	0	0.02
ENSG00000250562	RPL38P4	3	RPL38 pseudogene 4 [Source:HGNC Symbol;Acc:HGNC:48867]	7.9447	7.9447	2.99	0.994232	0.330931	1	0	0.02	0	0	0	0.03	0	0.02
ENSG00000254135		5	novel transcript	7.9447	7.9447	2.99	0.994232	0.330931	1	0	0.02	0	0	0	0.03	0	0.02
ENSG00000255189	GLYATL1P1	11	glycine-N-acyltransferase like 1 pseudogene 1 [Source:HGNC Symbol;Acc:HGNC:37866]	7.9447	7.9447	2.99	0.994232	0.330931	1	0	0.02	0	0	0	0.03	0	0.02
ENSG00000255427	LINC02707	11	long intergenic non-protein coding RNA 2707 [Source:HGNC Symbol;Acc:HGNC:54224]	7.9447	7.9447	2.99	0.994232	0.330931	1	0	0.02	0	0	0	0.03	0	0.02
ENSG00000258039		12	novel transcript, antisense & intronic to ANKS1B	7.9447	7.9447	2.99	0.994232	0.330931	1	0	0.02	0	0	0	0.03	0	0.02
ENSG00000264014	MIR4253	1	microRNA 4253 [Source:HGNC Symbol;Acc:HGNC:38231]	7.9447	7.9447	2.99	0.994232	0.330931	1	0	0.02	0	0	0	0.03	0	0.02
ENSG00000265408		16	novel transcript	7.9447	7.9447	2.99	0.994232	0.330931	1	0	0.02	0	0	0	0.03	0	0.02
ENSG00000267523		19	novel transcript, antisense to U2AF2A	7.9447	7.9447	2.99	0.994232	0.330931	1	0	0.02	0	0	0	0.03	0	0.02
ENSG00000276462	LINC03025	9	long intergenic non-protein coding RNA 3025 [Source:HGNC Symbol;Acc:HGNC:56158]	7.9447	7.9447	2.99	0.994232	0.330931	1	0	0.02	0	0	0	0.03	0	0.02
ENSG00000277718	LINC02255	15	long intergenic non-protein coding RNA 2255 [Source:HGNC Symbol;Acc:HGNC:53153]	7.9447	7.9447	2.99	0.994232	0.330931	1	0	0.02	0	0	0	0.03	0	0.02
ENSG00000279099		8	TEC	7.9447	7.9447	2.99	0.994232	0.330931	1	0	0.02	0	0	0	0.03	0	0.02
ENSG00000283578	MTND5P42	10	MT-ND5 pseudogene 42 [Source:HGNC Symbol;Acc:HGNC:52321]	7.9447	7.9447	2.99	0.994232	0.330931	1	0	0.02	0	0	0	0.03	0	0.02
ENSG00000286741		5	novel transcript	7.9447	7.9447	2.99	0.994232	0.330931	1	0	0.02	0	0	0	0.03	0	0.02
ENSG00000287125		16	novel transcript, antisense to C16orf74	7.9447	7.9447	2.99	0.994232	0.330931	1	0	0.02	0	0	0	0.03	0	0.02
ENSG00000288580		8	novel transcript	7.9447	7.9447	2.99	0.994232	0.330931	1	0	0.02	0	0	0	0.03	0	0.02
ENSG00000169508	GPR183	13	G protein-coupled receptor 183 [Source:HGNC Symbol;Acc:HGNC:3128]	7.8899	7.8899	2.98	39.2479	2.93612e-06	0.000613737	1.89	7.37	0.69	4.9	0.07	6.78	11.92	3.42
ENSG00000096006	CRISP3	6	cysteine rich secretory protein 3 [Source:HGNC Symbol;Acc:HGNC:16904]	7.8899	7.8899	2.98	24.0327	7.10453e-05	0.00502275	1.17	7.7	1.24	2.26	0	17.89	3.35	1.85
ENSG00000245164	LINC00861	8	long intergenic non-protein coding RNA 861 [Source:HGNC Symbol;Acc:HGNC:45133]	7.8899	7.8899	2.98	12.9753	0.0016289	0.0427792	0.54	1.34	0	1.62	0	1.07	2	0.96
ENSG00000177855	CACYBPP2	2	calcyclin binding protein pseudogene 2 [Source:HGNC Symbol;Acc:HGNC:45123]	7.8899	7.8899	2.98	3.81799	0.0638442	0.493191	0.01	0.11	0.02	0.02	0	0.09	0.15	0.07
ENSG00000228110	ST13P19	1	ST13, Hsp70 interacting protein pseudogene 19 [Source:HGNC Symbol;Acc:HGNC:38862]	7.8899	7.8899	2.98	2.801	0.109406	0.683785	0.01	0.09	0.03	0	0	0.12	0.15	0
ENSG00000225535	LINC01393	7	long intergenic non-protein coding RNA 1393 [Source:HGNC Symbol;Acc:HGNC:50669]	7.8899	7.8899	2.98	2.07244	0.164392	0.857427	0.01	0.06	0.02	0	0	0.06	0.09	0.02
ENSG00000228212	OFD1P17	5	OFD1 pseudogene 17 [Source:HGNC Symbol;Acc:HGNC:1332]	7.8899	7.8899	2.98	1.6834	0.208893	0.964094	0.01	0.07	0	0.02	0	0	0.17	0.02
ENSG00000176925	OR51F2	11	olfactory receptor family 51 subfamily F member 2 [Source:HGNC Symbol;Acc:HGNC:15197]	7.8899	7.8899	2.98	0.985813	0.332937	1	0	0.03	0	0	0	0	0	0.1
ENSG00000183246	RIMBP3C	22	RIMS binding protein 3C [Source:HGNC Symbol;Acc:HGNC:33892]	7.8899	7.8899	2.98	0.985813	0.332937	1	0	0.03	0	0	0	0	0	0.1
ENSG00000224407		1	novel transcript	7.8899	7.8899	2.98	0.985813	0.332937	1	0	0.03	0	0	0	0	0	0.1
ENSG00000224668	IPO8P1	1	importin 8 pseudogene 1 [Source:HGNC Symbol;Acc:HGNC:41955]	7.8899	7.8899	2.98	0.985813	0.332937	1	0	0.03	0	0	0	0	0	0.1
ENSG00000226337	TMEM252-DT	9	TMEM252 divergent transcript [Source:HGNC Symbol;Acc:HGNC:54377]	7.8899	7.8899	2.98	0.985813	0.332937	1	0	0.03	0	0	0	0	0	0.1
ENSG00000227764	NTRAS	1	non-coding transcript regulating alternative splicing [Source:HGNC Symbol;Acc:HGNC:52478]	7.8899	7.8899	2.98	0.985813	0.332937	1	0	0.03	0	0	0	0	0	0.1
ENSG00000229463	LYST-AS1	1	LYST antisense RNA 1 [Source:HGNC Symbol;Acc:HGNC:41320]	7.8899	7.8899	2.98	0.985813	0.332937	1	0	0.03	0	0	0	0	0	0.1
ENSG00000230807		3	ubiquitin pseudogene	7.8899	7.8899	2.98	0.985813	0.332937	1	0	0.03	0	0	0	0	0	0.1
ENSG00000231173		2	novel transcript	7.8899	7.8899	2.98	0.985813	0.332937	1	0	0.03	0	0	0	0	0	0.1
ENSG00000235731	LINC02250	15	long intergenic non-protein coding RNA 2250 [Source:HGNC Symbol;Acc:HGNC:53148]	7.8899	7.8899	2.98	0.985813	0.332937	1	0	0.03	0	0	0	0	0	0.1
ENSG00000236736	UQCRC2P1	3	ubiquinol-cytochrome c reductase core protein 2 pseudogene 1 [Source:HGNC Symbol;Acc:HGNC:44309]	7.8899	7.8899	2.98	0.985813	0.332937	1	0	0.03	0	0	0	0	0	0.1
ENSG00000236888	RPS20P5	1	ribosomal protein S20 pseudogene 5 [Source:HGNC Symbol;Acc:HGNC:36367]	7.8899	7.8899	2.98	0.985813	0.332937	1	0	0.03	0	0	0	0	0	0.1
ENSG00000237186		3	ribosomal protein S8 (RPS8) pseudogene	7.8899	7.8899	2.98	0.985813	0.332937	1	0	0.03	0	0	0	0	0	0.1
ENSG00000237453		1	novel transcript, antisense to TTC22	7.8899	7.8899	2.98	0.985813	0.332937	1	0	0.03	0	0	0	0	0	0.1
ENSG00000240198	ARHGEF3-AS1	3	ARHGEF3 antisense RNA 1 [Source:HGNC Symbol;Acc:HGNC:40083]	7.8899	7.8899	2.98	0.985813	0.332937	1	0	0.03	0	0	0	0	0	0.1
ENSG00000243130	PSG11	19	pregnancy specific beta-1-glycoprotein 11 [Source:HGNC Symbol;Acc:HGNC:9516]	7.8899	7.8899	2.98	0.985813	0.332937	1	0	0.03	0	0	0	0	0	0.1
ENSG00000244003	RN7SL143P	16	RNA, 7SL, cytoplasmic 143, pseudogene [Source:HGNC Symbol;Acc:HGNC:46159]	7.8899	7.8899	2.98	0.985813	0.332937	1	0	0.03	0	0	0	0	0	0.1
ENSG00000248839		3	novel transcript	7.8899	7.8899	2.98	0.985813	0.332937	1	0	0.03	0	0	0	0	0	0.1
ENSG00000249754	NDUFB4P9	4	NADH:ubiquinone oxidoreductase subunit B4 pseudogene 9 [Source:HGNC Symbol;Acc:HGNC:45257]	7.8899	7.8899	2.98	0.985813	0.332937	1	0	0.03	0	0	0	0	0	0.1
ENSG00000252343	RNU2-34P	4	RNA, U2 small nuclear 34, pseudogene [Source:HGNC Symbol;Acc:HGNC:48527]	7.8899	7.8899	2.98	0.985813	0.332937	1	0	0.03	0	0	0	0	0	0.1
ENSG00000253040	RNA5SP454	18	RNA, 5S ribosomal pseudogene 454 [Source:HGNC Symbol;Acc:HGNC:43354]	7.8899	7.8899	2.98	0.985813	0.332937	1	0	0.03	0	0	0	0	0	0.1
ENSG00000255104	ZNF286A-TBC1D26	17	ZNF286A-TBC1D26 readthrough (NMD candidate) [Source:HGNC Symbol;Acc:HGNC:55384]	7.8899	7.8899	2.98	0.985813	0.332937	1	0	0.03	0	0	0	0	0	0.1
ENSG00000255703		12	NHP2 non-histone chromosome protein 2-like 1 (S. cerevisiae) (NHP2L1) pseudogene	7.8899	7.8899	2.98	0.985813	0.332937	1	0	0.03	0	0	0	0	0	0.1
ENSG00000259036		14	novel transcript, antisense to BDKRB2	7.8899	7.8899	2.98	0.985813	0.332937	1	0	0.03	0	0	0	0	0	0.1
ENSG00000260097	SPDYE6	7	speedy/RINGO cell cycle regulator family member E6 [Source:HGNC Symbol;Acc:HGNC:35465]	7.8899	7.8899	2.98	0.985813	0.332937	1	0	0.03	0	0	0	0	0	0.1
ENSG00000261752	AGGF1P8	16	angiogenic factor with G-patch and FHA domains 1 pseudogene 8 [Source:HGNC Symbol;Acc:HGNC:51745]	7.8899	7.8899	2.98	0.985813	0.332937	1	0	0.03	0	0	0	0	0	0.1
ENSG00000270474	IGHV3-29	14	immunoglobulin heavy variable 3-29 (pseudogene) [Source:HGNC Symbol;Acc:HGNC:5590]	7.8899	7.8899	2.98	0.985813	0.332937	1	0	0.03	0	0	0	0	0	0.1
ENSG00000285545		11	novel transcript, antisense to NUCB2	7.8899	7.8899	2.98	0.985813	0.332937	1	0	0.03	0	0	0	0	0	0.1
ENSG00000288531		1	novel transcript	7.8899	7.8899	2.98	0.985813	0.332937	1	0	0.03	0	0	0	0	0	0.1
ENSG00000289163		9	novel transcript	7.8899	7.8899	2.98	0.985813	0.332937	1	0	0.03	0	0	0	0	0	0.1
ENSG00000137959	IFI44L	1	interferon induced protein 44 like [Source:HGNC Symbol;Acc:HGNC:17817]	7.8354	7.8354	2.97	25.6215	4.85162e-05	0.00388062	5.5	98.83	1.4	11.53	3.55	4.82	28.28	263.39
ENSG00000187238	LCE3B	1	late cornified envelope 3B [Source:HGNC Symbol;Acc:HGNC:29462]	7.8354	7.8354	2.97	23.8579	7.41539e-05	0.00519941	0.13	0.83	0.07	0.33	0	0.65	1.31	0.52
ENSG00000187714	SLC18A3	10	solute carrier family 18 member A3 [Source:HGNC Symbol;Acc:HGNC:10936]	7.7812	7.7812	2.96	2.92188	0.101791	0.654822	0.01	0.09	0.03	0	0	0.21	0.03	0.02
ENSG00000235304	LINC01281	X	long intergenic non-protein coding RNA 1281 [Source:HGNC Symbol;Acc:HGNC:50337]	7.7812	7.7812	2.96	2.87579	0.105066	0.666849	0.01	0.11	0	0.03	0	0.27	0.07	0
ENSG00000206699	Y_RNA	8	Y RNA [Source:RFAM;Acc:RF00019]	7.7812	7.7812	2.96	0.990681	0.331775	1	0	0.02	0	0	0	0	0.02	0.05
ENSG00000213409	C1QBPP2	11	complement C1q binding protein pseudogene 2 [Source:HGNC Symbol;Acc:HGNC:51618]	7.7812	7.7812	2.96	0.990681	0.331775	1	0	0.02	0	0	0	0	0.02	0.05
ENSG00000226133	LINC02794	1	long intergenic non-protein coding RNA 2794 [Source:HGNC Symbol;Acc:HGNC:54318]	7.7812	7.7812	2.96	0.990681	0.331775	1	0	0.02	0	0	0	0	0.02	0.05
ENSG00000243316	GUCY2GP	10	guanylate cyclase 2G, pseudogene [Source:HGNC Symbol;Acc:HGNC:31863]	7.7812	7.7812	2.96	0.990681	0.331775	1	0	0.02	0	0	0	0	0.02	0.05
ENSG00000252941	RNA5SP340	11	RNA, 5S ribosomal pseudogene 340 [Source:HGNC Symbol;Acc:HGNC:43240]	7.7812	7.7812	2.96	0.990681	0.331775	1	0	0.02	0	0	0	0	0.02	0.05
ENSG00000254270	ERHP1	7	ERH pseudogene 1 [Source:HGNC Symbol;Acc:HGNC:41916]	7.7812	7.7812	2.96	0.990681	0.331775	1	0	0.02	0	0	0	0	0.02	0.05
ENSG00000256035		11	casein kinase 1, alpha 1 (CSNK1A1) pseudogene	7.7812	7.7812	2.96	0.990681	0.331775	1	0	0.02	0	0	0	0	0.02	0.05
ENSG00000257467	PPFIA2-AS1	12	PPFIA2 antisense RNA 1 [Source:HGNC Symbol;Acc:HGNC:53397]	7.7812	7.7812	2.96	0.990681	0.331775	1	0	0.02	0	0	0	0	0.02	0.05
ENSG00000257918		12	novel transcript, antisense to RFX4	7.7812	7.7812	2.96	0.990681	0.331775	1	0	0.02	0	0	0	0	0.02	0.05
ENSG00000261471		16	novel transcript, antisense to COTL1	7.7812	7.7812	2.96	0.990681	0.331775	1	0	0.02	0	0	0	0	0.02	0.05
ENSG00000261886	GOSR2-DT	17	GOSR2 divergent transcript [Source:HGNC Symbol;Acc:HGNC:55346]	7.7812	7.7812	2.96	0.990681	0.331775	1	0	0.02	0	0	0	0	0.02	0.05
ENSG00000266676	MIR4297	10	microRNA 4297 [Source:HGNC Symbol;Acc:HGNC:38393]	7.7812	7.7812	2.96	0.990681	0.331775	1	0	0.02	0	0	0	0	0.02	0.05
ENSG00000267132	HMGB3P27	17	high mobility group box 3 pseudogene 27 [Source:HGNC Symbol;Acc:HGNC:39319]	7.7812	7.7812	2.96	0.990681	0.331775	1	0	0.02	0	0	0	0	0.02	0.05
ENSG00000267653		17	novel transcript	7.7812	7.7812	2.96	0.990681	0.331775	1	0	0.02	0	0	0	0	0.02	0.05
ENSG00000267736	HMGB2P1	19	high mobility group box 2 pseudogene 1 [Source:HGNC Symbol;Acc:HGNC:39174]	7.7812	7.7812	2.96	0.990681	0.331775	1	0	0.02	0	0	0	0	0.02	0.05
ENSG00000273073		2	novel transcript	7.7812	7.7812	2.96	0.990681	0.331775	1	0	0.02	0	0	0	0	0.02	0.05
ENSG00000274008	Metazoa_SRP	10	Metazoan signal recognition particle RNA [Source:RFAM;Acc:RF00017]	7.7812	7.7812	2.96	0.990681	0.331775	1	0	0.02	0	0	0	0	0.02	0.05
ENSG00000279586		11	novel transcript	7.7812	7.7812	2.96	0.990681	0.331775	1	0	0.02	0	0	0	0	0.02	0.05
ENSG00000280089		11	TEC	7.7812	7.7812	2.96	0.990681	0.331775	1	0	0.02	0	0	0	0	0.02	0.05
ENSG00000281696	MIR664A	1	microRNA 664a [Source:HGNC Symbol;Acc:HGNC:35370]	7.7812	7.7812	2.96	0.990681	0.331775	1	0	0.02	0	0	0	0	0.02	0.05
ENSG00000285882		16	novel transcript, sense intronic to HS3ST4	7.7812	7.7812	2.96	0.990681	0.331775	1	0	0.02	0	0	0	0	0.02	0.05
ENSG00000285972	CERNA2	10	competing endogenous lncRNA 2 for microRNA let-7b [Source:HGNC Symbol;Acc:HGNC:51354]	7.7275	7.7275	2.95	37.093	4.36736e-06	0.000791539	2.11	8.81	0.17	5.52	0.64	1.92	11.02	13.48
ENSG00000180340	FZD2	17	frizzled class receptor 2 [Source:HGNC Symbol;Acc:HGNC:4040]	7.7275	7.7275	2.95	15.7136	0.000682941	0.023532	0.18	0.89	0.03	0.52	0	1.3	0.84	0.52
ENSG00000189377	CXCL17	19	C-X-C motif chemokine ligand 17 [Source:HGNC Symbol;Acc:HGNC:19232]	7.7275	7.7275	2.95	12.6381	0.00182274	0.0462387	0.06	0.5	0.03	0.13	0	0.37	0.28	0.86
ENSG00000287657		8	novel transcript	7.7275	7.7275	2.95	1.98176	0.173508	0.879669	0.01	0.06	0.02	0	0	0.1	0.02	0.05
ENSG00000159337	PLA2G4D	15	phospholipase A2 group IVD [Source:HGNC Symbol;Acc:HGNC:30038]	7.6741	7.6741	2.94	72.7307	2.42505e-08	3.80946e-05	88.39	466.3	35.38	182.39	47.42	416.91	426.05	555.95
ENSG00000115956	PLEK	2	pleckstrin [Source:HGNC Symbol;Acc:HGNC:9070]	7.6741	7.6741	2.94	40.1834	2.48241e-06	0.00055264	5.12	20.25	3.22	11.97	0.18	22.2	28.24	10.3
ENSG00000165449	SLC16A9	10	solute carrier family 16 member 9 [Source:HGNC Symbol;Acc:HGNC:23520]	7.6741	7.6741	2.94	34.4624	7.24208e-06	0.00110229	0.82	3.68	0.34	2.13	0	2.75	6.86	1.43
ENSG00000291000		20	novel transcript	7.6741	7.6741	2.94	20.0886	0.000195391	0.0100023	0.12	0.7	0.02	0.27	0.07	0.74	0.84	0.52
ENSG00000234993	CUBNP2	10	cubilin pseudogene 2 [Source:HGNC Symbol;Acc:HGNC:44984]	7.6741	7.6741	2.94	3.92417	0.0605392	0.476989	0.02	0.12	0	0.05	0	0.15	0.15	0.05
ENSG00000172156	CCL11	17	C-C motif chemokine ligand 11 [Source:HGNC Symbol;Acc:HGNC:10610]	7.6741	7.6741	2.94	1.64698	0.213697	0.9775	0.01	0.06	0.02	0	0	0.15	0.02	0
ENSG00000287670		2	novel transcript	7.6741	7.6741	2.94	1.64698	0.213697	0.9775	0.01	0.06	0.02	0	0	0.15	0.02	0
ENSG00000178919	FOXE1	9	forkhead box E1 [Source:HGNC Symbol;Acc:HGNC:3806]	7.6211	7.6211	2.93	42.4439	1.67232e-06	0.00044063	1.6	8.13	0.54	3.55	0.71	9.66	7.72	7
ENSG00000172137	CALB2	16	calbindin 2 [Source:HGNC Symbol;Acc:HGNC:1435]	7.6211	7.6211	2.93	24.3003	6.65595e-05	0.00481416	0.38	2.09	0.19	0.92	0.04	3.68	1.63	0.96
ENSG00000121742	GJB6	13	gap junction protein beta 6 [Source:HGNC Symbol;Acc:HGNC:4288]	7.5685	7.5685	2.92	62.3046	8.69354e-08	7.55473e-05	110.45	465.2	48.88	258.42	24.05	425.49	569.06	401.05
ENSG00000002587	HS3ST1	4	heparan sulfate-glucosamine 3-sulfotransferase 1 [Source:HGNC Symbol;Acc:HGNC:5194]	7.5685	7.5685	2.92	20.9543	0.000155151	0.00856457	0.21	1.14	0.07	0.55	0	0.64	1.38	1.4
ENSG00000187116	LILRA5	19	leukocyte immunoglobulin like receptor A5 [Source:HGNC Symbol;Acc:HGNC:16309]	7.5685	7.5685	2.92	13.8893	0.00120849	0.0347073	0.08	0.51	0.02	0.23	0	0.25	0.62	0.67
ENSG00000117560	FASLG	1	Fas ligand [Source:HGNC Symbol;Acc:HGNC:11936]	7.5685	7.5685	2.92	13.2387	0.00149326	0.0402237	0.11	0.79	0.05	0.27	0	1.57	0.33	0.47
ENSG00000271252		1	novel transcript	7.5685	7.5685	2.92	4.94674	0.0369787	0.348026	0.02	0.14	0.03	0.02	0	0.16	0.12	0.15
ENSG00000284825		6	novel transcript	7.5685	7.5685	2.92	2.89492	0.103287	0.660649	0.01	0.09	0	0.03	0	0.13	0.1	0.02
ENSG00000075886	TUBA3D	2	tubulin alpha 3d [Source:HGNC Symbol;Acc:HGNC:24071]	7.5685	7.5685	2.92	0.963944	0.338228	1	0	0.02	0	0	0	0.01	0	0.05
ENSG00000125861	GFRA4	20	GDNF family receptor alpha 4 [Source:HGNC Symbol;Acc:HGNC:13821]	7.5685	7.5685	2.92	0.963944	0.338228	1	0	0.02	0	0	0	0.01	0	0.05
ENSG00000128310	GALR3	22	galanin receptor 3 [Source:HGNC Symbol;Acc:HGNC:4134]	7.5685	7.5685	2.92	0.963944	0.338228	1	0	0.02	0	0	0	0.01	0	0.05
ENSG00000134551	PRH2	12	proline rich protein HaeIII subfamily 2 [Source:HGNC Symbol;Acc:HGNC:9367]	7.5685	7.5685	2.92	0.963944	0.338228	1	0	0.02	0	0	0	0.01	0	0.05
ENSG00000217385	PSMC1P11	6	proteasome 26S subunit, ATPase 1 pseudogene 11 [Source:HGNC Symbol;Acc:HGNC:39786]	7.5685	7.5685	2.92	0.963944	0.338228	1	0	0.02	0	0	0	0.01	0	0.05
ENSG00000223107	RNU2-72P	10	RNA, U2 small nuclear 72, pseudogene [Source:HGNC Symbol;Acc:HGNC:48565]	7.5685	7.5685	2.92	0.963944	0.338228	1	0	0.02	0	0	0	0.01	0	0.05
ENSG00000227857		1	novel transcript	7.5685	7.5685	2.92	0.963944	0.338228	1	0	0.02	0	0	0	0.01	0	0.05
ENSG00000229853		20	ribosomal protein S3A (RPS3A) pseudogene	7.5685	7.5685	2.92	0.963944	0.338228	1	0	0.02	0	0	0	0.01	0	0.05
ENSG00000234091		10	novel transcript	7.5685	7.5685	2.92	0.963944	0.338228	1	0	0.02	0	0	0	0.01	0	0.05
ENSG00000241499	RPL36AP4	14	ribosomal protein L36a pseudogene 4 [Source:HGNC Symbol;Acc:HGNC:19802]	7.5685	7.5685	2.92	0.963944	0.338228	1	0	0.02	0	0	0	0.01	0	0.05
ENSG00000243055	GK-AS1	X	GK antisense RNA 1 [Source:HGNC Symbol;Acc:HGNC:40255]	7.5685	7.5685	2.92	0.963944	0.338228	1	0	0.02	0	0	0	0.01	0	0.05
ENSG00000250020		5	Spi-C transcription factor (Spi-1/PU.1 related) (SPIC) pseudogene	7.5685	7.5685	2.92	0.963944	0.338228	1	0	0.02	0	0	0	0.01	0	0.05
ENSG00000255970	LINC02421	12	long intergenic non-protein coding RNA 2421 [Source:HGNC Symbol;Acc:HGNC:53351]	7.5685	7.5685	2.92	0.963944	0.338228	1	0	0.02	0	0	0	0.01	0	0.05
ENSG00000256481		11	novel transcript, antisense to MACROD1	7.5685	7.5685	2.92	0.963944	0.338228	1	0	0.02	0	0	0	0.01	0	0.05
ENSG00000259067		14	novel transcript	7.5685	7.5685	2.92	0.963944	0.338228	1	0	0.02	0	0	0	0.01	0	0.05
ENSG00000259181		15	novel transcript	7.5685	7.5685	2.92	0.963944	0.338228	1	0	0.02	0	0	0	0.01	0	0.05
ENSG00000265237	MIR3142	5	microRNA 3142 [Source:HGNC Symbol;Acc:HGNC:38297]	7.5685	7.5685	2.92	0.963944	0.338228	1	0	0.02	0	0	0	0.01	0	0.05
ENSG00000274756		17	ribosomal protein S2 (RPS2) pseudogene	7.5685	7.5685	2.92	0.963944	0.338228	1	0	0.02	0	0	0	0.01	0	0.05
ENSG00000287114		17	novel transcript	7.5685	7.5685	2.92	0.963944	0.338228	1	0	0.02	0	0	0	0.01	0	0.05
ENSG00000288737		5	novel transcript	7.5685	7.5685	2.92	0.963944	0.338228	1	0	0.02	0	0	0	0.01	0	0.05
ENSG00000291286		6	novel transcript	7.5685	7.5685	2.92	0.963944	0.338228	1	0	0.02	0	0	0	0.01	0	0.05
ENSG00000154451	GBP5	1	guanylate binding protein 5 [Source:HGNC Symbol;Acc:HGNC:19895]	7.5162	7.5162	2.91	43.4255	1.415e-06	0.000411195	5.18	16.95	1.03	13.78	0.75	11.89	25.56	13.4
ENSG00000188293	IGFL1	19	IGF like family member 1 [Source:HGNC Symbol;Acc:HGNC:24093]	7.5162	7.5162	2.91	33.2274	9.26189e-06	0.00127369	4.49	17.41	2.2	10.83	0.43	26.41	15.6	10.23
ENSG00000250413	SLC2A9-AS1	4	SLC2A9 antisense RNA 1 [Source:HGNC Symbol;Acc:HGNC:40636]	7.5162	7.5162	2.91	11.8946	0.00234634	0.0556282	0.07	0.45	0	0.18	0.04	0.3	0.38	0.69
ENSG00000091262	ABCC6	16	ATP binding cassette subfamily C member 6 [Source:HGNC Symbol;Acc:HGNC:57]	7.5162	7.5162	2.91	1.97622	0.174084	0.880944	0.01	0.05	0	0.02	0	0.04	0.07	0.05
ENSG00000278757	U6	1	U6 spliceosomal RNA [Source:RFAM;Acc:RF00026]	7.5162	7.5162	2.91	1.72858	0.203121	0.951389	0.01	0.05	0.02	0	0	0.06	0.1	0
ENSG00000159763	PIP	7	prolactin induced protein [Source:HGNC Symbol;Acc:HGNC:8993]	7.5162	7.5162	2.91	0.880849	0.359457	1	0	0.01	0	0	0	0.04	0	0
ENSG00000164935	DCSTAMP	8	dendrocyte expressed seven transmembrane protein [Source:HGNC Symbol;Acc:HGNC:18549]	7.5162	7.5162	2.91	0.880849	0.359457	1	0	0.01	0	0	0	0.04	0	0
ENSG00000167131	CCDC103	17	coiled-coil domain containing 103 [Source:HGNC Symbol;Acc:HGNC:32700]	7.5162	7.5162	2.91	0.880849	0.359457	1	0	0.01	0	0	0	0.04	0	0
ENSG00000170858	LILRP2	19	leukocyte immunoglobulin-like receptor pseudogene 2 [Source:HGNC Symbol;Acc:HGNC:15497]	7.5162	7.5162	2.91	0.880849	0.359457	1	0	0.01	0	0	0	0.04	0	0
ENSG00000172399	MYOZ2	4	myozenin 2 [Source:HGNC Symbol;Acc:HGNC:1330]	7.5162	7.5162	2.91	0.880849	0.359457	1	0	0.01	0	0	0	0.04	0	0
ENSG00000176887	SOX11	2	SRY-box transcription factor 11 [Source:HGNC Symbol;Acc:HGNC:11191]	7.5162	7.5162	2.91	0.880849	0.359457	1	0	0.01	0	0	0	0.04	0	0
ENSG00000201390	RNU6-1141P	10	RNA, U6 small nuclear 1141, pseudogene [Source:HGNC Symbol;Acc:HGNC:48104]	7.5162	7.5162	2.91	0.880849	0.359457	1	0	0.01	0	0	0	0.04	0	0
ENSG00000206531	CD200R1L	3	CD200 receptor 1 like [Source:HGNC Symbol;Acc:HGNC:24665]	7.5162	7.5162	2.91	0.880849	0.359457	1	0	0.01	0	0	0	0.04	0	0
ENSG00000213344	PCNPP3	12	PEST containing nuclear protein pseudogene 3 [Source:HGNC Symbol;Acc:HGNC:41975]	7.5162	7.5162	2.91	0.880849	0.359457	1	0	0.01	0	0	0	0.04	0	0
ENSG00000214297	ALDOAP2	10	ALDOA pseudogene 2 [Source:HGNC Symbol;Acc:HGNC:416]	7.5162	7.5162	2.91	0.880849	0.359457	1	0	0.01	0	0	0	0.04	0	0
ENSG00000228462	RPS19P7	10	ribosomal protein S19 pseudogene 7 [Source:HGNC Symbol;Acc:HGNC:35550]	7.5162	7.5162	2.91	0.880849	0.359457	1	0	0.01	0	0	0	0.04	0	0
ENSG00000229596	MYL12BP3	6	MYL12B pseudogene 3 [Source:HGNC Symbol;Acc:HGNC:7589]	7.5162	7.5162	2.91	0.880849	0.359457	1	0	0.01	0	0	0	0.04	0	0
ENSG00000232054	NPM1P34	X	nucleophosmin 1 pseudogene 34 [Source:HGNC Symbol;Acc:HGNC:45213]	7.5162	7.5162	2.91	0.880849	0.359457	1	0	0.01	0	0	0	0.04	0	0
ENSG00000235994		6	novel transcript	7.5162	7.5162	2.91	0.880849	0.359457	1	0	0.01	0	0	0	0.04	0	0
ENSG00000236018		7	UBX domain protein 2B (UBXN2B) pseudogene	7.5162	7.5162	2.91	0.880849	0.359457	1	0	0.01	0	0	0	0.04	0	0
ENSG00000236818	ARL5AP2	10	ARL5A pseudogene 2 [Source:HGNC Symbol;Acc:HGNC:43937]	7.5162	7.5162	2.91	0.880849	0.359457	1	0	0.01	0	0	0	0.04	0	0
ENSG00000243479	MNX1-AS1	7	MNX1 antisense RNA 1 (head to head) [Source:HGNC Symbol;Acc:HGNC:48954]	7.5162	7.5162	2.91	0.880849	0.359457	1	0	0.01	0	0	0	0.04	0	0
ENSG00000253393	RANP9	8	RAN pseudogene 9 [Source:HGNC Symbol;Acc:HGNC:39864]	7.5162	7.5162	2.91	0.880849	0.359457	1	0	0.01	0	0	0	0.04	0	0
ENSG00000254760		19	novel transcript, antisense to SIGLEC10	7.5162	7.5162	2.91	0.880849	0.359457	1	0	0.01	0	0	0	0.04	0	0
ENSG00000255223	OR5M11	11	olfactory receptor family 5 subfamily M member 11 [Source:HGNC Symbol;Acc:HGNC:15291]	7.5162	7.5162	2.91	0.880849	0.359457	1	0	0.01	0	0	0	0.04	0	0
ENSG00000256056		12	chromosome 12 open reading frame 71 (C12orf71) pseudogene	7.5162	7.5162	2.91	0.880849	0.359457	1	0	0.01	0	0	0	0.04	0	0
ENSG00000258628	RHPN2P1	15	rhophilin Rho GTPase binding protein 2 pseudogene 1 [Source:HGNC Symbol;Acc:HGNC:37708]	7.5162	7.5162	2.91	0.880849	0.359457	1	0	0.01	0	0	0	0.04	0	0
ENSG00000269859	ZNF628-DT	19	ZNF628 divergent transcript [Source:HGNC Symbol;Acc:HGNC:55271]	7.5162	7.5162	2.91	0.880849	0.359457	1	0	0.01	0	0	0	0.04	0	0
ENSG00000281371	INE2	X	inactivation escape 2 [Source:HGNC Symbol;Acc:HGNC:6061]	7.5162	7.5162	2.91	0.880849	0.359457	1	0	0.01	0	0	0	0.04	0	0
ENSG00000282917		4	novel transcript, antisense to CORIN and NFXL1	7.5162	7.5162	2.91	0.880849	0.359457	1	0	0.01	0	0	0	0.04	0	0
ENSG00000288685		4	novel transcript	7.5162	7.5162	2.91	0.880849	0.359457	1	0	0.01	0	0	0	0.04	0	0
ENSG00000288997		7	novel transcript, antisense to ZNF746	7.5162	7.5162	2.91	0.880849	0.359457	1	0	0.01	0	0	0	0.04	0	0
ENSG00000289487		10	novel transcript	7.5162	7.5162	2.91	0.880849	0.359457	1	0	0.01	0	0	0	0.04	0	0
ENSG00000291298		19	novel transcript, antisense to PPP5C	7.5162	7.5162	2.91	0.880849	0.359457	1	0	0.01	0	0	0	0.04	0	0
ENSG00000070526	ST6GALNAC1	17	ST6 N-acetylgalactosaminide alpha-2,6-sialyltransferase 1 [Source:HGNC Symbol;Acc:HGNC:23614]	7.4643	7.4643	2.9	28.3065	2.62378e-05	0.00257487	1.32	4.81	0.08	3.53	0.36	1.38	5.9	7.15
ENSG00000275302	CCL4	17	C-C motif chemokine ligand 4 [Source:HGNC Symbol;Acc:HGNC:10630]	7.4643	7.4643	2.9	22.2701	0.000110318	0.00677662	0.23	1.16	0.08	0.62	0	0.98	1.51	0.99
ENSG00000274150	FADS2B	11	fatty acid desaturase 2B, pseudogene [Source:HGNC Symbol;Acc:HGNC:43618]	7.4643	7.4643	2.9	10.4714	0.00387702	0.077433	0.04	0.38	0.03	0.1	0	0.44	0.19	0.49
ENSG00000073861	TBX21	17	T-box transcription factor 21 [Source:HGNC Symbol;Acc:HGNC:11599]	7.4643	7.4643	2.9	8.38621	0.00851408	0.13278	0.07	0.37	0	0.2	0	0.44	0.26	0.42
ENSG00000257127	CLLU1	12	chronic lymphocytic leukemia up-regulated 1 [Source:HGNC Symbol;Acc:HGNC:29841]	7.4127	7.4127	2.89	15.4085	0.000749677	0.0249928	0.1	0.53	0	0.22	0.07	0.36	0.71	0.54
ENSG00000200216	RNU6-745P	15	RNA, U6 small nuclear 745, pseudogene [Source:HGNC Symbol;Acc:HGNC:47708]	7.4127	7.4127	2.89	7.6225	0.0115565	0.163024	0.03	0.3	0	0.07	0.04	0.03	0.24	0.62
ENSG00000222724	RNU2-63P	2	RNA, U2 small nuclear 63, pseudogene [Source:HGNC Symbol;Acc:HGNC:48556]	7.4127	7.4127	2.89	7.12203	0.0141994	0.187775	0.03	0.25	0	0.07	0.04	0.04	0.57	0.12
ENSG00000283475	MIR1244-4	12	microRNA 1244-4 [Source:HGNC Symbol;Acc:HGNC:50831]	7.4127	7.4127	2.89	1.88716	0.183686	0.905421	0.01	0.06	0.02	0	0	0.03	0.14	0.02
ENSG00000170542	SERPINB9	6	serpin family B member 9 [Source:HGNC Symbol;Acc:HGNC:8955]	7.3615	7.3615	2.88	40.4963	2.34823e-06	0.000541767	4.7	19.14	2.66	11.11	0.32	14.84	28.31	14.27
ENSG00000167286	CD3D	11	CD3 delta subunit of T-cell receptor complex [Source:HGNC Symbol;Acc:HGNC:1673]	7.3615	7.3615	2.88	15.989	0.000628259	0.0223089	1.58	3.55	0.2	4.5	0.04	4.57	4.13	1.95
ENSG00000205667	ARSH	X	arylsulfatase family member H [Source:HGNC Symbol;Acc:HGNC:32488]	7.3615	7.3615	2.88	10.0912	0.0044538	0.0856992	0.04	0.29	0.07	0.05	0	0.58	0.26	0.05
ENSG00000133863	TEX15	8	testis expressed 15, meiosis and synapsis associated [Source:HGNC Symbol;Acc:HGNC:11738]	7.3615	7.3615	2.88	6.80108	0.0162458	0.204693	0.04	0.27	0	0.13	0	0.5	0.24	0.07
ENSG00000179636	TPPP2	14	tubulin polymerization promoting protein family member 2 [Source:HGNC Symbol;Acc:HGNC:19293]	7.3615	7.3615	2.88	2.02123	0.169466	0.870142	0.01	0.06	0	0.02	0	0.06	0.03	0.1
ENSG00000200799	RNU6-770P	6	RNA, U6 small nuclear 770, pseudogene [Source:HGNC Symbol;Acc:HGNC:47733]	7.3615	7.3615	2.88	1.96058	0.175726	0.884894	0.01	0.06	0	0.02	0	0.03	0.07	0.07
ENSG00000289252		17	novel transcript, antisense to KRT17	7.3107	7.3107	2.87	40.4716	2.35855e-06	0.000541767	1.7	6.72	0.56	4.29	0.25	5.46	9.61	5.1
ENSG00000104368	PLAT	8	plasminogen activator, tissue type [Source:HGNC Symbol;Acc:HGNC:9051]	7.3107	7.3107	2.87	25.5792	4.90027e-05	0.00391165	4.84	64.16	5.01	7.38	2.13	13.51	22.34	156.63
ENSG00000186818	LILRB4	19	leukocyte immunoglobulin like receptor B4 [Source:HGNC Symbol;Acc:HGNC:6608]	7.3107	7.3107	2.87	22.6954	9.90357e-05	0.00627316	1.02	3.25	0.14	2.8	0.14	3.76	4.01	1.97
ENSG00000290588		9	novel transcript	7.3107	7.3107	2.87	15.7628	0.000672793	0.0233224	0.07	0.64	0.08	0.13	0	0.31	0.57	1.03
ENSG00000211747	TRBV20-1	7	T cell receptor beta variable 20-1 [Source:HGNC Symbol;Acc:HGNC:12196]	7.3107	7.3107	2.87	14.0402	0.0011513	0.0337562	0.25	0.91	0.02	0.72	0	1.2	1.1	0.42
ENSG00000258611	YBX2P2	15	YBX2 pseudogene 2 [Source:HGNC Symbol;Acc:HGNC:54721]	7.3107	7.3107	2.87	1.87098	0.185499	0.909774	0.01	0.06	0	0.02	0	0.01	0.09	0.07
ENSG00000227207	RPL31P12	1	ribosomal protein L31 pseudogene 12 [Source:HGNC Symbol;Acc:HGNC:35546]	7.3107	7.3107	2.87	1.8207	0.191954	0.923314	0.01	0.08	0	0	0.04	0	0.1	0.12
ENSG00000121966	CXCR4	2	C-X-C motif chemokine receptor 4 [Source:HGNC Symbol;Acc:HGNC:2561]	7.2602	7.2602	2.86	34.3489	7.4059e-06	0.00111639	6.34	15.75	0.86	17.63	0.53	11.7	26.04	9.51
ENSG00000161405	IKZF3	17	IKAROS family zinc finger 3 [Source:HGNC Symbol;Acc:HGNC:13178]	7.2602	7.2602	2.86	27.6153	3.06321e-05	0.00283739	8.24	19.85	1.83	22.5	0.39	20.16	27.18	12.22
ENSG00000122122	SASH3	X	SAM and SH3 domain containing 3 [Source:HGNC Symbol;Acc:HGNC:15975]	7.2602	7.2602	2.86	19.6507	0.000220003	0.0108947	2.11	5.28	0.46	5.84	0.04	6.69	6.52	2.64
ENSG00000289582		1	novel transcript, sense intronic to GBP2	7.2602	7.2602	2.86	4.26201	0.0512522	0.430569	0.02	0.13	0	0.07	0	0.15	0.21	0.05
ENSG00000171860	C3AR1	12	complement C3a receptor 1 [Source:HGNC Symbol;Acc:HGNC:1319]	7.21	7.21	2.85	35.5661	5.84018e-06	0.000949964	0.82	3.57	0.32	2.06	0.07	4.56	5.04	1.11
ENSG00000166527	CLEC4D	12	C-type lectin domain family 4 member D [Source:HGNC Symbol;Acc:HGNC:14554]	7.21	7.21	2.85	7.73037	0.0110615	0.158731	0.05	0.26	0	0.15	0	0.16	0.36	0.27
ENSG00000175745	NR2F1	5	nuclear receptor subfamily 2 group F member 1 [Source:HGNC Symbol;Acc:HGNC:7975]	7.21	7.21	2.85	6.58408	0.0178151	0.218027	0.03	0.2	0.02	0.07	0	0.31	0.19	0.1
ENSG00000136244	IL6	7	interleukin 6 [Source:HGNC Symbol;Acc:HGNC:6018]	7.21	7.21	2.85	6.41398	0.0191638	0.228598	0.04	0.22	0	0.12	0	0.22	0.22	0.22
ENSG00000203356	LINC01562	1	long intergenic non-protein coding RNA 1562 [Source:HGNC Symbol;Acc:HGNC:51335]	7.21	7.21	2.85	6.38416	0.0194118	0.230854	0.04	0.23	0	0.12	0	0.25	0.21	0.22
ENSG00000230501	ANKRD30BP3	10	ankyrin repeat domain 30B pseudogene 3 [Source:HGNC Symbol;Acc:HGNC:27873]	7.21	7.21	2.85	1.92981	0.179009	0.893535	0.01	0.07	0.02	0	0	0.01	0.1	0.1
ENSG00000173369	C1QB	1	complement C1q B chain [Source:HGNC Symbol;Acc:HGNC:1242]	7.1602	7.1602	2.84	31.6095	1.28982e-05	0.00157975	3.85	12.96	1.05	9.99	0.5	18.42	14.28	6.18
ENSG00000227300	KRT16P2	17	keratin 16 pseudogene 2 [Source:HGNC Symbol;Acc:HGNC:37807]	7.1602	7.1602	2.84	18.782	0.000279521	0.0128132	0.38	2.18	0.1	1	0.04	0.75	1.69	4.09
ENSG00000222032		2	novel protein (LOC728009)	7.1602	7.1602	2.84	6.44097	0.0189424	0.226994	0.06	0.44	0	0.17	0	0.99	0.12	0.2
ENSG00000109163	GNRHR	4	gonadotropin releasing hormone receptor [Source:HGNC Symbol;Acc:HGNC:4421]	7.1602	7.1602	2.84	4.96917	0.0365939	0.346045	0.03	0.17	0	0.08	0	0.07	0.41	0.02
ENSG00000165168	CYBB	X	cytochrome b-245 beta chain [Source:HGNC Symbol;Acc:HGNC:2578]	7.1107	7.1107	2.83	42.5058	1.65465e-06	0.000437812	8.05	27.71	3.61	19.94	0.6	36.21	34.28	12.64
ENSG00000135074	ADAM19	5	ADAM metallopeptidase domain 19 [Source:HGNC Symbol;Acc:HGNC:197]	7.1107	7.1107	2.83	22.5466	0.000102832	0.00645492	6.18	18.75	3.06	15.3	0.18	23.03	19.19	14.02
ENSG00000288950		1	novel transcript	7.1107	7.1107	2.83	5.71696	0.0260172	0.279416	0.03	0.18	0	0.05	0.04	0.22	0.17	0.15
ENSG00000111335	OAS2	12	2'-5'-oligoadenylate synthetase 2 [Source:HGNC Symbol;Acc:HGNC:8087]	7.0616	7.0616	2.82	32.1896	1.14404e-05	0.00147011	20.25	136.85	7.35	47.3	6.11	28.06	110.59	271.89
ENSG00000099985	OSM	22	oncostatin M [Source:HGNC Symbol;Acc:HGNC:8506]	7.0616	7.0616	2.82	27.5946	3.07754e-05	0.00284226	0.22	1.09	0.03	0.6	0.04	0.55	2.3	0.42
ENSG00000132465	JCHAIN	4	joining chain of multimeric IgA and IgM [Source:HGNC Symbol;Acc:HGNC:5713]	7.0616	7.0616	2.82	17.5005	0.000402129	0.0164728	0.18	0.78	0.02	0.54	0	0.64	1.58	0.12
ENSG00000222022		2	novel transcript	7.0616	7.0616	2.82	6.90946	0.0155202	0.198421	0.03	0.28	0.02	0.08	0	0.62	0.12	0.1
ENSG00000231645	KRT17P6	17	keratin 17 pseudogene 6 [Source:HGNC Symbol;Acc:HGNC:50724]	7.0616	7.0616	2.82	5.76443	0.025472	0.275849	0.02	0.17	0.03	0.03	0	0.18	0.22	0.1
ENSG00000239917	RPS10P16	8	ribosomal protein S10 pseudogene 16 [Source:HGNC Symbol;Acc:HGNC:36200]	7.0616	7.0616	2.82	1.87356	0.185209	0.909567	0.01	0.06	0	0.02	0	0.03	0.05	0.1
ENSG00000260088	DDX59-AS1	1	DDX59 antisense RNA 1 [Source:HGNC Symbol;Acc:HGNC:41094]	7.0616	7.0616	2.82	1.79086	0.194811	0.929993	0.01	0.08	0	0	0.04	0.03	0.22	0
ENSG00000271334	LINC02104	5	long intergenic non-protein coding RNA 2104 [Source:HGNC Symbol;Acc:HGNC:52959]	7.0616	7.0616	2.82	1.57241	0.223977	0.999385	0.01	0.05	0	0.02	0	0.07	0.07	0
ENSG00000234756	LINC02621	10	long intergenic non-protein coding RNA 2621 [Source:HGNC Symbol;Acc:HGNC:54098]	7.0616	7.0616	2.82	1.48286	0.237168	1	0.01	0.05	0.02	0	0	0.13	0.02	0
ENSG00000086300	SNX10	7	sorting nexin 10 [Source:HGNC Symbol;Acc:HGNC:14974]	7.0128	7.0128	2.81	30.4613	1.64212e-05	0.00187911	1.54	6.11	0.76	3.78	0.07	4.51	8.94	4.88
ENSG00000281571		1	TEC	7.0128	7.0128	2.81	2.59526	0.121777	0.724733	0.01	0.08	0.03	0	0	0.09	0.1	0.05
ENSG00000252291		X		7.0128	7.0128	2.81	1.91695	0.180403	0.897921	0.01	0.07	0	0.02	0	0.06	0.02	0.15
ENSG00000105889	STEAP1B	7	STEAP family member 1B [Source:HGNC Symbol;Acc:HGNC:41907]	6.9644	6.9644	2.8	28.308	2.62294e-05	0.00257487	0.15	1.01	0.15	0.22	0.07	1.55	1.26	0.22
ENSG00000225383	SFTA1P	10	surfactant associated 1, lncRNA [Source:HGNC Symbol;Acc:HGNC:18383]	6.9644	6.9644	2.8	2.4666	0.130899	0.756756	0.01	0.08	0	0.03	0	0.1	0.1	0.02
ENSG00000290104		2	novel transcript	6.9644	6.9644	2.8	2.37893	0.137582	0.776004	0.01	0.08	0	0.03	0	0.03	0.19	0.02
ENSG00000250746		4	heat shock 70kDa protein 5 (glucose-regulated protein, 78kDa) (HSPA5) pseudogene	6.9644	6.9644	2.8	1.54669	0.227667	1	0.01	0.05	0.02	0	0	0.06	0.09	0
ENSG00000012223	LTF	3	lactotransferrin [Source:HGNC Symbol;Acc:HGNC:6720]	6.9163	6.9163	2.79	43.5369	1.38866e-06	0.000408284	14.78	207.4	39.45	4	0.89	606.84	6.23	9.14
ENSG00000106302	HYAL4	7	hyaluronidase 4 [Source:HGNC Symbol;Acc:HGNC:5323]	6.9163	6.9163	2.79	24.8102	5.88473e-05	0.00442354	3.36	13.91	0.3	7.68	2.1	17.47	16.03	8.23
ENSG00000271503	CCL5	17	C-C motif chemokine ligand 5 [Source:HGNC Symbol;Acc:HGNC:10632]	6.9163	6.9163	2.79	21.5849	0.000131574	0.00765381	0.83	2.6	0.14	2.24	0.11	2.87	3.1	1.85
ENSG00000224785		7	ATP-binding cassette, sub-family E (OABP), member 1 (ABCE1) pseudogene	6.9163	6.9163	2.79	2.94203	0.101389	0.653125	0.02	0.11	0.05	0	0	0.15	0.17	0
ENSG00000252246	RNA5SP92	2	RNA, 5S ribosomal pseudogene 92 [Source:HGNC Symbol;Acc:HGNC:42890]	6.9163	6.9163	2.79	1.87865	0.184637	0.907681	0.01	0.07	0	0	0.04	0.03	0.02	0.17
ENSG00000137965	IFI44	1	interferon induced protein 44 [Source:HGNC Symbol;Acc:HGNC:16938]	6.8685	6.8685	2.78	29.3672	2.07786e-05	0.00219361	5.37	57.59	2.64	10.73	2.73	7.59	30.27	134.92
ENSG00000070729	CNGB1	16	cyclic nucleotide gated channel subunit beta 1 [Source:HGNC Symbol;Acc:HGNC:2151]	6.8685	6.8685	2.78	10.3105	0.00411038	0.0808525	0.06	0.42	0.02	0.17	0	0.15	0.41	0.69
ENSG00000289053		7	novel transcript	6.8685	6.8685	2.78	2.56023	0.124184	0.733987	0.01	0.08	0	0.03	0	0.13	0.07	0.05
ENSG00000106128	GHRHR	7	growth hormone releasing hormone receptor [Source:HGNC Symbol;Acc:HGNC:4266]	6.8685	6.8685	2.78	1.51966	0.23163	1	0.01	0.07	0	0.02	0	0.19	0.02	0
ENSG00000132688	NES	1	nestin [Source:HGNC Symbol;Acc:HGNC:7756]	6.8211	6.8211	2.77	42.0057	1.80335e-06	0.000463337	18.56	85.96	14.95	36.59	4.16	109.9	59.65	88.33
ENSG00000133216	EPHB2	1	EPH receptor B2 [Source:HGNC Symbol;Acc:HGNC:3393]	6.8211	6.8211	2.77	24.9105	5.74472e-05	0.00433619	7.6	29.44	2.78	19.28	0.75	13.58	31.8	42.95
ENSG00000126353	CCR7	17	C-C motif chemokine receptor 7 [Source:HGNC Symbol;Acc:HGNC:1608]	6.8211	6.8211	2.77	20.3422	0.000182531	0.00956031	2.52	5.85	0.51	7.06	0	5.89	9.53	2.14
ENSG00000108417	KRT37	17	keratin 37 [Source:HGNC Symbol;Acc:HGNC:6455]	6.8211	6.8211	2.77	19.5102	0.000228609	0.0111476	0.11	0.67	0.07	0.27	0	0.52	1.43	0.07
ENSG00000102245	CD40LG	X	CD40 ligand [Source:HGNC Symbol;Acc:HGNC:11935]	6.8211	6.8211	2.77	14.2994	0.00105995	0.0317422	0.55	1.59	0.07	1.57	0	2.31	1.94	0.52
ENSG00000287480		9	novel transcript	6.8211	6.8211	2.77	1.8037	0.193281	0.927569	0.01	0.06	0	0	0.04	0.13	0.03	0.02
ENSG00000157765	SLC34A2	4	solute carrier family 34 member 2 [Source:HGNC Symbol;Acc:HGNC:11020]	6.8211	6.8211	2.77	1.78802	0.195152	0.930884	0.01	0.06	0	0.02	0	0.06	0.03	0.07
ENSG00000226947	LCEP4	1	late cornified envelope pseudogene 4 [Source:HGNC Symbol;Acc:HGNC:31808]	6.8211	6.8211	2.77	1.50794	0.233376	1	0.01	0.06	0	0.02	0	0.13	0.03	0
ENSG00000151023	ENKUR	10	enkurin, TRPC channel interacting protein [Source:HGNC Symbol;Acc:HGNC:28388]	6.774	6.774	2.76	52.8172	3.22546e-07	0.000156795	0.48	3.28	0.42	0.57	0.46	1.73	3.66	4.46
ENSG00000183696	UPP1	7	uridine phosphorylase 1 [Source:HGNC Symbol;Acc:HGNC:12576]	6.774	6.774	2.76	52.2721	3.49565e-07	0.000161936	7.75	46.36	3.81	15.7	3.73	19.63	38.68	80.77
ENSG00000150551	LYPD1	2	LY6/PLAUR domain containing 1 [Source:HGNC Symbol;Acc:HGNC:28431]	6.774	6.774	2.76	35.8395	5.54087e-06	0.000921112	0.31	1.88	0.27	0.5	0.14	2.4	1.46	1.77
ENSG00000090659	CD209	19	CD209 molecule [Source:HGNC Symbol;Acc:HGNC:1641]	6.774	6.774	2.76	22.4165	0.000106281	0.00661845	2.02	6.17	0.74	5.32	0	9.11	7.89	1.5
ENSG00000186407	CD300E	17	CD300e molecule [Source:HGNC Symbol;Acc:HGNC:28874]	6.774	6.774	2.76	22.258	0.000110658	0.00677662	0.95	4	0.74	2.11	0	4.66	4.25	3.1
ENSG00000175749	EIF3KP1	5	eukaryotic translation initiation factor 3 subunit K pseudogene 1 [Source:HGNC Symbol;Acc:HGNC:44016]	6.774	6.774	2.76	4.00948	0.0580247	0.463584	0.02	0.12	0.02	0.03	0	0.12	0.17	0.07
ENSG00000223843	EFCAB6-AS1	22	EFCAB6 antisense RNA 1 [Source:HGNC Symbol;Acc:HGNC:39999]	6.774	6.774	2.76	1.62501	0.216007	0.982919	0.01	0.05	0	0.02	0	0.03	0.09	0.02
ENSG00000242512	LINC01206	3	long intergenic non-protein coding RNA 1206 [Source:HGNC Symbol;Acc:HGNC:49637]	6.7272	6.7272	2.75	29.8017	1.89128e-05	0.0020807	0.22	1.61	0.24	0.28	0.14	1.98	0.67	2.17
ENSG00000163823	CCR1	3	C-C motif chemokine receptor 1 [Source:HGNC Symbol;Acc:HGNC:1602]	6.7272	6.7272	2.75	27.4323	3.19267e-05	0.00290159	1.02	4.39	0.81	2.26	0	6.86	4.9	1.4
ENSG00000187608	ISG15	1	ISG15 ubiquitin like modifier [Source:HGNC Symbol;Acc:HGNC:4053]	6.7272	6.7272	2.75	21.7444	0.000126252	0.00741307	1.79	12.31	1.05	4.05	0.28	3.24	9.94	23.75
ENSG00000256039	LINC02446	12	long intergenic non-protein coding RNA 2446 [Source:HGNC Symbol;Acc:HGNC:53378]	6.7272	6.7272	2.75	8.37739	0.00854369	0.133132	0.07	0.31	0	0.2	0	0.15	0.48	0.3
ENSG00000246283	TTBK2-AS1	15	TTBK2 antisense RNA 1 [Source:HGNC Symbol;Acc:HGNC:55598]	6.7272	6.7272	2.75	4.33991	0.0493482	0.420516	0.02	0.16	0.03	0.02	0	0.09	0.1	0.3
ENSG00000231434	HSP90AA3P	1	heat shock protein 90 alpha family class A member 3, pseudogene [Source:HGNC Symbol;Acc:HGNC:5254]	6.7272	6.7272	2.75	1.71433	0.204253	0.953906	0.01	0.05	0.02	0	0	0.03	0.09	0.05
ENSG00000183760	ACP7	19	acid phosphatase 7, tartrate resistant (putative) [Source:HGNC Symbol;Acc:HGNC:33781]	6.6807	6.6807	2.74	65.0677	6.10503e-08	6.07683e-05	41.74	198.8	13	79.96	32.25	206.58	185.12	204.7
ENSG00000236790	LINC00299	2	long intergenic non-protein coding RNA 299 [Source:HGNC Symbol;Acc:HGNC:27940]	6.6807	6.6807	2.74	14.7758	0.000912097	0.0285698	1.01	2.7	0.19	2.76	0.07	3.34	2.27	2.49
ENSG00000132429	POPDC3	6	popeye domain containing 3 [Source:HGNC Symbol;Acc:HGNC:17649]	6.6807	6.6807	2.74	3.88105	0.0618571	0.483411	0.02	0.12	0.02	0.03	0	0.22	0.1	0.05
ENSG00000166589	CDH16	16	cadherin 16 [Source:HGNC Symbol;Acc:HGNC:1755]	6.6807	6.6807	2.74	1.71612	0.204025	0.953379	0.01	0.06	0	0.02	0	0.01	0.05	0.12
ENSG00000180138	CSNK1A1L	13	casein kinase 1 alpha 1 like [Source:HGNC Symbol;Acc:HGNC:20289]	6.6807	6.6807	2.74	1.57387	0.22377	0.999118	0.01	0.07	0	0	0.04	0	0.14	0.07
ENSG00000237943	PRKCQ-AS1	10	PRKCQ antisense RNA 1 [Source:HGNC Symbol;Acc:HGNC:44689]	6.6346	6.6346	2.73	16.8543	0.000485493	0.0186663	1.32	3.87	0.17	3.73	0.07	1.36	4.47	5.79
ENSG00000287188		4	novel transcript, antisense to ANXA10	6.6346	6.6346	2.73	12.9209	0.0016586	0.043319	0.06	0.54	0.03	0.12	0.04	0.1	0.45	1.08
ENSG00000225964	NRIR	2	negative regulator of interferon response [Source:HGNC Symbol;Acc:HGNC:51269]	6.6346	6.6346	2.73	10.377	0.0040121	0.0793424	0.08	0.66	0	0.2	0.04	0.06	0.34	1.58
ENSG00000266750	MIR4645	6	microRNA 4645 [Source:HGNC Symbol;Acc:HGNC:41689]	6.6346	6.6346	2.73	1.44755	0.242641	1	0.01	0.05	0	0.02	0	0.09	0.05	0
ENSG00000131042	LILRB2	19	leukocyte immunoglobulin like receptor B2 [Source:HGNC Symbol;Acc:HGNC:6606]	6.5887	6.5887	2.72	28.3743	2.58458e-05	0.00255957	1.38	5.79	0.81	3.11	0.21	6.08	5.26	6.04
ENSG00000103313	MEFV	16	MEFV innate immuity regulator, pyrin [Source:HGNC Symbol;Acc:HGNC:6998]	6.5887	6.5887	2.72	26.4428	4.00461e-05	0.00339359	0.72	3.34	0.32	1.76	0.07	1.58	4.3	4.14
ENSG00000214754	SRSF8CP	7	serine and arginine rich splicing factor 8C, pseudogene [Source:HGNC Symbol;Acc:HGNC:55911]	6.5887	6.5887	2.72	24.4728	6.38331e-05	0.00469821	0.19	1.12	0.03	0.4	0.14	0.41	1.05	1.9
ENSG00000113263	ITK	5	IL2 inducible T cell kinase [Source:HGNC Symbol;Acc:HGNC:6171]	6.5887	6.5887	2.72	22.0068	0.000118003	0.00708798	6.11	11.4	0.86	17.26	0.21	10	17.75	6.46
ENSG00000223552	CCR5AS	3	CCR5 antisense RNA [Source:HGNC Symbol;Acc:HGNC:54398]	6.5887	6.5887	2.72	4.07639	0.056136	0.454223	0.03	0.15	0	0.02	0.07	0.04	0.22	0.17
ENSG00000261612	SUB1P3	16	SUB1 pseudogene 3 [Source:HGNC Symbol;Acc:HGNC:43993]	6.5887	6.5887	2.72	3.81019	0.0640952	0.494255	0.02	0.19	0.07	0	0	0.06	0.43	0.07
ENSG00000214961	NT5DC1P2	X	NT5DC1 pseudogene 2 [Source:HGNC Symbol;Acc:HGNC:55019]	6.5887	6.5887	2.72	3.64587	0.069651	0.521397	0.02	0.14	0.07	0	0	0.1	0.24	0.07
ENSG00000010379	SLC6A13	12	solute carrier family 6 member 13 [Source:HGNC Symbol;Acc:HGNC:11046]	6.5887	6.5887	2.72	3.14873	0.090157	0.611959	0.02	0.12	0	0.02	0.04	0.07	0.05	0.22
ENSG00000221502	MIR1245A	2	microRNA 1245a [Source:HGNC Symbol;Acc:HGNC:35311]	6.5887	6.5887	2.72	1.60515	0.218735	0.989514	0.01	0.05	0.02	0	0	0.06	0.05	0.02
ENSG00000119508	NR4A3	9	nuclear receptor subfamily 4 group A member 3 [Source:HGNC Symbol;Acc:HGNC:7982]	6.5432	6.5432	2.71	61.6938	9.41504e-08	7.76853e-05	2.08	9.76	1.66	4.37	0.21	8.73	16.99	3.57
ENSG00000108688	CCL7	17	C-C motif chemokine ligand 7 [Source:HGNC Symbol;Acc:HGNC:10634]	6.5432	6.5432	2.71	6.62646	0.0174958	0.215136	0.03	0.24	0.02	0.08	0	0.13	0.21	0.39
ENSG00000285509	TBCEL-TECTA	11	TBCEL-TECTA readthrough [Source:HGNC Symbol;Acc:HGNC:54857]	6.5432	6.5432	2.71	3.1265	0.0912259	0.61579	0.02	0.12	0.02	0	0.04	0.04	0.09	0.22
ENSG00000274979		12	novel transcript	6.5432	6.5432	2.71	2.08165	0.164195	0.857308	0.01	0.09	0	0.03	0	0	0.17	0.1
ENSG00000189013	KIR2DL4	19	killer cell immunoglobulin like receptor, two Ig domains and long cytoplasmic tail 4 [Source:HGNC Symbol;Acc:HGNC:6332]	6.5432	6.5432	2.71	1.96236	0.176227	0.886064	0.01	0.07	0	0.03	0	0.07	0.14	0
ENSG00000133106	EPSTI1	13	epithelial stromal interaction 1 [Source:HGNC Symbol;Acc:HGNC:16465]	6.498	6.498	2.7	44.4967	1.18264e-06	0.000376457	6.91	32.34	2.67	16.3	1.74	11.46	41.5	44.05
ENSG00000279065		13	TEC	6.498	6.498	2.7	5.02301	0.0356884	0.341156	0.03	0.18	0	0.05	0.04	0.1	0.14	0.3
ENSG00000250548	LINC01303	14	long intergenic non-protein coding RNA 1303 [Source:HGNC Symbol;Acc:HGNC:50470]	6.498	6.498	2.7	4.92126	0.0374214	0.350588	0.03	0.17	0	0.1	0	0.1	0.28	0.12
ENSG00000180044	C3orf80	3	chromosome 3 open reading frame 80 [Source:HGNC Symbol;Acc:HGNC:40048]	6.498	6.498	2.7	3.65485	0.0699947	0.523033	0.02	0.3	0.02	0.05	0	0.87	0.02	0
ENSG00000200241	Y_RNA	2	Y RNA [Source:RFAM;Acc:RF00019]	6.498	6.498	2.7	2.57344	0.123269	0.730909	0.02	0.09	0	0	0.07	0.04	0.09	0.15
ENSG00000240505	TNFRSF13B	17	TNF receptor superfamily member 13B [Source:HGNC Symbol;Acc:HGNC:18153]	6.498	6.498	2.7	1.64628	0.213133	0.976182	0.01	0.05	0	0.02	0	0.03	0.05	0.07
ENSG00000273920		15	novel transcript, antisense to TMC3	6.498	6.498	2.7	1.63072	0.215231	0.981226	0.01	0.05	0.02	0	0	0.04	0.05	0.05
ENSG00000242527		11	ribosomal protein L37a (RPL37A) pseudogene	6.498	6.498	2.7	1.31701	0.264354	1	0.01	0.05	0.02	0	0	0.12	0.02	0
ENSG00000145649	GZMA	5	granzyme A [Source:HGNC Symbol;Acc:HGNC:4708]	6.4531	6.4531	2.69	21.5652	0.000132245	0.00766692	0.45	1.85	0.08	1.14	0.14	2.5	2.1	0.96
ENSG00000117090	SLAMF1	1	signaling lymphocytic activation molecule family member 1 [Source:HGNC Symbol;Acc:HGNC:10903]	6.4531	6.4531	2.69	19.9208	0.00020445	0.0103144	1.59	3.95	0.3	4.35	0.11	4.33	4.88	2.64
ENSG00000161031	PGLYRP2	19	peptidoglycan recognition protein 2 [Source:HGNC Symbol;Acc:HGNC:30013]	6.4531	6.4531	2.69	16.0825	0.000610823	0.021854	0.23	1.04	0.03	0.59	0.07	1.6	1.01	0.49
ENSG00000234985		7	ribosomal protein L18 (RPL18) pseudogene	6.4531	6.4531	2.69	1.67518	0.209304	0.964879	0.01	0.06	0	0	0.04	0.04	0.1	0.02
ENSG00000104951	IL4I1	19	interleukin 4 induced 1 [Source:HGNC Symbol;Acc:HGNC:19094]	6.4086	6.4086	2.68	29.0172	2.24284e-05	0.00231326	1.05	4.49	0.9	2.19	0.07	5.87	4.51	3.1
ENSG00000105967	TFEC	7	transcription factor EC [Source:HGNC Symbol;Acc:HGNC:11754]	6.4086	6.4086	2.68	20.099	0.000194844	0.0099977	0.63	2.14	0.24	1.64	0	2.68	2.7	1.03
ENSG00000277089	CCL3-AS1	17	CCL3 antisense RNA 1 [Source:HGNC Symbol;Acc:HGNC:55229]	6.4086	6.4086	2.68	14.5832	0.000968961	0.029853	0.1	0.66	0.05	0.17	0.07	1.14	0.28	0.57
ENSG00000163630	SYNPR	3	synaptoporin [Source:HGNC Symbol;Acc:HGNC:16507]	6.4086	6.4086	2.68	3.16654	0.0900017	0.611541	0.02	0.11	0.02	0.03	0	0.15	0.19	0
ENSG00000233785		X	novel transcript	6.4086	6.4086	2.68	2.29632	0.144254	0.796674	0.01	0.08	0.03	0	0	0.06	0.09	0.1
ENSG00000207975	MIR181B1	1	microRNA 181b-1 [Source:HGNC Symbol;Acc:HGNC:31550]	6.4086	6.4086	2.68	1.54757	0.226895	1	0.01	0.05	0.02	0	0	0.04	0.07	0.02
ENSG00000233916	ZDHHC20P1	6	zinc finger DHHC-type containing 20 pseudogene 1 [Source:HGNC Symbol;Acc:HGNC:33456]	6.4086	6.4086	2.68	1.36766	0.255641	1	0.01	0.04	0.02	0	0	0.07	0.05	0
ENSG00000260673		6	novel transcript	6.3643	6.3643	2.67	24.2211	6.78543e-05	0.00487967	1.84	6.83	1.37	4.07	0.07	7.84	7.15	5.49
ENSG00000205755	CRLF2	X	cytokine receptor like factor 2 [Source:HGNC Symbol;Acc:HGNC:14281]	6.3643	6.3643	2.67	16.1585	0.00059702	0.0215288	0.36	1.2	0.08	0.99	0	1.49	1.48	0.64
ENSG00000013725	CD6	11	CD6 molecule [Source:HGNC Symbol;Acc:HGNC:1691]	6.3643	6.3643	2.67	15.5309	0.000722071	0.0243443	2.15	4.64	0.24	5.99	0.21	6.29	5.06	2.56
ENSG00000112303	VNN2	6	vanin 2 [Source:HGNC Symbol;Acc:HGNC:12706]	6.3643	6.3643	2.67	9.51556	0.00551567	0.0987569	0.08	0.39	0	0.22	0.04	0.43	0.65	0.1
ENSG00000234983		7	serine/threonine kinase receptor associated protein (STRAP) pseudogene	6.3643	6.3643	2.67	5.23548	0.0323536	0.319909	0.04	0.21	0	0.12	0	0.15	0.17	0.32
ENSG00000263793	MIR3115	1	microRNA 3115 [Source:HGNC Symbol;Acc:HGNC:38371]	6.3643	6.3643	2.67	2.29683	0.144212	0.796674	0.01	0.09	0	0.03	0	0.03	0.09	0.15
ENSG00000217442	SYCE3	22	synaptonemal complex central element protein 3 [Source:HGNC Symbol;Acc:HGNC:35245]	6.3643	6.3643	2.67	2.1545	0.156639	0.834907	0.01	0.08	0	0.03	0	0.13	0.07	0.02
ENSG00000181847	TIGIT	3	T cell immunoreceptor with Ig and ITIM domains [Source:HGNC Symbol;Acc:HGNC:26838]	6.3203	6.3203	2.66	21.146	0.000147524	0.00823785	1.48	3.85	0.27	4.08	0.07	4.87	5.45	1.23
ENSG00000122133	PAEP	9	progestagen associated endometrial protein [Source:HGNC Symbol;Acc:HGNC:8573]	6.3203	6.3203	2.66	11.534	0.00265833	0.0602506	0.06	0.65	0.1	0.05	0.04	0.13	0.33	1.5
ENSG00000289259		11	novel transcript	6.3203	6.3203	2.66	3.85138	0.0627832	0.487859	0.02	0.14	0.03	0.02	0	0.12	0.07	0.25
ENSG00000064218	DMRT3	9	doublesex and mab-3 related transcription factor 3 [Source:HGNC Symbol;Acc:HGNC:13909]	6.3203	6.3203	2.66	2.75979	0.111183	0.690115	0.02	0.09	0	0.05	0	0.12	0.14	0.02
ENSG00000255489		11	high-mobility group nucleosome binding domain 1 (HMGN1) pseudogene	6.3203	6.3203	2.66	1.45903	0.240844	1	0.01	0.09	0	0	0.04	0	0.02	0.25
ENSG00000291017		X	novel transcript	6.3203	6.3203	2.66	1.35251	0.258207	1	0.01	0.04	0.02	0	0	0.06	0.07	0
ENSG00000102794	ACOD1	13	aconitate decarboxylase 1 [Source:HGNC Symbol;Acc:HGNC:33904]	6.3203	6.3203	2.66	0.779079	0.388181	1	0	0.02	0	0	0	0	0	0.07
ENSG00000177234	LINC01561	10	long intergenic non-protein coding RNA 1561 [Source:HGNC Symbol;Acc:HGNC:31365]	6.3203	6.3203	2.66	0.779079	0.388181	1	0	0.02	0	0	0	0	0	0.07
ENSG00000180747	SMG1P3	16	SMG1 pseudogene 3 [Source:HGNC Symbol;Acc:HGNC:49860]	6.3203	6.3203	2.66	0.779079	0.388181	1	0	0.02	0	0	0	0	0	0.07
ENSG00000181997	AQP7P2	9	aquaporin 7 pseudogene 2 [Source:HGNC Symbol;Acc:HGNC:32049]	6.3203	6.3203	2.66	0.779079	0.388181	1	0	0.02	0	0	0	0	0	0.07
ENSG00000203469		1	novel transcript, antisense to DFFA	6.3203	6.3203	2.66	0.779079	0.388181	1	0	0.02	0	0	0	0	0	0.07
ENSG00000206661	SNORA70	8	Small nucleolar RNA SNORA70 [Source:RFAM;Acc:RF00156]	6.3203	6.3203	2.66	0.779079	0.388181	1	0	0.02	0	0	0	0	0	0.07
ENSG00000207113	RNU6-16P	11	RNA, U6 small nuclear 16, pseudogene [Source:HGNC Symbol;Acc:HGNC:34260]	6.3203	6.3203	2.66	0.779079	0.388181	1	0	0.02	0	0	0	0	0	0.07
ENSG00000214132		5	nucleoporin 50kDa (NUP50) pseudogene	6.3203	6.3203	2.66	0.779079	0.388181	1	0	0.02	0	0	0	0	0	0.07
ENSG00000229238	PPP1R12BP1	Y	protein phosphatase 1 regulatory subunit 12B pseudogene 1 [Source:HGNC Symbol;Acc:HGNC:18498]	6.3203	6.3203	2.66	0.779079	0.388181	1	0	0.02	0	0	0	0	0	0.07
ENSG00000231158	PTP4A1P1	2	PTP4A1 pseudogene 1 [Source:HGNC Symbol;Acc:HGNC:41928]	6.3203	6.3203	2.66	0.779079	0.388181	1	0	0.02	0	0	0	0	0	0.07
ENSG00000233750	CICP27	1	capicua transcriptional repressor pseudogene 27 [Source:HGNC Symbol;Acc:HGNC:48835]	6.3203	6.3203	2.66	0.779079	0.388181	1	0	0.02	0	0	0	0	0	0.07
ENSG00000241738	ZNF90P1	3	zinc finger protein 90 pseudogene 1 [Source:HGNC Symbol;Acc:HGNC:12888]	6.3203	6.3203	2.66	0.779079	0.388181	1	0	0.02	0	0	0	0	0	0.07
ENSG00000242113	RN7SL124P	2	RNA, 7SL, cytoplasmic 124, pseudogene [Source:HGNC Symbol;Acc:HGNC:46140]	6.3203	6.3203	2.66	0.779079	0.388181	1	0	0.02	0	0	0	0	0	0.07
ENSG00000248942	LINC01335	5	long intergenic non-protein coding RNA 1335 [Source:HGNC Symbol;Acc:HGNC:50542]	6.3203	6.3203	2.66	0.779079	0.388181	1	0	0.02	0	0	0	0	0	0.07
ENSG00000252060	RNA5SP464	19	RNA, 5S ribosomal pseudogene 464 [Source:HGNC Symbol;Acc:HGNC:43364]	6.3203	6.3203	2.66	0.779079	0.388181	1	0	0.02	0	0	0	0	0	0.07
ENSG00000255807	PTP4A1P2	12	PTP4A1 pseudogene 2 [Source:HGNC Symbol;Acc:HGNC:41929]	6.3203	6.3203	2.66	0.779079	0.388181	1	0	0.02	0	0	0	0	0	0.07
ENSG00000264901	MIR3616	20	microRNA 3616 [Source:HGNC Symbol;Acc:HGNC:38943]	6.3203	6.3203	2.66	0.779079	0.388181	1	0	0.02	0	0	0	0	0	0.07
ENSG00000267476		18	novel transcript, antisense to MALT1	6.3203	6.3203	2.66	0.779079	0.388181	1	0	0.02	0	0	0	0	0	0.07
ENSG00000270094		1	novel transcript, antisense to TRIM11	6.3203	6.3203	2.66	0.779079	0.388181	1	0	0.02	0	0	0	0	0	0.07
ENSG00000270760		19	novel transcript, antisense to CAPNS1	6.3203	6.3203	2.66	0.779079	0.388181	1	0	0.02	0	0	0	0	0	0.07
ENSG00000279719		15	novel transcript	6.3203	6.3203	2.66	0.779079	0.388181	1	0	0.02	0	0	0	0	0	0.07
ENSG00000279771		11	novel transcript	6.3203	6.3203	2.66	0.779079	0.388181	1	0	0.02	0	0	0	0	0	0.07
ENSG00000121570	DPPA4	3	developmental pluripotency associated 4 [Source:HGNC Symbol;Acc:HGNC:19200]	6.3203	6.3203	2.66	0.759458	0.394108	1	0	0.01	0	0	0	0.01	0.02	0
ENSG00000125900	SIRPD	20	signal regulatory protein delta [Source:HGNC Symbol;Acc:HGNC:16248]	6.3203	6.3203	2.66	0.759458	0.394108	1	0	0.01	0	0	0	0.01	0.02	0
ENSG00000134398	ERN2	16	endoplasmic reticulum to nucleus signaling 2 [Source:HGNC Symbol;Acc:HGNC:16942]	6.3203	6.3203	2.66	0.759458	0.394108	1	0	0.01	0	0	0	0.01	0.02	0
ENSG00000143921	ABCG8	2	ATP binding cassette subfamily G member 8 [Source:HGNC Symbol;Acc:HGNC:13887]	6.3203	6.3203	2.66	0.759458	0.394108	1	0	0.01	0	0	0	0.01	0.02	0
ENSG00000179468	OR9A2	7	olfactory receptor family 9 subfamily A member 2 [Source:HGNC Symbol;Acc:HGNC:15093]	6.3203	6.3203	2.66	0.759458	0.394108	1	0	0.01	0	0	0	0.01	0.02	0
ENSG00000182477	OR2B8P	6	olfactory receptor family 2 subfamily B member 8 pseudogene [Source:HGNC Symbol;Acc:HGNC:13968]	6.3203	6.3203	2.66	0.759458	0.394108	1	0	0.01	0	0	0	0.01	0.02	0
ENSG00000184423	RPL23AP38	3	ribosomal protein L23a pseudogene 38 [Source:HGNC Symbol;Acc:HGNC:36351]	6.3203	6.3203	2.66	0.759458	0.394108	1	0	0.01	0	0	0	0.01	0.02	0
ENSG00000197575	RPS17P2	5	ribosomal protein S17 pseudogene 2 [Source:HGNC Symbol;Acc:HGNC:10398]	6.3203	6.3203	2.66	0.759458	0.394108	1	0	0.01	0	0	0	0.01	0.02	0
ENSG00000205869	KRTAP5-1	11	keratin associated protein 5-1 [Source:HGNC Symbol;Acc:HGNC:23596]	6.3203	6.3203	2.66	0.759458	0.394108	1	0	0.01	0	0	0	0.01	0.02	0
ENSG00000207775	MIR548A1	6	microRNA 548a-1 [Source:HGNC Symbol;Acc:HGNC:32796]	6.3203	6.3203	2.66	0.759458	0.394108	1	0	0.01	0	0	0	0.01	0.02	0
ENSG00000211593	IGKJ5	2	immunoglobulin kappa joining 5 [Source:HGNC Symbol;Acc:HGNC:5723]	6.3203	6.3203	2.66	0.759458	0.394108	1	0	0.01	0	0	0	0.01	0.02	0
ENSG00000213055	EEF1B2P7	2	eukaryotic translation elongation factor 1 beta 2 pseudogene 7 [Source:HGNC Symbol;Acc:HGNC:51454]	6.3203	6.3203	2.66	0.759458	0.394108	1	0	0.01	0	0	0	0.01	0.02	0
ENSG00000214009	PCNAP3	X	proliferating cell nuclear antigen pseudogene 3 [Source:HGNC Symbol;Acc:HGNC:43736]	6.3203	6.3203	2.66	0.759458	0.394108	1	0	0.01	0	0	0	0.01	0.02	0
ENSG00000215283	HMGB3P24	9	high mobility group box 3 pseudogene 24 [Source:HGNC Symbol;Acc:HGNC:39316]	6.3203	6.3203	2.66	0.759458	0.394108	1	0	0.01	0	0	0	0.01	0.02	0
ENSG00000218300	RPL22P14	6	ribosomal protein L22 pseudogene 14 [Source:HGNC Symbol;Acc:HGNC:35990]	6.3203	6.3203	2.66	0.759458	0.394108	1	0	0.01	0	0	0	0.01	0.02	0
ENSG00000224535	LINC02771	1	long intergenic non-protein coding RNA 2771 [Source:HGNC Symbol;Acc:HGNC:54291]	6.3203	6.3203	2.66	0.759458	0.394108	1	0	0.01	0	0	0	0.01	0.02	0
ENSG00000224610		X	novel transcript	6.3203	6.3203	2.66	0.759458	0.394108	1	0	0.01	0	0	0	0.01	0.02	0
ENSG00000225226	LINC01795	2	long intergenic non-protein coding RNA 1795 [Source:HGNC Symbol;Acc:HGNC:52585]	6.3203	6.3203	2.66	0.759458	0.394108	1	0	0.01	0	0	0	0.01	0.02	0
ENSG00000226436	H3P43	X	H3 histone pseudogene 43 [Source:HGNC Symbol;Acc:HGNC:54472]	6.3203	6.3203	2.66	0.759458	0.394108	1	0	0.01	0	0	0	0.01	0.02	0
ENSG00000226536	SETP15	X	SET pseudogene 15 [Source:HGNC Symbol;Acc:HGNC:42934]	6.3203	6.3203	2.66	0.759458	0.394108	1	0	0.01	0	0	0	0.01	0.02	0
ENSG00000226762	LINC02668	10	long intergenic non-protein coding RNA 2668 [Source:HGNC Symbol;Acc:HGNC:54154]	6.3203	6.3203	2.66	0.759458	0.394108	1	0	0.01	0	0	0	0.01	0.02	0
ENSG00000226957		1	novel transcript	6.3203	6.3203	2.66	0.759458	0.394108	1	0	0.01	0	0	0	0.01	0.02	0
ENSG00000228492	RAB11FIP1P1	X	RAB11 family interacting protein 1 pseudogene 1 [Source:HGNC Symbol;Acc:HGNC:42366]	6.3203	6.3203	2.66	0.759458	0.394108	1	0	0.01	0	0	0	0.01	0.02	0
ENSG00000229205	LINC00200	10	long intergenic non-protein coding RNA 200 [Source:HGNC Symbol;Acc:HGNC:30974]	6.3203	6.3203	2.66	0.759458	0.394108	1	0	0.01	0	0	0	0.01	0.02	0
ENSG00000229674	H2AL3	X	H2A.L variant histone 3 [Source:HGNC Symbol;Acc:HGNC:53960]	6.3203	6.3203	2.66	0.759458	0.394108	1	0	0.01	0	0	0	0.01	0.02	0
ENSG00000230923	LINC00309	2	long intergenic non-protein coding RNA 309 [Source:HGNC Symbol;Acc:HGNC:25279]	6.3203	6.3203	2.66	0.759458	0.394108	1	0	0.01	0	0	0	0.01	0.02	0
ENSG00000231270	COBLP1	X	COBL pseudogene 1 [Source:HGNC Symbol;Acc:HGNC:55060]	6.3203	6.3203	2.66	0.759458	0.394108	1	0	0.01	0	0	0	0.01	0.02	0
ENSG00000234283	LINC01731	1	long intergenic non-protein coding RNA 1731 [Source:HGNC Symbol;Acc:HGNC:52519]	6.3203	6.3203	2.66	0.759458	0.394108	1	0	0.01	0	0	0	0.01	0.02	0
ENSG00000234394	LINC03025	9	long intergenic non-protein coding RNA 3025 [Source:NCBI gene (formerly Entrezgene);Acc:440896]	6.3203	6.3203	2.66	0.759458	0.394108	1	0	0.01	0	0	0	0.01	0.02	0
ENSG00000235736		1	novel transcript	6.3203	6.3203	2.66	0.759458	0.394108	1	0	0.01	0	0	0	0.01	0.02	0
ENSG00000236484	RRM2P2	1	ribonucleotide reductase M2 polypeptide pseudogene 2 [Source:HGNC Symbol;Acc:HGNC:10454]	6.3203	6.3203	2.66	0.759458	0.394108	1	0	0.01	0	0	0	0.01	0.02	0
ENSG00000237763	AMY1A	1	amylase alpha 1A [Source:HGNC Symbol;Acc:HGNC:474]	6.3203	6.3203	2.66	0.759458	0.394108	1	0	0.01	0	0	0	0.01	0.02	0
ENSG00000239293	OR9P1P	7	olfactory receptor family 9 subfamily P member 1 pseudogene [Source:HGNC Symbol;Acc:HGNC:15097]	6.3203	6.3203	2.66	0.759458	0.394108	1	0	0.01	0	0	0	0.01	0.02	0
ENSG00000241281		4	ribosomal protein L31 (RPL31) pseudogene	6.3203	6.3203	2.66	0.759458	0.394108	1	0	0.01	0	0	0	0.01	0.02	0
ENSG00000248710		3	TRIM59 and iFT80 readthrough	6.3203	6.3203	2.66	0.759458	0.394108	1	0	0.01	0	0	0	0.01	0.02	0
ENSG00000249092	PPIAP77	5	peptidylprolyl isomerase A pseudogene 77 [Source:HGNC Symbol;Acc:HGNC:53701]	6.3203	6.3203	2.66	0.759458	0.394108	1	0	0.01	0	0	0	0.01	0.02	0
ENSG00000250126		4	novel transcript	6.3203	6.3203	2.66	0.759458	0.394108	1	0	0.01	0	0	0	0.01	0.02	0
ENSG00000252996	RNU6-1315P	12	RNA, U6 small nuclear 1315, pseudogene [Source:HGNC Symbol;Acc:HGNC:48278]	6.3203	6.3203	2.66	0.759458	0.394108	1	0	0.01	0	0	0	0.01	0.02	0
ENSG00000253460	IGKV2OR22-3	22	immunoglobulin kappa variable 2/OR22-3 (pseudogene) [Source:HGNC Symbol;Acc:HGNC:5812]	6.3203	6.3203	2.66	0.759458	0.394108	1	0	0.01	0	0	0	0.01	0.02	0
ENSG00000253842		8	novel transcript	6.3203	6.3203	2.66	0.759458	0.394108	1	0	0.01	0	0	0	0.01	0.02	0
ENSG00000255581		12	heat shock 60kDa protein 1 (chaperonin) (HSPD1) pseudogene	6.3203	6.3203	2.66	0.759458	0.394108	1	0	0.01	0	0	0	0.01	0.02	0
ENSG00000256268	LINC02454	12	long intergenic non-protein coding RNA 2454 [Source:HGNC Symbol;Acc:HGNC:53387]	6.3203	6.3203	2.66	0.759458	0.394108	1	0	0.01	0	0	0	0.01	0.02	0
ENSG00000256732		12	novel transcript	6.3203	6.3203	2.66	0.759458	0.394108	1	0	0.01	0	0	0	0.01	0.02	0
ENSG00000258386		14	novel transcript	6.3203	6.3203	2.66	0.759458	0.394108	1	0	0.01	0	0	0	0.01	0.02	0
ENSG00000258491	ZFP64P1	14	ZFP64 zinc finger protein pseudogene 1 [Source:HGNC Symbol;Acc:HGNC:19820]	6.3203	6.3203	2.66	0.759458	0.394108	1	0	0.01	0	0	0	0.01	0.02	0
ENSG00000258831		15	novel transcript	6.3203	6.3203	2.66	0.759458	0.394108	1	0	0.01	0	0	0	0.01	0.02	0
ENSG00000259475	SYNM-AS1	15	SYNM antisense RNA 1 [Source:HGNC Symbol;Acc:HGNC:55421]	6.3203	6.3203	2.66	0.759458	0.394108	1	0	0.01	0	0	0	0.01	0.02	0
ENSG00000259897	FRG2JP	16	FSHD region gene 2 family member J, pseudogene [Source:HGNC Symbol;Acc:HGNC:51796]	6.3203	6.3203	2.66	0.759458	0.394108	1	0	0.01	0	0	0	0.01	0.02	0
ENSG00000264169	RN7SL665P	9	RNA, 7SL, cytoplasmic 665, pseudogene [Source:HGNC Symbol;Acc:HGNC:46681]	6.3203	6.3203	2.66	0.759458	0.394108	1	0	0.01	0	0	0	0.01	0.02	0
ENSG00000266140	MIR4533	20	microRNA 4533 [Source:HGNC Symbol;Acc:HGNC:41886]	6.3203	6.3203	2.66	0.759458	0.394108	1	0	0.01	0	0	0	0.01	0.02	0
ENSG00000270990		7	eukaryotic translation initiation factor 2A, 65kDa, pseudogene	6.3203	6.3203	2.66	0.759458	0.394108	1	0	0.01	0	0	0	0.01	0.02	0
ENSG00000271367		6	novel transcript	6.3203	6.3203	2.66	0.759458	0.394108	1	0	0.01	0	0	0	0.01	0.02	0
ENSG00000275418		18	novel transcript	6.3203	6.3203	2.66	0.759458	0.394108	1	0	0.01	0	0	0	0.01	0.02	0
ENSG00000277049	RNA5SP530	9	RNA, 5S ribosomal pseudogene 530 [Source:HGNC Symbol;Acc:HGNC:53799]	6.3203	6.3203	2.66	0.759458	0.394108	1	0	0.01	0	0	0	0.01	0.02	0
ENSG00000278910	BANCR	9	BRAF-activated non-protein coding RNA [Source:HGNC Symbol;Acc:HGNC:43877]	6.3203	6.3203	2.66	0.759458	0.394108	1	0	0.01	0	0	0	0.01	0.02	0
ENSG00000279411		12	TEC	6.3203	6.3203	2.66	0.759458	0.394108	1	0	0.01	0	0	0	0.01	0.02	0
ENSG00000279479		18	novel transcript	6.3203	6.3203	2.66	0.759458	0.394108	1	0	0.01	0	0	0	0.01	0.02	0
ENSG00000282890		2	novel transcript	6.3203	6.3203	2.66	0.759458	0.394108	1	0	0.01	0	0	0	0.01	0.02	0
ENSG00000286512		6	novel transcript	6.3203	6.3203	2.66	0.759458	0.394108	1	0	0.01	0	0	0	0.01	0.02	0
ENSG00000287477		13	novel transcript, antisense to TRPC4	6.3203	6.3203	2.66	0.759458	0.394108	1	0	0.01	0	0	0	0.01	0.02	0
ENSG00000288785		4	novel transcript	6.3203	6.3203	2.66	0.759458	0.394108	1	0	0.01	0	0	0	0.01	0.02	0
ENSG00000289221		21	novel transcript	6.3203	6.3203	2.66	0.759458	0.394108	1	0	0.01	0	0	0	0.01	0.02	0
ENSG00000289381		13	novel transcript, antisense to RXFP2	6.3203	6.3203	2.66	0.759458	0.394108	1	0	0.01	0	0	0	0.01	0.02	0
ENSG00000289473		8	novel transcript	6.3203	6.3203	2.66	0.759458	0.394108	1	0	0.01	0	0	0	0.01	0.02	0
ENSG00000289485		17	novel transcript	6.3203	6.3203	2.66	0.759458	0.394108	1	0	0.01	0	0	0	0.01	0.02	0
ENSG00000290084		7	novel transcript	6.3203	6.3203	2.66	0.759458	0.394108	1	0	0.01	0	0	0	0.01	0.02	0
ENSG00000290087		7	novel transcript	6.3203	6.3203	2.66	0.759458	0.394108	1	0	0.01	0	0	0	0.01	0.02	0
ENSG00000290650		11	novel transcript	6.3203	6.3203	2.66	0.759458	0.394108	1	0	0.01	0	0	0	0.01	0.02	0
ENSG00000131203	IDO1	8	indoleamine 2,3-dioxygenase 1 [Source:HGNC Symbol;Acc:HGNC:6059]	6.2767	6.2767	2.65	31.6648	1.27509e-05	0.00157092	0.78	3.58	0.59	1.76	0	2.53	7.02	1.21
ENSG00000260934		16	novel transcript, antisense to GDE1	6.2767	6.2767	2.65	11.9012	0.00234101	0.0555649	0.13	0.49	0	0.03	0.36	0.21	0.24	1.01
ENSG00000267013	LINC01929	18	long intergenic non-protein coding RNA 1929 [Source:HGNC Symbol;Acc:HGNC:52751]	6.2767	6.2767	2.65	5.71774	0.0260082	0.279367	0.05	0.21	0.14	0	0	0.5	0.1	0.02
ENSG00000203914	HSP90B3P	1	heat shock protein 90 beta family member 3, pseudogene [Source:HGNC Symbol;Acc:HGNC:12100]	6.2767	6.2767	2.65	4.20873	0.0526027	0.437256	0.02	0.14	0.02	0.05	0	0.19	0.17	0.05
ENSG00000271647	KRT8P47	1	keratin 8 pseudogene 47 [Source:HGNC Symbol;Acc:HGNC:44461]	6.2333	6.2333	2.64	10.9932	0.00321534	0.0683958	0.09	0.42	0	0.1	0.18	0.34	0.5	0.42
ENSG00000254703	SENCR	11	smooth muscle and endothelial cell enriched migration/differentiation-associated lncRNA [Source:HGNC Symbol;Acc:HGNC:44177]	6.2333	6.2333	2.64	6.55196	0.0180615	0.21984	0.04	0.24	0.02	0.1	0	0.19	0.21	0.32
ENSG00000184995	IFNE	9	interferon epsilon [Source:HGNC Symbol;Acc:HGNC:18163]	6.2333	6.2333	2.64	5.45085	0.029327	0.300796	0.04	0.47	0	0.12	0	0.01	0.14	1.26
ENSG00000148346	LCN2	9	lipocalin 2 [Source:HGNC Symbol;Acc:HGNC:6526]	6.1903	6.1903	2.63	43.8864	1.3094e-06	0.000398599	52.85	206.92	54.5	96.55	7.49	261.46	196.07	163.23
ENSG00000136688	IL36G	2	interleukin 36 gamma [Source:HGNC Symbol;Acc:HGNC:15741]	6.1903	6.1903	2.63	43.5203	1.39255e-06	0.000408284	80.94	305.36	62.88	167.89	12.04	260.57	380.62	274.87
ENSG00000171124	FUT3	19	fucosyltransferase 3 (Lewis blood group) [Source:HGNC Symbol;Acc:HGNC:4014]	6.1903	6.1903	2.63	36.3435	5.03202e-06	0.000870003	4.29	16.11	1.76	9.84	1.28	18.24	14.65	15.45
ENSG00000140968	IRF8	16	interferon regulatory factor 8 [Source:HGNC Symbol;Acc:HGNC:5358]	6.1903	6.1903	2.63	22.3904	0.000106989	0.00664933	8.75	19.88	2.79	23.03	0.43	23.14	23.27	13.23
ENSG00000168062	BATF2	11	basic leucine zipper ATF-like transcription factor 2 [Source:HGNC Symbol;Acc:HGNC:25163]	6.1903	6.1903	2.63	22.1054	0.000115058	0.00696445	0.45	2.67	0.24	1.09	0.04	0.55	4.2	3.28
ENSG00000117091	CD48	1	CD48 molecule [Source:HGNC Symbol;Acc:HGNC:1683]	6.1903	6.1903	2.63	19.7712	0.00021291	0.0106385	1.95	4.56	0.46	5.36	0.04	5.37	6.45	1.87
ENSG00000272908		7	novel transcript	6.1903	6.1903	2.63	6.1415	0.0215683	0.246767	0.04	0.21	0.02	0.1	0	0.33	0.24	0.07
ENSG00000249664		5	novel transcript	6.1903	6.1903	2.63	1.2168	0.282778	1	0.01	0.05	0	0.02	0	0.01	0.12	0
ENSG00000172382	PRSS27	16	serine protease 27 [Source:HGNC Symbol;Acc:HGNC:15475]	6.1475	6.1475	2.62	45.0927	1.07169e-06	0.000355581	11.38	47.51	4.96	24.42	4.76	40.87	38.66	63
ENSG00000291048		8	novel transcript	6.1475	6.1475	2.62	5.2448	0.0322157	0.319024	0.03	0.18	0.03	0.02	0.04	0.12	0.29	0.12
ENSG00000227578	RPS3AP53	3	RPS3A pseudogene 53 [Source:HGNC Symbol;Acc:HGNC:44500]	6.1475	6.1475	2.62	4.04488	0.0570165	0.458685	0.02	0.24	0.02	0.02	0.04	0.12	0	0.62
ENSG00000211598	IGKV4-1	2	immunoglobulin kappa variable 4-1 [Source:HGNC Symbol;Acc:HGNC:5834]	6.1475	6.1475	2.62	1.42491	0.24561	1	0.01	0.06	0.02	0	0	0.01	0.14	0.02
ENSG00000230001		9	novel transcript	6.1475	6.1475	2.62	1.28285	0.270451	1	0.01	0.05	0	0.02	0	0	0.1	0.05
ENSG00000235279		10	novel transcript	6.1475	6.1475	2.62	1.28285	0.270451	1	0.01	0.05	0	0.02	0	0	0.1	0.05
ENSG00000260010	KRBOX5P1	16	KRBOX5 pseudogene 1 [Source:HGNC Symbol;Acc:HGNC:34505]	6.1475	6.1475	2.62	1.28285	0.270451	1	0.01	0.05	0	0.02	0	0	0.1	0.05
ENSG00000188404	SELL	1	selectin L [Source:HGNC Symbol;Acc:HGNC:10720]	6.105	6.105	2.61	22.6742	9.95668e-05	0.00629409	1.26	3.15	0.17	3.57	0.04	2.8	5.88	0.76
ENSG00000137571	SLCO5A1	8	solute carrier organic anion transporter family member 5A1 [Source:HGNC Symbol;Acc:HGNC:19046]	6.105	6.105	2.61	11.516	0.00267503	0.0604138	0.4	0.95	0.02	1.17	0	0.83	1.31	0.71
ENSG00000274698		16	novel transcript	6.105	6.105	2.61	2.79236	0.109217	0.682975	0.02	0.11	0	0.05	0	0.19	0.05	0.1
ENSG00000255350	MTCO1P15	11	MT-CO1 pseudogene 15 [Source:HGNC Symbol;Acc:HGNC:52017]	6.105	6.105	2.61	2.72616	0.113257	0.696914	0.02	0.1	0	0.05	0	0.13	0.09	0.07
ENSG00000256713	PGA5	11	pepsinogen A5 [Source:HGNC Symbol;Acc:HGNC:8887]	6.105	6.105	2.61	1.34244	0.25932	1	0.01	0.07	0	0.02	0	0.19	0	0.02
ENSG00000211445	GPX3	5	glutathione peroxidase 3 [Source:HGNC Symbol;Acc:HGNC:4555]	6.0629	6.0629	2.6	37.7909	3.8341e-06	0.000733026	25.43	79.14	10.48	61.08	4.72	93.69	79.34	64.41
ENSG00000124203	ZNF831	20	zinc finger protein 831 [Source:HGNC Symbol;Acc:HGNC:16167]	6.0629	6.0629	2.6	17.2296	0.000434989	0.0173192	3.02	5.67	0.36	8.47	0.25	6.01	7.22	3.79
ENSG00000233975	LINC02574	1	long intergenic non-protein coding RNA 2574 [Source:HGNC Symbol;Acc:HGNC:53746]	6.0629	6.0629	2.6	13.3578	0.00143605	0.0391196	0.09	0.97	0.07	0.05	0.14	0.07	0.26	2.59
ENSG00000213606	AKR1B10P1	10	aldo-keto reductase family 1 member B10 pseudogene 1 [Source:HGNC Symbol;Acc:HGNC:45062]	6.0629	6.0629	2.6	12.2279	0.00209357	0.0511835	0.25	0.81	0.02	0.72	0	0.36	1.03	1.03
ENSG00000229331	GK-IT1	X	GK intronic transcript 1 [Source:HGNC Symbol;Acc:HGNC:41339]	6.0629	6.0629	2.6	9.6327	0.00527873	0.0959212	0.05	0.4	0.05	0.07	0.04	0.07	0.53	0.59
ENSG00000236125	USP17L4	8	ubiquitin specific peptidase 17 like family member 4 [Source:HGNC Symbol;Acc:HGNC:37176]	6.0629	6.0629	2.6	2.17969	0.154349	0.828013	0.01	0.09	0	0.03	0	0.09	0.03	0.15
ENSG00000260498		16	novel transcript	6.0629	6.0629	2.6	1.38781	0.252279	1	0.01	0.06	0	0	0.04	0	0.09	0.1
ENSG00000219487		6	small nuclear ribonucleoprotein polypeptide B'' (SNRPB2) pseudogene	6.0629	6.0629	2.6	1.2682	0.273123	1	0.01	0.04	0.02	0	0	0.04	0.09	0
ENSG00000101670	LIPG	18	lipase G, endothelial type [Source:HGNC Symbol;Acc:HGNC:6623]	6.021	6.021	2.59	78.2573	1.30496e-08	2.96458e-05	5.01	23.34	1.66	9.41	3.98	13.73	26.42	29.89
ENSG00000105374	NKG7	19	natural killer cell granule protein 7 [Source:HGNC Symbol;Acc:HGNC:7830]	6.021	6.021	2.59	14.4541	0.00100926	0.0306487	0.15	0.62	0.05	0.4	0	0.7	0.89	0.27
ENSG00000104974	LILRA1	19	leukocyte immunoglobulin like receptor A1 [Source:HGNC Symbol;Acc:HGNC:6602]	6.021	6.021	2.59	10.9815	0.00322874	0.0685412	0.07	0.36	0.02	0.12	0.07	0.27	0.58	0.22
ENSG00000261051		3	novel transcript, overlapping to PLOD2	6.021	6.021	2.59	8.01058	0.00988206	0.147091	0.05	0.26	0.02	0.08	0.04	0.12	0.38	0.3
ENSG00000007129	CEACAM21	19	CEA cell adhesion molecule 21 [Source:HGNC Symbol;Acc:HGNC:28834]	6.021	6.021	2.59	7.9083	0.0102956	0.151378	0.07	0.3	0	0.17	0.04	0.31	0.45	0.15
ENSG00000229064		7	pseudogene similar to part of 24-dehydrocholesterol reductase DHCR24	6.021	6.021	2.59	3.66795	0.0688733	0.517677	0.02	0.17	0.02	0.03	0	0.07	0.07	0.37
ENSG00000211777	TRAV3	14	T cell receptor alpha variable 3 [Source:HGNC Symbol;Acc:HGNC:12128]	6.021	6.021	2.59	2.31129	0.143721	0.796096	0.02	0.09	0	0.05	0	0.13	0.14	0
ENSG00000238440		12		6.021	6.021	2.59	1.54816	0.22681	1	0.01	0.05	0	0	0.04	0.04	0.03	0.07
ENSG00000101349	PAK5	20	p21 (RAC1) activated kinase 5 [Source:HGNC Symbol;Acc:HGNC:15916]	6.021	6.021	2.59	1.25242	0.276041	1	0.01	0.05	0	0.02	0	0.1	0.03	0
ENSG00000224116	INHBA-AS1	7	INHBA antisense RNA 1 [Source:HGNC Symbol;Acc:HGNC:40303]	6.021	6.021	2.59	1.25242	0.276041	1	0.01	0.05	0	0.02	0	0.1	0.03	0
ENSG00000272226		1	novel transcript	6.021	6.021	2.59	1.25242	0.276041	1	0.01	0.05	0	0.02	0	0.1	0.03	0
ENSG00000206384	COL6A6	3	collagen type VI alpha 6 chain [Source:HGNC Symbol;Acc:HGNC:27023]	5.9794	5.9794	2.58	19.0962	0.000256169	0.012033	2.29	28.98	3.81	3.03	0.04	82.78	3.89	0.27
ENSG00000211697	TRGV5	7	T cell receptor gamma variable 5 [Source:HGNC Symbol;Acc:HGNC:12290]	5.9794	5.9794	2.58	5.04144	0.0353844	0.339128	0.04	0.2	0	0.13	0	0.13	0.22	0.25
ENSG00000241220		3	novel transcript	5.9794	5.9794	2.58	4.56113	0.0443641	0.393006	0.03	0.16	0.03	0	0.07	0.22	0.09	0.17
ENSG00000164007	CLDN19	1	claudin 19 [Source:HGNC Symbol;Acc:HGNC:2040]	5.9794	5.9794	2.58	1.37356	0.254032	1	0.01	0.04	0	0.02	0	0.03	0.07	0.02
ENSG00000183542	KLRC4	12	killer cell lectin like receptor C4 [Source:HGNC Symbol;Acc:HGNC:6377]	5.9794	5.9794	2.58	1.37356	0.254032	1	0.01	0.04	0	0.02	0	0.03	0.07	0.02
ENSG00000253721	SUMO2P20	8	SUMO2 pseudogene 20 [Source:HGNC Symbol;Acc:HGNC:49355]	5.9794	5.9794	2.58	1.37356	0.254032	1	0.01	0.04	0	0.02	0	0.03	0.07	0.02
ENSG00000229056	HECW2-AS1	2	HECW2 antisense RNA 1 [Source:HGNC Symbol;Acc:HGNC:54062]	5.9381	5.9381	2.57	6.41869	0.0191249	0.228381	0.05	0.26	0.02	0.13	0	0.47	0.26	0.05
ENSG00000186074	CD300LF	17	CD300 molecule like family member f [Source:HGNC Symbol;Acc:HGNC:29883]	5.9381	5.9381	2.57	4.58017	0.0439623	0.39032	0.04	0.17	0	0.12	0	0.12	0.31	0.07
ENSG00000287368		9	novel transcript, antisense to FAM205C	5.9381	5.9381	2.57	2.61607	0.120373	0.719727	0.02	0.11	0.05	0	0	0.06	0.19	0.07
ENSG00000075043	KCNQ2	20	potassium voltage-gated channel subfamily Q member 2 [Source:HGNC Symbol;Acc:HGNC:6296]	5.9381	5.9381	2.57	1.48397	0.236362	1	0.01	0.08	0	0.02	0	0.01	0.02	0.22
ENSG00000236708	SDK1-AS1	7	SDK1 antisense RNA 1 [Source:HGNC Symbol;Acc:HGNC:40883]	5.9381	5.9381	2.57	1.28473	0.270112	1	0.01	0.06	0	0.02	0	0	0.07	0.1
ENSG00000145700	ANKRD31	5	ankyrin repeat domain 31 [Source:HGNC Symbol;Acc:HGNC:26853]	5.8971	5.8971	2.56	38.3468	3.4602e-06	0.000680205	1.23	5.3	0.47	2.49	0.71	4.82	5.35	5.74
ENSG00000081237	PTPRC	1	protein tyrosine phosphatase receptor type C [Source:HGNC Symbol;Acc:HGNC:9666]	5.8971	5.8971	2.56	32.8543	9.98786e-06	0.00132978	25.06	66.37	13.98	60.09	1.1	73.21	94.22	31.69
ENSG00000211772	TRBC2	7	T cell receptor beta constant 2 [Source:HGNC Symbol;Acc:HGNC:12157]	5.8971	5.8971	2.56	24.1895	6.83778e-05	0.00489486	2.85	7.11	0.71	7.62	0.21	8.86	9.36	3.1
ENSG00000281903	LINC02246	21	long intergenic non-protein coding RNA 2246 [Source:HGNC Symbol;Acc:HGNC:53135]	5.8971	5.8971	2.56	9.3098	0.00596083	0.103983	0.08	0.39	0	0.1	0.14	0.34	0.24	0.59
ENSG00000278611	ZNF426-DT	19	ZNF426 divergent transcript [Source:HGNC Symbol;Acc:HGNC:53777]	5.8971	5.8971	2.56	4.96897	0.0365972	0.346045	0.03	0.18	0.07	0	0.04	0.34	0.03	0.17
ENSG00000249852		7	TEC	5.8971	5.8971	2.56	2.44367	0.132609	0.762284	0.02	0.09	0.02	0	0.04	0.19	0.03	0.05
ENSG00000200538	U3	17	Small nucleolar RNA U3 [Source:RFAM;Acc:RF00012]	5.8971	5.8971	2.56	1.39607	0.250295	1	0.01	0.04	0	0.02	0	0.03	0.05	0.05
ENSG00000203985	LDLRAD1	1	low density lipoprotein receptor class A domain containing 1 [Source:HGNC Symbol;Acc:HGNC:32069]	5.8971	5.8971	2.56	1.39607	0.250295	1	0.01	0.04	0	0.02	0	0.03	0.05	0.05
ENSG00000183918	SH2D1A	X	SH2 domain containing 1A [Source:HGNC Symbol;Acc:HGNC:10820]	5.8563	5.8563	2.55	13.9218	0.00119592	0.0345509	0.48	1.37	0.1	1.34	0	1.94	1.63	0.54
ENSG00000137868	STRA6	15	signaling receptor and transporter of retinol STRA6 [Source:HGNC Symbol;Acc:HGNC:30650]	5.8563	5.8563	2.55	4.82886	0.0390775	0.360581	0.05	0.27	0.14	0	0	0.12	0.14	0.57
ENSG00000249091		4	novel transcript	5.8563	5.8563	2.55	2.26574	0.146822	0.804498	0.01	0.08	0.02	0.02	0	0.04	0.15	0.05
ENSG00000288803		1	novel transcript	5.8563	5.8563	2.55	1.83488	0.189626	0.917534	0.01	0.07	0	0.03	0	0.03	0.12	0.05
ENSG00000199846	RNU1-72P	7	RNA, U1 small nuclear 72, pseudogene [Source:HGNC Symbol;Acc:HGNC:48414]	5.8563	5.8563	2.55	1.46646	0.239057	1	0.01	0.12	0	0.02	0	0.01	0	0.34
ENSG00000185847	LINC01405	12	long intergenic non-protein coding RNA 1405 [Source:HGNC Symbol;Acc:HGNC:50688]	5.8563	5.8563	2.55	1.40297	0.249163	1	0.01	0.08	0	0.02	0	0.06	0	0.17
ENSG00000278900		5	TEC	5.8563	5.8563	2.55	1.35267	0.257566	1	0.01	0.04	0	0.02	0	0.04	0.05	0.02
ENSG00000285601		8	novel transcript	5.8563	5.8563	2.55	1.34828	0.258317	1	0.01	0.04	0	0.02	0	0.01	0.07	0.05
ENSG00000258446		14	COX assembly mitochondrial protein homolog (S. cerevisiae) (CMC1) pseudogene	5.8563	5.8563	2.55	1.32993	0.262094	1	0.01	0.07	0	0	0.04	0	0.03	0.17
ENSG00000272866		9	novel transcript	5.8563	5.8563	2.55	1.32993	0.262094	1	0.01	0.07	0	0	0.04	0	0.03	0.17
ENSG00000261407		15	novel transcript, antisense to ABHD2	5.8563	5.8563	2.55	1.14928	0.296167	1	0.01	0.04	0.02	0	0	0.1	0.02	0
ENSG00000134323	MYCN	2	MYCN proto-oncogene, bHLH transcription factor [Source:HGNC Symbol;Acc:HGNC:7559]	5.8159	5.8159	2.54	16.7914	0.000494572	0.0189353	0.25	1.39	0.19	0.52	0.04	1.15	0.77	2.24
ENSG00000146700	SSC4D	7	scavenger receptor cysteine rich family member with 4 domains [Source:HGNC Symbol;Acc:HGNC:14461]	5.8159	5.8159	2.54	8.22493	0.00907387	0.139145	0.05	0.26	0.05	0.05	0.04	0.38	0.21	0.2
ENSG00000272583		1	novel transcript	5.8159	5.8159	2.54	3.30044	0.0839213	0.585516	0.02	0.13	0.02	0.05	0	0.13	0.26	0
ENSG00000274736	CCL23	17	C-C motif chemokine ligand 23 [Source:HGNC Symbol;Acc:HGNC:10622]	5.8159	5.8159	2.54	1.55465	0.226517	1	0.01	0.07	0	0.03	0	0.03	0.17	0
ENSG00000254092		8	novel transcript	5.8159	5.8159	2.54	1.33157	0.261199	1	0.01	0.04	0.02	0	0	0.06	0.03	0.02
ENSG00000126266	FFAR1	19	free fatty acid receptor 1 [Source:HGNC Symbol;Acc:HGNC:4498]	5.8159	5.8159	2.54	0.710738	0.409428	1	0	0.01	0	0	0	0	0.02	0.02
ENSG00000143194	MAEL	1	maelstrom spermatogenic transposon silencer [Source:HGNC Symbol;Acc:HGNC:25929]	5.8159	5.8159	2.54	0.710738	0.409428	1	0	0.01	0	0	0	0	0.02	0.02
ENSG00000170890	PLA2G1B	12	phospholipase A2 group IB [Source:HGNC Symbol;Acc:HGNC:9030]	5.8159	5.8159	2.54	0.710738	0.409428	1	0	0.01	0	0	0	0	0.02	0.02
ENSG00000178342	KCNG2	18	potassium voltage-gated channel modifier subfamily G member 2 [Source:HGNC Symbol;Acc:HGNC:6249]	5.8159	5.8159	2.54	0.710738	0.409428	1	0	0.01	0	0	0	0	0.02	0.02
ENSG00000199566		12		5.8159	5.8159	2.54	0.710738	0.409428	1	0	0.01	0	0	0	0	0.02	0.02
ENSG00000201876	RNA5SP97	2	RNA, 5S ribosomal pseudogene 97 [Source:HGNC Symbol;Acc:HGNC:42895]	5.8159	5.8159	2.54	0.710738	0.409428	1	0	0.01	0	0	0	0	0.02	0.02
ENSG00000203506	RBMS3-AS2	3	RBMS3 antisense RNA 2 [Source:HGNC Symbol;Acc:HGNC:39988]	5.8159	5.8159	2.54	0.710738	0.409428	1	0	0.01	0	0	0	0	0.02	0.02
ENSG00000205307	SAP25	7	Sin3A associated protein 25 [Source:HGNC Symbol;Acc:HGNC:41908]	5.8159	5.8159	2.54	0.710738	0.409428	1	0	0.01	0	0	0	0	0.02	0.02
ENSG00000207759	MIR181A1	1	microRNA 181a-1 [Source:HGNC Symbol;Acc:HGNC:31590]	5.8159	5.8159	2.54	0.710738	0.409428	1	0	0.01	0	0	0	0	0.02	0.02
ENSG00000211798	TRAV18	14	T cell receptor alpha variable 18 [Source:HGNC Symbol;Acc:HGNC:12114]	5.8159	5.8159	2.54	0.710738	0.409428	1	0	0.01	0	0	0	0	0.02	0.02
ENSG00000213067		7	insulin-like growth factor 2 mRNA binding protein 3 (IGF2BP3) pseudogene	5.8159	5.8159	2.54	0.710738	0.409428	1	0	0.01	0	0	0	0	0.02	0.02
ENSG00000214897	PNMA6E	X	PNMA family member 6E [Source:HGNC Symbol;Acc:HGNC:50767]	5.8159	5.8159	2.54	0.710738	0.409428	1	0	0.01	0	0	0	0	0.02	0.02
ENSG00000217631		6	zinc finger pseudogene	5.8159	5.8159	2.54	0.710738	0.409428	1	0	0.01	0	0	0	0	0.02	0.02
ENSG00000223254	Y_RNA	1	Y RNA [Source:RFAM;Acc:RF00019]	5.8159	5.8159	2.54	0.710738	0.409428	1	0	0.01	0	0	0	0	0.02	0.02
ENSG00000223604	RPL17P13	2	ribosomal protein L17 pseudogene 13 [Source:HGNC Symbol;Acc:HGNC:36378]	5.8159	5.8159	2.54	0.710738	0.409428	1	0	0.01	0	0	0	0	0.02	0.02
ENSG00000224124	POM121L10P	22	POM121 transmembrane nucleoporin like 10, pseudogene [Source:HGNC Symbol;Acc:HGNC:35448]	5.8159	5.8159	2.54	0.710738	0.409428	1	0	0.01	0	0	0	0	0.02	0.02
ENSG00000224447	H3P26	6	H3 histone pseudogene 26 [Source:HGNC Symbol;Acc:HGNC:4770]	5.8159	5.8159	2.54	0.710738	0.409428	1	0	0.01	0	0	0	0	0.02	0.02
ENSG00000228826		1	novel transcript	5.8159	5.8159	2.54	0.710738	0.409428	1	0	0.01	0	0	0	0	0.02	0.02
ENSG00000229011	LINC01038	13	long intergenic non-protein coding RNA 1038 [Source:HGNC Symbol;Acc:HGNC:49026]	5.8159	5.8159	2.54	0.710738	0.409428	1	0	0.01	0	0	0	0	0.02	0.02
ENSG00000229990		10	novel transcript, antisense to CAMK2G	5.8159	5.8159	2.54	0.710738	0.409428	1	0	0.01	0	0	0	0	0.02	0.02
ENSG00000230107		22	novel transcript	5.8159	5.8159	2.54	0.710738	0.409428	1	0	0.01	0	0	0	0	0.02	0.02
ENSG00000231901		9	novel transcript	5.8159	5.8159	2.54	0.710738	0.409428	1	0	0.01	0	0	0	0	0.02	0.02
ENSG00000232622		1	ribosomal protein S27-like (RPS27L) pseudogene	5.8159	5.8159	2.54	0.710738	0.409428	1	0	0.01	0	0	0	0	0.02	0.02
ENSG00000234177	LINC01114	2	long intergenic non-protein coding RNA 1114 [Source:HGNC Symbol;Acc:HGNC:49245]	5.8159	5.8159	2.54	0.710738	0.409428	1	0	0.01	0	0	0	0	0.02	0.02
ENSG00000234540		6	novel transcript	5.8159	5.8159	2.54	0.710738	0.409428	1	0	0.01	0	0	0	0	0.02	0.02
ENSG00000235101	SETP9	1	SET pseudogene 9 [Source:HGNC Symbol;Acc:HGNC:42928]	5.8159	5.8159	2.54	0.710738	0.409428	1	0	0.01	0	0	0	0	0.02	0.02
ENSG00000236394		9	novel transcript	5.8159	5.8159	2.54	0.710738	0.409428	1	0	0.01	0	0	0	0	0.02	0.02
ENSG00000237038	USP17L8	8	ubiquitin specific peptidase 17 like family member 8 [Source:HGNC Symbol;Acc:HGNC:37181]	5.8159	5.8159	2.54	0.710738	0.409428	1	0	0.01	0	0	0	0	0.02	0.02
ENSG00000237049	RPL34P1	1	ribosomal protein L34 pseudogene 1 [Source:HGNC Symbol;Acc:HGNC:10341]	5.8159	5.8159	2.54	0.710738	0.409428	1	0	0.01	0	0	0	0	0.02	0.02
ENSG00000237586		8	SRY (sex determining region Y)-box 2 (SOX2) pseudogene	5.8159	5.8159	2.54	0.710738	0.409428	1	0	0.01	0	0	0	0	0.02	0.02
ENSG00000238002	NPAP1P6	9	nuclear pore associated protein 1 pseudogene 6 [Source:HGNC Symbol;Acc:HGNC:45023]	5.8159	5.8159	2.54	0.710738	0.409428	1	0	0.01	0	0	0	0	0.02	0.02
ENSG00000238730	RNU7-164P	X	RNA, U7 small nuclear 164 pseudogene [Source:HGNC Symbol;Acc:HGNC:45698]	5.8159	5.8159	2.54	0.710738	0.409428	1	0	0.01	0	0	0	0	0.02	0.02
ENSG00000243531	EVA1CP3	7	EVA1C pseudogene 3 [Source:HGNC Symbol;Acc:HGNC:55737]	5.8159	5.8159	2.54	0.710738	0.409428	1	0	0.01	0	0	0	0	0.02	0.02
ENSG00000247775	SNCA-AS1	4	SNCA antisense RNA 1 [Source:HGNC Symbol;Acc:HGNC:50600]	5.8159	5.8159	2.54	0.710738	0.409428	1	0	0.01	0	0	0	0	0.02	0.02
ENSG00000250192		4	novel transcript	5.8159	5.8159	2.54	0.710738	0.409428	1	0	0.01	0	0	0	0	0.02	0.02
ENSG00000251393		14	novel transcript, antisense to NUMB and HEATR4	5.8159	5.8159	2.54	0.710738	0.409428	1	0	0.01	0	0	0	0	0.02	0.02
ENSG00000253085		1		5.8159	5.8159	2.54	0.710738	0.409428	1	0	0.01	0	0	0	0	0.02	0.02
ENSG00000253720		8	novel transcript	5.8159	5.8159	2.54	0.710738	0.409428	1	0	0.01	0	0	0	0	0.02	0.02
ENSG00000253771	TPTE2P1	13	transmembrane phosphoinositide 3-phosphatase and tensin homolog 2 pseudogene 1 [Source:HGNC Symbol;Acc:HGNC:35196]	5.8159	5.8159	2.54	0.710738	0.409428	1	0	0.01	0	0	0	0	0.02	0.02
ENSG00000254338	MAFA-AS1	8	MAFA antisense RNA 1 [Source:HGNC Symbol;Acc:HGNC:51203]	5.8159	5.8159	2.54	0.710738	0.409428	1	0	0.01	0	0	0	0	0.02	0.02
ENSG00000258159	IMMP1LP2	12	inner mitochondrial membrane peptidase subunit 1 pseudogene 2 [Source:HGNC Symbol;Acc:HGNC:51132]	5.8159	5.8159	2.54	0.710738	0.409428	1	0	0.01	0	0	0	0	0.02	0.02
ENSG00000258556	LINC02322	14	long intergenic non-protein coding RNA 2322 [Source:HGNC Symbol;Acc:HGNC:53241]	5.8159	5.8159	2.54	0.710738	0.409428	1	0	0.01	0	0	0	0	0.02	0.02
ENSG00000258597	SERPINA2	14	serpin family A member 2 (gene/pseudogene) [Source:HGNC Symbol;Acc:HGNC:8985]	5.8159	5.8159	2.54	0.710738	0.409428	1	0	0.01	0	0	0	0	0.02	0.02
ENSG00000259561		15	novel transcript	5.8159	5.8159	2.54	0.710738	0.409428	1	0	0.01	0	0	0	0	0.02	0.02
ENSG00000262815		17	novel transcript, antisense to STX8	5.8159	5.8159	2.54	0.710738	0.409428	1	0	0.01	0	0	0	0	0.02	0.02
ENSG00000266215	MIR3167	11	microRNA 3167 [Source:HGNC Symbol;Acc:HGNC:38242]	5.8159	5.8159	2.54	0.710738	0.409428	1	0	0.01	0	0	0	0	0.02	0.02
ENSG00000268723		19	PPPDE peptidase domain containing 1 pseudogene	5.8159	5.8159	2.54	0.710738	0.409428	1	0	0.01	0	0	0	0	0.02	0.02
ENSG00000272832		3	novel transcript	5.8159	5.8159	2.54	0.710738	0.409428	1	0	0.01	0	0	0	0	0.02	0.02
ENSG00000278012		20	novel transcript, sense intronic to XKR7	5.8159	5.8159	2.54	0.710738	0.409428	1	0	0.01	0	0	0	0	0.02	0.02
ENSG00000280299		17	novel transcript	5.8159	5.8159	2.54	0.710738	0.409428	1	0	0.01	0	0	0	0	0.02	0.02
ENSG00000282024		6	novel transcript, antisense to GMPR	5.8159	5.8159	2.54	0.710738	0.409428	1	0	0.01	0	0	0	0	0.02	0.02
ENSG00000283193	MIR1243	4	microRNA 1243 [Source:HGNC Symbol;Acc:HGNC:35304]	5.8159	5.8159	2.54	0.710738	0.409428	1	0	0.01	0	0	0	0	0.02	0.02
ENSG00000286031		X	novel transcript, antisense to PPP1R3F	5.8159	5.8159	2.54	0.710738	0.409428	1	0	0.01	0	0	0	0	0.02	0.02
ENSG00000286717		21	novel transcript, antisense to KCNJ6	5.8159	5.8159	2.54	0.710738	0.409428	1	0	0.01	0	0	0	0	0.02	0.02
ENSG00000286728		2	novel transcript	5.8159	5.8159	2.54	0.710738	0.409428	1	0	0.01	0	0	0	0	0.02	0.02
ENSG00000287463		2	novel transcript, antisense to TMEM163	5.8159	5.8159	2.54	0.710738	0.409428	1	0	0.01	0	0	0	0	0.02	0.02
ENSG00000289241		4	novel transcript	5.8159	5.8159	2.54	0.710738	0.409428	1	0	0.01	0	0	0	0	0.02	0.02
ENSG00000289990		11	novel transcript	5.8159	5.8159	2.54	0.710738	0.409428	1	0	0.01	0	0	0	0	0.02	0.02
ENSG00000290962	TRPC2	11	transient receptor potential cation channel subfamily C member 2 (pseudogene) [Source:HGNC Symbol;Acc:HGNC:12334]	5.8159	5.8159	2.54	0.710738	0.409428	1	0	0.01	0	0	0	0	0.02	0.02
ENSG00000100122	CRYBB1	22	crystallin beta B1 [Source:HGNC Symbol;Acc:HGNC:2397]	5.8159	5.8159	2.54	0.674625	0.421379	1	0	0.01	0	0	0	0	0.03	0
ENSG00000105251	SHD	19	Src homology 2 domain containing transforming protein D [Source:HGNC Symbol;Acc:HGNC:30633]	5.8159	5.8159	2.54	0.674625	0.421379	1	0	0.01	0	0	0	0	0.03	0
ENSG00000106304	SPAM1	7	sperm adhesion molecule 1 [Source:HGNC Symbol;Acc:HGNC:11217]	5.8159	5.8159	2.54	0.674625	0.421379	1	0	0.01	0	0	0	0	0.03	0
ENSG00000129514	FOXA1	14	forkhead box A1 [Source:HGNC Symbol;Acc:HGNC:5021]	5.8159	5.8159	2.54	0.674625	0.421379	1	0	0.01	0	0	0	0	0.03	0
ENSG00000149972	CNTN5	11	contactin 5 [Source:HGNC Symbol;Acc:HGNC:2175]	5.8159	5.8159	2.54	0.674625	0.421379	1	0	0.01	0	0	0	0	0.03	0
ENSG00000163632	C3orf49	3	chromosome 3 open reading frame 49 [Source:HGNC Symbol;Acc:HGNC:25190]	5.8159	5.8159	2.54	0.674625	0.421379	1	0	0.01	0	0	0	0	0.03	0
ENSG00000165370	GPR101	X	G protein-coupled receptor 101 [Source:HGNC Symbol;Acc:HGNC:14963]	5.8159	5.8159	2.54	0.674625	0.421379	1	0	0.01	0	0	0	0	0.03	0
ENSG00000179520	SLC17A8	12	solute carrier family 17 member 8 [Source:HGNC Symbol;Acc:HGNC:20151]	5.8159	5.8159	2.54	0.674625	0.421379	1	0	0.01	0	0	0	0	0.03	0
ENSG00000184672	RALYL	8	RALY RNA binding protein like [Source:HGNC Symbol;Acc:HGNC:27036]	5.8159	5.8159	2.54	0.674625	0.421379	1	0	0.01	0	0	0	0	0.03	0
ENSG00000197241	SLC2A7	1	solute carrier family 2 member 7 [Source:HGNC Symbol;Acc:HGNC:13445]	5.8159	5.8159	2.54	0.674625	0.421379	1	0	0.01	0	0	0	0	0.03	0
ENSG00000199455	RNA5SP191	5	RNA, 5S ribosomal pseudogene 191 [Source:HGNC Symbol;Acc:HGNC:43091]	5.8159	5.8159	2.54	0.674625	0.421379	1	0	0.01	0	0	0	0	0.03	0
ENSG00000199719	RN7SKP74	20	RN7SK pseudogene 74 [Source:HGNC Symbol;Acc:HGNC:45798]	5.8159	5.8159	2.54	0.674625	0.421379	1	0	0.01	0	0	0	0	0.03	0
ENSG00000201207	Y_RNA	6	Y RNA [Source:RFAM;Acc:RF00019]	5.8159	5.8159	2.54	0.674625	0.421379	1	0	0.01	0	0	0	0	0.03	0
ENSG00000201623	RNU6-923P	5	RNA, U6 small nuclear 923, pseudogene [Source:HGNC Symbol;Acc:HGNC:47886]	5.8159	5.8159	2.54	0.674625	0.421379	1	0	0.01	0	0	0	0	0.03	0
ENSG00000201648	RNU4-91P	3	RNA, U4 small nuclear 91, pseudogene [Source:HGNC Symbol;Acc:HGNC:47027]	5.8159	5.8159	2.54	0.674625	0.421379	1	0	0.01	0	0	0	0	0.03	0
ENSG00000203395		2	novel transcript, antisense to PLEK	5.8159	5.8159	2.54	0.674625	0.421379	1	0	0.01	0	0	0	0	0.03	0
ENSG00000206587	RNU6-46P	11	RNA, U6 small nuclear 46, pseudogene [Source:HGNC Symbol;Acc:HGNC:34290]	5.8159	5.8159	2.54	0.674625	0.421379	1	0	0.01	0	0	0	0	0.03	0
ENSG00000206706	Y_RNA	16	Y RNA [Source:RFAM;Acc:RF00019]	5.8159	5.8159	2.54	0.674625	0.421379	1	0	0.01	0	0	0	0	0.03	0
ENSG00000206938	RNU4-31P	7	RNA, U4 small nuclear 31, pseudogene [Source:HGNC Symbol;Acc:HGNC:46967]	5.8159	5.8159	2.54	0.674625	0.421379	1	0	0.01	0	0	0	0	0.03	0
ENSG00000207756	MIR580	5	microRNA 580 [Source:HGNC Symbol;Acc:HGNC:32836]	5.8159	5.8159	2.54	0.674625	0.421379	1	0	0.01	0	0	0	0	0.03	0
ENSG00000207934	MIR654	14	microRNA 654 [Source:HGNC Symbol;Acc:HGNC:32910]	5.8159	5.8159	2.54	0.674625	0.421379	1	0	0.01	0	0	0	0	0.03	0
ENSG00000211452	DIO1	1	iodothyronine deiodinase 1 [Source:HGNC Symbol;Acc:HGNC:2883]	5.8159	5.8159	2.54	0.674625	0.421379	1	0	0.01	0	0	0	0	0.03	0
ENSG00000211611	IGKV6-21	2	immunoglobulin kappa variable 6-21 (non-functional) [Source:HGNC Symbol;Acc:HGNC:5836]	5.8159	5.8159	2.54	0.674625	0.421379	1	0	0.01	0	0	0	0	0.03	0
ENSG00000211768	TRBJ2-4	7	T cell receptor beta joining 2-4 [Source:HGNC Symbol;Acc:HGNC:12172]	5.8159	5.8159	2.54	0.674625	0.421379	1	0	0.01	0	0	0	0	0.03	0
ENSG00000211813	TRAV34	14	T cell receptor alpha variable 34 [Source:HGNC Symbol;Acc:HGNC:12133]	5.8159	5.8159	2.54	0.674625	0.421379	1	0	0.01	0	0	0	0	0.03	0
ENSG00000211973	IGHV1-69	14	immunoglobulin heavy variable 1-69 [Source:HGNC Symbol;Acc:HGNC:5558]	5.8159	5.8159	2.54	0.674625	0.421379	1	0	0.01	0	0	0	0	0.03	0
ENSG00000212410	RNU6-932P	2	RNA, U6 small nuclear 932, pseudogene [Source:HGNC Symbol;Acc:HGNC:47895]	5.8159	5.8159	2.54	0.674625	0.421379	1	0	0.01	0	0	0	0	0.03	0
ENSG00000218490	FCF1P10	6	FCF1 pseudogene 10 [Source:HGNC Symbol;Acc:HGNC:44622]	5.8159	5.8159	2.54	0.674625	0.421379	1	0	0.01	0	0	0	0	0.03	0
ENSG00000219491	TPT1P8	8	TPT1 pseudogene 8 [Source:HGNC Symbol;Acc:HGNC:24088]	5.8159	5.8159	2.54	0.674625	0.421379	1	0	0.01	0	0	0	0	0.03	0
ENSG00000223660		19	novel transcript	5.8159	5.8159	2.54	0.674625	0.421379	1	0	0.01	0	0	0	0	0.03	0
ENSG00000224361		2	novel transcript, antisense to KLHL29	5.8159	5.8159	2.54	0.674625	0.421379	1	0	0.01	0	0	0	0	0.03	0
ENSG00000224844		2	novel transcript	5.8159	5.8159	2.54	0.674625	0.421379	1	0	0.01	0	0	0	0	0.03	0
ENSG00000224904	SBF1P2	1	SBF1 pseudogene 2 [Source:HGNC Symbol;Acc:HGNC:54552]	5.8159	5.8159	2.54	0.674625	0.421379	1	0	0.01	0	0	0	0	0.03	0
ENSG00000225230		5	novel transcript	5.8159	5.8159	2.54	0.674625	0.421379	1	0	0.01	0	0	0	0	0.03	0
ENSG00000225572	DOCK4-AS1	7	DOCK4 antisense RNA 1 [Source:HGNC Symbol;Acc:HGNC:40876]	5.8159	5.8159	2.54	0.674625	0.421379	1	0	0.01	0	0	0	0	0.03	0
ENSG00000225952		1	novel transcript	5.8159	5.8159	2.54	0.674625	0.421379	1	0	0.01	0	0	0	0	0.03	0
ENSG00000226375		1	novel transcript	5.8159	5.8159	2.54	0.674625	0.421379	1	0	0.01	0	0	0	0	0.03	0
ENSG00000226493	RPL26P27	10	ribosomal protein L26 pseudogene 27 [Source:HGNC Symbol;Acc:HGNC:36735]	5.8159	5.8159	2.54	0.674625	0.421379	1	0	0.01	0	0	0	0	0.03	0
ENSG00000226774	HIKESHIP1	X	HIKESHI pseudogene 1 [Source:HGNC Symbol;Acc:HGNC:54901]	5.8159	5.8159	2.54	0.674625	0.421379	1	0	0.01	0	0	0	0	0.03	0
ENSG00000228804		3	novel transcript, antisense to RTP2 and BCL6	5.8159	5.8159	2.54	0.674625	0.421379	1	0	0.01	0	0	0	0	0.03	0
ENSG00000229670	PKP4P1	2	plakophilin 4 pseudogene 1 [Source:HGNC Symbol;Acc:HGNC:42661]	5.8159	5.8159	2.54	0.674625	0.421379	1	0	0.01	0	0	0	0	0.03	0
ENSG00000230112		10	pseudogene similar to part of MTCO3 (COIII)(cytochrome c oxidase III)	5.8159	5.8159	2.54	0.674625	0.421379	1	0	0.01	0	0	0	0	0.03	0
ENSG00000230126	FGF12-AS2	3	FGF12 antisense RNA 2 [Source:HGNC Symbol;Acc:HGNC:40235]	5.8159	5.8159	2.54	0.674625	0.421379	1	0	0.01	0	0	0	0	0.03	0
ENSG00000230507	RPL7AP8	10	ribosomal protein L7a pseudogene 8 [Source:HGNC Symbol;Acc:HGNC:23738]	5.8159	5.8159	2.54	0.674625	0.421379	1	0	0.01	0	0	0	0	0.03	0
ENSG00000231549	ATP5MKP1	X	ATP5MK pseudogene 1 [Source:HGNC Symbol;Acc:HGNC:31716]	5.8159	5.8159	2.54	0.674625	0.421379	1	0	0.01	0	0	0	0	0.03	0
ENSG00000232175		1	chromosome 9 open reading frame 78 (C9orf78) pseudogene	5.8159	5.8159	2.54	0.674625	0.421379	1	0	0.01	0	0	0	0	0.03	0
ENSG00000232398	TMPRSS11CP	4	transmembrane serine protease 11C, pseudogene [Source:HGNC Symbol;Acc:HGNC:31934]	5.8159	5.8159	2.54	0.674625	0.421379	1	0	0.01	0	0	0	0	0.03	0
ENSG00000232640		6	novel transcript	5.8159	5.8159	2.54	0.674625	0.421379	1	0	0.01	0	0	0	0	0.03	0
ENSG00000232642		2	novel transcript	5.8159	5.8159	2.54	0.674625	0.421379	1	0	0.01	0	0	0	0	0.03	0
ENSG00000233176	OR7E157P	8	olfactory receptor family 7 subfamily E member 157 pseudogene [Source:HGNC Symbol;Acc:HGNC:31231]	5.8159	5.8159	2.54	0.674625	0.421379	1	0	0.01	0	0	0	0	0.03	0
ENSG00000233522	FAM224A	Y	family with sequence similarity 224 member A [Source:HGNC Symbol;Acc:HGNC:37736]	5.8159	5.8159	2.54	0.674625	0.421379	1	0	0.01	0	0	0	0	0.03	0
ENSG00000233626		1	protein (peptidyl-prolyl cis\\/trans isomerase) NIMA-interacting, 4 (parvulin) (PIN4) pseudogene	5.8159	5.8159	2.54	0.674625	0.421379	1	0	0.01	0	0	0	0	0.03	0
ENSG00000234393		10	novel transcript	5.8159	5.8159	2.54	0.674625	0.421379	1	0	0.01	0	0	0	0	0.03	0
ENSG00000235060	VDAC1P4	1	voltage dependent anion channel 1 pseudogene 4 [Source:HGNC Symbol;Acc:HGNC:12675]	5.8159	5.8159	2.54	0.674625	0.421379	1	0	0.01	0	0	0	0	0.03	0
ENSG00000235876	FEM1AP4	13	fem-1 homolog A pseudogene 4 [Source:HGNC Symbol;Acc:HGNC:39832]	5.8159	5.8159	2.54	0.674625	0.421379	1	0	0.01	0	0	0	0	0.03	0
ENSG00000236861	BET1-AS1	7	BET1 antisense RNA 1 [Source:HGNC Symbol;Acc:HGNC:40690]	5.8159	5.8159	2.54	0.674625	0.421379	1	0	0.01	0	0	0	0	0.03	0
ENSG00000236867		22	suppressor of cytokine signaling 2 (SOCS2) pseudogene	5.8159	5.8159	2.54	0.674625	0.421379	1	0	0.01	0	0	0	0	0.03	0
ENSG00000237170	RPS7P15	4	ribosomal protein S7 pseudogene 15 [Source:HGNC Symbol;Acc:HGNC:48878]	5.8159	5.8159	2.54	0.674625	0.421379	1	0	0.01	0	0	0	0	0.03	0
ENSG00000237655		2	novel transcript, antisense to TTC30A	5.8159	5.8159	2.54	0.674625	0.421379	1	0	0.01	0	0	0	0	0.03	0
ENSG00000238038	ATP6V0E1P3	2	ATPase H+ transporting V0 subunit e1 pseudogene 3 [Source:HGNC Symbol;Acc:HGNC:41937]	5.8159	5.8159	2.54	0.674625	0.421379	1	0	0.01	0	0	0	0	0.03	0
ENSG00000239215	RPL27P12	12	ribosomal protein L27 pseudogene 12 [Source:HGNC Symbol;Acc:HGNC:36736]	5.8159	5.8159	2.54	0.674625	0.421379	1	0	0.01	0	0	0	0	0.03	0
ENSG00000240864	IGKV1-16	2	immunoglobulin kappa variable 1-16 [Source:HGNC Symbol;Acc:HGNC:5732]	5.8159	5.8159	2.54	0.674625	0.421379	1	0	0.01	0	0	0	0	0.03	0
ENSG00000241294	IGKV2-24	2	immunoglobulin kappa variable 2-24 [Source:HGNC Symbol;Acc:HGNC:5781]	5.8159	5.8159	2.54	0.674625	0.421379	1	0	0.01	0	0	0	0	0.03	0
ENSG00000243276		3	novel transcript	5.8159	5.8159	2.54	0.674625	0.421379	1	0	0.01	0	0	0	0	0.03	0
ENSG00000243295	CFAP20DC-DT	3	CFAP20DC divergent transcript [Source:HGNC Symbol;Acc:HGNC:55618]	5.8159	5.8159	2.54	0.674625	0.421379	1	0	0.01	0	0	0	0	0.03	0
ENSG00000244391	RN7SL330P	12	RNA, 7SL, cytoplasmic 330, pseudogene [Source:HGNC Symbol;Acc:HGNC:46346]	5.8159	5.8159	2.54	0.674625	0.421379	1	0	0.01	0	0	0	0	0.03	0
ENSG00000248428		5	novel transcript	5.8159	5.8159	2.54	0.674625	0.421379	1	0	0.01	0	0	0	0	0.03	0
ENSG00000248505	LINC02380	4	long intergenic non-protein coding RNA 2380 [Source:HGNC Symbol;Acc:HGNC:53303]	5.8159	5.8159	2.54	0.674625	0.421379	1	0	0.01	0	0	0	0	0.03	0
ENSG00000248696		5	Transmembrane protein pseudogene	5.8159	5.8159	2.54	0.674625	0.421379	1	0	0.01	0	0	0	0	0.03	0
ENSG00000248763		4	UDP glucuronosyltransferase 2 family, polypeptide B11 (UGT2B11) pseudogene	5.8159	5.8159	2.54	0.674625	0.421379	1	0	0.01	0	0	0	0	0.03	0
ENSG00000250403		4	ribosomal protein L7-like 1 (RPL7L1) pseudogene	5.8159	5.8159	2.54	0.674625	0.421379	1	0	0.01	0	0	0	0	0.03	0
ENSG00000250884	OR7E85P	4	olfactory receptor family 7 subfamily E member 85 pseudogene [Source:HGNC Symbol;Acc:HGNC:14692]	5.8159	5.8159	2.54	0.674625	0.421379	1	0	0.01	0	0	0	0	0.03	0
ENSG00000253204		8	sorting nexin 5 (SNX5) pseudogene	5.8159	5.8159	2.54	0.674625	0.421379	1	0	0.01	0	0	0	0	0.03	0
ENSG00000253373		8	novel transcript	5.8159	5.8159	2.54	0.674625	0.421379	1	0	0.01	0	0	0	0	0.03	0
ENSG00000253921	ATOX1-AS1	5	ATOX1 antisense RNA 1 [Source:HGNC Symbol;Acc:HGNC:55528]	5.8159	5.8159	2.54	0.674625	0.421379	1	0	0.01	0	0	0	0	0.03	0
ENSG00000255203	OR7E2P	11	olfactory receptor family 7 subfamily E member 2 pseudogene [Source:HGNC Symbol;Acc:HGNC:8402]	5.8159	5.8159	2.54	0.674625	0.421379	1	0	0.01	0	0	0	0	0.03	0
ENSG00000255406	LINC02730	11	long intergenic non-protein coding RNA 2730 [Source:HGNC Symbol;Acc:HGNC:54247]	5.8159	5.8159	2.54	0.674625	0.421379	1	0	0.01	0	0	0	0	0.03	0
ENSG00000255801		12	novel transcript	5.8159	5.8159	2.54	0.674625	0.421379	1	0	0.01	0	0	0	0	0.03	0
ENSG00000256072		12	novel transcript	5.8159	5.8159	2.54	0.674625	0.421379	1	0	0.01	0	0	0	0	0.03	0
ENSG00000256469		11	novel transcript	5.8159	5.8159	2.54	0.674625	0.421379	1	0	0.01	0	0	0	0	0.03	0
ENSG00000256657		12	taste receptor, type 2, member 7 pseudogene	5.8159	5.8159	2.54	0.674625	0.421379	1	0	0.01	0	0	0	0	0.03	0
ENSG00000257222		12	novel transcript, antisense to WASHC3 and NUP37	5.8159	5.8159	2.54	0.674625	0.421379	1	0	0.01	0	0	0	0	0.03	0
ENSG00000258051		12	SCO cytochrome oxidase deficient homolog 1 (yeast) (SCO1) pseudogene	5.8159	5.8159	2.54	0.674625	0.421379	1	0	0.01	0	0	0	0	0.03	0
ENSG00000258761		15	novel transcript, antisense to SLCO3A1	5.8159	5.8159	2.54	0.674625	0.421379	1	0	0.01	0	0	0	0	0.03	0
ENSG00000259442		15	novel transcript, antisense FSD2	5.8159	5.8159	2.54	0.674625	0.421379	1	0	0.01	0	0	0	0	0.03	0
ENSG00000260726	KLF8P1	16	Kruppel like factor 8 pseudogene 1 [Source:HGNC Symbol;Acc:HGNC:41520]	5.8159	5.8159	2.54	0.674625	0.421379	1	0	0.01	0	0	0	0	0.03	0
ENSG00000260782		16	nuclear factor (erythroid-derived 2)-like 3 (NFE2L3) pseudogene	5.8159	5.8159	2.54	0.674625	0.421379	1	0	0.01	0	0	0	0	0.03	0
ENSG00000260823		16	novel transcript	5.8159	5.8159	2.54	0.674625	0.421379	1	0	0.01	0	0	0	0	0.03	0
ENSG00000261200		16	novel transcript	5.8159	5.8159	2.54	0.674625	0.421379	1	0	0.01	0	0	0	0	0.03	0
ENSG00000261478		15	novel transcript	5.8159	5.8159	2.54	0.674625	0.421379	1	0	0.01	0	0	0	0	0.03	0
ENSG00000262259	MTND4LP24	16	MT-ND4L pseudogene 24 [Source:HGNC Symbol;Acc:HGNC:42258]	5.8159	5.8159	2.54	0.674625	0.421379	1	0	0.01	0	0	0	0	0.03	0
ENSG00000263098		17	novel transcript, antisense TBCD	5.8159	5.8159	2.54	0.674625	0.421379	1	0	0.01	0	0	0	0	0.03	0
ENSG00000263368	MSANTD3P1	17	MSANTD3 pseudogene 1 [Source:HGNC Symbol;Acc:HGNC:55780]	5.8159	5.8159	2.54	0.674625	0.421379	1	0	0.01	0	0	0	0	0.03	0
ENSG00000264211	MIR4492	11	microRNA 4492 [Source:HGNC Symbol;Acc:HGNC:41563]	5.8159	5.8159	2.54	0.674625	0.421379	1	0	0.01	0	0	0	0	0.03	0
ENSG00000265908		17	novel transcript, antisense to PHF12	5.8159	5.8159	2.54	0.674625	0.421379	1	0	0.01	0	0	0	0	0.03	0
ENSG00000267081		19	novel transcript	5.8159	5.8159	2.54	0.674625	0.421379	1	0	0.01	0	0	0	0	0.03	0
ENSG00000267136		18	novel transcript, antisense C18orf1	5.8159	5.8159	2.54	0.674625	0.421379	1	0	0.01	0	0	0	0	0.03	0
ENSG00000267205		19	novel transcript, antisense to APBA3	5.8159	5.8159	2.54	0.674625	0.421379	1	0	0.01	0	0	0	0	0.03	0
ENSG00000267480	LINC02979	18	long intergenic non-protein coding RNA 2979 [Source:HGNC Symbol;Acc:HGNC:56043]	5.8159	5.8159	2.54	0.674625	0.421379	1	0	0.01	0	0	0	0	0.03	0
ENSG00000269972		22	novel transcript	5.8159	5.8159	2.54	0.674625	0.421379	1	0	0.01	0	0	0	0	0.03	0
ENSG00000270788	PDLIM1P1	14	PDZ and LIM domain 1 pseudogene 1 [Source:HGNC Symbol;Acc:HGNC:20026]	5.8159	5.8159	2.54	0.674625	0.421379	1	0	0.01	0	0	0	0	0.03	0
ENSG00000271318	MOB4P2	11	MOB4 pseudogene 2 [Source:HGNC Symbol;Acc:HGNC:54750]	5.8159	5.8159	2.54	0.674625	0.421379	1	0	0.01	0	0	0	0	0.03	0
ENSG00000271557	YPEL5P2	11	YPEL5 pseudogene 2 [Source:HGNC Symbol;Acc:HGNC:50556]	5.8159	5.8159	2.54	0.674625	0.421379	1	0	0.01	0	0	0	0	0.03	0
ENSG00000272254		8	novel transcript, antisense to TERF1	5.8159	5.8159	2.54	0.674625	0.421379	1	0	0.01	0	0	0	0	0.03	0
ENSG00000274387		3	novel transcript, antisense to FOXP1	5.8159	5.8159	2.54	0.674625	0.421379	1	0	0.01	0	0	0	0	0.03	0
ENSG00000274507		20	novel transcript, antisense to PYGB	5.8159	5.8159	2.54	0.674625	0.421379	1	0	0.01	0	0	0	0	0.03	0
ENSG00000276915		20	fibroblast growth factor receptor 3 (FGFR3) pseudogene	5.8159	5.8159	2.54	0.674625	0.421379	1	0	0.01	0	0	0	0	0.03	0
ENSG00000277661	OR2W1-AS1	6	OR2W1 antisense RNA 1 [Source:HGNC Symbol;Acc:HGNC:50896]	5.8159	5.8159	2.54	0.674625	0.421379	1	0	0.01	0	0	0	0	0.03	0
ENSG00000277968		5		5.8159	5.8159	2.54	0.674625	0.421379	1	0	0.01	0	0	0	0	0.03	0
ENSG00000279262		19	TEC	5.8159	5.8159	2.54	0.674625	0.421379	1	0	0.01	0	0	0	0	0.03	0
ENSG00000280055	LINC02912	8	long intergenic non-protein coding RNA 2912 [Source:HGNC Symbol;Acc:HGNC:32295]	5.8159	5.8159	2.54	0.674625	0.421379	1	0	0.01	0	0	0	0	0.03	0
ENSG00000283612	MIR103B1	5	microRNA 103b-1 [Source:HGNC Symbol;Acc:HGNC:35384]	5.8159	5.8159	2.54	0.674625	0.421379	1	0	0.01	0	0	0	0	0.03	0
ENSG00000284512		16	novel protein	5.8159	5.8159	2.54	0.674625	0.421379	1	0	0.01	0	0	0	0	0.03	0
ENSG00000285743		10	novel transcript, LINP1-LINC00707 readthrough	5.8159	5.8159	2.54	0.674625	0.421379	1	0	0.01	0	0	0	0	0.03	0
ENSG00000285948		15	novel transcript, antisense to ARHGAP11A	5.8159	5.8159	2.54	0.674625	0.421379	1	0	0.01	0	0	0	0	0.03	0
ENSG00000286244		2	novel transcript, antisense to STAMBP	5.8159	5.8159	2.54	0.674625	0.421379	1	0	0.01	0	0	0	0	0.03	0
ENSG00000287241		20	novel transcript, antisense to PCSK2	5.8159	5.8159	2.54	0.674625	0.421379	1	0	0.01	0	0	0	0	0.03	0
ENSG00000287645		3	novel transcript, antisense to PEX5L	5.8159	5.8159	2.54	0.674625	0.421379	1	0	0.01	0	0	0	0	0.03	0
ENSG00000287691		1	novel transcript, antisense to RNF19B	5.8159	5.8159	2.54	0.674625	0.421379	1	0	0.01	0	0	0	0	0.03	0
ENSG00000288050		3	novel transcript, antisense to RFTN1	5.8159	5.8159	2.54	0.674625	0.421379	1	0	0.01	0	0	0	0	0.03	0
ENSG00000288724		3	novel transcript	5.8159	5.8159	2.54	0.674625	0.421379	1	0	0.01	0	0	0	0	0.03	0
ENSG00000289172		20	novel transcript	5.8159	5.8159	2.54	0.674625	0.421379	1	0	0.01	0	0	0	0	0.03	0
ENSG00000290645		9	novel transcript	5.8159	5.8159	2.54	0.674625	0.421379	1	0	0.01	0	0	0	0	0.03	0
ENSG00000290906		2	novel transcript	5.8159	5.8159	2.54	0.674625	0.421379	1	0	0.01	0	0	0	0	0.03	0
ENSG00000291119	DPY19L2P4	7	DPY19L2 pseudogene 4 [Source:NCBI gene (formerly Entrezgene);Acc:442523]	5.8159	5.8159	2.54	0.674625	0.421379	1	0	0.01	0	0	0	0	0.03	0
ENSG00000168421	RHOH	4	ras homolog family member H [Source:HGNC Symbol;Acc:HGNC:686]	5.7757	5.7757	2.53	19.5857	0.000223941	0.0110315	1.41	3.2	0.22	3.9	0.11	3.03	4.66	1.9
ENSG00000272788		18	novel transcript, sense intronic to SOGA2	5.7757	5.7757	2.53	15.5334	0.000721516	0.0243386	0.11	0.78	0.02	0.13	0.18	0.07	0.43	1.85
ENSG00000289851		6	novel transcript	5.7757	5.7757	2.53	13.9954	0.00116797	0.0341296	0.12	0.72	0.14	0.22	0	0.5	0.58	1.08
ENSG00000176136	MC5R	18	melanocortin 5 receptor [Source:HGNC Symbol;Acc:HGNC:6933]	5.7757	5.7757	2.53	4.89939	0.0383612	0.35649	0.06	0.25	0	0.18	0	0.41	0.34	0
ENSG00000095970	TREM2	6	triggering receptor expressed on myeloid cells 2 [Source:HGNC Symbol;Acc:HGNC:17761]	5.7757	5.7757	2.53	3.75586	0.0658738	0.503275	0.03	0.18	0	0.1	0	0.34	0.09	0.12
ENSG00000288842		21	novel transcript	5.7757	5.7757	2.53	2.03841	0.167743	0.866063	0.02	0.09	0	0	0.07	0.01	0.1	0.15
ENSG00000258183	LINC02392	12	long intergenic non-protein coding RNA 2392 [Source:HGNC Symbol;Acc:HGNC:53319]	5.7757	5.7757	2.53	1.19186	0.287627	1	0.01	0.05	0.02	0	0	0.09	0	0.05
ENSG00000207155	RNY1P14	4	RNY1 pseudogene 14 [Source:HGNC Symbol;Acc:HGNC:50877]	5.7757	5.7757	2.53	1.15273	0.295462	1	0.01	0.04	0	0.02	0	0.03	0.09	0
ENSG00000279164		20	TEC	5.7757	5.7757	2.53	1.15273	0.295462	1	0.01	0.04	0	0.02	0	0.03	0.09	0
ENSG00000258689	LINC01269	14	long intergenic non-protein coding RNA 1269 [Source:HGNC Symbol;Acc:HGNC:50325]	5.7358	5.7358	2.52	40.6003	2.30542e-06	0.000539443	0.43	2.2	0.34	0.67	0.28	2.35	2.53	1.72
ENSG00000138642	HERC6	4	HECT and RLD domain containing E3 ubiquitin protein ligase family member 6 [Source:HGNC Symbol;Acc:HGNC:26072]	5.7358	5.7358	2.52	31.6328	1.28358e-05	0.00157519	16.23	110.02	10.83	30.62	7.25	26.54	83.25	220.27
ENSG00000082074	FYB1	5	FYN binding protein 1 [Source:HGNC Symbol;Acc:HGNC:4036]	5.7358	5.7358	2.52	31.1	1.43474e-05	0.00170499	8.24	21.77	3.18	20.91	0.64	29.75	26.33	9.24
ENSG00000133101	CCNA1	13	cyclin A1 [Source:HGNC Symbol;Acc:HGNC:1577]	5.7358	5.7358	2.52	15.73	0.000679531	0.023504	0.17	0.69	0.03	0.47	0	0.25	1.48	0.34
ENSG00000162594	IL23R	1	interleukin 23 receptor [Source:HGNC Symbol;Acc:HGNC:19100]	5.7358	5.7358	2.52	8.16102	0.0093069	0.141591	0.08	0.32	0.02	0.22	0	0.4	0.46	0.1
ENSG00000201448	SNORA63C	1	small nucleolar RNA, H/ACA box 63C [Source:HGNC Symbol;Acc:HGNC:52210]	5.7358	5.7358	2.52	1.41934	0.246506	1	0.01	0.05	0	0	0.04	0.06	0.02	0.07
ENSG00000202255	Y_RNA	20	Y RNA [Source:RFAM;Acc:RF00019]	5.7358	5.7358	2.52	1.36001	0.256316	1	0.01	0.06	0	0	0.04	0.01	0.14	0.02
ENSG00000270988		8	novel transcript	5.7358	5.7358	2.52	1.28749	0.269613	1	0.01	0.07	0	0	0.04	0.03	0	0.17
ENSG00000140379	BCL2A1	15	BCL2 related protein A1 [Source:HGNC Symbol;Acc:HGNC:991]	5.6962	5.6962	2.51	31.9341	1.20589e-05	0.00151727	0.67	2.94	0.66	1.32	0.04	2.44	4.94	1.45
ENSG00000251076		5	novel transcript	5.6962	5.6962	2.51	4.44275	0.0469562	0.407759	0.04	0.19	0	0.12	0	0.06	0.22	0.3
ENSG00000211861	TRAJ28	14	T cell receptor alpha joining 28 [Source:HGNC Symbol;Acc:HGNC:12057]	5.6962	5.6962	2.51	3.01587	0.09677	0.635813	0.02	0.1	0.02	0.03	0	0.13	0.1	0.07
ENSG00000199881	Y_RNA	10	Y RNA [Source:RFAM;Acc:RF00019]	5.6962	5.6962	2.51	2.66492	0.117153	0.710003	0.04	0.11	0	0	0.11	0.04	0.14	0.15
ENSG00000134545	KLRC1	12	killer cell lectin like receptor C1 [Source:HGNC Symbol;Acc:HGNC:6374]	5.6569	5.6569	2.5	7.39202	0.0126988	0.173682	0.05	0.29	0.03	0.12	0	0.16	0.33	0.37
ENSG00000180869	LINC01555	1	long intergenic non-protein coding RNA 1555 [Source:HGNC Symbol;Acc:HGNC:26647]	5.6569	5.6569	2.5	1.36117	0.25612	1	0.01	0.06	0	0.02	0	0.01	0.03	0.12
ENSG00000244593		8	ribosomal protein L10a (RPL10A) pseudogene	5.6569	5.6569	2.5	1.14156	0.297751	1	0.01	0.04	0.02	0	0	0.06	0.05	0
ENSG00000172673	THEMIS	6	thymocyte selection associated [Source:HGNC Symbol;Acc:HGNC:21569]	5.6178	5.6178	2.49	20.4909	0.000175422	0.00931268	1.33	3.39	0.41	3.55	0.04	3.46	4.95	1.75
ENSG00000109158	GABRA4	4	gamma-aminobutyric acid type A receptor subunit alpha4 [Source:HGNC Symbol;Acc:HGNC:4078]	5.6178	5.6178	2.49	19.9118	0.000204946	0.0103311	0.4	1.56	0.22	0.99	0	1.07	2.41	1.21
ENSG00000234883	MIR155HG	21	MIR155 host gene [Source:HGNC Symbol;Acc:HGNC:35460]	5.6178	5.6178	2.49	19.4	0.000235608	0.0113564	0.22	0.92	0.05	0.55	0.07	0.5	1.2	1.06
ENSG00000233517		7	novel transcript	5.6178	5.6178	2.49	19.1094	0.000255239	0.0120037	0.36	1.38	0.07	0.82	0.18	1.7	1.5	0.94
ENSG00000273338		1	novel transcript, antisense to DNAJB4	5.6178	5.6178	2.49	3.49085	0.075405	0.549004	0.03	0.16	0.05	0	0.04	0.15	0.31	0.02
ENSG00000260008		11	novel transcript	5.6178	5.6178	2.49	1.20331	0.285387	1	0.01	0.05	0.02	0	0	0.06	0	0.1
ENSG00000080511	RDH8	19	retinol dehydrogenase 8 [Source:HGNC Symbol;Acc:HGNC:14423]	5.6178	5.6178	2.49	0.685383	0.417763	1	0	0.01	0	0	0	0.01	0	0.02
ENSG00000131142	CCL25	19	C-C motif chemokine ligand 25 [Source:HGNC Symbol;Acc:HGNC:10624]	5.6178	5.6178	2.49	0.685383	0.417763	1	0	0.01	0	0	0	0.01	0	0.02
ENSG00000197409	H3C4	6	H3 clustered histone 4 [Source:HGNC Symbol;Acc:HGNC:4767]	5.6178	5.6178	2.49	0.685383	0.417763	1	0	0.01	0	0	0	0.01	0	0.02
ENSG00000199914	SNORD114-16	14	small nucleolar RNA, C/D box 114-16 [Source:HGNC Symbol;Acc:HGNC:33004]	5.6178	5.6178	2.49	0.685383	0.417763	1	0	0.01	0	0	0	0.01	0	0.02
ENSG00000200376	RNU5E-10P	11	RNA, U5E small nuclear 10, pseudogene [Source:HGNC Symbol;Acc:HGNC:42533]	5.6178	5.6178	2.49	0.685383	0.417763	1	0	0.01	0	0	0	0.01	0	0.02
ENSG00000203809	LIN28B-AS1	6	LIN28B antisense RNA 1 [Source:HGNC Symbol;Acc:HGNC:21553]	5.6178	5.6178	2.49	0.685383	0.417763	1	0	0.01	0	0	0	0.01	0	0.02
ENSG00000205695		6	thyroid hormone receptor interactor 4 (TRIP4) pseudogene	5.6178	5.6178	2.49	0.685383	0.417763	1	0	0.01	0	0	0	0.01	0	0.02
ENSG00000207072	RNU6-39P	18	RNA, U6 small nuclear 39, pseudogene [Source:HGNC Symbol;Acc:HGNC:34283]	5.6178	5.6178	2.49	0.685383	0.417763	1	0	0.01	0	0	0	0.01	0	0.02
ENSG00000211828	TRDJ3	14	T cell receptor delta joining 3 [Source:HGNC Symbol;Acc:HGNC:12259]	5.6178	5.6178	2.49	0.685383	0.417763	1	0	0.01	0	0	0	0.01	0	0.02
ENSG00000213226		1	prostaglandin reductase 1 (PTGR1) pseudogene	5.6178	5.6178	2.49	0.685383	0.417763	1	0	0.01	0	0	0	0.01	0	0.02
ENSG00000213522	RAC1P5	4	Rac family small GTPase 1 pseudogene 5 [Source:HGNC Symbol;Acc:HGNC:30593]	5.6178	5.6178	2.49	0.685383	0.417763	1	0	0.01	0	0	0	0.01	0	0.02
ENSG00000213798	RPL7AP41	7	ribosomal protein L7a pseudogene 41 [Source:HGNC Symbol;Acc:HGNC:36403]	5.6178	5.6178	2.49	0.685383	0.417763	1	0	0.01	0	0	0	0.01	0	0.02
ENSG00000214970		17	novel transcript, antisense to MYH2, MYH8, MYH1 and MYH2	5.6178	5.6178	2.49	0.685383	0.417763	1	0	0.01	0	0	0	0.01	0	0.02
ENSG00000217030		6	ribosomal protein S18 (RPS18) pseudogene	5.6178	5.6178	2.49	0.685383	0.417763	1	0	0.01	0	0	0	0.01	0	0.02
ENSG00000219257	NPM1P38	6	nucleophosmin 1 pseudogene 38 [Source:HGNC Symbol;Acc:HGNC:45217]	5.6178	5.6178	2.49	0.685383	0.417763	1	0	0.01	0	0	0	0.01	0	0.02
ENSG00000224794		22	novel transcript	5.6178	5.6178	2.49	0.685383	0.417763	1	0	0.01	0	0	0	0.01	0	0.02
ENSG00000225644	RPL35AP4	6	ribosomal protein L35a pseudogene 4 [Source:HGNC Symbol;Acc:HGNC:33460]	5.6178	5.6178	2.49	0.685383	0.417763	1	0	0.01	0	0	0	0.01	0	0.02
ENSG00000225933	RPS14P5	2	ribosomal protein S14 pseudogene 5 [Source:HGNC Symbol;Acc:HGNC:36087]	5.6178	5.6178	2.49	0.685383	0.417763	1	0	0.01	0	0	0	0.01	0	0.02
ENSG00000226661		X	novel transcript	5.6178	5.6178	2.49	0.685383	0.417763	1	0	0.01	0	0	0	0.01	0	0.02
ENSG00000226838		7	chromosome 20 open reading frame 69 (C20orf69) pseudogene	5.6178	5.6178	2.49	0.685383	0.417763	1	0	0.01	0	0	0	0.01	0	0.02
ENSG00000226913	BSN-DT	3	BSN divergent transcript [Source:HGNC Symbol;Acc:HGNC:42445]	5.6178	5.6178	2.49	0.685383	0.417763	1	0	0.01	0	0	0	0.01	0	0.02
ENSG00000227437	RPS8P4	10	ribosomal protein S8 pseudogene 4 [Source:HGNC Symbol;Acc:HGNC:17478]	5.6178	5.6178	2.49	0.685383	0.417763	1	0	0.01	0	0	0	0.01	0	0.02
ENSG00000227917		9	novel transcript	5.6178	5.6178	2.49	0.685383	0.417763	1	0	0.01	0	0	0	0.01	0	0.02
ENSG00000228236	TXNP5	2	thioredoxin pseudogene 5 [Source:HGNC Symbol;Acc:HGNC:49485]	5.6178	5.6178	2.49	0.685383	0.417763	1	0	0.01	0	0	0	0.01	0	0.02
ENSG00000228499	TMSB10P1	2	thymosin beta 10 pseudogene 1 [Source:HGNC Symbol;Acc:HGNC:41949]	5.6178	5.6178	2.49	0.685383	0.417763	1	0	0.01	0	0	0	0.01	0	0.02
ENSG00000233111	RAB1C	9	RAB1C, member RAS oncogene family pseudogene [Source:HGNC Symbol;Acc:HGNC:23683]	5.6178	5.6178	2.49	0.685383	0.417763	1	0	0.01	0	0	0	0.01	0	0.02
ENSG00000234627	NUS1P3	13	NUS1 pseudogene 3 [Source:HGNC Symbol;Acc:HGNC:30934]	5.6178	5.6178	2.49	0.685383	0.417763	1	0	0.01	0	0	0	0.01	0	0.02
ENSG00000235862		1	novel transcript	5.6178	5.6178	2.49	0.685383	0.417763	1	0	0.01	0	0	0	0.01	0	0.02
ENSG00000236359	OR51B8P	11	olfactory receptor family 51 subfamily B member 8 pseudogene [Source:HGNC Symbol;Acc:HGNC:31279]	5.6178	5.6178	2.49	0.685383	0.417763	1	0	0.01	0	0	0	0.01	0	0.02
ENSG00000236948		1	novel transcript	5.6178	5.6178	2.49	0.685383	0.417763	1	0	0.01	0	0	0	0.01	0	0.02
ENSG00000237136	C4orf51	4	chromosome 4 open reading frame 51 [Source:HGNC Symbol;Acc:HGNC:37264]	5.6178	5.6178	2.49	0.685383	0.417763	1	0	0.01	0	0	0	0.01	0	0.02
ENSG00000239256	RPL35AP35	17	ribosomal protein L35a pseudogene 35 [Source:HGNC Symbol;Acc:HGNC:36677]	5.6178	5.6178	2.49	0.685383	0.417763	1	0	0.01	0	0	0	0.01	0	0.02
ENSG00000239861		11	ribosomal protein L21 (RPL21) pseudogene	5.6178	5.6178	2.49	0.685383	0.417763	1	0	0.01	0	0	0	0.01	0	0.02
ENSG00000240294	RN7SKP241	10	RN7SK pseudogene 241 [Source:HGNC Symbol;Acc:HGNC:45965]	5.6178	5.6178	2.49	0.685383	0.417763	1	0	0.01	0	0	0	0.01	0	0.02
ENSG00000241549	GUSBP2	6	GUSB pseudogene 2 [Source:HGNC Symbol;Acc:HGNC:18792]	5.6178	5.6178	2.49	0.685383	0.417763	1	0	0.01	0	0	0	0.01	0	0.02
ENSG00000241697	TMEFF1	9	transmembrane protein with EGF like and two follistatin like domains 1 [Source:HGNC Symbol;Acc:HGNC:11866]	5.6178	5.6178	2.49	0.685383	0.417763	1	0	0.01	0	0	0	0.01	0	0.02
ENSG00000243352	RN7SL8P	7	RNA, 7SL, cytoplasmic 8, pseudogene [Source:HGNC Symbol;Acc:HGNC:10043]	5.6178	5.6178	2.49	0.685383	0.417763	1	0	0.01	0	0	0	0.01	0	0.02
ENSG00000248347		8	POTE ankyrin domain family pseudogene	5.6178	5.6178	2.49	0.685383	0.417763	1	0	0.01	0	0	0	0.01	0	0.02
ENSG00000250387	LINC02197	5	long intergenic non-protein coding RNA 2197 [Source:HGNC Symbol;Acc:HGNC:53063]	5.6178	5.6178	2.49	0.685383	0.417763	1	0	0.01	0	0	0	0.01	0	0.02
ENSG00000251536		12	novel transcript	5.6178	5.6178	2.49	0.685383	0.417763	1	0	0.01	0	0	0	0.01	0	0.02
ENSG00000252348	RNU6-1256P	3	RNA, U6 small nuclear 1256, pseudogene [Source:HGNC Symbol;Acc:HGNC:48219]	5.6178	5.6178	2.49	0.685383	0.417763	1	0	0.01	0	0	0	0.01	0	0.02
ENSG00000253877	LINC01608	8	long intergenic non-protein coding RNA 1608 [Source:HGNC Symbol;Acc:HGNC:51662]	5.6178	5.6178	2.49	0.685383	0.417763	1	0	0.01	0	0	0	0.01	0	0.02
ENSG00000253903		8	novel transcript	5.6178	5.6178	2.49	0.685383	0.417763	1	0	0.01	0	0	0	0.01	0	0.02
ENSG00000254508	FBXO3-DT	11	FBXO3 divergent transcript [Source:HGNC Symbol;Acc:HGNC:51147]	5.6178	5.6178	2.49	0.685383	0.417763	1	0	0.01	0	0	0	0.01	0	0.02
ENSG00000254541	MRGPRX6P	11	MAS related GPR family member X6, pseudogene [Source:HGNC Symbol;Acc:HGNC:54330]	5.6178	5.6178	2.49	0.685383	0.417763	1	0	0.01	0	0	0	0.01	0	0.02
ENSG00000256137		12	novel transcript	5.6178	5.6178	2.49	0.685383	0.417763	1	0	0.01	0	0	0	0.01	0	0.02
ENSG00000256407		1	novel transcript	5.6178	5.6178	2.49	0.685383	0.417763	1	0	0.01	0	0	0	0.01	0	0.02
ENSG00000257346		12	novel transcript, antisense to DHH	5.6178	5.6178	2.49	0.685383	0.417763	1	0	0.01	0	0	0	0.01	0	0.02
ENSG00000259909		15	COMM domain containing 4 (COMMD4) pseudogene	5.6178	5.6178	2.49	0.685383	0.417763	1	0	0.01	0	0	0	0.01	0	0.02
ENSG00000261514	LINC01976	17	long intergenic non-protein coding RNA 1976 [Source:HGNC Symbol;Acc:HGNC:52803]	5.6178	5.6178	2.49	0.685383	0.417763	1	0	0.01	0	0	0	0.01	0	0.02
ENSG00000265494		17	novel transcript	5.6178	5.6178	2.49	0.685383	0.417763	1	0	0.01	0	0	0	0.01	0	0.02
ENSG00000266365		17	ribosomal protein L36a pseudogene 47	5.6178	5.6178	2.49	0.685383	0.417763	1	0	0.01	0	0	0	0.01	0	0.02
ENSG00000268884		19	ribosomal protein L17 (RPL17) pseudogene	5.6178	5.6178	2.49	0.685383	0.417763	1	0	0.01	0	0	0	0.01	0	0.02
ENSG00000274199		1		5.6178	5.6178	2.49	0.685383	0.417763	1	0	0.01	0	0	0	0.01	0	0.02
ENSG00000275523	MIR6508	21	microRNA 6508 [Source:HGNC Symbol;Acc:HGNC:50217]	5.6178	5.6178	2.49	0.685383	0.417763	1	0	0.01	0	0	0	0.01	0	0.02
ENSG00000277693		21	novel transcript	5.6178	5.6178	2.49	0.685383	0.417763	1	0	0.01	0	0	0	0.01	0	0.02
ENSG00000278799	MIR6823	3	microRNA 6823 [Source:HGNC Symbol;Acc:HGNC:49952]	5.6178	5.6178	2.49	0.685383	0.417763	1	0	0.01	0	0	0	0.01	0	0.02
ENSG00000278982		10	TEC	5.6178	5.6178	2.49	0.685383	0.417763	1	0	0.01	0	0	0	0.01	0	0.02
ENSG00000279201		2	novel transcript	5.6178	5.6178	2.49	0.685383	0.417763	1	0	0.01	0	0	0	0.01	0	0.02
ENSG00000282882		17	novel transcript	5.6178	5.6178	2.49	0.685383	0.417763	1	0	0.01	0	0	0	0.01	0	0.02
ENSG00000283304	LINC02183	16	long intergenic non-protein coding RNA 2183 [Source:HGNC Symbol;Acc:HGNC:53045]	5.6178	5.6178	2.49	0.685383	0.417763	1	0	0.01	0	0	0	0.01	0	0.02
ENSG00000283621	MIR6759	12	microRNA 6759 [Source:HGNC Symbol;Acc:HGNC:50063]	5.6178	5.6178	2.49	0.685383	0.417763	1	0	0.01	0	0	0	0.01	0	0.02
ENSG00000285169		9	novel transcript	5.6178	5.6178	2.49	0.685383	0.417763	1	0	0.01	0	0	0	0.01	0	0.02
ENSG00000286167		2	novel transcript, antisense to KIF5C	5.6178	5.6178	2.49	0.685383	0.417763	1	0	0.01	0	0	0	0.01	0	0.02
ENSG00000288039		3	novel transcript	5.6178	5.6178	2.49	0.685383	0.417763	1	0	0.01	0	0	0	0.01	0	0.02
ENSG00000289205		2	novel transcript	5.6178	5.6178	2.49	0.685383	0.417763	1	0	0.01	0	0	0	0.01	0	0.02
ENSG00000289265		2	novel transcript	5.6178	5.6178	2.49	0.685383	0.417763	1	0	0.01	0	0	0	0.01	0	0.02
ENSG00000008517	IL32	16	interleukin 32 [Source:HGNC Symbol;Acc:HGNC:16830]	5.579	5.579	2.48	25.7363	4.72231e-05	0.00381635	4.43	10.7	1.54	11.5	0.25	12.46	14.5	5.15
ENSG00000187672	ERC2	3	ELKS/RAB6-interacting/CAST family member 2 [Source:HGNC Symbol;Acc:HGNC:31922]	5.579	5.579	2.48	20.4885	0.000175534	0.00931268	0.15	0.98	0.12	0.23	0.11	0.41	0.77	1.75
ENSG00000211751	TRBC1	7	T cell receptor beta constant 1 [Source:HGNC Symbol;Acc:HGNC:12156]	5.579	5.579	2.48	17.721	0.000377386	0.0157725	2.06	4.03	0.34	5.77	0.07	4.33	6.11	1.65
ENSG00000110448	CD5	11	CD5 molecule [Source:HGNC Symbol;Acc:HGNC:1685]	5.579	5.579	2.48	16.3002	0.000572206	0.0208498	2.52	4.66	0.44	7.1	0.04	5.58	6.93	1.48
ENSG00000162739	SLAMF6	1	SLAM family member 6 [Source:HGNC Symbol;Acc:HGNC:21392]	5.579	5.579	2.48	14.7861	0.000909175	0.0285067	1.21	2.42	0.07	3.46	0.11	2.4	3.96	0.91
ENSG00000227066		1	novel transcript	5.579	5.579	2.48	5.59478	0.0274817	0.289493	0.07	0.54	0.2	0	0	0.18	0.05	1.4
ENSG00000278607		18	novel transcript	5.579	5.579	2.48	4.57682	0.0440327	0.390835	0.04	0.21	0	0.13	0	0.07	0.22	0.32
ENSG00000206768	Y_RNA	14	Y RNA [Source:RFAM;Acc:RF00019]	5.579	5.579	2.48	4.04725	0.0569498	0.458266	0.03	0.16	0.03	0	0.07	0.1	0.21	0.17
ENSG00000241678		11	ribosomal protein L21 (RPL21) pseudogene	5.579	5.579	2.48	3.26688	0.0853994	0.591486	0.03	0.14	0	0.1	0	0.12	0.31	0
ENSG00000237439		22	novel pseudogene	5.579	5.579	2.48	1.33162	0.261191	1	0.01	0.11	0	0.02	0	0.01	0	0.32
ENSG00000289478		5	novel transcript	5.579	5.579	2.48	1.28899	0.26874	1	0.01	0.05	0.02	0	0	0.01	0.09	0.05
ENSG00000289768		1	novel protein similar to Fc fragment of IgG, low affinity III, receptor (CD16a) proteins	5.579	5.579	2.48	1.28899	0.26874	1	0.01	0.05	0.02	0	0	0.01	0.09	0.05
ENSG00000231087	FDPSP7	7	farnesyl diphosphate synthase pseudogene 7 [Source:HGNC Symbol;Acc:HGNC:33487]	5.579	5.579	2.48	1.10951	0.304454	1	0.01	0.04	0.02	0	0	0.07	0.03	0
ENSG00000163202	LCE3D	1	late cornified envelope 3D [Source:HGNC Symbol;Acc:HGNC:16615]	5.5404	5.5404	2.47	52.8328	3.21803e-07	0.000156795	169.25	580.3	112.22	360.46	35.06	672.42	665.1	403.39
ENSG00000157601	MX1	21	MX dynamin like GTPase 1 [Source:HGNC Symbol;Acc:HGNC:7532]	5.5404	5.5404	2.47	35.1276	6.35809e-06	0.00101047	44.69	304.23	17.52	88.75	27.81	53	201.77	657.91
ENSG00000273272		22	novel transcript	5.5404	5.5404	2.47	13.0493	0.00158948	0.0420391	0.12	0.55	0.02	0.17	0.18	0.58	0.45	0.62
ENSG00000109943	CRTAM	11	cytotoxic and regulatory T cell molecule [Source:HGNC Symbol;Acc:HGNC:24313]	5.5404	5.5404	2.47	11.4742	0.00271429	0.0609995	0.08	0.45	0.08	0.15	0	0.27	0.95	0.12
ENSG00000113088	GZMK	5	granzyme K [Source:HGNC Symbol;Acc:HGNC:4711]	5.5404	5.5404	2.47	8.00611	0.00989972	0.147249	0.33	0.69	0	0.99	0	0.65	0.88	0.54
ENSG00000212710	CTAGE1	18	cutaneous T cell lymphoma-associated antigen 1 [Source:HGNC Symbol;Acc:HGNC:24346]	5.5404	5.5404	2.47	3.09062	0.0929828	0.621899	0.03	0.13	0	0.08	0	0.04	0.33	0.02
ENSG00000135175	OCM2	7	oncomodulin 2 [Source:HGNC Symbol;Acc:HGNC:34396]	5.5404	5.5404	2.47	1.48553	0.236759	1	0.01	0.06	0	0.03	0	0.07	0.1	0
ENSG00000185247	MAGEA11	X	MAGE family member A11 [Source:HGNC Symbol;Acc:HGNC:6798]	5.5404	5.5404	2.47	1.28585	0.269307	1	0.01	0.05	0	0.02	0	0.07	0.02	0.05
ENSG00000120436	GPR31	6	G protein-coupled receptor 31 [Source:HGNC Symbol;Acc:HGNC:4486]	5.5404	5.5404	2.47	1.11297	0.303721	1	0.01	0.04	0	0.02	0	0.06	0.05	0
ENSG00000159189	C1QC	1	complement C1q C chain [Source:HGNC Symbol;Acc:HGNC:1245]	5.5022	5.5022	2.46	30.7157	1.55581e-05	0.0018087	5.2	16.4	3.22	11.82	0.57	24.82	15.79	8.57
ENSG00000158859	ADAMTS4	1	ADAM metallopeptidase with thrombospondin type 1 motif 4 [Source:HGNC Symbol;Acc:HGNC:220]	5.5022	5.5022	2.46	24.3733	6.53901e-05	0.00476101	1.61	8.96	2.1	2.26	0.46	5.37	5.85	15.67
ENSG00000153283	CD96	3	CD96 molecule [Source:HGNC Symbol;Acc:HGNC:16892]	5.5022	5.5022	2.46	22.0237	0.000117494	0.00707631	2.62	5.65	0.54	7.13	0.18	5.53	8.46	2.96
ENSG00000257515		12	novel transcript	5.5022	5.5022	2.46	7.8512	0.0105348	0.153242	0.07	0.34	0.03	0.18	0	0.59	0.33	0.1
ENSG00000232578		5	FAST kinase domains 1 (FASTKD1) pseudogene	5.5022	5.5022	2.46	1.07462	0.311986	1	0.01	0.05	0	0.02	0	0.13	0.02	0
ENSG00000155307	SAMSN1	21	SAM domain, SH3 domain and nuclear localization signals 1 [Source:HGNC Symbol;Acc:HGNC:10528]	5.4642	5.4642	2.45	33.3698	9.00031e-06	0.00125557	2.4	7.19	0.98	5.93	0.28	6.95	10.59	4.02
ENSG00000232022	FAAHP1	1	fatty acid amide hydrolase pseudogene 1 [Source:HGNC Symbol;Acc:HGNC:50679]	5.4642	5.4642	2.45	21.8231	0.000123713	0.00731189	0.33	2.1	0.15	0.64	0.21	0.67	1.27	4.36
ENSG00000172578	KLHL6	3	kelch like family member 6 [Source:HGNC Symbol;Acc:HGNC:18653]	5.4642	5.4642	2.45	12.5475	0.00187909	0.0473997	2	3.84	0.52	5.47	0	5.04	4.52	1.95
ENSG00000271198	VDAC3P1	14	voltage dependent anion channel 3 pseudogene 1 [Source:HGNC Symbol;Acc:HGNC:20722]	5.4642	5.4642	2.45	3.19626	0.0879199	0.602554	0.02	0.13	0.02	0.02	0.04	0.09	0.24	0.05
ENSG00000211868	TRAJ21	14	T cell receptor alpha joining 21 [Source:HGNC Symbol;Acc:HGNC:12050]	5.4642	5.4642	2.45	2.19718	0.152781	0.823727	0.02	0.09	0	0.05	0	0.03	0.15	0.07
ENSG00000237567	LINC02836	6	long intergenic non-protein coding RNA 2836 [Source:HGNC Symbol;Acc:HGNC:54370]	5.4642	5.4642	2.45	1.31711	0.263729	1	0.01	0.05	0	0	0.04	0.06	0.05	0.02
ENSG00000082556	OPRK1	8	opioid receptor kappa 1 [Source:HGNC Symbol;Acc:HGNC:8154]	5.4642	5.4642	2.45	1.21252	0.283016	1	0.01	0.06	0	0.02	0	0.1	0	0.07
ENSG00000074803	SLC12A1	15	solute carrier family 12 member 1 [Source:HGNC Symbol;Acc:HGNC:10910]	5.4642	5.4642	2.45	0.633833	0.435544	1	0	0.01	0	0	0	0.03	0	0
ENSG00000077080	ACTL6B	7	actin like 6B [Source:HGNC Symbol;Acc:HGNC:160]	5.4642	5.4642	2.45	0.633833	0.435544	1	0	0.01	0	0	0	0.03	0	0
ENSG00000083782	EPYC	12	epiphycan [Source:HGNC Symbol;Acc:HGNC:3053]	5.4642	5.4642	2.45	0.633833	0.435544	1	0	0.01	0	0	0	0.03	0	0
ENSG00000100253	MIOX	22	myo-inositol oxygenase [Source:HGNC Symbol;Acc:HGNC:14522]	5.4642	5.4642	2.45	0.633833	0.435544	1	0	0.01	0	0	0	0.03	0	0
ENSG00000113889	KNG1	3	kininogen 1 [Source:HGNC Symbol;Acc:HGNC:6383]	5.4642	5.4642	2.45	0.633833	0.435544	1	0	0.01	0	0	0	0.03	0	0
ENSG00000118017	A4GNT	3	alpha-1,4-N-acetylglucosaminyltransferase [Source:HGNC Symbol;Acc:HGNC:17968]	5.4642	5.4642	2.45	0.633833	0.435544	1	0	0.01	0	0	0	0.03	0	0
ENSG00000124657	OR2B6	6	olfactory receptor family 2 subfamily B member 6 [Source:HGNC Symbol;Acc:HGNC:8241]	5.4642	5.4642	2.45	0.633833	0.435544	1	0	0.01	0	0	0	0.03	0	0
ENSG00000125831	CST11	20	cystatin 11 [Source:HGNC Symbol;Acc:HGNC:15959]	5.4642	5.4642	2.45	0.633833	0.435544	1	0	0.01	0	0	0	0.03	0	0
ENSG00000128617	OPN1SW	7	opsin 1, short wave sensitive [Source:HGNC Symbol;Acc:HGNC:1012]	5.4642	5.4642	2.45	0.633833	0.435544	1	0	0.01	0	0	0	0.03	0	0
ENSG00000135824	RGS8	1	regulator of G protein signaling 8 [Source:HGNC Symbol;Acc:HGNC:16810]	5.4642	5.4642	2.45	0.633833	0.435544	1	0	0.01	0	0	0	0.03	0	0
ENSG00000173811	CCDC13-AS1	3	CCDC13 antisense RNA 1 [Source:HGNC Symbol;Acc:HGNC:41142]	5.4642	5.4642	2.45	0.633833	0.435544	1	0	0.01	0	0	0	0.03	0	0
ENSG00000174576	NPAS4	11	neuronal PAS domain protein 4 [Source:HGNC Symbol;Acc:HGNC:18983]	5.4642	5.4642	2.45	0.633833	0.435544	1	0	0.01	0	0	0	0.03	0	0
ENSG00000175746	LINC02915	15	long intergenic non-protein coding RNA 2915 [Source:HGNC Symbol;Acc:HGNC:33797]	5.4642	5.4642	2.45	0.633833	0.435544	1	0	0.01	0	0	0	0.03	0	0
ENSG00000176956	LY6H	8	lymphocyte antigen 6 family member H [Source:HGNC Symbol;Acc:HGNC:6728]	5.4642	5.4642	2.45	0.633833	0.435544	1	0	0.01	0	0	0	0.03	0	0
ENSG00000181656	GPR88	1	G protein-coupled receptor 88 [Source:HGNC Symbol;Acc:HGNC:4539]	5.4642	5.4642	2.45	0.633833	0.435544	1	0	0.01	0	0	0	0.03	0	0
ENSG00000187268	FAM9C	X	family with sequence similarity 9 member C [Source:HGNC Symbol;Acc:HGNC:18405]	5.4642	5.4642	2.45	0.633833	0.435544	1	0	0.01	0	0	0	0.03	0	0
ENSG00000194717	MIR494	14	microRNA 494 [Source:HGNC Symbol;Acc:HGNC:32084]	5.4642	5.4642	2.45	0.633833	0.435544	1	0	0.01	0	0	0	0.03	0	0
ENSG00000196566		10	novel transcript	5.4642	5.4642	2.45	0.633833	0.435544	1	0	0.01	0	0	0	0.03	0	0
ENSG00000198570	RD3	1	RD3 regulator of GUCY2D [Source:HGNC Symbol;Acc:HGNC:19689]	5.4642	5.4642	2.45	0.633833	0.435544	1	0	0.01	0	0	0	0.03	0	0
ENSG00000201358	RN7SKP193	14	RN7SK pseudogene 193 [Source:HGNC Symbol;Acc:HGNC:45917]	5.4642	5.4642	2.45	0.633833	0.435544	1	0	0.01	0	0	0	0.03	0	0
ENSG00000203733	GJE1	6	gap junction protein epsilon 1 [Source:HGNC Symbol;Acc:HGNC:33251]	5.4642	5.4642	2.45	0.633833	0.435544	1	0	0.01	0	0	0	0.03	0	0
ENSG00000203756	TMEM244	6	transmembrane protein 244 [Source:HGNC Symbol;Acc:HGNC:21571]	5.4642	5.4642	2.45	0.633833	0.435544	1	0	0.01	0	0	0	0.03	0	0
ENSG00000204165	CXorf65	X	chromosome X open reading frame 65 [Source:HGNC Symbol;Acc:HGNC:33713]	5.4642	5.4642	2.45	0.633833	0.435544	1	0	0.01	0	0	0	0.03	0	0
ENSG00000205584		7	FK506 binding protein 6, 36kDa (FKBP6 ) pseudogene	5.4642	5.4642	2.45	0.633833	0.435544	1	0	0.01	0	0	0	0.03	0	0
ENSG00000205858	LRRC72	7	leucine rich repeat containing 72 [Source:HGNC Symbol;Acc:HGNC:42972]	5.4642	5.4642	2.45	0.633833	0.435544	1	0	0.01	0	0	0	0.03	0	0
ENSG00000206847	Y_RNA	11	Y RNA [Source:RFAM;Acc:RF00019]	5.4642	5.4642	2.45	0.633833	0.435544	1	0	0.01	0	0	0	0.03	0	0
ENSG00000207306	RNU6-1152P	17	RNA, U6 small nuclear 1152, pseudogene [Source:HGNC Symbol;Acc:HGNC:48115]	5.4642	5.4642	2.45	0.633833	0.435544	1	0	0.01	0	0	0	0.03	0	0
ENSG00000207963	MIR569	3	microRNA 569 [Source:HGNC Symbol;Acc:HGNC:32825]	5.4642	5.4642	2.45	0.633833	0.435544	1	0	0.01	0	0	0	0.03	0	0
ENSG00000213014	VN2R17P	19	vomeronasal 2 receptor 17, pseudogene [Source:HGNC Symbol;Acc:HGNC:33223]	5.4642	5.4642	2.45	0.633833	0.435544	1	0	0.01	0	0	0	0.03	0	0
ENSG00000213100	KRT18P68	X	keratin 18 pseudogene 68 [Source:HGNC Symbol;Acc:HGNC:48895]	5.4642	5.4642	2.45	0.633833	0.435544	1	0	0.01	0	0	0	0.03	0	0
ENSG00000213361	RPL36P12	7	ribosomal protein L36 pseudogene 12 [Source:HGNC Symbol;Acc:HGNC:35590]	5.4642	5.4642	2.45	0.633833	0.435544	1	0	0.01	0	0	0	0.03	0	0
ENSG00000213450	VDAC1P7	3	voltage dependent anion channel 1 pseudogene 7 [Source:HGNC Symbol;Acc:HGNC:37482]	5.4642	5.4642	2.45	0.633833	0.435544	1	0	0.01	0	0	0	0.03	0	0
ENSG00000213959		20	GINS complex subunit 2 (Psf2 homolog) (GINS2) pseudogene	5.4642	5.4642	2.45	0.633833	0.435544	1	0	0.01	0	0	0	0.03	0	0
ENSG00000214748		X	ribosomal protein L28 pseudogene	5.4642	5.4642	2.45	0.633833	0.435544	1	0	0.01	0	0	0	0.03	0	0
ENSG00000214889	RPS9P1	21	ribosomal protein S9 pseudogene 1 [Source:HGNC Symbol;Acc:HGNC:10443]	5.4642	5.4642	2.45	0.633833	0.435544	1	0	0.01	0	0	0	0.03	0	0
ENSG00000215720	MFFP1	1	MFF pseudogene 1 [Source:HGNC Symbol;Acc:HGNC:54537]	5.4642	5.4642	2.45	0.633833	0.435544	1	0	0.01	0	0	0	0.03	0	0
ENSG00000215819	KRT18P12	1	keratin 18 pseudogene 12 [Source:HGNC Symbol;Acc:HGNC:33410]	5.4642	5.4642	2.45	0.633833	0.435544	1	0	0.01	0	0	0	0.03	0	0
ENSG00000220721	OR1F12P	6	olfactory receptor family 1 subfamily F member 12, pseudogene [Source:HGNC Symbol;Acc:HGNC:13964]	5.4642	5.4642	2.45	0.633833	0.435544	1	0	0.01	0	0	0	0.03	0	0
ENSG00000223350	IGLV9-49	22	immunoglobulin lambda variable 9-49 [Source:HGNC Symbol;Acc:HGNC:5933]	5.4642	5.4642	2.45	0.633833	0.435544	1	0	0.01	0	0	0	0.03	0	0
ENSG00000224163		7	pseudogene similar to part of filamin C, gamma (actin binding protein 280) (FLNC)	5.4642	5.4642	2.45	0.633833	0.435544	1	0	0.01	0	0	0	0.03	0	0
ENSG00000224814		2	novel transcript	5.4642	5.4642	2.45	0.633833	0.435544	1	0	0.01	0	0	0	0.03	0	0
ENSG00000224901		1	novel transcript	5.4642	5.4642	2.45	0.633833	0.435544	1	0	0.01	0	0	0	0.03	0	0
ENSG00000225075		1	novel transcript	5.4642	5.4642	2.45	0.633833	0.435544	1	0	0.01	0	0	0	0.03	0	0
ENSG00000226161	EIF4A1P5	13	eukaryotic translation initiation factor 4A1 pseudogene 5 [Source:HGNC Symbol;Acc:HGNC:37924]	5.4642	5.4642	2.45	0.633833	0.435544	1	0	0.01	0	0	0	0.03	0	0
ENSG00000226306	NPY6R	5	neuropeptide Y receptor Y6 (pseudogene) [Source:HGNC Symbol;Acc:HGNC:7959]	5.4642	5.4642	2.45	0.633833	0.435544	1	0	0.01	0	0	0	0.03	0	0
ENSG00000227689	SRP68P2	17	signal recognition particle 68 pseudogene 2 [Source:HGNC Symbol;Acc:HGNC:30426]	5.4642	5.4642	2.45	0.633833	0.435544	1	0	0.01	0	0	0	0.03	0	0
ENSG00000227882	THAP12P6	13	THAP domain containing 12 pseudogene 6 [Source:HGNC Symbol;Acc:HGNC:39570]	5.4642	5.4642	2.45	0.633833	0.435544	1	0	0.01	0	0	0	0.03	0	0
ENSG00000228869	COX4I1P2	13	cytochrome c oxidase subunit 4I1 pseudogene 2 [Source:HGNC Symbol;Acc:HGNC:38036]	5.4642	5.4642	2.45	0.633833	0.435544	1	0	0.01	0	0	0	0.03	0	0
ENSG00000228992	RPL5P32	15	ribosomal protein L5 pseudogene 32 [Source:HGNC Symbol;Acc:HGNC:36973]	5.4642	5.4642	2.45	0.633833	0.435544	1	0	0.01	0	0	0	0.03	0	0
ENSG00000229037	MRPL32P2	X	MRPL32 pseudogene 2 [Source:HGNC Symbol;Acc:HGNC:54964]	5.4642	5.4642	2.45	0.633833	0.435544	1	0	0.01	0	0	0	0.03	0	0
ENSG00000230229		10	novel transcript	5.4642	5.4642	2.45	0.633833	0.435544	1	0	0.01	0	0	0	0.03	0	0
ENSG00000230390	LINC01048	13	long intergenic non-protein coding RNA 1048 [Source:HGNC Symbol;Acc:HGNC:49042]	5.4642	5.4642	2.45	0.633833	0.435544	1	0	0.01	0	0	0	0.03	0	0
ENSG00000230400	LINC01747	20	long intergenic non-protein coding RNA 1747 [Source:HGNC Symbol;Acc:HGNC:52536]	5.4642	5.4642	2.45	0.633833	0.435544	1	0	0.01	0	0	0	0.03	0	0
ENSG00000230404		1	novel transcript	5.4642	5.4642	2.45	0.633833	0.435544	1	0	0.01	0	0	0	0.03	0	0
ENSG00000231193		9	novel transcript	5.4642	5.4642	2.45	0.633833	0.435544	1	0	0.01	0	0	0	0.03	0	0
ENSG00000231464		3	protein phosphatase 4, regulatory subunit 2 (PPP4R2) pseudogene	5.4642	5.4642	2.45	0.633833	0.435544	1	0	0.01	0	0	0	0.03	0	0
ENSG00000231576	MTCO2P20	22	MT-CO2 pseudogene 20 [Source:HGNC Symbol;Acc:HGNC:52149]	5.4642	5.4642	2.45	0.633833	0.435544	1	0	0.01	0	0	0	0.03	0	0
ENSG00000233472		10	novel transcript	5.4642	5.4642	2.45	0.633833	0.435544	1	0	0.01	0	0	0	0.03	0	0
ENSG00000233502		2	novel transcript	5.4642	5.4642	2.45	0.633833	0.435544	1	0	0.01	0	0	0	0.03	0	0
ENSG00000234061		2	ubiquitin-fold modifier 1 (UFM1) pseudogene	5.4642	5.4642	2.45	0.633833	0.435544	1	0	0.01	0	0	0	0.03	0	0
ENSG00000234784		1	NADH dehydrogenase (ubiquinone) 1 alpha subcomplex, 4, 9kDa (NDUFA4) pseudogene	5.4642	5.4642	2.45	0.633833	0.435544	1	0	0.01	0	0	0	0.03	0	0
ENSG00000235045	RPL7P8	1	ribosomal protein L7 pseudogene 8 [Source:HGNC Symbol;Acc:HGNC:35914]	5.4642	5.4642	2.45	0.633833	0.435544	1	0	0.01	0	0	0	0.03	0	0
ENSG00000235146		1	novel transcript	5.4642	5.4642	2.45	0.633833	0.435544	1	0	0.01	0	0	0	0.03	0	0
ENSG00000235241		1	cyclin-dependent kinase 5 (CDK5) pseudogene	5.4642	5.4642	2.45	0.633833	0.435544	1	0	0.01	0	0	0	0.03	0	0
ENSG00000235277		21	novel transcript	5.4642	5.4642	2.45	0.633833	0.435544	1	0	0.01	0	0	0	0.03	0	0
ENSG00000236182		3	enolase-phosphatase 1 (ENOPH1) pseudogene	5.4642	5.4642	2.45	0.633833	0.435544	1	0	0.01	0	0	0	0.03	0	0
ENSG00000236601		1	novel transcript	5.4642	5.4642	2.45	0.633833	0.435544	1	0	0.01	0	0	0	0.03	0	0
ENSG00000236877	SETD6P1	2	SET domain containing 6 pseudogene 1 [Source:HGNC Symbol;Acc:HGNC:51596]	5.4642	5.4642	2.45	0.633833	0.435544	1	0	0.01	0	0	0	0.03	0	0
ENSG00000237005	HIGD1AP15	20	HIG1 hypoxia inducible domain family member 1A pseudogene 15 [Source:HGNC Symbol;Acc:HGNC:43010]	5.4642	5.4642	2.45	0.633833	0.435544	1	0	0.01	0	0	0	0.03	0	0
ENSG00000237745	RPL22P8	2	ribosomal protein L22 pseudogene 8 [Source:HGNC Symbol;Acc:HGNC:36782]	5.4642	5.4642	2.45	0.633833	0.435544	1	0	0.01	0	0	0	0.03	0	0
ENSG00000237879	LINC00398	13	long intergenic non-protein coding RNA 398 [Source:HGNC Symbol;Acc:HGNC:42727]	5.4642	5.4642	2.45	0.633833	0.435544	1	0	0.01	0	0	0	0.03	0	0
ENSG00000238554	RNU1-88P	6	RNA, U1 small nuclear 88, pseudogene [Source:HGNC Symbol;Acc:HGNC:48430]	5.4642	5.4642	2.45	0.633833	0.435544	1	0	0.01	0	0	0	0.03	0	0
ENSG00000240919		8	ribosomal protein L21 (RPL21) pseudogene	5.4642	5.4642	2.45	0.633833	0.435544	1	0	0.01	0	0	0	0.03	0	0
ENSG00000240940	RN7SL591P	10	RNA, 7SL, cytoplasmic 591, pseudogene [Source:HGNC Symbol;Acc:HGNC:46607]	5.4642	5.4642	2.45	0.633833	0.435544	1	0	0.01	0	0	0	0.03	0	0
ENSG00000242152		3	mitochondrially encoded cytochrome c oxidase (MT-CO1) pseudogene	5.4642	5.4642	2.45	0.633833	0.435544	1	0	0.01	0	0	0	0.03	0	0
ENSG00000242593		7	novel transcript	5.4642	5.4642	2.45	0.633833	0.435544	1	0	0.01	0	0	0	0.03	0	0
ENSG00000244722	RPSAP29	3	ribosomal protein SA pseudogene 29 [Source:HGNC Symbol;Acc:HGNC:36680]	5.4642	5.4642	2.45	0.633833	0.435544	1	0	0.01	0	0	0	0.03	0	0
ENSG00000245662	LINC02211	5	long intergenic non-protein coding RNA 2211 [Source:HGNC Symbol;Acc:HGNC:53078]	5.4642	5.4642	2.45	0.633833	0.435544	1	0	0.01	0	0	0	0.03	0	0
ENSG00000246316		5	artifact	5.4642	5.4642	2.45	0.633833	0.435544	1	0	0.01	0	0	0	0.03	0	0
ENSG00000248152	ANK2-AS1	4	ANK2 antisense RNA 1 [Source:HGNC Symbol;Acc:HGNC:40076]	5.4642	5.4642	2.45	0.633833	0.435544	1	0	0.01	0	0	0	0.03	0	0
ENSG00000249678		4	novel transcript	5.4642	5.4642	2.45	0.633833	0.435544	1	0	0.01	0	0	0	0.03	0	0
ENSG00000249881		5	novel transcript, sense overlapping HMHB1	5.4642	5.4642	2.45	0.633833	0.435544	1	0	0.01	0	0	0	0.03	0	0
ENSG00000250071		5	actin related protein 2/3 complex, subunit 1A, 41kDa (ARPC1A) pseudogene	5.4642	5.4642	2.45	0.633833	0.435544	1	0	0.01	0	0	0	0.03	0	0
ENSG00000251350	LINC02475	4	long intergenic non-protein coding RNA 2475 [Source:HGNC Symbol;Acc:HGNC:53418]	5.4642	5.4642	2.45	0.633833	0.435544	1	0	0.01	0	0	0	0.03	0	0
ENSG00000251414		5	novel transcript	5.4642	5.4642	2.45	0.633833	0.435544	1	0	0.01	0	0	0	0.03	0	0
ENSG00000253330		8	NSFL1 (p97) cofactor (p47) (NSFL1C) pseudogene	5.4642	5.4642	2.45	0.633833	0.435544	1	0	0.01	0	0	0	0.03	0	0
ENSG00000253447		5	novel transcript	5.4642	5.4642	2.45	0.633833	0.435544	1	0	0.01	0	0	0	0.03	0	0
ENSG00000253471		8	novel transcript	5.4642	5.4642	2.45	0.633833	0.435544	1	0	0.01	0	0	0	0.03	0	0
ENSG00000253556	MTCO1P4	8	MT-CO1 pseudogene 4 [Source:HGNC Symbol;Acc:HGNC:50350]	5.4642	5.4642	2.45	0.633833	0.435544	1	0	0.01	0	0	0	0.03	0	0
ENSG00000253627		8	novel transcript	5.4642	5.4642	2.45	0.633833	0.435544	1	0	0.01	0	0	0	0.03	0	0
ENSG00000254236		8	novel transcript	5.4642	5.4642	2.45	0.633833	0.435544	1	0	0.01	0	0	0	0.03	0	0
ENSG00000254307		8	novel transcript	5.4642	5.4642	2.45	0.633833	0.435544	1	0	0.01	0	0	0	0.03	0	0
ENSG00000254337		8	novel transcript	5.4642	5.4642	2.45	0.633833	0.435544	1	0	0.01	0	0	0	0.03	0	0
ENSG00000254563		11	novel transcript	5.4642	5.4642	2.45	0.633833	0.435544	1	0	0.01	0	0	0	0.03	0	0
ENSG00000254656	RTL1	14	retrotransposon Gag like 1 [Source:HGNC Symbol;Acc:HGNC:14665]	5.4642	5.4642	2.45	0.633833	0.435544	1	0	0.01	0	0	0	0.03	0	0
ENSG00000254758		11	MOB1, Mps One Binder kinase activator-like 3 (yeast) (MOBKL3) pseudogene	5.4642	5.4642	2.45	0.633833	0.435544	1	0	0.01	0	0	0	0.03	0	0
ENSG00000254988		11	novel transcript	5.4642	5.4642	2.45	0.633833	0.435544	1	0	0.01	0	0	0	0.03	0	0
ENSG00000257096		14	novel transcript	5.4642	5.4642	2.45	0.633833	0.435544	1	0	0.01	0	0	0	0.03	0	0
ENSG00000257530	BICD1-AS1	12	BICD1 antisense RNA 1 [Source:HGNC Symbol;Acc:HGNC:55475]	5.4642	5.4642	2.45	0.633833	0.435544	1	0	0.01	0	0	0	0.03	0	0
ENSG00000258546	CENPUP2	12	centromere protein U pseudogene 2 [Source:HGNC Symbol;Acc:HGNC:49890]	5.4642	5.4642	2.45	0.633833	0.435544	1	0	0.01	0	0	0	0.03	0	0
ENSG00000258846	EEF1A1P33	12	eukaryotic translation elongation factor 1 alpha 1 pseudogene 33 [Source:HGNC Symbol;Acc:HGNC:37911]	5.4642	5.4642	2.45	0.633833	0.435544	1	0	0.01	0	0	0	0.03	0	0
ENSG00000258917	ZMYND19P1	14	zinc finger MYND-type containing 19 pseudogene 1 [Source:HGNC Symbol;Acc:HGNC:44540]	5.4642	5.4642	2.45	0.633833	0.435544	1	0	0.01	0	0	0	0.03	0	0
ENSG00000259092	TRAV30	14	T cell receptor alpha variable 30 [Source:HGNC Symbol;Acc:HGNC:12129]	5.4642	5.4642	2.45	0.633833	0.435544	1	0	0.01	0	0	0	0.03	0	0
ENSG00000259351		15	novel transcript, antisense to DAPK2	5.4642	5.4642	2.45	0.633833	0.435544	1	0	0.01	0	0	0	0.03	0	0
ENSG00000259760		15	novel transcript, antisense to LRRC28	5.4642	5.4642	2.45	0.633833	0.435544	1	0	0.01	0	0	0	0.03	0	0
ENSG00000259987	DUX4L46	16	double homeobox 4 like 46 (pseudogene) [Source:HGNC Symbol;Acc:HGNC:51784]	5.4642	5.4642	2.45	0.633833	0.435544	1	0	0.01	0	0	0	0.03	0	0
ENSG00000260132		16	novel transcript, antisense to UNKL	5.4642	5.4642	2.45	0.633833	0.435544	1	0	0.01	0	0	0	0.03	0	0
ENSG00000260213	CENPN-AS1	16	CENPN antisense RNA 1 [Source:HGNC Symbol;Acc:HGNC:55106]	5.4642	5.4642	2.45	0.633833	0.435544	1	0	0.01	0	0	0	0.03	0	0
ENSG00000261603	PRSS46P	3	serine protease 46, pseudogene [Source:HGNC Symbol;Acc:HGNC:37325]	5.4642	5.4642	2.45	0.633833	0.435544	1	0	0.01	0	0	0	0.03	0	0
ENSG00000262558		17	novel transcript, antisense to RPH3AL	5.4642	5.4642	2.45	0.633833	0.435544	1	0	0.01	0	0	0	0.03	0	0
ENSG00000263724	DLGAP1-AS3	18	DLGAP1 antisense RNA 3 [Source:HGNC Symbol;Acc:HGNC:27317]	5.4642	5.4642	2.45	0.633833	0.435544	1	0	0.01	0	0	0	0.03	0	0
ENSG00000265055		17	novel transcript	5.4642	5.4642	2.45	0.633833	0.435544	1	0	0.01	0	0	0	0.03	0	0
ENSG00000265253	MIR4446	3	microRNA 4446 [Source:HGNC Symbol;Acc:HGNC:41700]	5.4642	5.4642	2.45	0.633833	0.435544	1	0	0.01	0	0	0	0.03	0	0
ENSG00000265657	MIR3151	8	microRNA 3151 [Source:HGNC Symbol;Acc:HGNC:38266]	5.4642	5.4642	2.45	0.633833	0.435544	1	0	0.01	0	0	0	0.03	0	0
ENSG00000266944		19	ribosomal protein L35 (RPL35) pseudogene	5.4642	5.4642	2.45	0.633833	0.435544	1	0	0.01	0	0	0	0.03	0	0
ENSG00000267396		18	novel transcript, antisense to NEDD4L	5.4642	5.4642	2.45	0.633833	0.435544	1	0	0.01	0	0	0	0.03	0	0
ENSG00000267496	FAM215A	17	family with sequence similarity 215 member A [Source:HGNC Symbol;Acc:HGNC:17505]	5.4642	5.4642	2.45	0.633833	0.435544	1	0	0.01	0	0	0	0.03	0	0
ENSG00000267565		19	novel transcript, antisense to ZNF253	5.4642	5.4642	2.45	0.633833	0.435544	1	0	0.01	0	0	0	0.03	0	0
ENSG00000268366	SERTAD3-AS1	19	SERTAD3 antisense RNA 1 [Source:HGNC Symbol;Acc:HGNC:55281]	5.4642	5.4642	2.45	0.633833	0.435544	1	0	0.01	0	0	0	0.03	0	0
ENSG00000268649		20	novel transcript	5.4642	5.4642	2.45	0.633833	0.435544	1	0	0.01	0	0	0	0.03	0	0
ENSG00000268902	CSAG2	X	CSAG family member 2 [Source:HGNC Symbol;Acc:HGNC:16847]	5.4642	5.4642	2.45	0.633833	0.435544	1	0	0.01	0	0	0	0.03	0	0
ENSG00000270228		4	HEAT repeat containing 2 (HEATR2) pseudogene	5.4642	5.4642	2.45	0.633833	0.435544	1	0	0.01	0	0	0	0.03	0	0
ENSG00000271138	IGLVIVOR22-1	22	immunoglobulin lambda variable (IV)/OR22-1 (pseudogene) [Source:HGNC Symbol;Acc:HGNC:15694]	5.4642	5.4642	2.45	0.633833	0.435544	1	0	0.01	0	0	0	0.03	0	0
ENSG00000272023	AFF4-DT	5	AFF4 divergent transcript [Source:HGNC Symbol;Acc:HGNC:55235]	5.4642	5.4642	2.45	0.633833	0.435544	1	0	0.01	0	0	0	0.03	0	0
ENSG00000274354		18	novel transcript, sense intronic to ALPK2	5.4642	5.4642	2.45	0.633833	0.435544	1	0	0.01	0	0	0	0.03	0	0
ENSG00000274629		2	novel transcript, antisense to CUL3	5.4642	5.4642	2.45	0.633833	0.435544	1	0	0.01	0	0	0	0.03	0	0
ENSG00000275088		16	novel transcript	5.4642	5.4642	2.45	0.633833	0.435544	1	0	0.01	0	0	0	0.03	0	0
ENSG00000275718	CCL15	17	C-C motif chemokine ligand 15 [Source:HGNC Symbol;Acc:HGNC:10613]	5.4642	5.4642	2.45	0.633833	0.435544	1	0	0.01	0	0	0	0.03	0	0
ENSG00000278635		12	WAS protein family homolog 1 (WASH1) pseudogene	5.4642	5.4642	2.45	0.633833	0.435544	1	0	0.01	0	0	0	0.03	0	0
ENSG00000279251		17	TEC	5.4642	5.4642	2.45	0.633833	0.435544	1	0	0.01	0	0	0	0.03	0	0
ENSG00000279421		15	TEC	5.4642	5.4642	2.45	0.633833	0.435544	1	0	0.01	0	0	0	0.03	0	0
ENSG00000282375		8	novel transcript	5.4642	5.4642	2.45	0.633833	0.435544	1	0	0.01	0	0	0	0.03	0	0
ENSG00000282897		9	TEC	5.4642	5.4642	2.45	0.633833	0.435544	1	0	0.01	0	0	0	0.03	0	0
ENSG00000282911	DUX4L35	20	double homeobox 4 like 35 (pseudogene) [Source:HGNC Symbol;Acc:HGNC:51773]	5.4642	5.4642	2.45	0.633833	0.435544	1	0	0.01	0	0	0	0.03	0	0
ENSG00000283346	MIR6511B2	16	microRNA 6511b-2 [Source:HGNC Symbol;Acc:HGNC:50230]	5.4642	5.4642	2.45	0.633833	0.435544	1	0	0.01	0	0	0	0.03	0	0
ENSG00000283656	MIR4483	10	microRNA 4483 [Source:HGNC Symbol;Acc:HGNC:41761]	5.4642	5.4642	2.45	0.633833	0.435544	1	0	0.01	0	0	0	0.03	0	0
ENSG00000285587		10	novel transcript	5.4642	5.4642	2.45	0.633833	0.435544	1	0	0.01	0	0	0	0.03	0	0
ENSG00000286020		2	novel transcript, antisense to PLCL1	5.4642	5.4642	2.45	0.633833	0.435544	1	0	0.01	0	0	0	0.03	0	0
ENSG00000286338		5	novel transcript	5.4642	5.4642	2.45	0.633833	0.435544	1	0	0.01	0	0	0	0.03	0	0
ENSG00000286412		2	novel transcript, antisense to NRXN1	5.4642	5.4642	2.45	0.633833	0.435544	1	0	0.01	0	0	0	0.03	0	0
ENSG00000286654		2	novel transcript, antisense to FAM178B	5.4642	5.4642	2.45	0.633833	0.435544	1	0	0.01	0	0	0	0.03	0	0
ENSG00000286969		8	novel transcript	5.4642	5.4642	2.45	0.633833	0.435544	1	0	0.01	0	0	0	0.03	0	0
ENSG00000287123		2	novel transcript	5.4642	5.4642	2.45	0.633833	0.435544	1	0	0.01	0	0	0	0.03	0	0
ENSG00000287191		15	novel transcript, antisense to IGF1R	5.4642	5.4642	2.45	0.633833	0.435544	1	0	0.01	0	0	0	0.03	0	0
ENSG00000287421		3	novel transcript	5.4642	5.4642	2.45	0.633833	0.435544	1	0	0.01	0	0	0	0.03	0	0
ENSG00000287623		3	novel transcript, antisense to SRGAP3	5.4642	5.4642	2.45	0.633833	0.435544	1	0	0.01	0	0	0	0.03	0	0
ENSG00000287799		7	novel transcript, antisense to ANKMY2	5.4642	5.4642	2.45	0.633833	0.435544	1	0	0.01	0	0	0	0.03	0	0
ENSG00000288592		15	B-cell leukemia/lymphoma 2 related protein A1b (Bcl2a1b) pseudogene	5.4642	5.4642	2.45	0.633833	0.435544	1	0	0.01	0	0	0	0.03	0	0
ENSG00000288723		1	novel transcript, antisense to WDR64	5.4642	5.4642	2.45	0.633833	0.435544	1	0	0.01	0	0	0	0.03	0	0
ENSG00000288853		11	novel transcript, antisense to GAB2	5.4642	5.4642	2.45	0.633833	0.435544	1	0	0.01	0	0	0	0.03	0	0
ENSG00000289146		7	novel transcript	5.4642	5.4642	2.45	0.633833	0.435544	1	0	0.01	0	0	0	0.03	0	0
ENSG00000289180		14	novel transcript, antisense to DCAF5	5.4642	5.4642	2.45	0.633833	0.435544	1	0	0.01	0	0	0	0.03	0	0
ENSG00000289949		12	novel transcript	5.4642	5.4642	2.45	0.633833	0.435544	1	0	0.01	0	0	0	0.03	0	0
ENSG00000290060		2	novel transcript	5.4642	5.4642	2.45	0.633833	0.435544	1	0	0.01	0	0	0	0.03	0	0
ENSG00000290402		11	novel transcript	5.4642	5.4642	2.45	0.633833	0.435544	1	0	0.01	0	0	0	0.03	0	0
ENSG00000290536		1	novel transcript	5.4642	5.4642	2.45	0.633833	0.435544	1	0	0.01	0	0	0	0.03	0	0
ENSG00000290789		6	novel transcript	5.4642	5.4642	2.45	0.633833	0.435544	1	0	0.01	0	0	0	0.03	0	0
ENSG00000291133		7	novel transcript	5.4642	5.4642	2.45	0.633833	0.435544	1	0	0.01	0	0	0	0.03	0	0
ENSG00000224606	TGFA-IT1	2	TGFA intronic transcript 1 [Source:HGNC Symbol;Acc:HGNC:41389]	5.4264	5.4264	2.44	19.1173	0.000254681	0.0119991	0.18	0.91	0.1	0.03	0.39	0.27	0.38	2.09
ENSG00000158473	CD1D	1	CD1d molecule [Source:HGNC Symbol;Acc:HGNC:1637]	5.4264	5.4264	2.44	5.79686	0.0251068	0.27348	0.04	0.2	0.02	0.07	0.04	0.15	0.26	0.2
ENSG00000230539	AOAH-IT1	7	AOAH intronic transcript 1 [Source:HGNC Symbol;Acc:HGNC:41307]	5.4264	5.4264	2.44	2.3459	0.140204	0.784875	0.02	0.11	0	0.05	0	0.04	0.07	0.22
ENSG00000213239	NPM1P32	2	nucleophosmin 1 pseudogene 32 [Source:HGNC Symbol;Acc:HGNC:45211]	5.4264	5.4264	2.44	2.18994	0.153428	0.826004	0.02	0.09	0	0.05	0	0.12	0.07	0.07
ENSG00000276953	TRBV12-4	7	T cell receptor beta variable 12-4 [Source:HGNC Symbol;Acc:HGNC:12186]	5.4264	5.4264	2.44	1.91061	0.181781	0.901058	0.02	0.08	0	0.05	0	0.15	0.1	0
ENSG00000103522	IL21R	16	interleukin 21 receptor [Source:HGNC Symbol;Acc:HGNC:6006]	5.3889	5.3889	2.43	14.9397	0.000866614	0.0276422	1.06	3.02	0.46	2.64	0.07	4.2	2.36	2.51
ENSG00000100450	GZMH	14	granzyme H [Source:HGNC Symbol;Acc:HGNC:4710]	5.3889	5.3889	2.43	9.07969	0.00650632	0.110451	0.16	0.51	0.02	0.47	0	0.37	0.58	0.57
ENSG00000235721		2	pseudogene similar to part of zinc finger protein 532 (ZNF532)	5.3889	5.3889	2.43	2.10636	0.161132	0.847401	0.01	0.1	0.02	0.02	0	0.1	0.02	0.17
ENSG00000237415	NRBF2P3	1	nuclear receptor binding factor 2 pseudogene 3 [Source:HGNC Symbol;Acc:HGNC:44606]	5.3889	5.3889	2.43	1.61661	0.217156	0.985895	0.01	0.06	0	0.03	0	0.03	0.1	0.05
ENSG00000140623	SEPTIN12	16	septin 12 [Source:HGNC Symbol;Acc:HGNC:26348]	5.3889	5.3889	2.43	1.23271	0.279152	1	0.01	0.05	0	0	0.04	0.01	0.12	0.02
ENSG00000167759	KLK13	19	kallikrein related peptidase 13 [Source:HGNC Symbol;Acc:HGNC:6361]	5.3517	5.3517	2.42	63.796	7.17314e-08	6.61501e-05	62.17	244.06	30.96	126.38	29.16	175.82	258.64	297.71
ENSG00000100342	APOL1	22	apolipoprotein L1 [Source:HGNC Symbol;Acc:HGNC:618]	5.3517	5.3517	2.42	39.709	2.70208e-06	0.00057831	14.02	71.29	9.14	27.8	5.11	20.92	86.51	106.44
ENSG00000126709	IFI6	1	interferon alpha inducible protein 6 [Source:HGNC Symbol;Acc:HGNC:4054]	5.3517	5.3517	2.42	22.4483	0.000105426	0.00657829	10.48	70.82	4.54	22.63	4.26	12.25	41.23	159
ENSG00000222346	RNA5SP237	7	RNA, 5S ribosomal pseudogene 237 [Source:HGNC Symbol;Acc:HGNC:43137]	5.3517	5.3517	2.42	1.26218	0.273634	1	0.01	0.06	0	0.02	0	0.03	0.02	0.12
ENSG00000254639		11	novel transcript	5.3517	5.3517	2.42	1.08932	0.308782	1	0.01	0.05	0	0.02	0	0	0.07	0.07
ENSG00000288773		19	novel transcript	5.3147	5.3147	2.41	5.58794	0.0275664	0.289802	0.08	0.27	0	0.25	0	0.21	0.31	0.3
ENSG00000239948	RN7SL368P	19	RNA, 7SL, cytoplasmic 368, pseudogene [Source:HGNC Symbol;Acc:HGNC:46384]	5.3147	5.3147	2.41	5.30229	0.0313787	0.313982	0.06	0.22	0	0.18	0	0.09	0.43	0.15
ENSG00000266707	PSMD7P1	17	proteasome 26S subunit, non-ATPase 7 pseudogene 1 [Source:HGNC Symbol;Acc:HGNC:7202]	5.3147	5.3147	2.41	4.09568	0.0556045	0.451997	0.03	0.15	0.03	0.05	0	0.13	0.28	0.05
ENSG00000238825	RNVU1-2	1	RNA, variant U1 small nuclear 2 [Source:HGNC Symbol;Acc:HGNC:48308]	5.3147	5.3147	2.41	1.14996	0.296028	1	0.01	0.06	0	0	0.04	0	0.03	0.15
ENSG00000289242		8	novel transcript	5.3147	5.3147	2.41	0.991198	0.331064	1	0.01	0.04	0	0.02	0	0	0.1	0.02
ENSG00000134755	DSC2	18	desmocollin 2 [Source:HGNC Symbol;Acc:HGNC:3036]	5.278	5.278	2.4	82.5367	8.2679e-09	2.7288e-05	141.62	549.19	102.52	275.16	47.17	520.23	715.5	411.84
ENSG00000233930	KRTAP5-AS1	11	KRTAP5-1/KRTAP5-2 antisense RNA 1 [Source:HGNC Symbol;Acc:HGNC:27877]	5.278	5.278	2.4	28.0818	2.75855e-05	0.002641	0.34	1.41	0.07	0.77	0.18	0.47	2.53	1.23
ENSG00000198759	EGFL6	X	EGF like domain multiple 6 [Source:HGNC Symbol;Acc:HGNC:3235]	5.278	5.278	2.4	16.6571	0.000514574	0.0195093	0.34	1.04	0.07	0.95	0	0.84	2.05	0.22
ENSG00000143184	XCL1	1	X-C motif chemokine ligand 1 [Source:HGNC Symbol;Acc:HGNC:10645]	5.278	5.278	2.4	5.35573	0.0311356	0.312498	0.05	0.22	0.1	0.03	0	0.4	0.26	0
ENSG00000225402		2	serine/threonine kinase receptor associated protein (STRAP) pseudogene	5.278	5.278	2.4	3.09991	0.0925238	0.620079	0.02	0.16	0.02	0.05	0	0.03	0.41	0.02
ENSG00000236709	DAPK1-IT1	9	DAPK1 intronic transcript 1 [Source:HGNC Symbol;Acc:HGNC:43591]	5.278	5.278	2.4	2.12801	0.159092	0.841047	0.01	0.11	0.02	0.02	0	0.07	0.02	0.25
ENSG00000256357		14	novel transcript, antisense to SERPINA9	5.278	5.278	2.4	1.96531	0.175227	0.883815	0.01	0.12	0.02	0.02	0	0	0.12	0.25
ENSG00000274752	TRBV12-3	7	T cell receptor beta variable 12-3 [Source:HGNC Symbol;Acc:HGNC:12185]	5.278	5.278	2.4	1.7823	0.196514	0.934423	0.02	0.08	0	0.05	0	0.07	0.15	0
ENSG00000274235		5	novel zinc finger protein pseudogene	5.278	5.278	2.4	1.23785	0.278178	1	0.01	0.04	0	0	0.04	0.07	0.03	0.02
ENSG00000205413	SAMD9	7	sterile alpha motif domain containing 9 [Source:HGNC Symbol;Acc:HGNC:1348]	5.2416	5.2416	2.39	45.3116	1.03384e-06	0.000350438	20.68	98.11	17.33	37.21	7.49	38.97	125.68	129.68
ENSG00000112149	CD83	6	CD83 molecule [Source:HGNC Symbol;Acc:HGNC:1703]	5.2416	5.2416	2.39	33.6154	8.56768e-06	0.0012312	3.44	11.57	3.22	6.81	0.28	11.57	16.15	7
ENSG00000128815	WDFY4	10	WDFY family member 4 [Source:HGNC Symbol;Acc:HGNC:29323]	5.2416	5.2416	2.39	16.0017	0.000625865	0.0222905	15.79	30.03	4.91	41.26	1.21	37.01	26.62	26.44
ENSG00000163600	ICOS	2	inducible T cell costimulator [Source:HGNC Symbol;Acc:HGNC:5351]	5.2416	5.2416	2.39	15.2773	0.000780546	0.0256	0.68	1.72	0.17	1.87	0	1.24	2.67	1.26
ENSG00000242741	LINC02005	3	long intergenic non-protein coding RNA 2005 [Source:HGNC Symbol;Acc:HGNC:52839]	5.2416	5.2416	2.39	13.0588	0.00158452	0.0419787	0.11	0.5	0.02	0.25	0.07	0.15	0.89	0.47
ENSG00000231881		6	novel transcript	5.2416	5.2416	2.39	11.2218	0.00296554	0.0649323	0.1	0.46	0.03	0.15	0.11	0.59	0.33	0.47
ENSG00000171889	MIR31HG	9	MIR31 host gene [Source:HGNC Symbol;Acc:HGNC:37187]	5.2416	5.2416	2.39	7.74434	0.0109991	0.158053	0.41	1.74	0.02	1.21	0	0.01	1.75	3.45
ENSG00000271849	MAN2A1-DT	5	MAN2A1 divergent transcript [Source:HGNC Symbol;Acc:HGNC:54821]	5.2416	5.2416	2.39	2.66288	0.117285	0.710484	0.02	0.12	0.02	0.03	0	0.03	0.17	0.15
ENSG00000262904	TMPOP2	16	thymopoietin pseudogene 2 [Source:HGNC Symbol;Acc:HGNC:50860]	5.2416	5.2416	2.39	2.56841	0.123616	0.732287	0.02	0.09	0.02	0.03	0	0.09	0.12	0.07
ENSG00000226640		1	novel transcript	5.2416	5.2416	2.39	1.3843	0.25286	1	0.01	0.07	0	0.03	0	0.15	0.05	0
ENSG00000265641	MIR3929	18	microRNA 3929 [Source:HGNC Symbol;Acc:HGNC:38945]	5.2416	5.2416	2.39	1.23555	0.278613	1	0.01	0.05	0	0	0.04	0.01	0.05	0.07
ENSG00000143153	ATP1B1	1	ATPase Na+/K+ transporting subunit beta 1 [Source:HGNC Symbol;Acc:HGNC:804]	5.2054	5.2054	2.38	90.2249	3.81263e-09	2.39086e-05	77.38	296.36	52.27	153.73	26.14	307.88	388.96	192.23
ENSG00000113532	ST8SIA4	5	ST8 alpha-N-acetyl-neuraminide alpha-2,8-sialyltransferase 4 [Source:HGNC Symbol;Acc:HGNC:10871]	5.2054	5.2054	2.38	27.5426	3.11397e-05	0.00286325	2.87	9.04	2.61	5.91	0.11	12.96	10.46	3.7
ENSG00000153563	CD8A	2	CD8a molecule [Source:HGNC Symbol;Acc:HGNC:1706]	5.2054	5.2054	2.38	24.3699	6.5445e-05	0.00476101	1.65	4.15	0.32	4.4	0.21	2.22	6.72	3.5
ENSG00000183813	CCR4	3	C-C motif chemokine receptor 4 [Source:HGNC Symbol;Acc:HGNC:1605]	5.2054	5.2054	2.38	17.9217	0.000356315	0.0151774	2.81	5.6	0.58	7.85	0	6.05	9.92	0.81
ENSG00000163564	PYHIN1	1	pyrin and HIN domain family member 1 [Source:HGNC Symbol;Acc:HGNC:28894]	5.2054	5.2054	2.38	15.897	0.000645974	0.0227192	0.55	1.45	0.1	1.47	0.07	1.58	1.84	0.94
ENSG00000266304	LIVAR	18	liver cell viability associated lncRNA [Source:HGNC Symbol;Acc:HGNC:53130]	5.2054	5.2054	2.38	3.32185	0.0823119	0.57899	0.02	0.12	0.03	0.03	0	0.12	0.15	0.1
ENSG00000156738	MS4A1	11	membrane spanning 4-domains A1 [Source:HGNC Symbol;Acc:HGNC:7315]	5.2054	5.2054	2.38	3.02969	0.0960566	0.633131	0.03	0.14	0	0.1	0	0.22	0.14	0.05
ENSG00000258451	EGILA	14	EGFR interacting lncRNA [Source:HGNC Symbol;Acc:HGNC:54482]	5.2054	5.2054	2.38	1.9653	0.175229	0.883815	0.02	0.09	0	0.05	0	0.16	0.07	0.02
ENSG00000169314	C22orf15	22	chromosome 22 open reading frame 15 [Source:HGNC Symbol;Acc:HGNC:15558]	5.2054	5.2054	2.38	1.23991	0.27779	1	0.01	0.04	0	0	0.04	0.04	0.03	0.05
ENSG00000164687	FABP5	8	fatty acid binding protein 5 [Source:HGNC Symbol;Acc:HGNC:3560]	5.1694	5.1694	2.37	35.6816	5.7116e-06	0.000935166	371.77	1040.1	172.91	868.58	73.81	1005.81	1188.94	925.56
ENSG00000189420	ZFP92	X	ZFP92 zinc finger protein [Source:HGNC Symbol;Acc:HGNC:12865]	5.1694	5.1694	2.37	16.8692	0.000483369	0.0186266	0.58	2.62	0.41	1.29	0.04	1.01	3.15	3.7
ENSG00000136634	IL10	1	interleukin 10 [Source:HGNC Symbol;Acc:HGNC:5962]	5.1694	5.1694	2.37	11.9298	0.00231812	0.0551886	0.14	0.63	0.07	0.32	0.04	0.67	0.43	0.79
ENSG00000231870	KRT17P3	17	keratin 17 pseudogene 3 [Source:HGNC Symbol;Acc:HGNC:33697]	5.1694	5.1694	2.37	11.0111	0.00319491	0.0680589	0.1	0.45	0.1	0.18	0	0.44	0.52	0.39
ENSG00000267637		17	novel transcript, sense intronic to VMP1	5.1694	5.1694	2.37	2.05845	0.165759	0.860835	0.02	0.09	0.05	0	0	0.06	0.09	0.12
ENSG00000238531	SNORD105B	19	small nucleolar RNA, C/D box 105B [Source:HGNC Symbol;Acc:HGNC:33572]	5.1694	5.1694	2.37	1.69209	0.207103	0.960297	0.01	0.1	0	0.03	0	0.03	0.03	0.22
ENSG00000121446	RGSL1	1	regulator of G protein signaling like 1 [Source:HGNC Symbol;Acc:HGNC:18636]	5.1694	5.1694	2.37	1.66673	0.210414	0.967863	0.02	0.08	0	0	0.07	0.13	0.07	0.02
ENSG00000289433		6	novel transcript, sense intronic to SOBP	5.1694	5.1694	2.37	1.21906	0.281757	1	0.01	0.05	0	0	0.04	0.03	0.02	0.1
ENSG00000289091		2	novel transcript, antisense to RALB	5.1694	5.1694	2.37	1.11193	0.303377	1	0.01	0.05	0	0	0.04	0.12	0.03	0
ENSG00000265658	MIR3690	X	microRNA 3690 [Source:HGNC Symbol;Acc:HGNC:38967]	5.1694	5.1694	2.37	1.10961	0.303868	1	0.01	0.04	0	0.02	0	0.03	0.05	0.02
ENSG00000267712	LINC01539	18	long intergenic non-protein coding RNA 1539 [Source:HGNC Symbol;Acc:HGNC:51307]	5.1694	5.1694	2.37	1.10961	0.303868	1	0.01	0.04	0	0.02	0	0.03	0.05	0.02
ENSG00000181577	LINC03040	6	long intergenic non-protein coding RNA 3040 [Source:HGNC Symbol;Acc:HGNC:28692]	5.1337	5.1337	2.36	21.3152	0.000141137	0.00798787	0.41	1.39	0.15	1.02	0.07	1.39	1.93	0.86
ENSG00000187398	LUZP2	11	leucine zipper protein 2 [Source:HGNC Symbol;Acc:HGNC:23206]	5.1337	5.1337	2.36	18.5232	0.000300516	0.0134704	1.36	3.78	0.02	3.73	0.32	0.18	5.78	5.37
ENSG00000176797	DEFB103A	8	defensin beta 103A [Source:HGNC Symbol;Acc:HGNC:15967]	5.1337	5.1337	2.36	8.07058	0.00964808	0.144908	0.06	0.32	0.07	0.12	0	0.21	0.65	0.1
ENSG00000273765		12	novel transcript	5.1337	5.1337	2.36	3.1041	0.0923181	0.619561	0.03	0.14	0.1	0	0	0.15	0.09	0.17
ENSG00000284690	CD300H	17	CD300H molecule (gene/pseudogene) [Source:HGNC Symbol;Acc:HGNC:52292]	5.1337	5.1337	2.36	2.39245	0.136525	0.773452	0.02	0.12	0	0.07	0	0.15	0.05	0.15
ENSG00000261222		17	novel transcript	5.1337	5.1337	2.36	2.05203	0.166392	0.862559	0.02	0.1	0	0.05	0	0.12	0.03	0.15
ENSG00000227055		2	centrosomal protein 57kDa (CEP57) pseudogene	5.1337	5.1337	2.36	1.89176	0.183174	0.904106	0.02	0.08	0	0.02	0.04	0.04	0.09	0.1
ENSG00000227835	CARM1P1	9	coactivator associated arginine methyltransferase 1 pseudogene 1 [Source:HGNC Symbol;Acc:HGNC:23392]	5.1337	5.1337	2.36	1.54397	0.228063	1	0.02	0.08	0	0	0.07	0.1	0	0.15
ENSG00000254048		8	novel transcript	5.1337	5.1337	2.36	1.49624	0.234497	1	0.01	0.07	0	0.03	0	0.15	0.03	0.02
ENSG00000260466		16	novel transcript, antisense to SLC7A5	5.1337	5.1337	2.36	1.30557	0.266375	1	0.01	0.07	0	0.03	0	0	0.15	0.05
ENSG00000211805	TRAV24	14	T cell receptor alpha variable 24 [Source:HGNC Symbol;Acc:HGNC:12121]	5.1337	5.1337	2.36	1.2965	0.267993	1	0.01	0.05	0	0.03	0	0.04	0.12	0
ENSG00000110077	MS4A6A	11	membrane spanning 4-domains A6A [Source:HGNC Symbol;Acc:HGNC:13375]	5.0982	5.0982	2.35	25.1478	5.42808e-05	0.00418633	6.18	15.01	3.05	15.18	0.32	20.62	18.11	6.28
ENSG00000188389	PDCD1	2	programmed cell death 1 [Source:HGNC Symbol;Acc:HGNC:8760]	5.0982	5.0982	2.35	12.5305	0.00188983	0.0476323	0.32	0.85	0.02	0.87	0.07	0.75	1.19	0.62
ENSG00000180549	FUT7	9	fucosyltransferase 7 [Source:HGNC Symbol;Acc:HGNC:4018]	5.0982	5.0982	2.35	8.62552	0.00775264	0.12489	0.26	0.74	0.02	0.72	0.04	1.18	0.69	0.34
ENSG00000291196	KRT16P3	17	keratin 16 pseudogene 3 [Source:HGNC Symbol;Acc:HGNC:37808]	5.0982	5.0982	2.35	7.85409	0.0105225	0.153121	0.08	0.39	0.03	0.2	0	0.13	0.45	0.59
ENSG00000260439	LMF1-AS1	16	LMF1 antisense RNA 1 [Source:HGNC Symbol;Acc:HGNC:50469]	5.0982	5.0982	2.35	1.4439	0.242586	1	0.01	0.05	0.03	0	0	0.1	0.03	0.02
ENSG00000267570	STK25P1	18	serine/threonine kinase 25 pseudogene 1 [Source:HGNC Symbol;Acc:HGNC:50361]	5.0982	5.0982	2.35	1.15152	0.295135	1	0.01	0.05	0.02	0	0	0.03	0.02	0.1
ENSG00000187912	CLEC17A	19	C-type lectin domain containing 17A [Source:HGNC Symbol;Acc:HGNC:34520]	5.0982	5.0982	2.35	1.05992	0.314683	1	0.01	0.04	0	0.02	0	0.01	0.07	0.02
ENSG00000233756	DSCAM-IT1	21	DSCAM intronic transcript 1 [Source:HGNC Symbol;Acc:HGNC:41327]	5.0982	5.0982	2.35	1.05992	0.314683	1	0.01	0.04	0	0.02	0	0.01	0.07	0.02
ENSG00000248740	LINC02428	4	long intergenic non-protein coding RNA 2428 [Source:HGNC Symbol;Acc:HGNC:53359]	5.0982	5.0982	2.35	1.05992	0.314683	1	0.01	0.04	0	0.02	0	0.01	0.07	0.02
ENSG00000223901		21	novel transcript	5.0982	5.0982	2.35	0.976283	0.334645	1	0.01	0.04	0	0.02	0	0.07	0.03	0
ENSG00000255987	TOMM20P2	17	TOMM20 pseudogene 2 [Source:HGNC Symbol;Acc:HGNC:50519]	5.063	5.063	2.34	8.2734	0.00890146	0.137313	0.17	0.49	0	0.49	0.04	0.36	0.58	0.52
ENSG00000242327		15	ribosomal protein S13 (RPS13) pseudogene	5.063	5.063	2.34	5.0178	0.0357749	0.341827	0.04	0.18	0.07	0.02	0.04	0.25	0.17	0.12
ENSG00000200350	RNU6-1285P	4	RNA, U6 small nuclear 1285, pseudogene [Source:HGNC Symbol;Acc:HGNC:48248]	5.063	5.063	2.34	3.26261	0.0849038	0.58941	0.04	0.15	0.02	0	0.11	0.06	0.12	0.27
ENSG00000278969		12	novel transcript	5.063	5.063	2.34	1.48374	0.236397	1	0.01	0.06	0	0.03	0	0.07	0.05	0.05
ENSG00000158125	XDH	2	xanthine dehydrogenase [Source:HGNC Symbol;Acc:HGNC:12805]	5.0281	5.0281	2.33	51.9891	3.6456e-07	0.000165481	6.14	34.08	6.21	6.91	5.29	24.91	15.36	61.97
ENSG00000166927	MS4A7	11	membrane spanning 4-domains A7 [Source:HGNC Symbol;Acc:HGNC:13378]	5.0281	5.0281	2.33	27.1124	3.4335e-05	0.00303766	3.36	8.17	1	8.65	0.43	8.51	11.51	4.48
ENSG00000286962		3	novel transcript, antisense to SLC6A11	5.0281	5.0281	2.33	15.698	0.000686189	0.023532	0.46	1.41	0	1.07	0.32	0.49	1.86	1.87
ENSG00000091106	NLRC4	2	NLR family CARD domain containing 4 [Source:HGNC Symbol;Acc:HGNC:16412]	5.0281	5.0281	2.33	13.9975	0.00116717	0.0341221	0.16	0.63	0.12	0.35	0	0.77	0.88	0.25
ENSG00000207499	Y_RNA	6	Y RNA [Source:RFAM;Acc:RF00019]	5.0281	5.0281	2.33	5.83428	0.0246928	0.27068	0.1	0.29	0	0.02	0.28	0.04	0.28	0.54
ENSG00000285925		2	novel transcript, antisense to QPCT	5.0281	5.0281	2.33	2.97334	0.0990052	0.644264	0.02	0.13	0.03	0.03	0	0.27	0.09	0.02
ENSG00000260996		9	novel transcript, overlapping NRARP	5.0281	5.0281	2.33	2.54342	0.125358	0.737855	0.02	0.12	0.02	0.03	0	0.09	0.05	0.22
ENSG00000105278	ZFR2	19	zinc finger RNA binding protein 2 [Source:HGNC Symbol;Acc:HGNC:29189]	5.0281	5.0281	2.33	2.3093	0.14318	0.794123	0.02	0.09	0.03	0.02	0	0.18	0.07	0.02
ENSG00000222266	RNU6-757P	5	RNA, U6 small nuclear 757, pseudogene [Source:HGNC Symbol;Acc:HGNC:47720]	5.0281	5.0281	2.33	2.13349	0.158581	0.83992	0.04	0.1	0	0	0.11	0.12	0.02	0.17
ENSG00000285888		6	novel transcript	5.0281	5.0281	2.33	1.02709	0.322662	1	0.01	0.12	0	0.02	0	0	0	0.37
ENSG00000140678	ITGAX	16	integrin subunit alpha X [Source:HGNC Symbol;Acc:HGNC:6152]	4.9933	4.9933	2.32	33.0143	9.66918e-06	0.00130397	3.32	10.93	3.28	6.36	0.32	15.52	11.73	5.54
ENSG00000160654	CD3G	11	CD3 gamma subunit of T-cell receptor complex [Source:HGNC Symbol;Acc:HGNC:1675]	4.9933	4.9933	2.32	17.8411	0.000364616	0.0153912	2.01	4.29	0.59	5.41	0.04	5.38	6.24	1.26
ENSG00000247774	PCED1B-AS1	12	PCED1B antisense RNA 1 [Source:HGNC Symbol;Acc:HGNC:44166]	4.9933	4.9933	2.32	11.6014	0.00259665	0.0594903	1.06	1.98	0.2	2.96	0	1.78	2.7	1.48
ENSG00000289275		8	novel transcript	4.9933	4.9933	2.32	4.52633	0.0451087	0.397404	0.04	0.17	0.03	0.02	0.07	0.18	0.19	0.15
ENSG00000256069	A2MP1	12	alpha-2-macroglobulin pseudogene 1 [Source:HGNC Symbol;Acc:HGNC:8]	4.9933	4.9933	2.32	2.80869	0.108247	0.678837	0.02	0.17	0.02	0.05	0	0.36	0.02	0.12
ENSG00000198074	AKR1B10	7	aldo-keto reductase family 1 member B10 [Source:HGNC Symbol;Acc:HGNC:382]	4.9588	4.9588	2.31	40.4194	2.38048e-06	0.000544809	43.98	126.75	15.91	105.37	10.66	75.88	163.45	140.94
ENSG00000157111	TMEM171	5	transmembrane protein 171 [Source:HGNC Symbol;Acc:HGNC:27031]	4.9588	4.9588	2.31	16.1438	0.000599668	0.021587	0.59	2.46	0.46	1.27	0.04	1.23	2.72	3.45
ENSG00000125538	IL1B	2	interleukin 1 beta [Source:HGNC Symbol;Acc:HGNC:5992]	4.9588	4.9588	2.31	8.4814	0.00820169	0.129813	3.48	7.03	9.14	0.89	0.43	2.77	10.63	7.69
ENSG00000171724	VAT1L	16	vesicle amine transport 1 like [Source:HGNC Symbol;Acc:HGNC:29315]	4.9588	4.9588	2.31	5.71361	0.0265364	0.282525	0.08	0.77	0.15	0.08	0	2.28	0.03	0
ENSG00000228113		7	novel transcript, antisense to STEAP4	4.9588	4.9588	2.31	3.39861	0.0790879	0.56551	0.03	0.15	0.02	0.07	0	0.07	0.17	0.2
ENSG00000228060	PABPC4-AS1	1	PABPC4 antisense RNA 1 [Source:HGNC Symbol;Acc:HGNC:40424]	4.9588	4.9588	2.31	2.99138	0.0980498	0.640603	0.03	0.12	0.05	0	0.04	0.12	0.1	0.15
ENSG00000186047	DLEU7	13	deleted in lymphocytic leukemia 7 [Source:HGNC Symbol;Acc:HGNC:17567]	4.9588	4.9588	2.31	2.02463	0.169816	0.870847	0.02	0.09	0.02	0.03	0	0.16	0.1	0
ENSG00000224743	TEX26-AS1	13	TEX26 antisense RNA 1 [Source:HGNC Symbol;Acc:HGNC:42784]	4.9588	4.9588	2.31	1.10189	0.305514	1	0.01	0.06	0	0.02	0	0.01	0.02	0.15
ENSG00000004809	SLC22A16	6	solute carrier family 22 member 16 [Source:HGNC Symbol;Acc:HGNC:20302]	4.9588	4.9588	2.31	1.0832	0.309552	1	0.01	0.04	0	0.02	0	0.03	0.03	0.05
ENSG00000105639	JAK3	19	Janus kinase 3 [Source:HGNC Symbol;Acc:HGNC:6193]	4.9246	4.9246	2.3	23.3068	8.49713e-05	0.00570499	6.37	13.18	1.3	16.76	1.07	12.4	16.77	10.37
ENSG00000177675	CD163L1	12	CD163 molecule like 1 [Source:HGNC Symbol;Acc:HGNC:30375]	4.9246	4.9246	2.3	18.646	0.000290346	0.0131579	3.91	9.4	2.23	9.31	0.18	12.91	9.77	5.52
ENSG00000160883	HK3	5	hexokinase 3 [Source:HGNC Symbol;Acc:HGNC:4925]	4.9246	4.9246	2.3	13.9392	0.00118925	0.0344784	0.46	1.49	0.24	1.1	0.04	2.07	1.15	1.23
ENSG00000242163		14	ribosomal protein S24 (RPS24) pseudogene	4.9246	4.9246	2.3	7.35375	0.0129004	0.175443	0.07	0.42	0.05	0.17	0	0.18	0.31	0.76
ENSG00000211899	IGHM	14	immunoglobulin heavy constant mu [Source:HGNC Symbol;Acc:HGNC:5541]	4.9246	4.9246	2.3	3.33279	0.082525	0.579969	0.05	0.17	0	0.15	0	0.22	0.29	0
ENSG00000219814	RPL23AP47	6	ribosomal protein L23a pseudogene 47 [Source:HGNC Symbol;Acc:HGNC:36576]	4.9246	4.9246	2.3	1.10061	0.30579	1	0.01	0.05	0	0.02	0	0.03	0.02	0.1
ENSG00000232368	FTLP2	X	ferritin light chain pseudogene 2 [Source:HGNC Symbol;Acc:HGNC:4001]	4.9246	4.9246	2.3	1.01049	0.325972	1	0.01	0.03	0.02	0	0	0.06	0.02	0.02
ENSG00000260053	ABCB10P4	15	ABCB10 pseudogene 4 [Source:HGNC Symbol;Acc:HGNC:31130]	4.9246	4.9246	2.3	1.01049	0.325972	1	0.01	0.03	0.02	0	0	0.06	0.02	0.02
ENSG00000152463	OLAH	10	oleoyl-ACP hydrolase [Source:HGNC Symbol;Acc:HGNC:25625]	4.9246	4.9246	2.3	0.926922	0.346891	1	0.01	0.03	0	0.02	0	0.04	0.05	0
ENSG00000274134	MIR6774	16	microRNA 6774 [Source:HGNC Symbol;Acc:HGNC:50202]	4.9246	4.9246	2.3	0.926922	0.346891	1	0.01	0.03	0	0.02	0	0.04	0.05	0
ENSG00000287515		14	novel pseudogene	4.9246	4.9246	2.3	0.926922	0.346891	1	0.01	0.03	0	0.02	0	0.04	0.05	0
ENSG00000234964	FABP5P7	11	fatty acid binding protein 5 pseudogene 7 [Source:HGNC Symbol;Acc:HGNC:31070]	4.8906	4.8906	2.29	31.7801	1.24495e-05	0.00154288	13.2	35.25	6.19	31.07	2.34	35.93	39.04	30.77
ENSG00000008516	MMP25	16	matrix metallopeptidase 25 [Source:HGNC Symbol;Acc:HGNC:14246]	4.8906	4.8906	2.29	18.3986	0.000311243	0.013813	1.79	6.1	1.1	3.9	0.36	5.27	4.54	8.5
ENSG00000236044	FABP5P2	13	fatty acid binding protein 5 pseudogene 2 [Source:HGNC Symbol;Acc:HGNC:31060]	4.8906	4.8906	2.29	13.5553	0.00134638	0.0374413	0.28	0.93	0.15	0.69	0	1.18	1.03	0.57
ENSG00000291144		11	novel transcript	4.8906	4.8906	2.29	7.38048	0.0127592	0.174242	0.08	0.33	0.19	0.05	0	0.28	0.5	0.22
ENSG00000112195	TREML2	6	triggering receptor expressed on myeloid cells like 2 [Source:HGNC Symbol;Acc:HGNC:21092]	4.8906	4.8906	2.29	7.09697	0.0143485	0.18913	0.1	0.33	0.02	0.28	0	0.22	0.46	0.3
ENSG00000242952	RPSAP3	14	ribosomal protein SA pseudogene 3 [Source:HGNC Symbol;Acc:HGNC:19792]	4.8906	4.8906	2.29	3.2864	0.0838519	0.585293	0.03	0.15	0.02	0.07	0	0.1	0.12	0.22
ENSG00000211856	TRAJ33	14	T cell receptor alpha joining 33 [Source:HGNC Symbol;Acc:HGNC:12063]	4.8906	4.8906	2.29	1.74613	0.200263	0.944368	0.02	0.07	0	0.05	0	0.06	0.09	0.07
ENSG00000211796	TRAV16	14	T cell receptor alpha variable 16 [Source:HGNC Symbol;Acc:HGNC:12112]	4.8906	4.8906	2.29	1.55566	0.226371	1	0.02	0.07	0	0.05	0	0.06	0.15	0
ENSG00000234191	LINC01283	X	long intergenic non-protein coding RNA 1283 [Source:HGNC Symbol;Acc:HGNC:50339]	4.8906	4.8906	2.29	1.1734	0.291288	1	0.01	0.06	0.03	0	0	0.16	0	0.02
ENSG00000287815		7	novel transcript	4.8906	4.8906	2.29	1.1734	0.291288	1	0.01	0.06	0.03	0	0	0.16	0	0.02
ENSG00000204022	LIPJ	10	lipase family member J [Source:HGNC Symbol;Acc:HGNC:21773]	4.8906	4.8906	2.29	1.05975	0.314722	1	0.01	0.04	0.02	0	0	0.03	0.03	0.05
ENSG00000251675		5	novel transcript	4.8906	4.8906	2.29	1.05975	0.314722	1	0.01	0.04	0.02	0	0	0.03	0.03	0.05
ENSG00000231300	EZH2P1	21	enhancer of zeste 2 polycomb repressive complex 2 subunit pseudogene 1 [Source:HGNC Symbol;Acc:HGNC:39918]	4.8906	4.8906	2.29	1.02608	0.322351	1	0.01	0.04	0.02	0	0	0.03	0.05	0.02
ENSG00000200175	RNU6-1309P	1	RNA, U6 small nuclear 1309, pseudogene [Source:HGNC Symbol;Acc:HGNC:48272]	4.8906	4.8906	2.29	1.00397	0.328041	1	0.01	0.05	0	0	0.04	0	0.05	0.1
ENSG00000266038	MIR4659A	8	microRNA 4659a [Source:HGNC Symbol;Acc:HGNC:41857]	4.8906	4.8906	2.29	1.00397	0.328041	1	0.01	0.05	0	0	0.04	0	0.05	0.1
ENSG00000273623		7		4.8906	4.8906	2.29	0.906257	0.352206	1	0.01	0.03	0.02	0	0	0.06	0.03	0
ENSG00000147689	FAM83A	8	family with sequence similarity 83 member A [Source:HGNC Symbol;Acc:HGNC:28210]	4.8568	4.8568	2.28	64.6012	6.47523e-08	6.247e-05	15.7	57.88	5.89	32.93	8.28	27.9	69.92	75.84
ENSG00000197629	MPEG1	11	macrophage expressed 1 [Source:HGNC Symbol;Acc:HGNC:29619]	4.8568	4.8568	2.28	26.7551	3.7263e-05	0.00321863	16.2	40.79	13.15	34.82	0.64	62.71	44.67	14.98
ENSG00000136250	AOAH	7	acyloxyacyl hydrolase [Source:HGNC Symbol;Acc:HGNC:548]	4.8568	4.8568	2.28	19.329	0.000240252	0.0115271	1.27	4.09	0.39	2.9	0.53	5.78	3.42	3.06
ENSG00000181374	CCL13	17	C-C motif chemokine ligand 13 [Source:HGNC Symbol;Acc:HGNC:10611]	4.8568	4.8568	2.28	16.8577	0.000485005	0.018659	1.18	4.54	0.93	2.59	0	9.82	3.46	0.34
ENSG00000227507	LTB	6	lymphotoxin beta [Source:HGNC Symbol;Acc:HGNC:6711]	4.8568	4.8568	2.28	14.7963	0.00090629	0.0284589	1.05	2.8	0.61	2.54	0	4.04	3.04	1.31
ENSG00000137078	SIT1	9	signaling threshold regulating transmembrane adaptor 1 [Source:HGNC Symbol;Acc:HGNC:17710]	4.8568	4.8568	2.28	10.1278	0.00439426	0.0848635	0.42	0.93	0.05	1.21	0	1.17	1.32	0.3
ENSG00000113763	UNC5A	5	unc-5 netrin receptor A [Source:HGNC Symbol;Acc:HGNC:12567]	4.8568	4.8568	2.28	7.57007	0.011806	0.165624	0.17	0.45	0.02	0.49	0	0.38	0.53	0.42
ENSG00000283528	TCAF2C	7	TRPM8 channel associated factor 2C [Source:HGNC Symbol;Acc:HGNC:53641]	4.8568	4.8568	2.28	6.44949	0.0188731	0.226632	0.07	0.31	0	0.12	0.11	0.13	0.69	0.12
ENSG00000233093	LINC00892	X	long intergenic non-protein coding RNA 892 [Source:HGNC Symbol;Acc:HGNC:48578]	4.8568	4.8568	2.28	5.43242	0.0295731	0.302344	0.16	0.4	0	0.47	0	0.62	0.45	0.12
ENSG00000249700	SRD5A3-AS1	4	SRD5A3 antisense RNA 1 [Source:HGNC Symbol;Acc:HGNC:44138]	4.8568	4.8568	2.28	4.75548	0.040452	0.369459	0.06	0.27	0.02	0.15	0	0.19	0.14	0.49
ENSG00000225532		6	novel transcript	4.8568	4.8568	2.28	3.0041	0.0980803	0.640679	0.04	0.18	0.12	0	0	0.52	0.02	0
ENSG00000290122		1		4.8568	4.8568	2.28	2.38818	0.137564	0.776004	0.02	0.12	0.02	0.05	0	0.25	0.1	0
ENSG00000253702	LINC02847	8	long intergenic non-protein coding RNA 2847 [Source:HGNC Symbol;Acc:HGNC:54383]	4.8568	4.8568	2.28	1.56319	0.224644	1	0.01	0.06	0.02	0.02	0	0.09	0.07	0.02
ENSG00000256912	GCNAP1	12	GCNA pseudogene 1 [Source:HGNC Symbol;Acc:HGNC:52401]	4.8568	4.8568	2.28	1.08854	0.308392	1	0.01	0.04	0	0	0.04	0.03	0.07	0.02
ENSG00000272398	CD24	6	CD24 molecule [Source:HGNC Symbol;Acc:HGNC:1645]	4.8232	4.8232	2.27	88.933	4.32557e-09	2.40291e-05	113.97	434.22	97.68	200.97	43.26	387.32	580.03	335.31
ENSG00000005844	ITGAL	16	integrin subunit alpha L [Source:HGNC Symbol;Acc:HGNC:6148]	4.8232	4.8232	2.27	19.1078	0.000255353	0.0120037	5.16	10.89	1.1	13.59	0.78	14.72	12.25	5.69
ENSG00000269919		6	novel transcript, sense intronic to PRDM1	4.8232	4.8232	2.27	11.7407	0.00247428	0.0576372	0.13	0.48	0.08	0.05	0.25	0.44	0.53	0.47
ENSG00000197977	ELOVL2	6	ELOVL fatty acid elongase 2 [Source:HGNC Symbol;Acc:HGNC:14416]	4.8232	4.8232	2.27	7.49591	0.0121691	0.168979	0.07	0.35	0.07	0.13	0	0.13	0.57	0.34
ENSG00000264379	SNORD39	9	Small nucleolar RNA SNORD55/SNORD39 [Source:RFAM;Acc:RF00157]	4.8232	4.8232	2.27	4.25719	0.0513729	0.431063	0.07	0.47	0	0.2	0	0.01	0.19	1.21
ENSG00000180061	TMEM150B	19	transmembrane protein 150B [Source:HGNC Symbol;Acc:HGNC:34415]	4.8232	4.8232	2.27	2.83818	0.10652	0.672615	0.04	0.15	0	0.12	0	0.22	0.09	0.15
ENSG00000217060		6	karyopherin alpha 5 (importin alpha 6) (KPNA5) pseudogene	4.8232	4.8232	2.27	2.24052	0.148981	0.811541	0.02	0.13	0.02	0.02	0.04	0.07	0.33	0
ENSG00000265683	SYPL1P2	17	synaptophysin like 1 pseudogene 2 [Source:HGNC Symbol;Acc:HGNC:53547]	4.8232	4.8232	2.27	2.05797	0.165806	0.860938	0.02	0.1	0	0.07	0	0.18	0.07	0.05
ENSG00000140030	GPR65	14	G protein-coupled receptor 65 [Source:HGNC Symbol;Acc:HGNC:4517]	4.7899	4.7899	2.26	23.8837	7.36856e-05	0.00518022	0.43	1.56	0.29	0.97	0.04	1.26	2.68	0.74
ENSG00000264050		17	gap junction protein, alpha 4, 37kDa (GJA4) pseudogene	4.7899	4.7899	2.26	3.69378	0.0679759	0.51364	0.04	0.17	0	0.08	0.04	0.1	0.14	0.27
ENSG00000267484		19	novel transcript, antisense to PLIN3	4.7899	4.7899	2.26	2.90735	0.102594	0.658297	0.02	0.13	0.03	0.03	0	0.07	0.15	0.15
ENSG00000211871	TRAJ18	14	T cell receptor alpha joining 18 [Source:HGNC Symbol;Acc:HGNC:12046]	4.7899	4.7899	2.26	2.82651	0.107199	0.674813	0.04	0.15	0	0.12	0	0.24	0.1	0.1
ENSG00000226107	RPL36AP54	X	ribosomal protein L36a pseudogene 54 [Source:HGNC Symbol;Acc:HGNC:35831]	4.7899	4.7899	2.26	2.7546	0.111501	0.691329	0.06	0.14	0	0	0.18	0.06	0.07	0.3
ENSG00000167749	KLK4	19	kallikrein related peptidase 4 [Source:HGNC Symbol;Acc:HGNC:6365]	4.7899	4.7899	2.26	2.62573	0.120435	0.719766	0.04	0.14	0	0.12	0	0.21	0.21	0
ENSG00000282692		8	novel transcript	4.7899	4.7899	2.26	2.60703	0.120981	0.721707	0.03	0.12	0	0.1	0	0.12	0.12	0.12
ENSG00000291253		12	novel transcript	4.7899	4.7899	2.26	1.45713	0.240508	1	0.02	0.07	0	0	0.07	0.03	0.07	0.1
ENSG00000155629	PIK3AP1	10	phosphoinositide-3-kinase adaptor protein 1 [Source:HGNC Symbol;Acc:HGNC:30034]	4.7568	4.7568	2.25	27.7769	2.95372e-05	0.00276455	2.03	6.06	1.56	4.4	0.14	7.29	8.12	2.76
ENSG00000291138		1	novel transcript	4.7568	4.7568	2.25	24.3148	6.63255e-05	0.00480833	0.39	1.83	0.15	0.6	0.43	0.95	1.2	3.33
ENSG00000198821	CD247	1	CD247 molecule [Source:HGNC Symbol;Acc:HGNC:1677]	4.7568	4.7568	2.25	21.7314	0.000126676	0.00743098	1.52	3.72	0.22	3.92	0.43	3.2	5.74	2.22
ENSG00000197992	CLEC9A	12	C-type lectin domain containing 9A [Source:HGNC Symbol;Acc:HGNC:26705]	4.7568	4.7568	2.25	6.91189	0.0155044	0.198259	0.17	0.44	0.02	0.49	0	0.59	0.5	0.22
ENSG00000147145	LPAR4	X	lysophosphatidic acid receptor 4 [Source:HGNC Symbol;Acc:HGNC:4478]	4.7568	4.7568	2.25	5.73529	0.0258052	0.278044	0.05	0.25	0.1	0.05	0	0.58	0.15	0.02
ENSG00000220875	H3C9P	6	H3 clustered histone 9, pseudogene [Source:HGNC Symbol;Acc:HGNC:18982]	4.7568	4.7568	2.25	3.30856	0.0828852	0.581262	0.03	0.13	0.03	0.05	0	0.15	0.15	0.1
ENSG00000279220	CMKLR2-AS	2	CMKLR2 antisense RNA [Source:HGNC Symbol;Acc:HGNC:48602]	4.7568	4.7568	2.25	2.35048	0.139837	0.783767	0.03	0.11	0	0.08	0	0.04	0.26	0.02
ENSG00000244427	RPS3AP31	8	RPS3A pseudogene 31 [Source:HGNC Symbol;Acc:HGNC:36860]	4.7568	4.7568	2.25	2.26896	0.146549	0.803739	0.05	0.12	0	0	0.14	0.18	0.02	0.17
ENSG00000290099		7	novel transcript	4.7568	4.7568	2.25	1.68501	0.208022	0.962115	0.02	0.08	0	0.05	0	0.13	0.05	0.05
ENSG00000260052		16	novel transcript	4.7568	4.7568	2.25	1.35048	0.25794	1	0.01	0.05	0.03	0	0	0.06	0.05	0.05
ENSG00000213601	KRT18P19	2	keratin 18 pseudogene 19 [Source:HGNC Symbol;Acc:HGNC:33387]	4.7568	4.7568	2.25	1.00775	0.326614	1	0.01	0.04	0	0.02	0	0.01	0.03	0.07
ENSG00000290739		16	novel transcript	4.7568	4.7568	2.25	1.00775	0.326614	1	0.01	0.04	0	0.02	0	0.01	0.03	0.07
ENSG00000228308	LINC01209	3	long intergenic non-protein coding RNA 1209 [Source:HGNC Symbol;Acc:HGNC:49640]	4.7568	4.7568	2.25	0.967244	0.336841	1	0.01	0.05	0	0	0.04	0	0.03	0.12
ENSG00000211938	IGHV3-7	14	immunoglobulin heavy variable 3-7 [Source:HGNC Symbol;Acc:HGNC:5620]	4.7568	4.7568	2.25	0.965031	0.337962	1	0.01	0.07	0	0.03	0	0	0.21	0
ENSG00000257642	C12orf75-AS1	12	C12orf75 antisense RNA 1 [Source:HGNC Symbol;Acc:HGNC:55936]	4.7568	4.7568	2.25	0.862912	0.363741	1	0.01	0.04	0	0.02	0	0.1	0.02	0
ENSG00000162654	GBP4	1	guanylate binding protein 4 [Source:HGNC Symbol;Acc:HGNC:20480]	4.724	4.724	2.24	44.7879	1.12693e-06	0.000364271	6.44	18.75	2.91	15.07	1.35	14.26	28.71	13.28
ENSG00000231971	CT69	6	cancer/testis associated transcript 69 [Source:HGNC Symbol;Acc:HGNC:37196]	4.724	4.724	2.24	17.0584	0.000457275	0.0179506	0.77	2.62	0.34	1.69	0.28	2.81	1.74	3.33
ENSG00000132965	ALOX5AP	13	arachidonate 5-lipoxygenase activating protein [Source:HGNC Symbol;Acc:HGNC:436]	4.724	4.724	2.24	14.9158	0.000873084	0.0278061	1.95	4.78	1.3	4.54	0	5.92	6.02	2.39
ENSG00000255267	LINC02687	11	long intergenic non-protein coding RNA 2687 [Source:HGNC Symbol;Acc:HGNC:54187]	4.724	4.724	2.24	14.8203	0.0008995	0.0283545	0.43	1.67	0.07	1.02	0.21	0.52	1.2	3.28
ENSG00000272545		16	novel transcript	4.724	4.724	2.24	1.78502	0.195512	0.931782	0.01	0.12	0.02	0.02	0	0.04	0.02	0.3
ENSG00000244384	RN7SL359P	2	RNA, 7SL, cytoplasmic 359, pseudogene [Source:HGNC Symbol;Acc:HGNC:46375]	4.724	4.724	2.24	1.44324	0.242691	1	0.02	0.06	0	0	0.07	0.06	0.03	0.1
ENSG00000249141		6	novel protein	4.724	4.724	2.24	1.36203	0.255975	1	0.01	0.08	0.03	0	0	0.04	0.02	0.17
ENSG00000288610		14	novel transcript	4.724	4.724	2.24	0.973615	0.334762	1	0.01	0.05	0	0.02	0	0.06	0	0.1
ENSG00000248208	WDR45P1	4	WD repeat domain 45 pseudogene 1 [Source:HGNC Symbol;Acc:HGNC:52406]	4.724	4.724	2.24	0.960256	0.338553	1	0.01	0.05	0	0	0.04	0.04	0	0.1
ENSG00000201699	RNVU1-24	1	RNA, variant U1 small nuclear 24 [Source:HGNC Symbol;Acc:HGNC:48401]	4.724	4.724	2.24	0.875479	0.360342	1	0.01	0.04	0	0.02	0	0	0.07	0.05
ENSG00000215063	RPL21P2	20	ribosomal protein L21 pseudogene 2 [Source:HGNC Symbol;Acc:HGNC:16539]	4.724	4.724	2.24	0.875479	0.360342	1	0.01	0.04	0	0.02	0	0	0.07	0.05
ENSG00000139329	LUM	12	lumican [Source:HGNC Symbol;Acc:HGNC:6724]	4.6913	4.6913	2.23	35.4954	5.92052e-06	0.000956882	21.36	57.62	22.87	40.24	0.96	83.42	70.76	18.68
ENSG00000172551	MUCL1	12	mucin like 1 [Source:HGNC Symbol;Acc:HGNC:30588]	4.6913	4.6913	2.23	28.6272	2.4438e-05	0.00244438	4.91	21.78	4.03	8.14	2.56	38.91	9.3	17.12
ENSG00000152495	CAMK4	5	calcium/calmodulin dependent protein kinase IV [Source:HGNC Symbol;Acc:HGNC:1464]	4.6913	4.6913	2.23	19.1341	0.000253503	0.0119615	2.33	4.97	0.44	6.38	0.18	5.9	7.83	1.18
ENSG00000224784	S100A15A	1	S100 calcium binding protein A15A (pseudogene) [Source:HGNC Symbol;Acc:HGNC:53871]	4.6913	4.6913	2.23	17.4114	0.000412634	0.0167373	0.35	1.35	0.32	0.69	0.04	1.17	1.41	1.48
ENSG00000204577	LILRB3	19	leukocyte immunoglobulin like receptor B3 [Source:HGNC Symbol;Acc:HGNC:6607]	4.6913	4.6913	2.23	16.7248	0.000504386	0.0192043	0.71	2.05	0.27	1.72	0.14	2.28	1.94	1.92
ENSG00000248282	MTCYBP44	4	MT-CYB pseudogene 44 [Source:HGNC Symbol;Acc:HGNC:52312]	4.6913	4.6913	2.23	11.346	0.00283888	0.0630546	0.2	0.68	0	0.38	0.21	0.33	0.71	1.01
ENSG00000228124	MDN1-AS1	6	MDN1 antisense RNA 1 [Source:HGNC Symbol;Acc:HGNC:40837]	4.6913	4.6913	2.23	2.88206	0.104009	0.663375	0.03	0.13	0	0.03	0.07	0.13	0.1	0.15
ENSG00000020219	CCT8L1P	7	chaperonin containing TCP1 subunit 8 like 1, pseudogene [Source:HGNC Symbol;Acc:HGNC:32153]	4.6913	4.6913	2.23	0.555034	0.465159	1	0	0.02	0	0	0	0	0	0.05
ENSG00000111783	RFX4	12	regulatory factor X4 [Source:HGNC Symbol;Acc:HGNC:9985]	4.6913	4.6913	2.23	0.555034	0.465159	1	0	0.02	0	0	0	0	0	0.05
ENSG00000130287	NCAN	19	neurocan [Source:HGNC Symbol;Acc:HGNC:2465]	4.6913	4.6913	2.23	0.555034	0.465159	1	0	0.02	0	0	0	0	0	0.05
ENSG00000135100	HNF1A	12	HNF1 homeobox A [Source:HGNC Symbol;Acc:HGNC:11621]	4.6913	4.6913	2.23	0.555034	0.465159	1	0	0.02	0	0	0	0	0	0.05
ENSG00000153086	ACMSD	2	aminocarboxymuconate semialdehyde decarboxylase [Source:HGNC Symbol;Acc:HGNC:19288]	4.6913	4.6913	2.23	0.555034	0.465159	1	0	0.02	0	0	0	0	0	0.05
ENSG00000163885	CFAP100	3	cilia and flagella associated protein 100 [Source:HGNC Symbol;Acc:HGNC:26842]	4.6913	4.6913	2.23	0.555034	0.465159	1	0	0.02	0	0	0	0	0	0.05
ENSG00000176029	C11orf16	11	chromosome 11 open reading frame 16 [Source:HGNC Symbol;Acc:HGNC:1169]	4.6913	4.6913	2.23	0.555034	0.465159	1	0	0.02	0	0	0	0	0	0.05
ENSG00000184084		5	ATP synthase, H+ transporting, mitochondrial F0 complex, subunit F6 (ATP5J) pseudogene	4.6913	4.6913	2.23	0.555034	0.465159	1	0	0.02	0	0	0	0	0	0.05
ENSG00000185631	RPL14P6	2	RPL14 pseudogene 6 [Source:HGNC Symbol;Acc:HGNC:54686]	4.6913	4.6913	2.23	0.555034	0.465159	1	0	0.02	0	0	0	0	0	0.05
ENSG00000185792	NLRP9	19	NLR family pyrin domain containing 9 [Source:HGNC Symbol;Acc:HGNC:22941]	4.6913	4.6913	2.23	0.555034	0.465159	1	0	0.02	0	0	0	0	0	0.05
ENSG00000197692	CBX3P7	11	chromobox 3 pseudogene 7 [Source:HGNC Symbol;Acc:HGNC:42879]	4.6913	4.6913	2.23	0.555034	0.465159	1	0	0.02	0	0	0	0	0	0.05
ENSG00000199735	RNU6-227P	17	RNA, U6 small nuclear 227, pseudogene [Source:HGNC Symbol;Acc:HGNC:47190]	4.6913	4.6913	2.23	0.555034	0.465159	1	0	0.02	0	0	0	0	0	0.05
ENSG00000200204	RNU1-22P	16	RNA, U1 small nuclear 22, pseudogene [Source:HGNC Symbol;Acc:HGNC:41963]	4.6913	4.6913	2.23	0.555034	0.465159	1	0	0.02	0	0	0	0	0	0.05
ENSG00000202461	Y_RNA	1	Y RNA [Source:RFAM;Acc:RF00019]	4.6913	4.6913	2.23	0.555034	0.465159	1	0	0.02	0	0	0	0	0	0.05
ENSG00000202569	MIR146B	10	microRNA 146b [Source:HGNC Symbol;Acc:HGNC:32079]	4.6913	4.6913	2.23	0.555034	0.465159	1	0	0.02	0	0	0	0	0	0.05
ENSG00000205184	SLC10A5P1	8	SLC10A5 pseudogene 1 [Source:HGNC Symbol;Acc:HGNC:48930]	4.6913	4.6913	2.23	0.555034	0.465159	1	0	0.02	0	0	0	0	0	0.05
ENSG00000206863	RNU5A-6P	18	RNA, U5A small nuclear 6, pseudogene [Source:HGNC Symbol;Acc:HGNC:42527]	4.6913	4.6913	2.23	0.555034	0.465159	1	0	0.02	0	0	0	0	0	0.05
ENSG00000207021	Y_RNA	17	Y RNA [Source:RFAM;Acc:RF00019]	4.6913	4.6913	2.23	0.555034	0.465159	1	0	0.02	0	0	0	0	0	0.05
ENSG00000207116	RNU6-31P	2	RNA, U6 small nuclear 31, pseudogene [Source:HGNC Symbol;Acc:HGNC:34250]	4.6913	4.6913	2.23	0.555034	0.465159	1	0	0.02	0	0	0	0	0	0.05
ENSG00000207401	Y_RNA	9	Y RNA [Source:RFAM;Acc:RF00019]	4.6913	4.6913	2.23	0.555034	0.465159	1	0	0.02	0	0	0	0	0	0.05
ENSG00000211955	IGHV3-33	14	immunoglobulin heavy variable 3-33 [Source:HGNC Symbol;Acc:HGNC:5596]	4.6913	4.6913	2.23	0.555034	0.465159	1	0	0.02	0	0	0	0	0	0.05
ENSG00000213150		6	novel pseudogene	4.6913	4.6913	2.23	0.555034	0.465159	1	0	0.02	0	0	0	0	0	0.05
ENSG00000215002	RPL23AP59	10	ribosomal protein L23a pseudogene 59 [Source:HGNC Symbol;Acc:HGNC:36920]	4.6913	4.6913	2.23	0.555034	0.465159	1	0	0.02	0	0	0	0	0	0.05
ENSG00000215704	CELA2B	1	chymotrypsin like elastase 2B [Source:HGNC Symbol;Acc:HGNC:29995]	4.6913	4.6913	2.23	0.555034	0.465159	1	0	0.02	0	0	0	0	0	0.05
ENSG00000221819	GAS8-AS1	16	GAS8 antisense RNA 1 [Source:HGNC Symbol;Acc:HGNC:1197]	4.6913	4.6913	2.23	0.555034	0.465159	1	0	0.02	0	0	0	0	0	0.05
[truncated: 60,714 more rows]

## Sheet: B. DEGs overlapping with FerrDb
	DEGs overlapping with FerrDb (Log2FC)
		Human psoriasis (P) vs. perilesional skin (N)
	CHAC1	4.16
	SLC40A1	1.32
	FTH1	0.74
	CYBB	2.83
	IDO1	2.65
	MYCN	2.54
	ADAM23	1.81
	HMOX1	1.63
	SOCS1	1.59
	CGAS	1.43
	HIF1A	1.37
	SLC7A11	1.36
	CTSB	1.28
	ALOX15B	1.26
	SAT1	1.06
	LGMN	1.04
	BID	1.01
	ATP5MC3	1
	GOT1	0.99
	ALOX12B	0.98
	PANX1	0.97
	ELOVL5	0.87
	SLC1A5	0.83
	GJA1	0.83
	TGFBR1	0.81
	G6PD	0.79
	PVT1	0.78
	QSOX1	0.77
	ABCC1	0.76
	PGD	0.73
	DLD	0.72
	IDH1	0.71
	BRD3	-0.66
	PPP1R13L	-0.71
	ALDH3A2	-0.91
	PLA2G6	-1.01
	NUPR1	-1.03
	CA9	-1.82
	PDK4	-2.02
