# Supplementary material for: Ferroptosis of select skin epithelial cells initiates and maintains chronic systemic immune-mediated psoriatic disease
Source: J Clin Invest. 2024 Nov 21;135(2):e183219. doi: 10.1172/JCI183219 (PMC11735110; doi:10.1172/JCI183219)
Supplement: Supplemental table 3 [file jci-135-183219-s080.xlsx]

## Sheet: A. IPA pathways human psoriasis
Ingenuity Canonical Pathway Analysis - human psoriasis patient-matched lesional vs perilesional skin
© 2000-2023 QIAGEN. All rights reserved.
Ingenuity Canonical Pathways	-log(p-value)	Ratio	z-score	Molecules
Pathogen Induced Cytokine Storm Signaling Pathway	31.7	0.313	7.614	AIM2,C3,CASP7,CCL13,CCL18,CCL20,CCL22,CCL3,CCL3L1,CCL4,CCL4L1/CCL4L2,CCL5,CCR1,CCR5,CD163,CD40LG,CGAS,CIITA,CLEC7A,COL15A1,COL16A1,COL17A1,COL21A1,COL28A1,COL4A1,COL4A2,COL4A5,COL6A3,COL6A5,COL6A6,COL7A1,CSF2,CSF2RA,CSF2RB,CXCL1,CXCL10,CXCL11,CXCL12,CXCL13,CXCL16,CXCL17,CXCL2,CXCL3,CXCL8,CXCL9,CXCR2,CXCR4,EDA,FASLG,FOS,FTH1,GPR15LG,GZMB,HLA-DMB,HLA-DOA,HLA-DPA1,HLA-DPB1,HLA-DQA1,HLA-DQA2,HLA-DRA,…
Granulocyte Adhesion and Diapedesis	20.5	0.344	#NUM!	CCL13,CCL18,CCL20,CCL22,CCL3,CCL3L1,CCL4,CCL4L1/CCL4L2,CCL5,CCR1,CCR4,CCR5,CCR7,CLDN1,CLDN12,CLDN16,CLDN17,CLDN23,CLDN7,CLDN8,CSF3R,CXCL1,CXCL10,CXCL11,CXCL12,CXCL13,CXCL16,CXCL17,CXCL2,CXCL3,CXCL8,CXCL9,CXCR2,CXCR4,CXCR6,FPR1,FPR2,FPR3,GNAI3,GPR15LG,HRH2,ICAM1,IL18RAP,IL1R2,IL1RN,IL33,IL36A,IL36G,IL36RN,IL37,ITGA4,ITGB2,MMP1,MMP12,MMP19,MMP25,MMP28,MMP9,SDC4,SELE,SELL,SELPLG,THY1,TNFRSF1B,VCAM1
Agranulocyte Adhesion and Diapedesis	14.6	0.286	#NUM!	CCL13,CCL18,CCL20,CCL22,CCL3,CCL3L1,CCL4,CCL4L1/CCL4L2,CCL5,CCR1,CCR4,CCR5,CCR7,CLDN1,CLDN12,CLDN16,CLDN17,CLDN23,CLDN7,CLDN8,CXCL1,CXCL10,CXCL11,CXCL12,CXCL13,CXCL16,CXCL17,CXCL2,CXCL3,CXCL8,CXCL9,CXCR2,CXCR4,CXCR6,GNAI3,GPR15LG,ICAM1,IL1RN,IL33,IL36A,IL36G,IL36RN,IL37,ITGA4,ITGB2,MMP1,MMP12,MMP19,MMP25,MMP28,MMP9,MYH11,MYH14,MYO1H,PODXL,SDC4,SELE,SELL,SELPLG,VCAM1
Macrophage Classical Activation Signaling Pathway	14.4	0.296	5.078	CCL20,CCL5,CD14,CD40LG,CD80,CD86,CIITA,CSF2,CXCL10,CXCL11,CXCL8,CXCL9,CYBB,DLD,EDA,FASLG,GBP4,HIF1A,HLA-DMB,HLA-DOA,HLA-DPA1,HLA-DPB1,HLA-DQA1,HLA-DQA2,HLA-DRA,HLA-DRB1,HLA-DRB5,IFNGR1,IL12B,IL13RA1,IL15,IL17A,IL17F,IL21,IL23A,IL33,IL36A,IL36G,IL37,IRF8,LBP,LTB,NCF2,NOS2,OSM,PARP14,PARP9,SDHB,SDHD,SOCS1,SOCS3,STAT1,STAT3,TNFSF10,TNFSF14,TNFSF8
Th1 and Th2 Activation Pathway	13.9	0.302	#NUM!	CCR1,CCR4,CCR5,CD247,CD274,CD28,CD3D,CD3E,CD3G,CD4,CD40LG,CD80,CD86,CD8A,CRLF2,CXCR4,CXCR6,GATA3,HAVCR2,HLA-DMB,HLA-DOA,HLA-DPA1,HLA-DPB1,HLA-DQA1,HLA-DQA2,HLA-DRA,HLA-DRB1,HLA-DRB5,ICAM1,ICOS,IFNGR1,IKZF1,IL10RA,IL12B,IL2RA,IL33,IL4R,ITGB2,JAG2,JAK3,PIK3C2G,PIK3CG,PIK3R5,PRKCQ,SOCS1,SOCS3,STAT1,STAT3,STAT4,TGFBR1,TGFBR3,VAV1
Th2 Pathway	12.2	0.314	2.785	CCR1,CCR4,CCR5,CD247,CD28,CD3D,CD3E,CD3G,CD4,CD80,CD86,CRLF2,CXCR4,CXCR6,GATA3,HLA-DMB,HLA-DOA,HLA-DPA1,HLA-DPB1,HLA-DQA1,HLA-DQA2,HLA-DRA,HLA-DRB1,HLA-DRB5,ICAM1,ICOS,IKZF1,IL12B,IL2RA,IL33,IL4R,ITGB2,JAG2,JAK3,PIK3C2G,PIK3CG,PIK3R5,PRKCQ,SOCS3,STAT4,TGFBR1,TGFBR3,VAV1
Th1 Pathway	12.1	0.328	4.49	CCR5,CD247,CD274,CD28,CD3D,CD3E,CD3G,CD4,CD40LG,CD80,CD86,CD8A,GATA3,HAVCR2,HLA-DMB,HLA-DOA,HLA-DPA1,HLA-DPB1,HLA-DQA1,HLA-DQA2,HLA-DRA,HLA-DRB1,HLA-DRB5,ICAM1,ICOS,IFNGR1,IL10RA,IL12B,ITGB2,JAK3,PIK3C2G,PIK3CG,PIK3R5,PRKCQ,SOCS1,SOCS3,STAT1,STAT3,STAT4,VAV1
S100 Family Signaling Pathway	11.9	0.175	4.217	ABCC1,ADGRB1,ADGRD2,ADGRF1,ADGRL3,ADGRL4,ADRA2B,ADRB2,ANXA1,AREG,ATP5F1B,ATP5F1C,BTC,C3AR1,CACNA1H,CACNA2D2,CACNB1,CACNB2,CACNB4,CALCRL,CALM1 (includes others),CAMK2A,CAMK2B,CASP7,CCL20,CCL3,CCL4,CCR1,CCR4,CCR5,CCR7,CCRL2,CD36,CDKN1A,CELSR1,CHRM1,CXCL8,CXCR6,CYBB,EREG,F2R,FCGR1A,FCGR2A,FCGR3A/FCGR3B,FGFR3,FGFRL1,FOS,FPR1,FPR2,FPR3,FZD2,FZD5,FZD8,GABBR1,GPR141,GPR15,GPR17,GPR171,GPR174,GPR183,GPR3…
Wound Healing Signaling Pathway	11.9	0.246	4.064	CCL5,CD40LG,COL15A1,COL16A1,COL17A1,COL21A1,COL28A1,COL4A1,COL4A2,COL4A5,COL6A3,COL6A5,COL6A6,COL7A1,CSF2,CXCL8,EDA,FASLG,FOS,HBEGF,IFNGR1,IL12B,IL15,IL17A,IL17F,IL18RAP,IL1R2,IL1RN,IL21,IL33,IL36A,IL36G,IL36RN,IL37,KRT16,KRT17,KRT6A,KRT6B,KRT6C,KRT71,LAMA5,LAMC2,LTB,MMP1,MMP9,MST1,MST1R,OSM,RALB,RAP2A,RAP2B,SHC1,SHC2,STAT1,TGFA,TGFBR1,TGFBR3,TNFRSF1B,TNFSF10,TNFSF14,TNFSF8,VEGFA
Role Of Osteoblasts In Rheumatoid Arthritis Signaling Pathway	11.5	0.246	4.389	ALPL,BMP3,BMPR1B,CD40LG,CSF2,CTSB,CTSC,CTSF,CTSL,CTSS,CTSZ,CXCL12,CXCL8,EDA,FASLG,FZD2,FZD5,FZD8,IGF1,IGF1R,IL12B,IL15,IL17A,IL17F,IL21,IL33,IL36A,IL36G,IL37,IL6ST,JAK3,LTB,MMP1,MMP12,MMP19,MMP25,MMP28,MMP9,OSM,PIK3C2G,PIK3CG,PIK3R5,SFRP1,SMO,SOST,STAT1,STAT3,STAT4,TCF7L2,TNFSF10,TNFSF14,TNFSF8,VEGFA,WIF1,WNT2,WNT2B,WNT3A,WNT5A,WNT7B,WNT9A
Neutrophil Extracellular Trap Signaling Pathway	11.4	0.206	4.881	ARG2,ATP5F1B,ATP5F1C,ATP5PB,C1QA,C1QB,C1QC,CAMP,CASP10,CASP4,CASP5,CASP7,CCL5,CCR1,CCR5,CD14,CD209,CLEC7A,COL15A1,COL16A1,COL17A1,COL21A1,COL28A1,COL4A1,COL4A2,COL4A5,COL6A3,COL6A5,COL6A6,COL7A1,CXCL8,CXCR2,CYBB,FCAR,FCGR3A/FCGR3B,FGR,FPR1,H4C3,HCK,HIF1A,ITGAL,ITGB2,ITPR1,ITPR3,JCHAIN,LAIR1,LCK,LTF,LYN,MLKL,MMP9,NCF2,NDUFA4,NDUFAB1,NOS2,ORAI1,PIK3C2G,PIK3CG,PIK3R5,PLA2G2F,PLA2G3,PLA2G4D,PLA2G4E,P…
Multiple Sclerosis Signaling Pathway	11.3	0.252	5.078	BID,C1QA,C1QB,C1QC,C3,CAPN3,CD40LG,CSF2,CTLA4,CXCL1,CXCL8,DUSP1,DUSP6,EDA,FASLG,HLA-DMB,HLA-DOA,HLA-DPA1,HLA-DPB1,HLA-DQA1,HLA-DQA2,HLA-DRA,HLA-DRB1,HLA-DRB5,IFNGR1,IL12B,IL15,IL17A,IL17F,IL21,IL22,IL23A,IL26,IL2RA,IL33,IL36A,IL36G,IL37,IL7R,LTB,MMP9,NLRP1,OSM,P2RX7,PARP12,PARP14,PARP9,PLAU,PPARD,STAT1,TLR1,TLR2,TLR8,TNFSF10,TNFSF14,TNFSF8
Glucocorticoid Receptor Signaling	11.2	0.186	#NUM!	A2M,ADRB2,ANXA1,ARG2,ATP5F1B,ATP5F1C,ATP5PB,B2M,BCL2L1,CCL13,CCL3,CCL5,CD163,CD247,CD3D,CD3E,CD3G,CDKN1A,CSF2,CSF2RB,CXCL3,CXCL8,CXCR2,DUSP1,FCGR1A,FOS,GJA1,HLA-DMB,HLA-DOA,HLA-DPA1,HLA-DPB1,HLA-DQA1,HLA-DQA2,HLA-DRA,HLA-DRB1,HLA-DRB5,HSP90B1,HSPA14,HSPA1A/HSPA1B,HSPA2,HSPA4,HSPA5,HSPA8,ICAM1,IGF1,IL10RA,IL13RA1,IL17RE,IL18RAP,IL1R2,IL1RN,IL21R,IL2RA,IL31RA,IL4R,IL6ST,IL7R,JAK3,KRT15,KRT16,KRT17,…
Role of Pattern Recognition Receptors in Recognition of Bacteria and Viruses	10.7	0.282	3.153	C1QA,C1QB,C1QC,C3,C3AR1,CCL5,CD40LG,CLEC7A,CSF2,CXCL8,EDA,EIF2AK2,EIF2S1,FASLG,IFIH1,IL12B,IL15,IL17A,IL17F,IL21,IL33,IL36A,IL36G,IL37,IRF7,LTB,NLRC4,OAS1,OAS2,OAS3,OSM,PIK3C2G,PIK3CG,PIK3R5,PRKCH,PRKCQ,PTX3,SYK,TLR1,TLR2,TLR8,TNFSF10,TNFSF14,TNFSF8
Macrophage Alternative Activation Signaling Pathway	9.3	0.243	2.714	ARG1,CCL22,CD36,CIITA,CXCL13,DUSP1,EIF4EBP1,FCER1G,FOS,FPR1,H4C3,HLA-DMB,HLA-DOA,HLA-DPA1,HLA-DPB1,HLA-DQA1,HLA-DQA2,HLA-DRA,HLA-DRB1,HLA-DRB5,IL10RA,IL12B,IL13RA1,IL1R2,IL1RN,IL33,IL36A,IL36G,IL36RN,IL37,IL4R,IRS2,JAK3,JCHAIN,MRC1,NOS2,PIK3C2G,PIK3CG,PIK3R5,PPARD,PPARGC1A,RXRA,SOCS1,SOCS3,STAT1,STAT3,SYK,TSC22D3,ZC3H12A
IL-10 Signaling	9.19	0.266	-1.406	ARG2,BCL2L1,CCND1,CCR1,CCR5,CD80,CD86,CDKN1A,DUSP1,FCGR2A,FOS,HIF1A,HLA-DMB,HLA-DOA,HLA-DPA1,HLA-DPB1,HLA-DQA1,HLA-DQA2,HLA-DRA,HLA-DRB1,HLA-DRB5,HMOX1,ICAM1,IFNGR1,IL10RA,IL18RAP,IL1R2,IL1RN,IL33,IL36A,IL36G,IL36RN,IL37,IL4R,IL6ST,MAP4K4,NOS2,PRDM1,SOCS3,STAT1,STAT3
Role of Macrophages, Fibroblasts and Endothelial Cells in Rheumatoid Arthritis	9.13	0.205	#NUM!	ADAMTS4,CALM1 (includes others),CAMK2A,CAMK2B,CCL5,CCND1,CSF2,CXCL12,CXCL8,DKK3,DKK4,FCGR1A,FCGR3A/FCGR3B,FOS,FZD2,FZD5,FZD8,ICAM1,IL15,IL17A,IL18RAP,IL1R2,IL1RN,IL32,IL33,IL36A,IL36G,IL36RN,IL37,IL6ST,IRAK2,IRAK3,JCHAIN,LTB,MMP1,NOS2,OSM,PIK3C2G,PIK3CG,PIK3R5,PLCH2,PRKCH,PRKCQ,PRSS3,RALB,RAP2A,RAP2B,SELE,SFRP1,SMO,SOCS1,SOCS3,SOST,STAT3,TCF7L2,TLR1,TLR2,TLR8,TNFRSF1B,VCAM1,VEGFA,WIF1,WNT2,WNT2B,…
Phagosome Formation	9.05	0.167	6.248	ACTR2,ACTR3,ADGRB1,ADGRD2,ADGRF1,ADGRL3,ADGRL4,ADRA2B,ADRB2,AP1S3,APBB1IP,ARPC3,C3,C3AR1,CALCRL,CCR1,CCR4,CCR5,CCR7,CCRL2,CD14,CD209,CD36,CELSR1,CHRM1,CLEC4E,CLEC7A,CR1,CXCR6,F2R,FCAR,FCER1G,FCGR1A,FCGR2A,FCGR3A/FCGR3B,FGR,FPR1,FPR2,FPR3,FZD2,FZD5,FZD8,GABBR1,GPR141,GPR15,GPR17,GPR171,GPR174,GPR183,GPR34,GPR4,GPR65,GPR68,GPR87,GPRC5C,HCK,HMOX1,HRH2,HTR7,ITGA1,ITGA11,ITGA4,ITGAL,ITGAX,ITGB2,ITPR1,…
Atherosclerosis Signaling	8.93	0.278	#NUM!	ALOX12B,ALOX15B,APOD,APOE,APOL1,CD36,CD40LG,CXCL12,CXCL8,CXCR4,F3,ICAM1,IL1RN,IL33,IL36A,IL36G,IL36RN,IL37,ITGA4,ITGB2,LYZ,MMP1,MMP9,MSR1,PLA2G2F,PLA2G3,PLA2G4D,PLA2G4E,PLA2G6,PLA2G7,PNPLA8,S100A8,SELE,SELPLG,SERPINA1,TNFSF14,VCAM1
Hepatic Fibrosis Signaling Pathway	8.88	0.189	3.054	CACNA2D2,CACNB1,CACNB2,CACNB4,CALM1 (includes others),CCDC88A,CCL3,CCL5,CCND1,CD40LG,CXCL8,CYBB,FLT1,FOS,FTH1,FZD2,FZD5,FZD8,GLI2,GLI3,GNAI3,HIF1A,ICAM1,IL17A,IL18RAP,IL1R2,IL1RN,IL33,IL36A,IL36G,IL36RN,IL37,IRAK2,IRAK3,IRS2,ITGA1,ITGA11,ITGA4,ITGAL,ITGAX,ITGB2,KDR,KLF9,LEPR,MMP1,NCF2,PIK3C2G,PIK3CG,PIK3R5,PRKCH,PRKCQ,PTCH1,RAC2,RALB,RAP2A,RAP2B,RHOB,RHOH,RND1,RND3,SDHB,SDHD,SMO,SOD2,SPP1,STAT3,S…
HIF1α Signaling	8.84	0.236	3.355	CAMK2A,CAMK2B,CAMK4,CDKN1A,CYBB,EIF4E,EIF4EBP1,FLT1,HIF1A,HK2,HK3,HMOX1,HSPA14,HSPA1A/HSPA1B,HSPA2,HSPA4,HSPA5,HSPA8,IGF1,IL17A,KDR,LDHA,LDHB,MMP1,MMP12,MMP19,MMP25,MMP28,MMP9,NCF2,NOS2,P4HTM,PIK3C2G,PIK3CG,PIK3R5,PRKCH,PRKCQ,RAC2,RALB,RAN,RAP2A,RAP2B,RORC,SAT1,SLC2A3,SLC2A4,STAT3,TGFA,VEGFA
Hepatic Fibrosis / Hepatic Stellate Cell Activation	8.44	0.237	#NUM!	A2M,CCL5,CCR5,CCR7,CD14,CD40LG,COL15A1,COL16A1,COL17A1,COL21A1,COL28A1,COL4A1,COL4A2,COL4A5,COL6A3,COL6A5,COL6A6,COL7A1,CXCL3,CXCL8,CXCL9,FASLG,FLT1,ICAM1,IFNGR1,IGF1,IGF1R,IGFBP5,IL10RA,IL18RAP,IL1R2,IL4R,KDR,LBP,LEPR,MMP1,MMP9,MYH11,MYH14,MYO1H,STAT1,TGFA,TGFBR1,TNFRSF1B,VCAM1,VEGFA
Neuroinflammation Signaling Pathway	8.37	0.202	3.709	B2M,BIRC5,CALB2,CCL3,CCL5,CD80,CD86,CXCL10,CXCL12,CXCL8,CYBB,FASLG,FOS,GABBR1,GABRA4,GLUL,HLA-DMB,HLA-DOA,HLA-DPA1,HLA-DPB1,HLA-DQA1,HLA-DQA2,HLA-DRA,HLA-DRB1,HLA-DRB5,HMOX1,ICAM1,IDE,IFNGR1,IL12B,IL34,IRAK2,IRAK3,IRF7,JAK3,KLK1,MAPK15,MAPK6,MAPT,MMP9,NCF2,NOS2,P2RX7,PIK3C2G,PIK3CG,PIK3R5,PLA2G2F,PLA2G3,PLA2G4D,PLA2G4E,PLA2G6,RAC2,SLC1A2,SNCA,SOD2,STAT1,SYK,TGFBR1,TGFBR3,TLR1,TLR2,TLR8,TYROBP,VCA…
Cardiac Hypertrophy Signaling (Enhanced)	8.29	0.173	1.912	ADCY2,ADCY6,ADRA2B,ADRB2,CACNA2D2,CACNB1,CACNB2,CACNB4,CALM1 (includes others),CAMK2A,CAMK2B,CD40LG,CSF2,CSF2RB,CXCL8,CXCR2,CYBB,EDA,EIF4E,EIF4EBP1,FASLG,FGFR3,FGFRL1,FZD2,FZD5,FZD8,GDPD3,GNA15,GNAI3,GUCY1A1,HDAC5,HSPB7,IGF1,IGF1R,IL10RA,IL12B,IL13RA1,IL15,IL17A,IL17F,IL17RE,IL18RAP,IL1R2,IL21,IL21R,IL2RA,IL31RA,IL33,IL36A,IL36G,IL37,IL4R,IL6ST,IL7R,ITGA1,ITGA11,ITGA4,ITGAL,ITGAX,ITGB2,ITPR1,ITPR…
MSP-RON Signaling In Macrophages Pathway	8.01	0.277	-0.87	ARG1,CIITA,FOS,HLA-DMB,HLA-DOA,HLA-DPA1,HLA-DPB1,HLA-DQA1,HLA-DQA2,HLA-DRA,HLA-DRB1,HLA-DRB5,IFNGR1,IL12B,ITGB2,KLK1,KLK10,KLK13,KLK6,KLK8,MST1,MST1R,NOS2,PIK3C2G,PIK3CG,PIK3R5,RALB,RAP2A,RAP2B,SOCS1,SOCS3,STAT1,STAT3
Osteoarthritis Pathway	7.82	0.216	2.92	ADAMTS4,ALPL,ANKH,ANXA5,CASP10,CASP4,CASP5,CASP7,CXCL8,CXCR2,ELF3,FGFR3,FZD2,FZD5,FZD8,GLI2,GLI3,HIF1A,IL18RAP,IL1R2,ITGA1,ITGA11,ITGA4,ITGAL,ITGAX,ITGB2,MMP1,MMP12,MMP9,NAMPT,NOS2,P2RX7,PPARD,PPARGC1A,PTCH1,S100A8,S100A9,SDC4,SERPINA12,SLC39A8,SMO,SOX9,SPP1,TCF7L2,TGFBR1,TIMP3,TLR2,TNFRSF1B,VEGFA,WNT3A,ZNF875
Pathogenesis of Multiple Sclerosis	7.28	0.889	#NUM!	CCL3,CCL4,CCL5,CCR1,CCR5,CXCL10,CXCL11,CXCL9
HMGB1 Signaling	7.07	0.234	3.266	CD40LG,CSF2,CXCL8,EDA,FASLG,FOS,HAT1,ICAM1,IFNGR1,IL12B,IL15,IL17A,IL17F,IL21,IL33,IL36A,IL36G,IL37,KAT2A,LTB,OSM,PIK3C2G,PIK3CG,PIK3R5,PLAT,RAC2,RALB,RAP2A,RAP2B,RHOB,RHOH,RND1,RND3,SELE,TNFRSF1B,TNFSF10,TNFSF14,TNFSF8,VCAM1
PD-1, PD-L1 cancer immunotherapy pathway	6.88	0.271	-2.858	B2M,BCL2L1,CD247,CD274,CD28,CD80,HLA-DMB,HLA-DOA,HLA-DPA1,HLA-DPB1,HLA-DQA1,HLA-DQA2,HLA-DRA,HLA-DRB1,HLA-DRB5,IFNGR1,IL12B,IL2RA,JAK3,LCK,LCP2,PDCD1,PDCD1LG2,PIK3C2G,PIK3CG,PIK3R5,PRKCQ,RASGRP1,TNFRSF1B
Crosstalk between Dendritic Cells and Natural Killer Cells	6.73	0.286	4.082	CAMK2A,CAMK2B,CCR7,CD209,CD226,CD28,CD40LG,CD69,CD80,CD83,CD86,CSF2,CSF2RB,FASLG,FSCN1,HLA-DRA,HLA-DRB1,HLA-DRB5,IL12B,IL15,ITGAL,LTB,PRF1,TNFRSF1B,TNFSF10,TYROBP
Role of JAK1 and JAK3 in γc Cytokine Signaling	6.71	0.319	#NUM!	BLNK,CRLF2,IL15,IL21,IL21R,IL2RA,IL4R,IL7R,IRS2,JAK3,PIK3C2G,PIK3CG,PIK3R5,RALB,RAP2A,RAP2B,SHC1,SOCS1,SOCS3,STAT1,STAT3,SYK
Role of Hypercytokinemia/hyperchemokinemia in the Pathogenesis of Influenza	6.66	0.291	4.6	AREG,CCL3,CCL4,CCL5,CXCL10,CXCL3,CXCL8,EIF2AK2,IFIT3,IL12B,IL17A,IL1RN,IL33,IL36A,IL36G,IL36RN,IL37,IRF7,ISG15,MX1,OAS1,OAS2,OAS3,RSAD2,STAT1
LXR/RXR Activation	6.53	0.252	-1.8	ABCG4,APOD,APOE,APOL1,ARG2,C3,CD14,CD36,HMGCR,IL18RAP,IL1R2,IL1RN,IL33,IL36A,IL36G,IL36RN,IL37,LBP,LYZ,MLXIPL,MMP9,MSR1,NCOR2,NOS2,PON3,RXRA,S100A8,SAA1,SCD,SERPINA1,TNFRSF1B
Axonal Guidance Signaling	6.51	0.165	#NUM!	ABLIM2,ACTR2,ACTR3,ADAM12,ADAM19,ADAM23,ADAM33,ADAM9,ADAMDEC1,ADAMTS14,ADAMTS4,ADAMTS9,ARPC3,BMP3,CXCL12,CXCR4,EFNB2,EIF4E,EPHA2,EPHB2,EPHB6,FZD2,FZD5,FZD8,GIT1,GLI2,GLI3,GNA15,GNAI3,IGF1,ITGA1,ITGA11,ITGA4,ITGAL,ITGAX,ITGB2,MMP1,MMP12,MMP25,MMP28,MMP9,NGEF,NRP2,NTF4,NTN1,PIK3C2G,PIK3CG,PIK3R5,PLCH2,PLXNA2,PLXNA3,PLXNB3,PRKCH,PRKCQ,PSMD14,PTCH1,RAC2,RALB,RAP2A,RAP2B,RND1,SEMA3D,SEMA4G,SEMA6C,SEMA…
CDX Gastrointestinal Cancer Signaling Pathway	6.51	0.213	-0.762	BMP3,CCND1,CD40LG,CSF2,CXCL8,CYBB,EDA,FASLG,FOS,FZD2,FZD5,FZD8,HBEGF,IL12B,IL15,IL17A,IL17F,IL21,IL33,IL36A,IL36G,IL37,JAK3,LTB,NCF2,OSM,PIK3C2G,PIK3CG,PIK3R5,RAC2,SLC15A1,SMO,STAT3,TCF7L2,TNFSF10,TNFSF14,TNFSF8,WNT2,WNT2B,WNT3A,WNT5A,WNT7B,WNT9A
Airway Pathology in Chronic Obstructive Pulmonary Disease	6.43	0.254	#NUM!	APOD,CCL20,CD40LG,CSF2,CXCL1,CXCL3,CXCL8,EDA,FASLG,GZMB,IL12B,IL15,IL17A,IL17F,IL21,IL22,IL23A,IL33,IL36A,IL36G,IL37,LCN2,LTB,MMP1,MMP9,OSM,PRF1,TNFSF10,TNFSF14,TNFSF8
Natural Killer Cell Signaling	6.33	0.212	4.529	B2M,CD226,CD247,CD48,FASLG,FCER1G,FCGR2A,FCGR3A/FCGR3B,HSPA14,HSPA1A/HSPA1B,HSPA2,HSPA4,HSPA5,HSPA8,IL12B,IL15,IL18RAP,ITGAL,JAK3,KLRB1,LAIR1,LCK,LCP2,LILRB1,MAP3K5,MAP3K9,PIK3C2G,PIK3CG,PIK3R5,PRKCQ,RAC2,RALB,RAP2A,RAP2B,SH2D1A,STAT4,SYK,TNFSF10,TYROBP,VAV1,WASL,WIPF1
BAG2 Signaling Pathway	6.27	0.286	0.905	CDKN1A,CTSB,HSPA14,HSPA1A/HSPA1B,HSPA2,HSPA4,HSPA5,HSPA8,MAPT,PRKN,PSMA1,PSMA3,PSMA4,PSMA5,PSMA7,PSMB1,PSMB6,PSMC4,PSMC6,PSMD1,PSMD12,PSMD14,PSMD6,PSME2
Tumor Microenvironment Pathway	6.24	0.218	4.003	ARG1,CCND1,CD274,CSF2,CSPG4,CTLA4,CXCL12,CXCL8,CXCR4,FASLG,FOS,HIF1A,ICAM1,IDO1,IGF1,LEPR,MMP1,MMP12,MMP19,MMP25,MMP28,MMP9,NOS2,OSM,PDCD1LG2,PIK3C2G,PIK3CG,PIK3R5,PLAU,RALB,RAP2A,RAP2B,SLC16A1,SLC2A3,SLC2A4,SPP1,STAT3,TNC,VEGFA
Role of IL-17A in Psoriasis	6.12	0.643	3	CCL20,CXCL1,CXCL3,CXCL8,DEFB4A/DEFB4B,IL17A,S100A7,S100A8,S100A9
STAT3 Pathway	6.08	0.237	1.528	BMPR1B,CDC25A,CDKN1A,CSF2RB,CXCR2,FGFR3,FLT1,IGF1,IGF1R,IL10RA,IL13RA1,IL17RE,IL18RAP,IL1R2,IL21R,IL2RA,IL31RA,IL4R,IL6ST,IL7R,KDR,MAP3K9,RALB,RAP2A,RAP2B,SOCS1,SOCS3,STAT3,TGFA,TGFBR1,TGFBR3,VEGFA
Huntington's Disease Signaling	5.98	0.187	0.447	ATP5F1B,ATP5F1C,ATP5PB,ATP5PF,BCL2L1,CAPN3,CASP10,CASP4,CASP5,CASP7,CDK5R1,CLTC,CYCS,DNM1,DNM1L,GNA15,HDAC5,HSPA14,HSPA1A/HSPA1B,HSPA2,HSPA4,HSPA5,HSPA8,IGF1,IGF1R,ITPR1,NCOR2,NSF,PIK3C2G,PIK3CG,PIK3R5,PRKCH,PRKCQ,PSMA1,PSMA3,PSMA4,PSMA5,PSMA7,PSMB1,PSMB6,PSMC4,PSMC6,PSMD1,PSMD12,PSMD14,PSMD6,PSME2,SDHB,SDHD,SGK1,SHC1,SHC2,SNCA
GM-CSF Signaling	5.95	0.3	2.236	BCL2A1,BCL2L1,CAMK2A,CAMK2B,CCND1,CSF2,CSF2RA,CSF2RB,ETS1,HCK,LYN,PIK3C2G,PIK3CG,PIK3R5,RALB,RAP2A,RAP2B,RUNX1,SHC1,STAT1,STAT3
Erythropoietin Signaling Pathway	5.93	0.215	-1.151	BCL2L1,CCND1,CD40LG,CSF2,CSF2RB,CXCL8,EDA,FASLG,FOS,HIF1A,IL12B,IL15,IL17A,IL17F,IL21,IL33,IL36A,IL36G,IL37,IRS2,ITPR1,ITPR3,LTB,OSM,PIK3C2G,PIK3CG,PIK3R5,PRKCH,PRKCQ,RAC2,RALB,RAP2A,RAP2B,SHC1,SHC2,TNFSF10,TNFSF14,TNFSF8
Role of Cytokines in Mediating Communication between Immune Cells	5.93	0.333	#NUM!	CSF2,CXCL8,IL12B,IL15,IL17A,IL17F,IL1RN,IL20,IL21,IL22,IL23A,IL26,IL32,IL33,IL36A,IL36G,IL36RN,IL37
Role Of Osteoclasts In Rheumatoid Arthritis Signaling Pathway	5.81	0.181	3	ACP5,ADAM12,ADAM19,ADAM23,ADAM33,ADAM9,BLNK,CALM1 (includes others),CAMK4,CCND1,COL15A1,COL16A1,COL17A1,COL21A1,COL28A1,COL4A1,COL4A2,COL4A5,COL6A3,COL6A5,COL6A6,COL7A1,CSF2,FCGR1A,FCGR2A,FCGR3A/FCGR3B,FOS,IL17A,IL18RAP,IL1R2,LCP2,MAP3K5,MMP1,MMP12,MMP19,MMP25,MMP28,MMP9,PIK3C2G,PIK3CG,PIK3R5,RAC2,RALB,RAP2A,RAP2B,RHOB,RHOH,RND1,RND3,SFRP1,SHC1,SHC2,SPP1,SYK,TNFRSF1B,TYROBP
Leukocyte Extravasation Signaling	5.79	0.207	4.747	ACTN1,CLDN1,CLDN12,CLDN16,CLDN17,CLDN23,CLDN7,CLDN8,CXCL12,CXCR4,CYBB,EDIL3,GNAI3,ICAM1,ITGA4,ITGAL,ITGB2,ITK,MMP1,MMP12,MMP19,MMP25,MMP28,MMP9,NCF2,PIK3C2G,PIK3CG,PIK3R5,PRKCH,PRKCQ,RAC2,RASGRP1,RHOH,SELPLG,THY1,TIMP3,VAV1,VCAM1,WASL,WIPF1
GP6 Signaling Pathway	5.71	0.236	1.347	APBB1IP,CALM1 (includes others),COL15A1,COL16A1,COL17A1,COL21A1,COL28A1,COL4A1,COL4A2,COL4A5,COL6A3,COL6A5,COL6A6,COL7A1,FCER1G,FYB1,ITK,ITPR1,LAMA5,LAMC2,LAMC3,LCP2,LYN,PIK3C2G,PIK3CG,PIK3R5,PRKCH,PRKCQ,SYK,VAV1
Differential Regulation of Cytokine Production in Intestinal Epithelial Cells by IL-17A and IL-17F	5.61	0.478	3.317	CCL3,CCL4,CCL5,CSF2,CXCL1,DEFB1,DEFB4A/DEFB4B,IL12B,IL17A,IL17F,LCN2
IL-23 Signaling Pathway	5.61	0.348	2.5	CSF2,HIF1A,IL12B,IL17A,IL17F,IL21,IL22,IL23A,PIK3C2G,PIK3CG,PIK3R5,RORC,RUNX1,SOCS3,STAT3,STAT4
Hepatic Cholestasis	5.5	0.204	#NUM!	ABCC1,ABCC3,ADCY2,ADCY6,CD14,CD40LG,CSF2,CXCL8,CYP3A5,CYP7B1,EDA,FASLG,GUCY1A1,IL12B,IL15,IL17A,IL17F,IL18RAP,IL1R2,IL1RN,IL21,IL33,IL36A,IL36G,IL36RN,IL37,IRAK2,IRAK3,LBP,LTB,OSM,PRKCH,PRKCQ,RXRA,SLCO3A1,TNFRSF1B,TNFSF10,TNFSF14,TNFSF8
Colorectal Cancer Metastasis Signaling	5.49	0.185	1.809	ADCY2,ADCY6,BCL2L1,BIRC5,CCND1,FOS,FZD2,FZD5,FZD8,GNA15,GNAI3,GUCY1A1,IFNGR1,IL6ST,JAK3,MMP1,MMP12,MMP19,MMP25,MMP28,MMP9,NOS2,PIK3C2G,PIK3CG,PIK3R5,PTGER3,RAC2,RALB,RALGDS,RAP2A,RAP2B,RHOB,RHOH,RND1,RND3,SMO,STAT1,STAT3,TCF7L2,TGFBR1,TLR1,TLR2,TLR8,VEGFA,WNT2,WNT2B,WNT3A,WNT5A,WNT7B,WNT9A
Pulmonary Healing Signaling Pathway	5.44	0.201	2.846	BMPR1B,CCNB1,CCND1,CSF2,CXCL12,CXCR4,FGR,FZD2,FZD5,FZD8,HBEGF,HCK,HIF1A,KDR,LCK,LYN,MMP1,MMP12,MMP19,MMP25,MMP28,MMP9,PRKCH,PRKCQ,RALB,RAP2A,RAP2B,SMO,STAT3,TCF7L2,TLR2,TNFRSF1B,VEGFA,WNT2,WNT2B,WNT3A,WNT5A,WNT7B,WNT9A,YES1
Pulmonary Fibrosis Idiopathic Signaling Pathway	5.4	0.175	0.927	AREG,BIRC5,CCND1,COL15A1,COL16A1,COL17A1,COL21A1,COL28A1,COL4A1,COL4A2,COL4A5,COL6A3,COL6A5,COL6A6,COL7A1,CXCL12,EFNB2,EIF4EBP1,EZH1,F2R,FGFR3,FGFRL1,FOS,FZD2,FZD5,FZD8,GLI2,IL13RA1,IL17A,IL6ST,MMP1,MMP12,MMP19,MMP25,MMP28,MMP9,PIK3C2G,PIK3CG,PIK3R5,PLAU,PRKN,RALB,RAP2A,RAP2B,SFTPC,SMO,STAT3,TCF7L2,TGFA,TGFBR1,TGFBR3,WNT2,WNT2B,WNT3A,WNT5A,WNT7B,WNT9A
IL-17 Signaling	5.32	0.203	4.542	CCL20,CCL22,CD40LG,CSF2,CXCL1,CXCL3,CXCL8,DEFB1,DEFB4A/DEFB4B,EDA,FASLG,FOS,HSP90B1,IL12B,IL15,IL17A,IL17F,IL17RE,IL21,IL33,IL36A,IL36G,IL37,LCN2,LTB,MMP9,NOS2,OSM,PIK3C2G,PIK3CG,PIK3R5,RALB,RAP2A,RAP2B,TNFSF10,TNFSF14,TNFSF8,VEGFA
Mitochondrial Dysfunction	5.25	0.171	-1.953	ACADL,ARG2,ATP12A,ATP1A2,ATP1B1,ATP1B3,ATP5F1B,ATP5F1C,ATP5MC3,ATP5MG,ATP5PB,ATP5PF,BID,CACNA1H,CACNA2D2,CACNB1,CACNB2,CACNB4,CALM1 (includes others),CAMK2A,CAMK2B,CAPN3,CLIC2,COX5A,COX6C,COX7A2,COX7B,COX7C,CYB5R3,CYCS,DLD,DNM1L,GPX3,GSTM2,ITPR1,ITPR3,MAOB,MAP3K5,MAPT,NDUFA4,NDUFAB1,NOS1,PIK3C2G,PIK3CG,PIK3R5,PPARGC1A,PPIF,PRKN,SDHB,SDHD,SNCA,SOD2,TOMM70,UCP2,UQCR10,UQCRFS1,UQCRH,UQCRQ,VDAC3
LPS/IL-1 Mediated Inhibition of RXR Function	5.23	0.185	2.53	ABCC3,ACSBG1,ACSF2,ACSL5,ALAS1,ALDH1A3,ALDH3A2,ALDH5A1,APOE,CD14,CHST1,CHST11,CHST12,CHST2,CYP3A5,FABP5,FMO5,GSTA3,GSTM2,GSTM3,GSTO1,HMGCS1,HMGCS2,HS3ST1,HS3ST3A1,HS3ST3B1,HS3ST6,IL18RAP,IL1R2,IL1RN,IL33,IL36A,IL36G,IL36RN,IL37,IL4I1,LBP,MAOB,PAPSS2,PPARGC1A,RXRA,SLC27A1,SMOX,SOD3,SULT2B1,TNFRSF1B,UST
TREM1 Signaling	5.21	0.273	4.583	CASP5,CCL3,CD83,CD86,CIITA,CSF2,CXCL3,CXCL8,DEFB4A/DEFB4B,ICAM1,ITGAX,LAT2,NLRC3,NLRC4,NLRP2,STAT3,TLR1,TLR2,TLR8,TREM1,TYROBP
Antigen Presentation Pathway	5.17	0.359	#NUM!	B2M,CALR,CD74,CIITA,HLA-DMB,HLA-DOA,HLA-DPA1,HLA-DPB1,HLA-DQA1,HLA-DQA2,HLA-DRA,HLA-DRB1,HLA-DRB5,PSMB6
Endothelin-1 Signaling	4.93	0.196	2.271	ADCY2,ADCY6,CASP10,CASP4,CASP5,CASP7,FOS,GNA15,GNAI3,GUCY1A1,GUCY1A2,HMOX1,ITPR1,ITPR3,MAPK15,MAPK6,NOS1,NOS2,PIK3C2G,PIK3CG,PIK3R5,PLA2G2F,PLA2G3,PLA2G4D,PLA2G4E,PLA2G6,PLA2G7,PLCH2,PNPLA8,PRKCH,PRKCQ,PTGS1,RALB,RAP2A,RAP2B,SHC1,SHC2,SHF
Synaptogenesis Signaling Pathway	4.9	0.171	0.866	ACTR2,ACTR3,ADCY2,ADCY6,AP2S1,APOE,ARPC3,CACNA2D2,CACNB1,CACNB2,CACNB4,CALM1 (includes others),CAMK2A,CAMK2B,CDH12,CDH26,CDH3,CNTNAP2,EFNB2,EIF4EBP1,EPHA2,EPHB2,EPHB6,FGR,GUCY1A1,HCK,HSPA8,ITPR1,ITSN2,LCK,LRP8,LYN,MAPT,MARCKS,NRXN3,NSF,PIK3C2G,PIK3CG,PIK3R5,RAB5A,RALB,RAP2A,RAP2B,RASGRP1,SHC1,SHC2,SHF,SNCA,SNCG,SYT17,SYT8,THBS3,WASL,YES1
Fcγ Receptor-mediated Phagocytosis in Macrophages and Monocytes	4.79	0.245	3.962	ACTR2,ACTR3,ARPC3,CSF2,FCGR1A,FCGR2A,FCGR3A/FCGR3B,FGR,FYB1,HCK,HMOX1,LCP2,LYN,PIK3C2G,PIK3CG,PLA2G6,PRKCH,PRKCQ,RAB11A,RAC2,SYK,VAV1,YES1
Acute Phase Response Signaling	4.64	0.195	3.53	A2M,C1QA,C1QB,C1QC,C1R,C1S,C3,CFB,CRABP2,FOS,HMOX1,HMOX2,IL1RN,IL33,IL36A,IL36G,IL36RN,IL37,IL6ST,LBP,MAP3K5,OSM,OSMR,PIK3CG,RALB,RAP2A,RAP2B,SAA1,SERPINA1,SHC1,SOCS1,SOCS3,SOD2,STAT3,TNFRSF1B,VWF
IL-6 Signaling	4.63	0.217	2.746	A2M,CD14,CXCL8,FOS,HSPB7,IL18RAP,IL1R2,IL1RN,IL33,IL36A,IL36G,IL36RN,IL37,IL6ST,LBP,MAP4K4,PIK3C2G,PIK3CG,PIK3R5,RALB,RAP2A,RAP2B,SHC1,SOCS1,SOCS3,STAT3,TNFRSF1B,VEGFA
VDR/RXR Activation	4.56	0.256	1.291	CAMP,CCL5,CCNC,CD14,CDKN1A,CSF2,CXCL10,CYP24A1,HSD17B2,IGFBP5,KLK6,MXD1,NCOR2,PPARD,PRKCH,PRKCQ,RXRA,SERPINB1,SPP1,TRPV6
Tumoricidal Function of Hepatic Natural Killer Cells	4.5	0.417	2.121	BID,CASP7,CYCS,FASLG,GZMB,ICAM1,ITGAL,PRF1,SERPINB9,SRGN
IL-8 Signaling	4.49	0.186	4.768	ANGPT2,BCL2L1,CCND1,CSTB,CXCL1,CXCL8,CXCR2,CYBB,EIF4EBP1,FLT1,FOS,GNA15,GNAI3,HBEGF,HMOX1,ICAM1,IRAK2,IRAK3,ITGAX,ITGB2,KDR,MAP4K4,MMP9,NCF2,PIK3C2G,PIK3CG,PIK3R5,PRKCH,PRKCQ,RAC2,RALB,RAP2A,RAP2B,RHOB,RHOH,RND1,RND3,VCAM1,VEGFA
Insulin Secretion Signaling Pathway	4.44	0.173	2.469	ADCY2,ADCY6,CACNA1H,CACNA2D2,CACNB1,CACNB2,CACNB4,CAMK2A,CAMK2B,CLCN3,DLD,EIF2S1,EIF4A3,EIF4E,EIF4EBP1,FGR,FURIN,GNA15,GUCY1A1,HCK,ITPR1,ITPR3,JAK3,LCK,LYN,NSF,PCSK2,PIK3C2G,PIK3CG,PIK3R5,PLCH2,PRKCH,PRKCQ,PRLR,RYR3,SEC11C,SEC61B,SEC61G,SLC2A3,SLC2A4,SPCS3,SRP9,SSR3,STAT1,STAT3,STAT4,YES1
Myelination Signaling Pathway	4.43	0.165	-0.272	BMP3,BMPR1B,CALM1 (includes others),EIF4E,EIF4EBP1,ERBB4,FGFR3,FGFRL1,FGR,FOS,FZD2,FZD5,FZD8,GLI2,GLI3,GPR17,HCK,HDAC5,HMGCR,ID4,IDI1,IGF1,IGF1R,ITGB2,KLK1,LAMA5,LAMC2,LAMC3,LCK,LMNB1,LYN,MTHFD2,NRG1,PIK3C2G,PIK3CG,PIK3R5,POU3F1,RALB,RAP2A,RAP2B,SCD,SLC16A1,SMO,SOX10,TCF7L2,WNT2,WNT2B,WNT3A,WNT5A,WNT7B,WNT9A,XAF1,YES1,ZNF875
Protein Ubiquitination Pathway	4.39	0.172	#NUM!	B2M,CDC20,CRYAB,DNAJB11,DNAJB2,DNAJB9,DNAJC22,HSP90B1,HSPA12A,HSPA13,HSPA14,HSPA1A/HSPA1B,HSPA2,HSPA4,HSPA5,HSPA8,HSPB7,HSPE1,HSPH1,PAN2,PRKN,PSMA1,PSMA3,PSMA4,PSMA5,PSMA7,PSMB1,PSMB6,PSMC4,PSMC6,PSMD1,PSMD12,PSMD14,PSMD6,PSME2,SACS,SMO,UBE2E1,UBE2F,UBE2G1,UBE2L6,UBE2N,UCHL3,USP14,USP18,USP2,USP38
FAT10 Signaling Pathway	4.39	0.286	#NUM!	MAP1LC3B,PSMA1,PSMA3,PSMA4,PSMA5,PSMA7,PSMB1,PSMB6,PSMC4,PSMC6,PSMD1,PSMD12,PSMD14,PSMD6,PSME2,UBA6
Role of Osteoblasts, Osteoclasts and Chondrocytes in Rheumatoid Arthritis	4.35	0.18	#NUM!	ACP5,ADAMTS4,ALPL,BMP3,BMPR1B,CALM1 (includes others),CSF2,DKK3,DKK4,FOS,FZD2,FZD5,FZD8,IGF1,IL17A,IL18RAP,IL1R2,IL1RN,IL33,IL36A,IL36G,IL36RN,IL37,MAP3K5,MMP1,PIK3C2G,PIK3CG,PIK3R5,SFRP1,SMO,SOST,SPP1,TCF7L2,TNFRSF1B,WIF1,WNT2,WNT2B,WNT3A,WNT5A,WNT7B,WNT9A
p38 MAPK Signaling	4.34	0.217	3.266	CDC25B,DUSP1,EEF2K,FASLG,HSPB7,IL18RAP,IL1R2,IL1RN,IL33,IL36A,IL36G,IL36RN,IL37,IRAK2,IRAK3,MAP3K5,MAPT,MEF2D,PLA2G2F,PLA2G3,PLA2G4D,PLA2G4E,PLA2G6,STAT1,TGFBR1,TNFRSF1B
IL-12 Signaling and Production in Macrophages	4.33	0.178	1.234	APOD,APOE,APOL1,C3,CALM1 (includes others),CCR5,CD40LG,CD47,CSF2,FCGR1A,FCGR2A,FCGR3A/FCGR3B,FOS,GATA3,IFIH1,IFNGR1,IL10RA,IL12B,IL23A,IL6ST,IRF8,JCHAIN,LCK,LYZ,MST1,MST1R,NOS2,PIK3C2G,PIK3CG,PIK3R5,PRKCH,PRKCQ,PRLR,RXRA,S100A8,SELE,SERPINA1,SOCS3,STAT1,STAT3,STAT4,TLR2
Xenobiotic Metabolism Signaling	4.3	0.168	#NUM!	ABCC3,ALDH1A3,ALDH3A2,ALDH5A1,CAMK2A,CAMK2B,CAMK4,CES4A,CHST1,CHST11,CHST12,CHST2,CYP1A1,CYP3A5,FMO5,GRIP1,GSTA3,GSTM2,GSTM3,GSTO1,HDAC5,HMOX1,HS3ST1,HS3ST3A1,HS3ST3B1,HS3ST6,HSP90B1,IL4I1,MAOB,MAP3K5,MAP3K9,NCOR2,NOS2,NRIP1,PIK3C2G,PIK3CG,PIK3R5,PPARGC1A,PRKCH,PRKCQ,PTGES3,RALB,RAP2A,RAP2B,RXRA,SMOX,SOD3,SULT2B1,UST
Xenobiotic Metabolism PXR Signaling Pathway	4.29	0.188	0.667	ABCC3,ALDH1A3,ALDH3A2,ALDH5A1,CAMK2A,CAMK2B,CES4A,CHST1,CHST11,CHST12,CHST2,CYP3A5,GRIP1,GSTA3,GSTM2,GSTM3,GSTO1,HS3ST1,HS3ST3A1,HS3ST3B1,HS3ST6,HSP90B1,IL4I1,MAOB,NCOR2,NOS2,NRIP1,PPARGC1A,PPP1CB,PPP1CC,PRKCH,PRKCQ,RXRA,SMOX,SULT2B1,UST
IL-13 Signaling Pathway	4.15	0.216	1.8	ALOX15B,ANO1,ARG1,BCL2L1,CD36,DEFB1,DEFB4A/DEFB4B,DUSP1,FGR,HBEGF,HCK,IL13RA1,IL17A,IL33,IL4R,LCK,LYN,PIK3C2G,PIK3CG,PIK3R5,SOCS1,SOCS3,STAT1,STAT3,YES1
Interferon Signaling	4.15	0.333	2.887	BAK1,IFI6,IFIT1,IFIT3,IFITM1,IFITM3,IFNGR1,ISG15,MX1,OAS1,SOCS1,STAT1
Immunogenic Cell Death Signaling Pathway	4.11	0.233	3.273	ANXA1,BAK1,CALR,CGAS,CXCL10,FPR1,GZMA,GZMB,HSP90B1,HSPA14,HSPA1A/HSPA1B,HSPA2,HSPA4,HSPA5,HSPA8,IFNGR1,MLKL,P2RX7,PANX1,PRF1,TNFRSF1B
NOD1/2 Signaling Pathway	4.07	0.185	4.226	CD40LG,CSF2,CXCL13,CXCL8,EDA,FASLG,FOS,HSP90B1,HSPA14,HSPA1A/HSPA1B,HSPA2,HSPA4,HSPA5,HSPA8,IL12B,IL15,IL17A,IL17F,IL21,IL33,IL36A,IL36G,IL37,IRF7,LTB,MAP4K4,NOS2,OSM,SLC15A1,TLR1,TLR2,TLR8,TNFSF10,TNFSF14,TNFSF8
CREB Signaling in Neurons	4.02	0.142	2.305	ADCY2,ADCY6,ADGRB1,ADGRD2,ADGRF1,ADGRL3,ADGRL4,ADRA2B,ADRB2,BMPR1B,C3AR1,CACNA1H,CACNA2D2,CACNB1,CACNB2,CACNB4,CALCRL,CALM1 (includes others),CAMK2A,CAMK2B,CAMK4,CCR1,CCR4,CCR5,CCR7,CCRL2,CELSR1,CHRM1,CXCR6,F2R,FGFR3,FLT1,FPR1,FPR2,FPR3,FZD2,FZD5,FZD8,GABBR1,GNA15,GNAI3,GPR141,GPR15,GPR17,GPR171,GPR174,GPR183,GPR34,GPR4,GPR65,GPR68,GPR87,GPRC5C,GUCY1A1,HRH2,HTR7,IGF1,IGF1R,ITPR1,ITPR3,KDR,LGR5,MT…
Complement System	4.01	0.324	1	C1QA,C1QB,C1QBP,C1QC,C1R,C1S,C3,C3AR1,CFB,CR1,ITGAX,ITGB2
Oncostatin M Signaling	3.95	0.302	3.051	IL6ST,JAK3,MMP1,OSM,OSMR,PLAU,RALB,RAP2A,RAP2B,SHC1,STAT1,STAT3,TIMP3
Differential Regulation of Cytokine Production in Macrophages and T Helper Cells by IL-17A and IL-17F	3.94	0.444	2.828	CCL3,CCL4,CCL5,CSF2,CXCL1,IL12B,IL17A,IL17F
Role Of Chondrocytes In Rheumatoid Arthritis Signaling Pathway	3.91	0.199	4.158	ADAMTS4,CXCL12,CXCL8,CXCR4,FOS,IL17A,IL18RAP,IL1R2,IL1RN,IL33,IL36A,IL36G,IL36RN,IL37,IL6ST,MLKL,MMP1,MMP12,MMP19,MMP25,MMP28,MMP9,NOS2,PLAU,STAT3,TLR2,TNFRSF1B,VEGFA
Molecular Mechanisms of Cancer	3.89	0.149	#NUM!	ADCY2,ADCY6,ARHGEF10,ARHGEF5,AURKA,BAK1,BCL2L1,BID,BMP3,BMPR1B,CAMK2A,CAMK2B,CASP10,CASP7,CCND1,CCNE1,CDC25A,CDC25B,CDK1,CDKN1A,CYCS,FASLG,FOS,FZD2,FZD5,FZD8,GNA15,GNAI3,GUCY1A1,HAT1,HDAC5,HIF1A,ITGA1,ITGA11,ITGA4,ITGAL,ITGAX,ITGB2,JAK3,MAP3K5,PIK3C2G,PIK3CG,PIK3R5,PRKCH,PRKCQ,PTCH1,RAC2,RALB,RALGDS,RAP2A,RAP2B,RASGRP1,RB1,RHOB,RHOH,RND1,RND3,SHC1,SHC2,SMO,TGFBR1,WNT2,WNT2B,WNT3A,WNT5A,WNT7B,WNT9A
Pyroptosis Signaling Pathway	3.89	0.226	2.837	AIM2,CASP4,CASP5,GBP1,GBP3,GBP4,GBP5,GSDMB,GZMA,MEFV,NLRC4,NLRP1,NLRP2,NOL3,P2RX7,PANX1,TLR1,TLR2,TLR8,TNFRSF1B,TXNIP
Glioblastoma Multiforme Signaling	3.87	0.187	-0.378	CCND1,CCNE1,CDKN1A,FZD2,FZD5,FZD8,IGF1,IGF1R,ITPR1,ITPR3,PIK3C2G,PIK3CG,PIK3R5,PLCH2,RAC2,RALB,RAP2A,RAP2B,RB1,RHOB,RHOH,RND1,RND3,SHC1,SHC2,SMO,WNT2,WNT2B,WNT3A,WNT5A,WNT7B,WNT9A
ID1 Signaling Pathway	3.87	0.179	1.667	AURKA,BCL2L1,BIRC5,BMPR1B,CCND1,CCNE1,CDC20,CDKN1A,CHRNA9,ETS1,FGFR3,FGFRL1,FGR,GLI2,HCK,HIF1A,ID1,IGF1R,KIF11,LCK,LYN,MCAM,MMP9,PIK3C2G,PIK3CG,PIK3R5,RALB,RAP2A,RAP2B,S100A9,STAT3,TGFBR1,TGFBR3,TNFRSF1B,VEGFA,YES1
Airway Inflammation in Asthma	3.85	0.333	#NUM!	CCL20,CSF2,CXCL8,IFNGR1,IL12B,IL17A,IL17F,IL23A,IL33,MMP9,OSM
Aldosterone Signaling in Epithelial Cells	3.82	0.186	1.265	AHCY,CRYAB,DNAJB11,DNAJB2,DNAJB9,DNAJC22,DUSP1,HSP90B1,HSPA12A,HSPA13,HSPA14,HSPA1A/HSPA1B,HSPA2,HSPA4,HSPA5,HSPA8,HSPB7,HSPE1,HSPH1,ITPR1,ITPR3,KCNMB4,LRRC55,PIK3C2G,PIK3CG,PIK3R5,PLCH2,PRKCH,PRKCQ,SACS,SGK1,SMO
Phagosome Maturation	3.78	0.19	#NUM!	ATP6AP2,ATP6V0A4,ATP6V0E1,ATP6V1A,ATP6V1B2,ATP6V1D,ATP6V1G1,B2M,CALR,CTSB,CTSC,CTSF,CTSL,CTSS,CTSZ,CYBB,HLA-DRA,HLA-DRB1,HLA-DRB5,NCF2,NOS1,NSF,PRDX1,RAB5A,RAC2,TUBA1A,TUBA1C,TUBB2A,TUBB4A,TUBB6
HER-2 Signaling in Breast Cancer	3.74	0.172	2.137	AREG,ARF4,BIRC5,CASP7,CCND1,CCNE1,CDKN1A,COX5A,COX6C,COX7A2,COX7B,COX7C,ELF3,ELF5,ELK3,ETS1,FCER1G,FGR,FOS,HBEGF,HCK,ITGB2,LCK,LYN,MTCL1,NDC1,NRG1,PIK3C2G,PIK3CG,PIK3R5,PRKCH,PRKCQ,RALB,RAP2A,RAP2B,RB1,STAT3,TGFA,YES1
Role of Tissue Factor in Cancer	3.72	0.207	#NUM!	BCL2L1,CSF2,CXCL1,CXCL8,EIF4E,F3,FGR,GNA15,HBEGF,HCK,LCK,LYN,MMP1,P4HB,PDIA6,PIK3C2G,PIK3CG,PIK3R5,PLAUR,RALB,RAP2A,RAP2B,VEGFA,YES1
Reelin Signaling in Neurons	3.68	0.196	0.626	ACTR2,ACTR3,APOE,ARHGEF10,ARHGEF26,ARHGEF28,ARHGEF40,ARHGEF5,ARPC3,CAMK2A,CAMK2B,CDK5R1,FGR,HCK,LCK,LRP8,LYN,MAP3K9,MAPK8IP1,MAPK8IP3,MAPT,PDK4,PIK3C2G,PIK3CG,PIK3R5,WASL,YES1
MSP-RON Signaling Pathway	3.62	0.259	#NUM!	CSF2RB,IL12B,ITGB2,KLK1,KLK10,KLK13,KLK6,KLK8,MST1,MST1R,NOS2,PIK3C2G,PIK3CG,PIK3R5,TLR2
VEGF Family Ligand-Receptor Interactions	3.59	0.226	2.828	FLT1,FOS,KDR,NRP2,PIK3C2G,PIK3CG,PIK3R5,PLA2G2F,PLA2G3,PLA2G4D,PLA2G4E,PLA2G6,PRKCH,PRKCQ,RALB,RAP2A,RAP2B,SHC1,VEGFA
Necroptosis Signaling Pathway	3.51	0.186	3.9	CAMK2A,CAMK2B,CAPN3,CASP10,CYBB,DNM1L,EIF2AK2,FASLG,GLUL,MLKL,PELI1,PLA2G2F,PLA2G3,PLA2G4D,PLA2G4E,PLA2G6,PPIF,RB1,SLC25A5,STAT1,TIMM17A,TIMM8B,TNFRSF10B,TNFRSF1B,TNFSF10,TNIP1,TOMM70,VDAC3,ZBP1
Role of JAK family kinases in IL-6-type Cytokine Signaling	3.47	0.228	1.414	BCL2L1,BIRC5,CCND1,CNTFR,FOS,HSP90B1,IL6ST,LBP,MMP1,OSM,OSMR,SERPINA1,SERPINA12,SOCS1,SOCS3,STAT1,STAT3,VEGFA
nNOS Signaling in Skeletal Muscle Cells	3.42	0.271	#NUM!	CACNA1H,CACNA2D2,CACNB1,CACNB2,CACNB4,CALM1 (includes others),CAPN3,DMD,ITPR1,ITPR3,NOS1,RYR3,SNTB1
Chemokine Signaling	3.33	0.222	1.886	CALM1 (includes others),CAMK2A,CAMK2B,CAMK4,CCL13,CCL4,CCL5,CCR5,CXCL12,CXCR4,FOS,GNAI3,PIK3C2G,PIK3CG,PPP1CB,RALB,RAP2A,RAP2B
IL-15 Production	3.33	0.195	2.449	CSF2RA,DDR1,DYRK3,EPHA2,EPHB2,ERBB4,FGFR3,FGR,FLT1,HCK,IGF1R,IL15,ITK,JAK3,KDR,LCK,LYN,MST1R,SRMS,STAT1,SYK,TNK2,TWF1,YES1
Breast Cancer Regulation by Stathmin1	3.3	0.136	2.907	ADGRB1,ADGRD2,ADGRF1,ADGRL3,ADGRL4,ADRA2B,ADRB2,ARHGEF10,ARHGEF5,AURKA,C3AR1,CALCRL,CAMK2A,CAMK2B,CAMK4,CCND1,CCR1,CCR4,CCR5,CCR7,CCRL2,CDK1,CELSR1,CHRM1,CXCR6,F2R,FPR1,FPR2,FPR3,FZD2,FZD5,FZD8,GABBR1,GPR141,GPR15,GPR17,GPR171,GPR174,GPR183,GPR34,GPR4,GPR65,GPR68,GPR87,GPRC5C,HIF1A,HRH2,HTR7,IGF1,LGR5,MMP9,MTNR1A,NPY1R,P2RY10,P2RY13,P2RY6,PIK3C2G,PIK3CG,PIK3R5,PPP1CB,PPP1CC,PRKCH,PRKCQ,PTAFR,PTGE…
ERK/MAPK Signaling	3.28	0.167	2.191	DUSP1,DUSP6,EIF4E,EIF4EBP1,ELF3,ELF5,ELK3,ETS1,FOS,HSPB7,ITGA1,ITGA11,ITGA4,ITGAL,ITGAX,ITGB2,MYCN,PIK3C2G,PIK3CG,PIK3R5,PLA2G2F,PLA2G3,PLA2G4D,PLA2G4E,PLA2G6,PPP1CB,PPP1CC,RAC2,RALB,RAP2A,RAP2B,SHC1,STAT1,STAT3,VRK2,YWHAQ
Role of JAK2 in Hormone-like Cytokine Signaling	3.28	0.242	-0.775	BCL2L1,CCND1,CYP3A5,FOS,IGF1,IRS2,LEPR,PRLR,SH2B3,SHC1,SOCS1,SOCS3,STAT1,STAT3,VEGFA
PI3K/AKT Signaling	3.25	0.17	2.324	BCL2L1,CCND1,CDKN1A,CSF2RB,CXCR2,EIF4E,EIF4EBP1,HSP90B1,IL10RA,IL13RA1,IL17RE,IL18RAP,IL1R2,IL21R,IL2RA,IL31RA,IL4R,IL6ST,IL7R,ITGA1,ITGA11,ITGA4,ITGAL,ITGAX,ITGB2,JAK3,MAP3K5,MAPK8IP1,PIK3CG,RALB,RAP2A,RAP2B,SHC1,YWHAQ
MSP-RON Signaling In Cancer Cells Pathway	3.21	0.186	2.353	CCND1,CSF2RB,ELF3,ELF5,ELK3,ETS1,FOS,HIF1A,KLK1,KLK10,KLK13,KLK6,KLK8,MST1,MST1R,PIK3C2G,PIK3CG,PIK3R5,PLAUR,RALB,RAP2A,RAP2B,STAT3,TCF7L2,VEGFA,YWHAQ
TR/RXR Activation	3.13	0.214	#NUM!	CAMK4,COL6A3,DIO2,ENO1,HIF1A,KLF9,ME1,NCOR2,PDE3B,PIK3C2G,PIK3CG,PIK3R5,PPARGC1A,RAB3B,RXRA,SLC16A3,THRA,UCP2
Circadian Rhythm Signaling	3.11	0.157	#NUM!	ADCY2,ADCY6,CACNA1H,CACNA2D2,CACNB1,CACNB2,CACNB4,CAMK2A,CAMK2B,CIART,CRY2,DBP,EIF4E,EIF4EBP1,FGR,GNA15,GNAI3,GUCY1A1,GUCY1A2,HCK,HIF1A,HLF,ITPR1,ITPR3,KLK1,LCK,LYN,MTNR1A,NOS1,NR1D1,PER1,PER2,PER3,PLCH2,PRKCH,PRKCQ,RALB,RAP2A,RAP2B,RORC,RYR3,YES1
Toll-like Receptor Signaling	3.07	0.218	2.887	CD14,EIF2AK2,FOS,IL12B,IL1RN,IL33,IL36A,IL36G,IL36RN,IL37,IRAK2,IRAK3,LBP,MAP4K4,TLR1,TLR2,TLR8
Basal Cell Carcinoma Signaling	3.02	0.222	-0.535	BMP3,FZD2,FZD5,FZD8,GLI2,GLI3,PTCH1,SMO,TCF7L2,WNT2,WNT2B,WNT3A,WNT5A,WNT7B,WNT9A,ZNF875
Sertoli Cell-Sertoli Cell Junction Signaling	3.02	0.165	#NUM!	A2M,ACTN1,CLDN1,CLDN12,CLDN16,CLDN17,CLDN23,CLDN7,CLDN8,EPN2,EPN3,GUCY1A1,GUCY1A2,ITGA1,ITGA11,ITGA4,ITGAL,ITGAX,ITGB2,MAP3K5,MAP3K9,MYO7A,NOS1,NOS2,RALB,RAP2A,RAP2B,SORBS1,TGFBR3,TUBA1A,TUBA1C,TUBB2A,TUBB4A,TUBB6
PPAR Signaling	3.02	0.196	-2.837	FOS,HSP90B1,IL18RAP,IL1R2,IL1RN,IL33,IL36A,IL36G,IL36RN,IL37,MAP4K4,NCOR2,NRIP1,PPARD,PPARGC1A,RALB,RAP2A,RAP2B,RXRA,SHC1,TNFRSF1B
Actin Nucleation by ARP-WASP Complex	3	0.204	2.714	ACTR2,ACTR3,ARPC3,ITGA1,ITGA11,ITGA4,ITGAL,ITGAX,ITGB2,RAC2,RALB,RAP2A,RAP2B,RHOB,RHOH,RND1,RND3,WASL,WIPF1
Corticotropin Releasing Hormone Signaling	3	0.178	1.091	ADCY2,ADCY6,CACNA1H,CACNA2D2,CACNB1,CACNB2,CACNB4,CALM1 (includes others),CAMK4,FASLG,FOS,GLI2,GLI3,GNAI3,GUCY1A1,GUCY1A2,ITPR1,ITPR3,IVL,MEF2D,NOS1,NOS2,PRKCH,PRKCQ,PTCH1,SMO,VEGFA
Superpathway of Cholesterol Biosynthesis	2.99	0.31	1.667	ACAT2,HMGCR,HMGCS1,HMGCS2,IDI1,LSS,MSMO1,NSDHL,SQLE
Phenylalanine Degradation IV (Mammalian, via Side Chain)	2.96	0.429	1.633	ALDH3A2,GOT1,GOT2,IL4I1,MAOB,SMOX
Glioma Invasiveness Signaling	2.95	0.219	2.138	F2R,MMP9,PIK3C2G,PIK3CG,PIK3R5,PLAU,PLAUR,RAC2,RALB,RAP2A,RAP2B,RHOB,RHOH,RND1,RND3,TIMP3
White Adipose Tissue Browning Pathway	2.95	0.181	0	ADCY2,ADCY6,ANGPT2,CACNA1H,CACNA2D2,CACNB1,CACNB2,CACNB4,CAMP,DIO2,FCER1G,FGFR3,FGFRL1,GUCY1A1,GUCY1A2,ITPR1,ITPR3,KDR,LDHA,LDHB,PPARGC1A,RXRA,SLC16A1,THRA,VEGFA
Sperm Motility	2.93	0.156	2.183	CACNA1H,CALM1 (includes others),CSF2RA,DDR1,DYRK3,EPHA2,EPHB2,ERBB4,FGFR3,FGR,FLT1,GNA15,GNAI3,GUCY1A1,GUCY1A2,HCK,IGF1R,ITK,ITPR1,ITPR3,JAK3,KDR,LCK,LYN,MST1R,PLA2G2F,PLA2G3,PLA2G4D,PLA2G4E,PLA2G6,PLA2G7,PLCH2,PNPLA8,PRKCH,PRKCQ,SRMS,SYK,TNK2,TWF1,YES1
IL-33 Signaling Pathway	2.88	0.167	2.556	AREG,BCL2L1,CASP10,CASP4,CASP5,CASP7,CCL5,CSF2,CXCL8,FOS,GATA3,H2AZ1,ICAM1,IL17F,IL1RN,IL33,IL36A,IL36G,IL36RN,IL37,KLK6,MMP12,MMP9,PIK3C2G,PIK3CG,PIK3R5,PRSS22,SELE,STAT3,SYK,VCAM1
HGF Signaling	2.87	0.182	1.807	CCND1,CDKN1A,ELF3,ELF5,ELK3,ETS1,FOS,ITGA1,ITGA11,ITGA4,ITGAL,ITGAX,ITGB2,MAP3K5,MAP3K9,PIK3C2G,PIK3CG,PIK3R5,PRKCH,PRKCQ,RALB,RAP2A,RAP2B,STAT3
Ferroptosis Signaling Pathway	2.87	0.182	2.041	ALOX12B,ALOX15B,ANGPTL4,ARF4,BID,CDKN1A,CHAC1,CTSB,CYBB,FTH1,GCH1,H2AZ1,HMGCR,HMOX1,RALB,RAP2A,RAP2B,RB1,SAT1,SLC1A5,SLC39A8,SLC7A11,STAT3,TXNRD1
D-myo-inositol (1,4,5,6)-Tetrakisphosphate Biosynthesis	2.84	0.168	2.746	ACP5,ALPL,ATP1A2,CA3,CDC25A,CDC25B,CILP,DUSP1,DUSP14,DUSP16,DUSP6,EPHX2,MINPP1,NOCT,NUDT15,NUDT4,PALD1,PDCD1,PPFIA3,PPP1CB,PPP1CC,PPP1R16B,PPP1R1B,PPP4R1,PTPN22,PTPN7,PTPRC,SGPP2,SOCS3,UBLCP1
D-myo-inositol (3,4,5,6)-tetrakisphosphate Biosynthesis	2.84	0.168	2.746	ACP5,ALPL,ATP1A2,CA3,CDC25A,CDC25B,CILP,DUSP1,DUSP14,DUSP16,DUSP6,EPHX2,MINPP1,NOCT,NUDT15,NUDT4,PALD1,PDCD1,PPFIA3,PPP1CB,PPP1CC,PPP1R16B,PPP1R1B,PPP4R1,PTPN22,PTPN7,PTPRC,SGPP2,SOCS3,UBLCP1
Sirtuin Signaling Pathway	2.84	0.15	-1.826	ACADL,ARG2,ATG16L2,ATP5F1B,ATP5F1C,ATP5PB,ATP5PF,CXCL8,DUSP6,G6PD,GOT2,H1-1,HIF1A,HMGCS2,KAT2A,LDHA,LDHB,MAP1LC3B,MAPK15,MAPK6,MYCN,NAMPT,NDUFA4,NDUFAB1,NOS2,PGAM1,PGK1,PPARGC1A,PPIF,SDHB,SDHD,SLC25A5,SOD2,SOD3,STAT3,TIMM17A,TIMM8B,TOMM70,TUBA1A,TUBA1C,UCP2,UQCRFS1,VDAC3,XPC
CLEAR Signaling Pathway	2.83	0.151	-1.677	ATP6AP2,ATP6V0A4,ATP6V0E1,ATP6V1A,ATP6V1B2,ATP6V1D,ATP6V1G1,BMPR1B,BNIP3,CTSB,CTSF,FGFR3,FLT1,GBA1,HEXB,HIF1A,IGF1,IGF1R,ITPR1,ITPR3,KDR,LAMTOR4,MAPK15,MAPK6,MID1,NRBF2,PPARGC1A,PRKCH,PRKCQ,PRKN,RALB,RAP2A,RAP2B,RXRA,TGFA,TGFBR1,TGFBR3,TLR1,TLR2,TLR8,TNFRSF1B,VEGFA,YWHAQ
Chronic Myeloid Leukemia Signaling	2.79	0.151	0	AURKA,BCL2L1,BIRC5,CALM1 (includes others),CCND1,CDKN1A,FOS,FZD2,FZD5,FZD8,GLI2,GLI3,HCK,HDAC5,HSP90B1,IRF8,MECOM,MMP9,PIK3C2G,PIK3CG,PIK3R5,PLCH2,PTCH1,RAC2,RALB,RAN,RAP2A,RAP2B,RB1,SMO,SPP1,STAT3,TCF7L2,TGFBR1,TNFSF10,WNT2,WNT2B,WNT3A,WNT5A,WNT7B,WNT9A,ZNF875
Inflammasome pathway	2.77	0.35	1.134	AIM2,CASP5,CTSB,NLRC4,NLRP1,P2RX7,PANX1
3-phosphoinositide Biosynthesis	2.76	0.161	2.785	ACP5,ALPL,ATP1A2,CA3,CDC25A,CDC25B,CILP,DUSP1,DUSP14,DUSP16,DUSP6,EPHX2,MINPP1,NOCT,NUDT15,NUDT4,PALD1,PDCD1,PIK3C2G,PIK3CG,PIK3R5,PPFIA3,PPP1CB,PPP1CC,PPP1R16B,PPP1R1B,PPP4R1,PTPN22,PTPN7,PTPRC,SGPP2,SOCS3,UBLCP1
Eicosanoid Signaling	2.7	0.214	2.333	ALOX12B,ALOX15B,ALOX5AP,FPR2,PLA2G2F,PLA2G3,PLA2G4D,PLA2G4E,PLA2G6,PLA2G7,PNPLA8,PTGER3,PTGIS,PTGS1,TBXAS1
Role of PKR in Interferon Induction and Antiviral Response	2.69	0.176	0.688	BID,CASP5,CYCS,EIF2AK2,EIF2S1,FASLG,FCGR1A,FOS,HSP90B1,HSPA14,HSPA1A/HSPA1B,HSPA2,HSPA4,HSPA5,HSPA8,IFIH1,IFNGR1,MSR1,NLRP1,NLRP2,NPM1,SCARA5,STAT1,STAT3
Production of Nitric Oxide and Reactive Oxygen Species in Macrophages	2.69	0.162	2.414	APOD,APOE,APOL1,ARG2,CYBB,FOS,IFNGR1,IRF8,JAK3,LYZ,MAP3K5,MAP3K9,NCF2,NOS2,PIK3C2G,PIK3CG,PIK3R5,PPP1CB,PPP1CC,PRKCH,PRKCQ,RAC2,RHOB,RHOH,RND1,RND3,S100A8,SERPINA1,STAT1,TLR2,TNFRSF1B
Xenobiotic Metabolism CAR Signaling Pathway	2.69	0.162	-0.539	ABCC1,ABCC3,ALDH1A3,ALDH3A2,ALDH5A1,CHST1,CHST11,CHST12,CHST2,CYP1A1,CYP3A5,FMO5,GRIP1,GSTA3,GSTM2,GSTM3,GSTO1,HS3ST1,HS3ST3A1,HS3ST3B1,HS3ST6,HSP90B1,NOS2,NRIP1,PPARGC1A,PRKCH,PRKCQ,RXRA,SOD3,SULT2B1,UST
IL-17A Signaling in Gastric Cells	2.68	0.308	1	CCL20,CCL5,CXCL1,CXCL10,CXCL11,CXCL8,FOS,IL17A
Estrogen-mediated S-phase Entry	2.68	0.308	0.707	CCNA1,CCNA2,CCND1,CCNE1,CDC25A,CDK1,CDKN1A,RB1
Endoplasmic Reticulum Stress Pathway	2.63	0.333	2.646	CALR,CASP7,EIF2S1,HSP90B1,HSPA5,MAP3K5,XBP1
D-myo-inositol-5-phosphate Metabolism	2.55	0.159	2.502	ACP5,ALPL,ATP1A2,CA3,CDC25A,CDC25B,CILP,DUSP1,DUSP14,DUSP16,DUSP6,EPHX2,MINPP1,NOCT,NUDT15,NUDT4,PALD1,PDCD1,PLCH2,PPFIA3,PPP1CB,PPP1CC,PPP1R16B,PPP1R1B,PPP4R1,PTPN22,PTPN7,PTPRC,SGPP2,SOCS3,UBLCP1
Role of NANOG in Mammalian Embryonic Stem Cell Pluripotency	2.54	0.177	2.53	BMP3,BMPR1B,FZD2,FZD5,FZD8,IL6ST,JAK3,PIK3C2G,PIK3CG,PIK3R5,RALB,RAP2A,RAP2B,SHC1,SMO,STAT3,WNT2,WNT2B,WNT3A,WNT5A,WNT7B,WNT9A
Regulation Of The Epithelial Mesenchymal Transition In Development Pathway	2.53	0.195	-1.5	FZD2,FZD5,FZD8,GLI2,GLI3,HIF1A,JAG2,PTCH1,SMO,TCF7L2,WNT2,WNT2B,WNT3A,WNT5A,WNT7B,WNT9A,ZNF875
Primary Immunodeficiency Signaling	2.52	0.22	#NUM!	BLNK,CD3D,CD3E,CD4,CD40LG,CD8A,CIITA,ICOS,IL7R,JAK3,JCHAIN,LCK,PTPRC
Neuregulin Signaling	2.52	0.179	2.138	AREG,BTC,CDK5R1,ERBB4,EREG,HBEGF,HSP90B1,ITGA1,ITGA11,ITGA4,ITGAL,ITGAX,ITGB2,NRG1,PRKCH,PRKCQ,RALB,RAP2A,RAP2B,SHC1,TGFA
eNOS Signaling	2.51	0.167	1.342	ADCY2,ADCY6,AQP7,CALM1 (includes others),CCNA1,CCNA2,CHRNA9,FLT1,GUCY1A1,GUCY1A2,HSP90B1,HSPA14,HSPA1A/HSPA1B,HSPA2,HSPA4,HSPA5,HSPA8,ITPR1,ITPR3,KDR,PIK3C2G,PIK3CG,PIK3R5,PRKCH,PRKCQ,VEGFA
Estrogen Receptor Signaling	2.5	0.137	2.064	ADCY2,ADCY6,ARG2,ATP5F1B,ATP5F1C,ATP5PB,CACNA2D2,CACNB1,CACNB2,CACNB4,CCNC,CCND1,CDKN1A,EIF4E,EIF4EBP1,FOS,GNA15,GNAI3,GUCY1A1,HIF1A,HSP90B1,IGF1,IGF1R,JAK3,LEPR,MMP1,MMP12,MMP19,MMP25,MMP28,MMP9,NCOR2,NDUFA4,NDUFAB1,NRIP1,PCNA,PIK3C2G,PIK3CG,PIK3R5,PLCH2,PPARGC1A,PPP1CB,PRKCH,PRKCQ,RALB,RAP2A,RAP2B,SDHB,SDHD,SHC1,SHC2,SHF,SOD2,UQCRFS1,VEGFA,ZDHHC21
Melatonin Degradation II	2.5	0.75	#NUM!	IL4I1,MAOB,SMOX
Prolactin Signaling	2.49	0.189	1.291	FOS,KCNMB4,LRRC55,NMI,PIK3C2G,PIK3CG,PIK3R5,PRKCH,PRKCQ,PRLR,RALB,RAP2A,RAP2B,SHC1,SOCS1,SOCS3,STAT1,STAT3
Oxidative Phosphorylation	2.44	0.18	4.472	ATP5F1B,ATP5F1C,ATP5MC3,ATP5MG,ATP5PB,ATP5PF,COX5A,COX6C,COX7A2,COX7B,COX7C,CYCS,NDUFA4,NDUFAB1,SDHB,SDHD,UQCR10,UQCRFS1,UQCRH,UQCRQ
WNT/β-catenin Signaling	2.43	0.161	-0.6	CCND1,CDH12,CDH3,DKK3,DKK4,FZD2,FZD5,FZD8,GJA1,PPARD,SFRP1,SMO,SOX1,SOX10,SOX5,SOX6,SOX7,SOX9,TCF7L2,TGFBR1,TGFBR3,WIF1,WNT2,WNT2B,WNT3A,WNT5A,WNT7B,WNT9A
Cholecystokinin/Gastrin-mediated Signaling	2.43	0.176	2.065	FOS,IL1RN,IL33,IL36A,IL36G,IL36RN,IL37,ITPR1,ITPR3,MEF2D,PRKCH,PRKCQ,RAC2,RALB,RAP2A,RAP2B,RHOB,RHOH,RND1,RND3,SHC1
Neurovascular Coupling Signaling Pathway	2.41	0.151	1.715	CACNA1H,CACNA2D2,CACNB1,CACNB2,CACNB4,CALM1 (includes others),CHRM1,ENTPD1,ENTPD7,GABBR1,GABRA4,GJA1,GUCY1A1,GUCY1A2,ITPR1,ITPR3,KCNJ15,KCNJ2,KCNMB4,LRRC55,MAPT,NOS1,PLA2G2F,PLA2G3,PLA2G4D,PLA2G4E,PLA2G6,PLA2G7,PNPLA8,PPP1CB,PTGS1,RYR3,SLC16A1,SLC1A2,TRPV4
Adrenomedullin signaling pathway	2.41	0.156	1.257	ADCY2,ADCY6,C3,CALCRL,CALM1 (includes others),FOS,GNA15,GUCY1A1,GUCY1A2,HIF1A,IL1RN,IL33,IL36A,IL36G,IL36RN,IL37,ITPR1,ITPR3,MAPK15,MAPK6,PIK3C2G,PIK3CG,PIK3R5,PLCH2,RALB,RAP2A,RAP2B,RXRA,SHC1,SHC2,SHF
JAK/STAT Signaling	2.41	0.195	1.5	BCL2L1,CDKN1A,FOS,JAK3,PIK3C2G,PIK3CG,PIK3R5,RALB,RAP2A,RAP2B,SHC1,SOCS1,SOCS3,STAT1,STAT3,STAT4
3-phosphoinositide Degradation	2.41	0.157	2.746	ACP5,ALPL,ATP1A2,CA3,CDC25A,CDC25B,CILP,DUSP1,DUSP14,DUSP16,DUSP6,EPHX2,MINPP1,NOCT,NUDT15,NUDT4,PALD1,PDCD1,PPFIA3,PPP1CB,PPP1CC,PPP1R16B,PPP1R1B,PPP4R1,PTPN22,PTPN7,PTPRC,SGPP2,SOCS3,UBLCP1
PTEN Signaling	2.4	0.166	-0.894	BCL2L1,BMPR1B,CCND1,CDKN1A,FASLG,FGFR3,FLT1,IGF1R,ITGA1,ITGA11,ITGA4,ITGAL,ITGAX,ITGB2,KDR,MAGI1,PIK3CG,PIK3R5,RAC2,RALB,RAP2A,RAP2B,SHC1,TGFBR1,TGFBR3
Aryl Hydrocarbon Receptor Signaling	2.39	0.164	-1	ALDH1A3,ALDH3A2,ALDH5A1,CCNA1,CCNA2,CCND1,CCNE1,CDKN1A,CYP1A1,CYP3A5,FASLG,FOS,GSTA3,GSTM2,GSTM3,GSTO1,HSP90B1,HSPB7,NCOA7,NCOR2,NFIC,NFIX,NRIP1,PTGES3,RB1,RXRA
Nitric Oxide Signaling in the Cardiovascular System	2.38	0.175	2.5	ARG2,CACNA2D2,CACNB1,CACNB2,CACNB4,CALM1 (includes others),CHRM1,FLT1,GUCY1A1,GUCY1A2,HSP90B1,ITPR1,ITPR3,KDR,PDE3B,PIK3C2G,PIK3CG,PIK3R5,PRKCH,PRKCQ,VEGFA
Vitamin-C Transport	2.38	0.304	1.89	GJB2,GSTO1,SELENOT,SLC23A2,SLC2A3,SLC2A4,TXNRD1
Regulation of Cellular Mechanics by Calpain Protease	2.37	0.189	0.632	ACTN1,CAPN3,CCNA1,CCNA2,CCND1,CCNE1,CDK1,ITGA1,ITGA11,ITGA4,ITGAL,ITGAX,ITGB2,RALB,RAP2A,RAP2B,RB1
Unfolded protein response	2.37	0.189	2.309	CALR,DNAJB11,DNAJB2,DNAJB9,HSP90B1,HSPA14,HSPA1A/HSPA1B,HSPA2,HSPA4,HSPA5,HSPA8,HSPH1,MAP3K5,P4HB,PDIA6,VCP,XBP1
Superpathway of Inositol Phosphate Compounds	2.35	0.15	2.335	ACP5,ALPL,ATP1A2,CA3,CDC25A,CDC25B,CILP,DUSP1,DUSP14,DUSP16,DUSP6,EPHX2,ITPKB,MINPP1,NOCT,NUDT15,NUDT4,PALD1,PDCD1,PIK3C2G,PIK3CG,PIK3R5,PLCH2,PPFIA3,PPP1CB,PPP1CC,PPP1R16B,PPP1R1B,PPP4R1,PTPN22,PTPN7,PTPRC,SGPP2,SOCS3,UBLCP1
Renin-Angiotensin Signaling	2.34	0.174	1.5	ADCY2,ADCY6,CCL5,FOS,GUCY1A1,ITPR1,ITPR3,PIK3C2G,PIK3CG,PIK3R5,PRKCH,PRKCQ,RALB,RAP2A,RAP2B,REN,SHC1,SHC2,SHF,STAT1,STAT3
IL-2 Signaling	2.33	0.21	1.941	FOS,IL2RA,JAK3,LCK,PIK3C2G,PIK3CG,PIK3R5,RALB,RAP2A,RAP2B,SHC1,SOCS1,SYK
Ephrin Receptor Signaling	2.31	0.153	3.13	ACTR2,ACTR3,ARPC3,CXCL12,CXCR4,EFNB2,EPHA2,EPHB2,EPHB6,GNA15,GNAI3,ITGA1,ITGA11,ITGA4,ITGAL,ITGAX,ITGB2,MAP4K4,NGEF,PIK3C2G,PIK3CG,RAC2,RALB,RAP2A,RAP2B,SHC1,SORBS1,STAT3,VEGFA,WASL,WIPF1
Guanosine Nucleotides Degradation III	2.3	0.385	2.236	GDA,NT5C2,NT5C3A,PNP,XDH
Germ Cell-Sertoli Cell Junction Signaling	2.29	0.159	#NUM!	A2M,ACTN1,EPN2,EPN3,LAMC3,MAP3K5,MAP3K9,MYO7A,PIK3C2G,PIK3CG,PIK3R5,RAC2,RALB,RAP2A,RAP2B,RHOB,RHOH,RND1,RND3,SORBS1,TGFBR1,TUBA1A,TUBA1C,TUBB2A,TUBB4A,TUBB6,WASL
Thrombopoietin Signaling	2.27	0.206	1.941	FOS,IRS2,PIK3C2G,PIK3CG,PIK3R5,PRKCH,PRKCQ,RALB,RAP2A,RAP2B,SHC1,STAT1,STAT3
Opioid Signaling Pathway	2.25	0.143	0.493	ADCY2,ADCY6,AP2S1,CACNA1H,CACNA2D2,CACNB1,CACNB2,CACNB4,CALM1 (includes others),CAMK2A,CAMK2B,CAMK4,CLTC,FGR,FOS,GNA15,GNAI3,GUCY1A1,HCK,ITPR1,ITPR3,LCK,LYN,MAPK15,MAPK6,NOS1,PIK3C2G,PIK3CG,PRKCH,PRKCQ,RAC2,RALB,RAP2A,RAP2B,RGS1,RGS18,RGS20,RYR3,TCF7L2,YES1
fMLP Signaling in Neutrophils	2.25	0.168	3.153	ACTR2,ACTR3,ARPC3,CALM1 (includes others),CYBB,FPR1,FPR2,FPR3,GNA15,GNAI3,ITPR1,ITPR3,NCF2,PIK3C2G,PIK3CG,PIK3R5,PRKCH,PRKCQ,RAC2,RALB,RAP2A,RAP2B
ERBB Signaling	2.22	0.183	1.698	AREG,BTC,ERBB4,EREG,FOS,HBEGF,NRG1,PIK3C2G,PIK3CG,PIK3R5,PRKCH,PRKCQ,RALB,RAP2A,RAP2B,SHC1,TGFA
Growth Hormone Signaling	2.22	0.197	0.905	A2M,FOS,IGF1,IGF1R,PIK3C2G,PIK3CG,PIK3R5,PRKCH,PRKCQ,SLC2A4,SOCS1,SOCS3,STAT1,STAT3
Chondroitin Sulfate Biosynthesis (Late Stages)	2.21	0.22	1.508	CHST1,CHST11,CHST12,CHST2,CSGALNACT1,HS3ST1,HS3ST3A1,HS3ST3B1,HS3ST6,SULT2B1,UST
Purine Nucleotides Degradation II (Aerobic)	2.19	0.316	2.449	ADA2,GDA,NT5C2,NT5C3A,PNP,XDH
Synaptic Long Term Depression	2.18	0.152	1.826	CACNA1H,CACNA2D2,CACNB1,CACNB2,CACNB4,GNA15,GNAI3,GUCY1A1,GUCY1A2,IGF1,IGF1R,ITPR1,ITPR3,LYN,NOS1,NOS2,PLA2G2F,PLA2G3,PLA2G4D,PLA2G4E,PLA2G6,PLA2G7,PLCH2,PNPLA8,PRKCH,PRKCQ,RALB,RAP2A,RAP2B,RYR3
Thyroid Cancer Signaling	2.18	0.19	0.775	CCND1,CXCL8,CXCR4,FOS,IGF1,IRS2,NTF4,PIK3C2G,PIK3CG,PIK3R5,RALB,RAP2A,RAP2B,SHC1,TCF7L2
Glioma Signaling	2.17	0.168	2	CALM1 (includes others),CAMK2A,CAMK2B,CAMK4,CCND1,CDKN1A,HDAC5,IDH1,IGF1,IGF1R,PIK3C2G,PIK3CG,PIK3R5,PRKCH,PRKCQ,RALB,RAP2A,RAP2B,RB1,SHC1,TGFA
Sonic Hedgehog Signaling	2.16	0.258	-2.449	CCNB1,CDK1,DYRK1B,GLI2,GLI3,PTCH1,SMO,ZNF875
Ovarian Cancer Signaling	2.14	0.158	1.265	BRCA2,CCND1,FZD2,FZD5,FZD8,GJA1,HDAC5,MMP9,PIK3C2G,PIK3CG,PIK3R5,PTGS1,RALB,RAP2A,RAP2B,RB1,SMO,TCF7L2,VEGFA,WNT2,WNT2B,WNT3A,WNT5A,WNT7B,WNT9A
Fc Epsilon RI Signaling	2.14	0.169	3.441	CSF2,FCER1G,LCP2,LYN,PIK3C2G,PIK3CG,PIK3R5,PLA2G2F,PLA2G3,PLA2G4D,PLA2G4E,PLA2G6,PRKCH,PRKCQ,RAC2,RALB,RAP2A,RAP2B,SYK,VAV1
Mevalonate Pathway I	2.14	0.357	1.342	ACAT2,HMGCR,HMGCS1,HMGCS2,IDI1
Creatine-phosphate Biosynthesis	2.14	0.6	#NUM!	CKB,CKMT1A/CKMT1B,MAP4K4
Pentose Phosphate Pathway (Oxidative Branch)	2.14	0.6	#NUM!	G6PD,H6PD,PGD
Pancreatic Adenocarcinoma Signaling	2.13	0.167	2.668	BCL2L1,BIRC5,BRCA2,CCND1,CCNE1,CDKN1A,HBEGF,HDAC5,HMOX1,JAK3,MMP9,PIK3C2G,PIK3CG,PIK3R5,RALGDS,RB1,STAT1,STAT3,TGFA,TGFBR1,VEGFA
Thrombin Signaling	2.12	0.147	1	ADCY2,ADCY6,ARHGEF10,ARHGEF26,ARHGEF28,ARHGEF40,ARHGEF5,CAMK2A,CAMK2B,CAMK4,F2R,GATA3,GNA15,GNAI3,GUCY1A1,ITPR1,ITPR3,PIK3C2G,PIK3CG,PIK3R5,PLCH2,PPP1CB,PRKCH,PRKCQ,RAC2,RALB,RAP2A,RAP2B,RHOB,RHOH,RND1,RND3,SHC1
Kinetochore Metaphase Signaling Pathway	2.1	0.171	1.698	BIRC5,BUB1,CCNB1,CDC20,CDK1,CENPE,CENPN,CENPP,H2AZ1,KNL1,MAD2L1,NDC80,PPP1CB,PPP1CC,PTTG1,SKA2,SKA3,TTK,ZWILCH
Human Embryonic Stem Cell Pluripotency	2.09	0.149	0.365	BMP3,BMPR1B,FGFR3,FGFRL1,FZD2,FZD5,FZD8,HSP90B1,ID1,ID4,INHBA,JAK3,NTF4,PIK3C2G,PIK3CG,PIK3R5,PRKCH,PRKCQ,RALB,RAP2A,RAP2B,SMO,STAT3,TGFBR1,WNT2,WNT2B,WNT3A,WNT5A,WNT7B,WNT9A
Death Receptor Signaling	2.08	0.177	3.638	ARHGDIB,BID,CASP10,CASP7,CYCS,FASLG,HSPB7,MAP3K5,MAP4K4,PARP12,PARP14,PARP9,TNFRSF10B,TNFRSF1B,TNFRSF21,TNFRSF25,TNFSF10
SNARE Signaling Pathway	2.06	0.162	-0.853	ADCY2,ADCY6,CACNA2D2,CACNB1,CACNB2,CACNB4,CALM1 (includes others),CAMK2A,CAMK2B,GUCY1A1,HSPA8,MYH11,MYH14,MYO1H,NSF,RAB11A,RAB1A,RAB27A,SNCA,SNCG,SYT17,SYT8
Inhibition of Matrix Metalloproteases	2.04	0.231	-1.667	A2M,ADAM12,MMP1,MMP12,MMP19,MMP25,MMP28,MMP9,TIMP3
Type II Diabetes Mellitus Signaling	2.03	0.157	2.53	ACSBG1,ACSF2,ACSL5,CACNA1H,CACNA2D2,CACNB1,CACNB2,CACNB4,CD36,IRS2,ITPR1,ITPR3,MAP3K5,PIK3C2G,PIK3CG,PIK3R5,PRKCH,PRKCQ,SLC27A1,SLC2A4,SMPD3,SOCS1,SOCS3,TNFRSF1B
SPINK1 Pancreatic Cancer Pathway	2.02	0.2	-2.887	CPA3,CPA4,CTSB,KLK1,KLK10,KLK13,KLK6,KLK8,MMP12,PRSS3,SPINK1,TGFBR1
RAC Signaling	2.02	0.161	3	ACTR2,ACTR3,ARPC3,BRK1,CDK5R1,CYBB,IQGAP2,ITGA1,ITGA11,ITGA4,ITGAL,ITGAX,ITGB2,MCF2L,NCF2,PIK3C2G,PIK3CG,PIK3R5,RAC2,RALB,RAP2A,RAP2B
Neuroprotective Role of THOP1 in Alzheimer's Disease	2.02	0.165	2.324	C1R,ENDOU,GZMA,GZMB,IDE,KLK1,KLK10,KLK6,KLK8,MAPT,MME,MMP9,PRSS22,PRSS23,PRSS27,PRSS3,TMPRSS11A,TMPRSS11D,TMPRSS11E,TMPRSS4
DNA damage-induced 14-3-3σ Signaling	2.02	0.217	0	BCL2L1,CASP10,CASP4,CASP5,CASP7,CCNB1,CCNE1,CDK1,CDKN1A,WEE1
Inhibition of ARE-Mediated mRNA Degradation Pathway	2	0.154	2.309	CD40LG,CNOT6,FASLG,LTB,MAPK15,MAPK6,PSMA1,PSMA3,PSMA4,PSMA5,PSMA7,PSMB1,PSMB6,PSMC4,PSMC6,PSMD1,PSMD12,PSMD14,PSMD6,PSME2,TNFRSF1B,TNFSF10,TNFSF14,TNFSF8,YWHAQ
Senescence Pathway	2	0.137	1.667	CACNA2D2,CACNB1,CACNB2,CACNB4,CALM1 (includes others),CAPN3,CBX2,CBX7,CCNB1,CCND1,CCNE1,CDC25A,CDC25B,CDK1,CDKN1A,CGAS,CXCL8,DLD,EIF4E,EIF4EBP1,ELF3,ELF5,ELK3,ETS1,ITPR3,ITSN2,MAPK15,MAPK6,PDK4,PIK3C2G,PIK3CG,PIK3R5,RALB,RAP2A,RAP2B,RB1,SAA1,SOD2,TGFBR1,TGFBR3,TLR2
Superpathway of Citrulline Metabolism	2	0.333	0.447	ARG1,ARG2,NOS1,NOS2,PRODH
Oxytocin Signaling Pathway	1.99	0.138	2.082	ATP2B2,CACNA2D2,CACNB1,CACNB2,CACNB4,CALM1 (includes others),CCL5,CD36,CXCL8,FOS,GJA1,GNAI3,GUCY1A1,GUCY1A2,HSPB7,ITPR1,ITPR3,MAPK15,MAPK6,MYH11,MYH14,MYO1H,PIK3C2G,PIK3CG,PIK3R5,PLA2G2F,PLA2G3,PLA2G4D,PLA2G4E,PLA2G6,PPARD,PPP1CB,PRKCH,PRKCQ,RALB,RAP2A,RAP2B,SHC1,SHC2
Remodeling of Epithelial Adherens Junctions	1.98	0.191	2	ACTN1,ACTR2,ACTR3,ARPC3,DNM1,DNM1L,MAPRE3,RAB5A,TUBA1A,TUBA1C,TUBB2A,TUBB4A,TUBB6
Prostanoid Biosynthesis	1.98	0.4	0	PTGES3,PTGIS,PTGS1,TBXAS1
Acute Myeloid Leukemia Signaling	1.96	0.176	0.277	CCNA1,CCND1,CSF2RA,CSF2RB,CSF3R,EIF4EBP1,IDH1,PIK3C2G,PIK3CG,PIK3R5,RALB,RAP2A,RAP2B,RUNX1,STAT3,TCF7L2
GDNF Family Ligand-Receptor Interactions	1.95	0.184	1.155	DOK2,DOK3,FOS,IRS2,ITPR1,ITPR3,NRTN,PIK3C2G,PIK3CG,PIK3R5,RALB,RAP2A,RAP2B,SHC1
iNOS Signaling	1.95	0.213	2.121	CALM1 (includes others),CD14,FOS,IFNGR1,IRAK2,IRAK3,JAK3,LBP,NOS2,STAT1
Dermatan Sulfate Biosynthesis (Late Stages)	1.95	0.213	1.265	CHST1,CHST11,CHST12,CHST2,HS3ST1,HS3ST3A1,HS3ST3B1,HS3ST6,SULT2B1,UST
SPINK1 General Cancer Pathway	1.93	0.188	1.387	GZMA,JAK3,MT1X,MT4,PIK3C2G,PIK3CG,PIK3R5,PRSS3,RALB,RAP2A,RAP2B,SPINK1,STAT3
Role of NFAT in Cardiac Hypertrophy	1.92	0.143	0.186	ADCY2,ADCY6,CACNA1H,CACNA2D2,CACNB1,CACNB2,CACNB4,CALM1 (includes others),CAMK2A,CAMK2B,CAMK4,GNAI3,GUCY1A1,HDAC5,IGF1,IGF1R,IL6ST,ITPR1,ITPR3,MEF2D,PIK3C2G,PIK3CG,PIK3R5,PLCH2,PRKCH,PRKCQ,RALB,RAP2A,RAP2B,SHC1,SHC2,TGFBR1
Gαi Signaling	1.91	0.157	2.357	ADCY2,ADCY6,ADRA2B,CCR4,CXCR2,FPR1,FPR2,GABBR1,GNA15,GNAI3,GPR17,GUCY1A1,NPY1R,P2RY13,PTGER3,RALB,RALGDS,RAP2A,RAP2B,SHC1,SHC2,STAT3
Inhibition of Angiogenesis by TSP1	1.91	0.235	1.633	CD36,CD47,GUCY1A1,GUCY1A2,KDR,MMP9,TGFBR1,VEGFA
Amyotrophic Lateral Sclerosis Signaling	1.9	0.164	0.832	BCL2L1,BID,CACNA2D2,CACNB1,CACNB2,CACNB4,CAPN3,CASP7,CYCS,GLUL,IGF1,NEFL,NOS1,PIK3C2G,PIK3CG,PIK3R5,RAB5A,SLC1A2,VEGFA
Oxytocin In Brain Signaling Pathway	1.9	0.146	1.3	CACNA1H,CACNA2D2,CACNB1,CACNB2,CACNB4,CALM1 (includes others),CASP5,GNAI3,ITPR1,ITPR3,MEF2D,NLRP1,NLRP2,PIK3C2G,PIK3CG,PIK3R5,PLA2G2F,PLA2G3,PLA2G4D,PLA2G4E,PLA2G6,PLA2G7,PNPLA8,PRKCH,PRKCQ,PTGS1,RALB,RAP2A,RAP2B
Granzyme B Signaling	1.87	0.312	2	BID,CYCS,GZMB,LMNB1,PRF1
Adenosine Nucleotides Degradation II	1.87	0.312	2.236	ADA2,NT5C2,NT5C3A,PNP,XDH
Arginine Degradation VI (Arginase 2 Pathway)	1.87	0.5	#NUM!	ARG1,ARG2,PYCR1
Tryptophan Degradation to 2-amino-3-carboxymuconate Semialdehyde	1.87	0.5	#NUM!	IDO1,KYNU,TDO2
Putrescine Degradation III	1.85	0.273	1.633	ALDH1A3,ALDH3A2,IL4I1,MAOB,SAT1,SMOX
Coagulation System	1.84	0.229	-0.707	A2M,F2R,F3,PLAT,PLAU,PLAUR,SERPINA1,VWF
IL-9 Signaling	1.84	0.229	0.707	IRS2,JAK3,PIK3C2G,PIK3CG,PIK3R5,SOCS3,STAT1,STAT3
CXCR4 Signaling	1.81	0.149	3.13	ADCY2,ADCY6,CD4,CXCL12,CXCR4,FOS,GNA15,GNAI3,GUCY1A1,ITPR1,ITPR3,LYN,PIK3C2G,PIK3CG,PIK3R5,PRKCH,PRKCQ,RAC2,RALB,RAP2A,RAP2B,RHOB,RHOH,RND1,RND3
NRF2-mediated Oxidative Stress Response	1.8	0.139	3.3	ABCC1,CYP1A1,CYP3A5,DNAJB11,DNAJB2,DNAJB9,FOS,FOSL1,FTH1,GCLM,GSTA3,GSTM2,GSTM3,GSTO1,HMOX1,HSP90B1,MAFK,MAP3K5,PIK3C2G,PIK3CG,PIK3R5,PPIB,PRDX1,PRKCH,PRKCQ,RALB,RAP2A,RAP2B,SOD2,SOD3,TXNRD1,USP14,VCP
Role of IL-17A in Arthritis	1.78	0.193	#NUM!	CCL20,CCL5,CXCL1,CXCL3,CXCL8,IL17A,MMP1,NOS2,PIK3C2G,PIK3CG,PIK3R5
Integrin Signaling	1.78	0.142	2.502	ACTN1,ACTR2,ACTR3,ARF4,ARPC3,BCAR3,CAPN3,GIT1,ITGA1,ITGA11,ITGA4,ITGAL,ITGAX,ITGB2,PIK3C2G,PIK3CG,PIK3R5,PPP1CB,RAC2,RALB,RAP2A,RAP2B,RHOB,RHOH,RND1,RND3,SHC1,TNK2,WASL,WIPF1
Sphingosine-1-phosphate Signaling	1.76	0.158	0.258	ACER3,ADCY2,ADCY6,CASP10,CASP4,CASP5,CASP7,GNAI3,GUCY1A1,PIK3C2G,PIK3CG,PIK3R5,PLCH2,RAC2,RHOB,RHOH,RND1,RND3,SMPD3
TCA Cycle II (Eukaryotic)	1.76	0.261	2.449	DLD,FH,IDH3A,SDHB,SDHD,SUCLG1
Dermatan Sulfate Degradation (Metazoa)	1.75	0.294	1.342	CEMIP,FGFRL1,GM2A,HEXB,HYAL4
Mouse Embryonic Stem Cell Pluripotency	1.75	0.163	1.213	FZD2,FZD5,FZD8,ID1,ID4,IL6ST,JAK3,PIK3C2G,PIK3CG,PIK3R5,RALB,RAP2A,RAP2B,SMO,STAT3,TCF7L2,WNT3A
Apoptosis Signaling	1.75	0.163	0.5	BAK1,BCL2A1,BCL2L1,BID,CAPN3,CASP10,CASP7,CDK1,CYCS,FASLG,MAP3K5,MAP4K4,PRKCQ,RALB,RAP2A,RAP2B,TNFRSF1B
Chondroitin Sulfate Biosynthesis	1.73	0.19	1.508	CHST1,CHST11,CHST12,CHST2,CSGALNACT1,HS3ST1,HS3ST3A1,HS3ST3B1,HS3ST6,SULT2B1,UST
Estrogen-Dependent Breast Cancer Signaling	1.72	0.173	0.632	AKR1B10,AKR1B15,CCND1,FOS,HSD17B12,HSD17B2,IGF1,IGF1R,PIK3C2G,PIK3CG,PIK3R5,RALB,RAP2A,RAP2B
IGF-1 Signaling	1.71	0.162	0.535	FOS,IGF1,IGF1R,IGFBP5,IGFBP7,IRS2,PIK3C2G,PIK3CG,PIK3R5,RALB,RAP2A,RAP2B,SHC1,SOCS1,SOCS3,STAT3,YWHAQ
Iron homeostasis signaling pathway	1.71	0.152	#NUM!	ATP6AP2,ATP6V0A4,ATP6V0E1,ATP6V1A,ATP6V1B2,ATP6V1D,ATP6V1G1,BMP3,BMPR1B,CD163,CYBRD1,FTH1,HIF1A,HIF3A,HMOX1,HMOX2,JAK3,SLC11A1,SLC40A1,STAT3,TMPRSS6
MIF Regulation of Innate Immunity	1.7	0.205	1.667	CD14,CD74,FOS,NOS2,PLA2G2F,PLA2G3,PLA2G4D,PLA2G4E,PLA2G6
Endocannabinoid Cancer Inhibition Pathway	1.69	0.15	1.528	ADCY2,ADCY6,CASP10,CASP4,CASP5,CASP7,CCND1,CCNE1,CDKN1A,GNAI3,GUCY1A1,HIF1A,NOS1,NOS2,NUPR1,PIK3C2G,PIK3CG,PIK3R5,SMPD3,SPTLC2,TCF7L2,VEGFA
Antioxidant Action of Vitamin C	1.68	0.158	-2.309	CSF2,CSF2RA,CSF2RB,GSTO1,HMOX1,PLA2G2F,PLA2G3,PLA2G4D,PLA2G4E,PLA2G6,PLA2G7,PLCH2,PNPLA8,SELENOT,SLC23A2,SLC2A3,SLC2A4,TXNRD1
Role of MAPK Signaling in Promoting the Pathogenesis of Influenza	1.68	0.158	3.153	ATP6AP2,ATP6V0A4,ATP6V0E1,ATP6V1A,ATP6V1B2,ATP6V1D,ATP6V1G1,MAP3K5,PLA2G2F,PLA2G3,PLA2G4D,PLA2G4E,PLA2G6,PLA2G7,PNPLA8,RALB,RAP2A,RAP2B
p53 Signaling	1.67	0.163	-1.387	ADGRB1,BCL2L1,BIRC5,CCND1,CCNG1,CDKN1A,COQ8A,HIF1A,PCNA,PIDD1,PIK3C2G,PIK3CG,PIK3R5,RB1,SCO2,TNFRSF10B
Ceramide Biosynthesis	1.66	0.429	#NUM!	SPTLC2,SPTSSA,SPTSSB
Adenine and Adenosine Salvage III	1.66	0.429	#NUM!	ADA2,HPRT1,PNP
Superpathway of Geranylgeranyldiphosphate Biosynthesis I (via Mevalonate)	1.65	0.278	1.342	ACAT2,HMGCR,HMGCS1,HMGCS2,IDI1
Actin Cytoskeleton Signaling	1.64	0.135	2.041	ACTN1,ACTR2,ACTR3,ARPC3,BRK1,CD14,F2R,FGD3,GIT1,IQGAP2,ITGA1,ITGA11,ITGA4,ITGAL,ITGAX,ITGB2,LBP,MYH11,MYH14,MYO1H,NCKAP1L,PIK3C2G,PIK3CG,PIK3R5,PPP1CB,RAC2,RALB,RAP2A,RAP2B,SHC1,TMSB10/TMSB4X,VAV1,WASL
Dermatan Sulfate Biosynthesis	1.63	0.183	1.508	CHST1,CHST11,CHST12,CHST2,CSGALNACT1,HS3ST1,HS3ST3A1,HS3ST3B1,HS3ST6,SULT2B1,UST
PCP (Planar Cell Polarity) Pathway	1.63	0.183	-1.265	CELSR1,FZD2,FZD5,FZD8,SMO,WNT2,WNT2B,WNT3A,WNT5A,WNT7B,WNT9A
Telomerase Signaling	1.6	0.157	3.051	CDKN1A,ELF3,ELF5,ELK3,ETS1,HDAC5,HSP90B1,IL2RA,PIK3C2G,PIK3CG,PIK3R5,PTGES3,RALB,RAP2A,RAP2B,RB1,SHC1
Guanine and Guanosine Salvage I	1.6	0.667	#NUM!	HPRT1,PNP
Glutamate Degradation II	1.6	0.667	#NUM!	GOT1,GOT2
Aspartate Biosynthesis	1.6	0.667	#NUM!	GOT1,GOT2
Macropinocytosis Signaling	1.6	0.171	2.121	CD14,ITGB2,MRC1,PIK3C2G,PIK3CG,PIK3R5,PRKCH,PRKCQ,RAB5A,RALB,RAP2A,RAP2B,USP6NL
Dilated Cardiomyopathy Signaling Pathway	1.59	0.147	0	ADCY2,ADCY6,CACNA1H,CACNA2D2,CACNB1,CACNB2,CACNB4,CAMK2A,CAMK2B,CAMK4,DES,DMD,DSC2,GUCY1A1,ITPR1,ITPR3,MYH11,MYH14,MYO1H,TNNI2,TNNT1,TNNT3
G-Protein Coupled Receptor Signaling	1.56	0.117	2.429	ADCY2,ADCY6,ADGRB1,ADGRD2,ADGRF1,ADGRL3,ADGRL4,ADRA2B,ADRB2,C3AR1,CALCRL,CALM1 (includes others),CAMK2A,CAMK2B,CAMK4,CCND1,CCR1,CCR4,CCR5,CCR7,CCRL2,CELSR1,CHRM1,CXCR2,CXCR6,DUSP1,DUSP6,F2R,FOS,FPR1,FPR2,FPR3,FZD2,FZD5,FZD8,GABBR1,GDPD3,GNA15,GNAI3,GPR141,GPR15,GPR17,GPR171,GPR174,GPR183,GPR34,GPR4,GPR65,GPR68,GPR87,GPRC5C,GUCY1A1,HRH2,HTR7,LGR5,MAP3K5,MAP3K9,MEF2D,MEGF6,MTNR1A,NPY1R,P2RY10,P2RY1…
γ-linolenate Biosynthesis II (Animals)	1.55	0.263	-1	ACSBG1,ACSF2,ACSL5,CYB5R3,SLC27A1
Cholesterol Biosynthesis I	1.55	0.308	1	LSS,MSMO1,NSDHL,SQLE
γ-glutamyl Cycle	1.55	0.308	2	CHAC1,CHAC2,GCLM,GGCT
Cholesterol Biosynthesis II (via 24,25-dihydrolanosterol)	1.55	0.308	1	LSS,MSMO1,NSDHL,SQLE
Cholesterol Biosynthesis III (via Desmosterol)	1.55	0.308	1	LSS,MSMO1,NSDHL,SQLE
UDP-N-acetyl-D-galactosamine Biosynthesis II	1.55	0.308	2	GNPNAT1,HK2,HK3,UAP1
Regulation of the Epithelial-Mesenchymal Transition Pathway	1.54	0.138	#NUM!	CDH12,ETS1,FGFR3,FGFRL1,FZD2,FZD5,FZD8,HIF1A,JAG2,JAK3,MMP9,PIK3C2G,PIK3CG,PIK3R5,RALB,RAP2A,RAP2B,SMO,STAT3,TCF7L2,TGFBR1,WNT2,WNT2B,WNT3A,WNT5A,WNT7B,WNT9A
14-3-3-mediated Signaling	1.52	0.15	2.138	FOS,MAP3K5,MAPT,PIK3C2G,PIK3CG,PIK3R5,PLCH2,PRKCH,PRKCQ,RALB,RAP2A,RAP2B,SNCA,TUBA1A,TUBA1C,TUBB2A,TUBB4A,TUBB6,YWHAQ
Ribonucleotide Reductase Signaling Pathway	1.52	0.141	0.816	BIRC5,CCND1,CCNF,CDC25A,CDH3,CDK1,CDKN1A,EIF4E,EIF4EBP1,FOS,HIF1A,MAP3K9-DT,MMP9,PARP12,PARP14,PARP9,PIK3C2G,PIK3CG,PIK3R5,RB1,RRM2,STAT3,VEGFA,WEE1
RAR Activation	1.51	0.137	#NUM!	ADCY2,ADCY6,ADH1B,AKR1B10,ALDH1A3,CRABP2,CSF2RB,DHRS9,DUSP1,FOS,GUCY1A1,MAP3K5,MMP1,NCOR2,NRIP1,PIK3CG,PPARGC1A,PRKCH,PRKCQ,RDH12,RDH16,RXRA,SDR16C5,SDR9C7,SORBS3,TNIP1,VEGFA,ZBTB16
IL-3 Signaling	1.47	0.165	2.496	CSF2RB,FOS,PIK3C2G,PIK3CG,PIK3R5,PRKCH,PRKCQ,RALB,RAP2A,RAP2B,SHC1,STAT1,STAT3
Clathrin-mediated Endocytosis Signaling	1.44	0.135	#NUM!	ACTR2,ACTR3,AP1S3,AP2S1,APOD,APOE,APOL1,ARPC3,CLTC,DNM1,DNM1L,EPHB2,F2R,HSPA8,IGF1,ITGB2,LYZ,PICALM,PIK3C2G,PIK3CG,PIK3R5,RAB11A,RAB5A,S100A8,SERPINA1,SH3GLB2,VEGFA,WASL
Netrin Signaling	1.43	0.167	-1.265	ABLIM2,CACNA1H,CACNA2D2,CACNB1,CACNB2,CACNB4,ITPR1,ITPR3,NTN1,RAC2,RYR3,UNC5B
Urate Biosynthesis/Inosine 5'-phosphate Degradation	1.43	0.286	2	NT5C2,NT5C3A,PNP,XDH
Tryptophan Degradation X (Mammalian, via Tryptamine)	1.43	0.222	1.342	AKR1B10,ALDH1A3,ALDH3A2,IL4I1,MAOB,SMOX
Adipogenesis pathway	1.42	0.144	-0.447	BMPR1B,FGFR3,FGFRL1,FZD2,FZD5,FZD8,HAT1,HDAC5,HIF1A,KAT2A,NOCT,NR1D1,PER2,RB1,SLC2A4,SMO,SOX9,TXNIP,WNT5A,XBP1
CNTF Signaling	1.4	0.175	1.897	CNTFR,IL6ST,PIK3C2G,PIK3CG,PIK3R5,RALB,RAP2A,RAP2B,STAT1,STAT3
ERB2-ERBB3 Signaling	1.39	0.169	1.508	CCND1,JAK3,NRG1,PIK3C2G,PIK3CG,PIK3R5,RALB,RAP2A,RAP2B,SHC1,STAT3
Retinoate Biosynthesis I	1.39	0.19	2.646	ADH1B,AKR1B10,ALDH1A3,DHRS9,RDH12,RDH16,SDR16C5,SDR9C7
UVA-Induced MAPK Signaling	1.38	0.153	1.414	BCL2L1,CYCS,FOS,PARP12,PARP14,PARP9,PIK3C2G,PIK3CG,PIK3R5,PLCH2,RALB,RAP2A,RAP2B,SMPD3,STAT1
Regulation of Actin-based Motility by Rho	1.37	0.148	2.111	ACTR2,ACTR3,ARPC3,ITGA1,ITGA11,ITGA4,ITGAL,ITGAX,ITGB2,PPP1CB,RAC2,RHOB,RHOH,RND1,RND3,WASL,WIPF1
Melanoma Signaling	1.37	0.18	0.333	CCND1,CDKN1A,PIK3C2G,PIK3CG,PIK3R5,RALB,RAP2A,RAP2B,RB1
Cell Cycle: G2/M DNA Damage Checkpoint Regulation	1.37	0.18	-1.89	AURKA,CCNB1,CDC25B,CDK1,CDKN1A,CKS2,TOP2A,WEE1,YWHAQ
Apelin Endothelial Signaling Pathway	1.36	0.142	2.828	ADCY2,ADCY6,CALM1 (includes others),FOS,GNA15,GNAI3,GUCY1A1,HDAC5,HIF1A,ICAM1,MEF2D,PIK3C2G,PIK3CG,PIK3R5,PRKCH,PRKCQ,RALB,RAP2A,RAP2B,VCAM1
Citrulline Biosynthesis	1.34	0.333	#NUM!	ARG1,ARG2,PRODH
Purine Ribonucleosides Degradation to Ribose-1-phosphate	1.34	0.333	#NUM!	ADA2,PGM2,PNP
Fatty Acid Activation	1.33	0.267	#NUM!	ACSBG1,ACSF2,ACSL5,SLC27A1
NAD Signaling Pathway	1.33	0.139	1.964	ACADL,CD38,GJA1,H1-1,HIF1A,HMGCS2,IGF1,LDHA,LDHB,NAMPT,PARP12,PARP14,PARP9,PIK3C2G,PIK3CG,PIK3R5,PPARGC1A,RYR3,SOD2,TGFA,VEGFA
Heme Degradation	1.33	0.5	#NUM!	HMOX1,HMOX2
Spermine and Spermidine Degradation I	1.33	0.5	#NUM!	SAT1,SMOX
Arginine Degradation I (Arginase Pathway)	1.33	0.5	#NUM!	ARG1,ARG2
L-cysteine Degradation I	1.33	0.5	#NUM!	GOT1,GOT2
CCR3 Signaling in Eosinophils	1.32	0.142	2.496	CALM1 (includes others),GNA15,GNAI3,ITPR1,ITPR3,PIK3C2G,PIK3CG,PIK3R5,PLA2G2F,PLA2G3,PLA2G4D,PLA2G4E,PLA2G6,PPP1CB,PRKCH,PRKCQ,RALB,RAP2A,RAP2B
IL-17A Signaling in Airway Cells	1.31	0.164	2.121	CCL20,CXCL1,CXCL3,DEFB4A/DEFB4B,IL17A,IL19,JAK3,PIK3C2G,PIK3CG,PIK3R5,STAT3
MIF-mediated Glucocorticoid Regulation	1.31	0.194	1.89	CD14,CD74,PLA2G2F,PLA2G3,PLA2G4D,PLA2G4E,PLA2G6
Apelin Adipocyte Signaling Pathway	1.3	0.152	0.577	ADCY2,ADCY6,CLIC2,CYBB,GNAI3,GPX3,GSTM2,GUCY1A1,HIF1A,MAPK15,MAPK6,NCF2,PPARGC1A,RAC2
Role of MAPK Signaling in the Pathogenesis of Influenza	1.29	0.155	#NUM!	CCL5,CXCL10,MAP3K5,PLA2G2F,PLA2G3,PLA2G4D,PLA2G4E,PLA2G6,PLA2G7,PNPLA8,RALB,RAP2A,RAP2B
Factors Promoting Cardiogenesis in Vertebrates	1.28	0.137	-1.964	BMP3,BMPR1B,CAMK2A,CAMK2B,CCND1,FZD2,FZD5,FZD8,PLCH2,PRKCH,PRKCQ,SMO,TCF7L2,TGFBR1,TGFBR3,WNT2,WNT2B,WNT3A,WNT5A,WNT7B,WNT9A
ERBB4 Signaling	1.27	0.162	1.508	ERBB4,NRG1,PIK3C2G,PIK3CG,PIK3R5,PRKCH,PRKCQ,RALB,RAP2A,RAP2B,SHC1
Gap Junction Signaling	1.27	0.131	#NUM!	ADCY2,ADCY6,GJA1,GJA3,GJB2,GJB6,GJC2,GNAI3,GUCY1A1,GUCY1A2,ITPR1,ITPR3,PIK3C2G,PIK3CG,PIK3R5,PLCH2,PRKCH,PRKCQ,RALB,RAP2A,RAP2B,TUBA1A,TUBA1C,TUBB2A,TUBB4A,TUBB6
Noradrenaline and Adrenaline Degradation	1.26	0.189	1.134	ADH1B,ALDH1A3,ALDH3A2,DHRS9,IL4I1,MAOB,SMOX
Chondroitin Sulfate Degradation (Metazoa)	1.24	0.25	2	CEMIP,GM2A,HEXB,HYAL4
Parkinson's Signaling	1.24	0.25	#NUM!	CYCS,PRKN,SNCA,SNCAIP
Serotonin Receptor Signaling	1.24	0.178	#NUM!	ADCY2,ADCY6,GCH1,GUCY1A1,HTR7,IL4I1,MAOB,SMOX
Coronavirus Replication Pathway	1.24	0.178	0	CTSL,IFITM1,IFITM3,TUBA1A,TUBA1C,TUBB2A,TUBB4A,TUBB6
Role of p14/p19ARF in Tumor Suppression	1.23	0.2	0	NPM1,NPM3,PIK3C2G,PIK3CG,PIK3R5,RB1
Sumoylation Pathway	1.22	0.146	-0.905	ARHGDIB,ETS1,FASLG,FOS,MAP3K5,PCNA,RAC2,RAN,RHOB,RHOH,RND1,RND3,SNCA,TDG,ZNF217
G Beta Gamma Signaling	1.22	0.14	1.5	ADCY2,CACNA1H,CACNA2D2,CACNB1,CACNB2,CACNB4,GNA15,GNAI3,HBEGF,ITPR1,ITPR3,PIK3CG,PRKCH,PRKCQ,RALB,RAP2A,RAP2B,SHC1
NF-κB Activation by Viruses	1.21	0.154	2.714	CCR5,CD4,EIF2AK2,LCK,PIK3C2G,PIK3CG,PIK3R5,PRKCH,PRKCQ,RALB,RAP2A,RAP2B
IL-7 Signaling Pathway	1.21	0.154	1.265	BAK1,CCND1,CDC25A,IL7R,JAK3,LYN,PIK3C2G,PIK3CG,PIK3R5,SHC1,SOCS1,STAT1
Docosahexaenoic Acid (DHA) Signaling	1.2	0.184	#NUM!	BCL2A1,BCL2L1,BID,CYCS,PIK3C2G,PIK3CG,PIK3R5
Pyrimidine Ribonucleotides Interconversion	1.2	0.184	1.89	AK7,CMPK1,CMPK2,CTPS1,ENTPD1,ENTPD7,NUDT15
Regulation Of The Epithelial Mesenchymal Transition By Growth Factors Pathway	1.2	0.13	2.858	CD40LG,CDH12,ETS1,FASLG,FGFR3,FGFRL1,FOS,JAK3,LTB,MMP1,MMP9,PIK3C2G,PIK3CG,PIK3R5,RALB,RAP2A,RAP2B,SHC1,SHC2,STAT3,TGFBR1,TNFRSF1B,TNFSF10,TNFSF14,TNFSF8
Maturity Onset Diabetes of Young (MODY) Signaling	1.17	0.152	#NUM!	APOD,APOE,APOL1,APOL2,APOL3,APOL4,APOL6,CACNA2D2,CACNB1,CACNB2,CACNB4,UCP2
Renal Cell Carcinoma Signaling	1.17	0.152	1.414	ETS1,FH,FOS,HIF1A,PIK3C2G,PIK3CG,PIK3R5,RALB,RAP2A,RAP2B,TGFA,VEGFA
Role of MAPK Signaling in Inhibiting the Pathogenesis of Influenza	1.17	0.152	2.887	CCL5,CXCL10,CXCL8,EIF2AK2,MAP3K5,PLA2G2F,PLA2G3,PLA2G4D,PLA2G4E,PLA2G6,PLA2G7,PNPLA8
Lymphotoxin β Receptor Signaling	1.15	0.164	2.121	BCL2L1,CXCL1,CYCS,LTB,PIK3C2G,PIK3CG,PIK3R5,TNFSF14,VCAM1
GABA Receptor Signaling	1.14	0.136	#NUM!	ADCY2,ADCY6,ALDH5A1,AP2S1,CACNA1H,CACNA2D2,CACNB1,CACNB2,CACNB4,DNM1,GABBR1,GABRA4,GNA15,GNAI3,GUCY1A1,ITPR1,ITPR3,NSF
Semaphorin Neuronal Repulsive Signaling Pathway	1.13	0.133	-1.414	BCAN,CSPG4,GUCY1A1,GUCY1A2,ITGA1,ITGA11,ITGA4,ITGAL,ITGAX,ITGB2,MAPT,NRP2,PIK3C2G,PIK3CG,PIK3R5,PLXNA2,PLXNA3,PPP1CB,RND1,SEMA6C
Arsenate Detoxification I (Glutaredoxin)	1.13	0.4	#NUM!	GSTO1,PNP
Tetrahydrofolate Salvage from 5,10-methenyltetrahydrofolate	1.13	0.4	#NUM!	GART,MTHFD2
Citrulline-Nitric Oxide Cycle	1.13	0.4	#NUM!	NOS1,NOS2
Ephrin B Signaling	1.13	0.153	1.508	CAP1,CXCL12,CXCR4,EFNB2,EPHB2,EPHB6,GNA15,GNAI3,ITSN2,RAC2,VAV1
CDK5 Signaling	1.12	0.139	-1.069	ADCY2,ADCY6,CABLES1,CDK5R1,GUCY1A1,LAMA5,LAMC2,MAPK15,MAPK6,MAPT,PPP1CB,PPP1CC,PPP1R1B,RALB,RAP2A,RAP2B
Ketogenesis	1.11	0.273	#NUM!	ACAT2,HMGCS1,HMGCS2
Pentose Phosphate Pathway	1.11	0.273	#NUM!	G6PD,H6PD,PGD
EGF Signaling	1.11	0.161	1	FOS,ITPR1,ITPR3,PIK3C2G,PIK3CG,PIK3R5,SHC1,STAT1,STAT3
Bladder Cancer Signaling	1.1	0.138	0.447	CCND1,CDKN1A,CXCL8,FGFR3,HDAC5,MMP1,MMP12,MMP19,MMP25,MMP28,MMP9,RALB,RAP2A,RAP2B,RB1,VEGFA
VEGF Signaling	1.08	0.141	3.051	ACTN1,BCL2L1,EIF2S1,FLT1,HIF1A,KDR,PIK3C2G,PIK3CG,PIK3R5,RALB,RAP2A,RAP2B,SHC1,VEGFA
Isoleucine Degradation I	1.08	0.222	1	ACADSB,ACAT2,BCAT1,DLD
PXR/RXR Activation	1.08	0.154	0	ABCC3,ALAS1,ALDH3A2,CYP3A5,GSTM2,HMGCS2,PAPSS2,PPARGC1A,RXRA,SCD
FLT3 Signaling in Hematopoietic Progenitor Cells	1.08	0.146	2.309	EIF4E,EIF4EBP1,PIK3C2G,PIK3CG,PIK3R5,RALB,RAP2A,RAP2B,SHC1,STAT1,STAT3,STAT4
PAK Signaling	1.07	0.137	2.714	DSCAM,GIT1,ITGA1,ITGA11,ITGA4,ITGAL,ITGAX,ITGB2,PIK3C2G,PIK3CG,PIK3R5,RALB,RAP2A,RAP2B,SHC1,WASL
cAMP-mediated signaling	1.06	0.123	0.577	ADCY2,ADCY6,ADRA2B,ADRB2,CALM1 (includes others),CAMK2A,CAMK2B,CAMK4,CCR4,CHRM1,CXCR2,DUSP1,DUSP6,FPR1,FPR2,GABBR1,GDPD3,GNAI3,GPR17,GUCY1A1,HRH2,HTR7,NPY1R,P2RY13,PDE3B,PTGER3,RGS18,STAT3,TDP2
Pyrimidine Ribonucleotides De Novo Biosynthesis	1.06	0.171	1.89	AK7,CMPK1,CMPK2,CTPS1,ENTPD1,ENTPD7,NUDT15
α-Adrenergic Signaling	1.05	0.138	2.111	ADCY2,ADCY6,CALM1 (includes others),CAMK4,GNA15,GNAI3,GUCY1A1,ITPR1,ITPR3,PHKG1,PRKCH,PRKCQ,RALB,RAP2A,RAP2B
HOTAIR Regulatory Pathway	1.05	0.129	0.655	CDKN1A,ICAM1,MMP1,MMP12,MMP19,MMP25,MMP28,MMP9,PIK3C2G,PIK3CG,PIK3R5,SPP1,STAT3,TCF7L2,WIF1,WNT2,WNT2B,WNT3A,WNT5A,WNT7B,WNT9A
GNRH Signaling	1.04	0.126	1.213	ADCY2,ADCY6,CACNA1H,CACNA2D2,CACNB1,CACNB2,CACNB4,CALM1 (includes others),CAMK2A,CAMK2B,FOS,GNA15,GNAI3,GUCY1A1,HBEGF,ITPR1,ITPR3,MAP3K5,MAP3K9,PRKCH,PRKCQ,RALB,RAP2A,RAP2B
Tryptophan Degradation III (Eukaryotic)	1.03	0.192	2	ACAT2,IDO1,KYNU,TBXAS1,TDO2
Thiamin Salvage III	1.02	1	#NUM!	TPK1
Glutamine Biosynthesis I	1.02	1	#NUM!	GLUL
Glutamate Removal from Folates	1.02	1	#NUM!	GGH
Lanosterol Biosynthesis	1.02	1	#NUM!	LSS
FAT10 Cancer Signaling Pathway	1.02	0.16	0.378	CXCR4,MAD2L1,PCNA,STAT3,TCF7L2,TGFBR1,TGFBR3,TNFRSF1B
RHOGDI Signaling	1.01	0.123	-1.069	ACTR2,ACTR3,ARHGDIB,ARHGEF10,ARHGEF5,ARPC3,CDH12,CDH26,CDH3,GNA15,GNAI3,GRIP1,ITGA1,ITGA11,ITGA4,ITGAL,ITGAX,ITGB2,MYH11,MYH14,MYO1H,RAC2,RHOB,RHOH,RND1,RND3,WASL
GDP-glucose Biosynthesis	1.01	0.25	#NUM!	HK2,HK3,PGM2
Mitotic Roles of Polo-Like Kinase	1.01	0.149	2.333	CCNB1,CDC20,CDC25A,CDC25B,CDK1,HSP90B1,KIF11,KIF23,PTTG1,WEE1
Mitochondrial L-carnitine Shuttle Pathway	1.01	0.211	#NUM!	ACSBG1,ACSF2,ACSL5,SLC27A1
Leptin Signaling in Obesity	0.995	0.145	0.378	ADCY2,ADCY6,GUCY1A1,LEPR,PDE3B,PIK3C2G,PIK3CG,PIK3R5,PLCH2,SOCS3,STAT3
Hypoxia Signaling in the Cardiovascular System	0.995	0.145	1	HIF1A,HSP90B1,LDHA,P4HB,SLC2A4,UBE2E1,UBE2F,UBE2G1,UBE2L6,UBE2N,VEGFA
LPS-stimulated MAPK Signaling	0.985	0.141	1.897	CD14,FOS,LBP,MAP3K5,PIK3C2G,PIK3CG,PIK3R5,PRKCH,PRKCQ,RALB,RAP2A,RAP2B
Pyruvate Fermentation to Lactate	0.984	0.333	#NUM!	LDHA,LDHB
Urea Cycle	0.984	0.333	#NUM!	ARG1,ARG2
Glycine Cleavage Complex	0.984	0.333	#NUM!	DLD,OCA2
UDP-N-acetyl-D-glucosamine Biosynthesis II	0.984	0.333	#NUM!	GNPNAT1,UAP1
Zymosterol Biosynthesis	0.984	0.333	#NUM!	MSMO1,NSDHL
Rapoport-Luebering Glycolytic Shunt	0.984	0.333	#NUM!	MINPP1,PGAM1
Non-Small Cell Lung Cancer Signaling	0.979	0.138	1.265	CCND1,HDAC5,ITPR1,ITPR3,PIK3C2G,PIK3CG,PIK3R5,RALB,RAP2A,RAP2B,RB1,RXRA,TGFA
PPARα/RXRα Activation	0.961	0.123	-2.683	ACADL,ADCY2,ADCY6,CD36,GK,GNA15,GOT2,GUCY1A1,HELZ2,HSP90B1,IL18RAP,IL1R2,MAP4K4,NCOR2,PLCH2,PPARGC1A,RALB,RAP2A,RAP2B,RXRA,SHC1,SLC27A1,TGFBR1,TGFBR3
Retinoic acid Mediated Apoptosis Signaling	0.959	0.15	2.646	BID,CRABP2,CYCS,PARP12,PARP14,PARP9,RXRA,TNFRSF10B,TNFSF10
Cardiac Hypertrophy Signaling	0.958	0.119	0.816	ADCY2,ADCY6,ADRA2B,ADRB2,CACNA2D2,CACNB1,CACNB2,CACNB4,CALM1 (includes others),EIF4E,GNA15,GNAI3,GUCY1A1,IGF1,IGF1R,MAP3K5,MAP3K9,MEF2D,PIK3C2G,PIK3CG,PIK3R5,PLCH2,RAC2,RALB,RAP2A,RAP2B,RHOB,RHOH,RND1,RND3,TGFBR1
Phospholipases	0.944	0.145	1.897	HMOX1,LIPG,PLA2G2F,PLA2G3,PLA2G4D,PLA2G4E,PLA2G6,PLA2G7,PLCH2,PNPLA8
UVB-Induced MAPK Signaling	0.943	0.154	1.414	EIF4E,EIF4EBP1,FOS,PIK3C2G,PIK3CG,PIK3R5,PRKCH,PRKCQ
Role of WNT/GSK-3β Signaling in the Pathogenesis of Influenza	0.935	0.141	-1.265	FZD2,FZD5,FZD8,SMO,TCF7L2,WNT2,WNT2B,WNT3A,WNT5A,WNT7B,WNT9A
PDGF Signaling	0.929	0.138	2.309	EIF2AK2,FOS,JAK3,PIK3C2G,PIK3CG,PIK3R5,RALB,RAP2A,RAP2B,SHC1,STAT1,STAT3
Xenobiotic Metabolism AHR Signaling Pathway	0.929	0.138	-0.577	ALDH1A3,ALDH3A2,ALDH5A1,CYP1A1,GSTA3,GSTM2,GSTM3,GSTO1,HDAC5,HSP90B1,NRIP1,PTGES3
Glucose and Glucose-1-phosphate Degradation	0.928	0.231	#NUM!	HK2,HK3,PGM2
NAD biosynthesis II (from tryptophan)	0.928	0.231	#NUM!	IDO1,KYNU,TDO2
Stearate Biosynthesis I (Animals)	0.914	0.143	0.378	ACOT7,ACSBG1,ACSF2,ACSL5,AKR1B10,ELOVL1,LPCAT4,PLA2G6,SLC27A1,TBXAS1
Estrogen Biosynthesis	0.892	0.156	0	AKR1B10,AKR1B15,CYP1A1,CYP3A5,CYP4B1,HSD17B12,HSD17B2
Signaling by Rho Family GTPases	0.868	0.116	1.279	ACTR2,ACTR3,ARHGEF10,ARHGEF5,ARPC3,CDH12,CDH26,CDH3,CYBB,DES,FOS,GNA15,GNAI3,ITGA1,ITGA11,ITGA4,ITGAL,ITGAX,ITGB2,MAP3K9,NCF2,PIK3C2G,PIK3CG,PIK3R5,RAC2,RHOB,RHOH,RND1,RND3,WASL,WIPF1
Trehalose Degradation II (Trehalase)	0.865	0.286	#NUM!	HK2,HK3
Thioredoxin Pathway	0.865	0.286	#NUM!	SELENOT,TXNRD1
Aspartate Degradation II	0.865	0.286	#NUM!	GOT1,GOT2
FXR/RXR Activation	0.86	0.127	#NUM!	APOD,APOE,APOL1,C3,IL1RN,IL33,IL36A,IL36G,IL36RN,IL37,MLXIPL,PON3,PPARGC1A,RXRA,SAA1,SERPINA1
FAK Signaling	0.859	0.105	4.502	ACTR2,ACTR3,ADGRB1,ADGRD2,ADGRF1,ADGRL3,ADGRL4,ADRA2B,ADRB2,ARPC3,BCAR3,C3AR1,CALCRL,CAPN3,CCND1,CCR1,CCR4,CCR5,CCR7,CCRL2,CD247,CD3D,CD3E,CD3G,CELSR1,CHRM1,CSF2RB,CXCR2,CXCR6,EFNB2,ELF3,ELF5,ELK3,ETS1,F2R,FCER1G,FLT1,FOS,FPR1,FPR2,FPR3,FZD2,FZD5,FZD8,GABBR1,GIT1,GPR141,GPR15,GPR17,GPR171,GPR174,GPR183,GPR34,GPR4,GPR65,GPR68,GPR87,GPRC5C,HRH2,HTR7,IGF1R,IL10RA,IL13RA1,IL17RE,IL18RAP,IL1R2,IL21R,I…
Calcium Signaling	0.856	0.118	-0.728	ATP2B2,CACNA1H,CACNA2D2,CACNB1,CACNB2,CACNB4,CALM1 (includes others),CALR,CAMK2A,CAMK2B,CAMK4,CHRNA9,HDAC5,ITPR1,ITPR3,MEF2D,MYH11,MYH14,MYO1H,RAP2A,RAP2B,RYR3,TNNI2,TNNT1,TNNT3,TRPV6
Melatonin Signaling	0.855	0.139	1.667	CALM1 (includes others),CAMK2A,CAMK2B,GNAI3,MTNR1A,PLCH2,PRKCH,PRKCQ,RORC,SLC2A4
Heparan Sulfate Biosynthesis (Late Stages)	0.852	0.136	0.905	CHST1,CHST11,CHST12,CHST2,HS3ST1,HS3ST3A1,HS3ST3B1,HS3ST6,PNPLA7,SULT2B1,UST
Triacylglycerol Biosynthesis	0.84	0.145	0.707	AGPAT5,DGAT2L6,ELOVL1,GPAT3,LPCAT4,LPIN2,MBOAT2,PLPP2
Virus Entry via Endocytic Pathways	0.835	0.127	#NUM!	AP1S3,AP2S1,B2M,CLTC,DNM1,ITGB2,PIK3C2G,PIK3CG,PIK3R5,PRKCH,PRKCQ,RAC2,RALB,RAP2A,RAP2B
GPCR-Mediated Nutrient Sensing in Enteroendocrine Cells	0.835	0.127	-1.069	ADCY2,ADCY6,CACNA1H,CACNA2D2,CACNB1,CACNB2,CACNB4,GNA15,GNAI3,GUCY1A1,ITPR1,ITPR3,PLCH2,PRKCH,PRKCQ
BEX2 Signaling Pathway	0.825	0.134	-0.302	BAK1,CCND1,CDKN1A,HIF1A,KLK1,LDB1,LMO2,SPP1,STAT3,TCF7L2,VEGFA
Gustation Pathway	0.824	0.118	0.626	ADCY2,ADCY6,CACNA1H,CACNA2D2,CACNB1,CACNB2,CACNB4,CD36,GABRA4,GUCY1A1,ITPR1,ITPR3,LIPA,LIPG,LIPN,ORAI1,P2RX7,P2RY10,P2RY13,P2RY6,PANX1,PDE3B,SLC2A4,SLC5A1
Role of IL-17F in Allergic Inflammatory Airway Diseases	0.819	0.149	2.236	CCL4,CSF2,CXCL1,CXCL10,CXCL8,IGF1,IL17F
nNOS Signaling in Neurons	0.819	0.149	#NUM!	CALM1 (includes others),CAMK2A,CAPN3,DLG2,NOS1,PRKCH,PRKCQ
Coronavirus Pathogenesis Pathway	0.808	0.118	-0.894	ADAM9,ATP6V1A,BST2,CCL5,CCND1,CCNE1,CTSL,CXCL8,EIF4E,FASLG,FOS,FURIN,HDAC5,HIF1A,IRF7,NPM1,OAS1,OAS2,OAS3,RB1,STAT1,STAT3,TGFBR1,TOMM70
Induction of Apoptosis by HIV1	0.802	0.138	2.333	BAK1,BCL2L1,BID,CXCR4,CYCS,FASLG,MAP3K5,SLC25A5,TNFRSF1B
Dopamine-DARPP32 Feedback in cAMP Signaling	0.791	0.118	0	ADCY2,ADCY6,CACNA2D2,CACNB1,CACNB2,CACNB4,CALM1 (includes others),CAMK4,GNAI3,GUCY1A1,GUCY1A2,ITPR1,ITPR3,KCNJ15,KCNJ2,NOS1,PLCH2,PPP1CB,PPP1CC,PPP1R1B,PRKCH,PRKCQ
Pyrimidine Deoxyribonucleotides De Novo Biosynthesis I	0.777	0.174	1	AK7,CMPK1,CMPK2,RRM2
PEDF Signaling	0.775	0.131	0.905	BCL2L1,CASP7,FASLG,PIK3C2G,PIK3CG,PIK3R5,RALB,RAP2A,RAP2B,SOD2,TCF7L2
Caveolar-mediated Endocytosis Signaling	0.773	0.133	#NUM!	B2M,CD48,DYRK3,ITGA1,ITGA11,ITGA4,ITGAL,ITGAX,ITGB2,RAB5A
Histidine Degradation III	0.767	0.25	#NUM!	HAL,MTHFD2
Superoxide Radicals Degradation	0.767	0.25	#NUM!	SOD2,SOD3
Cyclins and Cell Cycle Regulation	0.751	0.129	1.265	CCNA1,CCNA2,CCNB1,CCND1,CCNE1,CDC25A,CDK1,CDKN1A,HDAC5,RB1,WEE1
Angiopoietin Signaling	0.748	0.132	1.134	ANGPT2,BIRC5,DOK2,PIK3C2G,PIK3CG,PIK3R5,RALB,RAP2A,RAP2B,TNIP1
CD40 Signaling	0.746	0.134	1.414	CD40LG,FOS,ICAM1,JAK3,PIK3C2G,PIK3CG,PIK3R5,PTGS1,STAT3
Epoxysqualene Biosynthesis	0.744	0.5	#NUM!	SQLE
All-trans-decaprenyl Diphosphate Biosynthesis	0.744	0.5	#NUM!	PDSS1
Alanine Degradation III	0.744	0.5	#NUM!	GPT
Alanine Biosynthesis II	0.744	0.5	#NUM!	GPT
L-cysteine Degradation III	0.744	0.5	#NUM!	GOT1
Spermidine Biosynthesis I	0.744	0.5	#NUM!	SRM
Sulfate Activation for Sulfonation	0.744	0.5	#NUM!	PAPSS2
Xanthine and Xanthosine Salvage	0.744	0.5	#NUM!	PNP
Putrescine Biosynthesis III	0.744	0.5	#NUM!	ODC1
Dopamine Degradation	0.744	0.156	1.342	ALDH1A3,ALDH3A2,IL4I1,MAOB,SMOX
Hereditary Breast Cancer Signaling	0.731	0.12	#NUM!	BRCA2,CCNB1,CCND1,CDK1,CDKN1A,DDB2,HDAC5,NPM1,PIK3C2G,PIK3CG,PIK3R5,RALB,RAP2A,RAP2B,RB1,WEE1,XPC
IL-22 Signaling	0.729	0.167	1	IL22,SOCS3,STAT1,STAT3
Antiproliferative Role of Somatostatin Receptor 2	0.723	0.13	0.707	CDKN1A,GUCY1A1,GUCY1A2,NOS1,PIK3C2G,PIK3CG,PIK3R5,RALB,RAP2A,RAP2B
Polyamine Regulation in Colon Cancer	0.719	0.136	0	ARG1,FOS,MXD1,ODC1,SAT1,SMOX,SRM,TCF7L2
Xenobiotic Metabolism General Signaling Pathway	0.713	0.119	1.213	ABCA2,GSTA3,GSTM2,GSTM3,GSTO1,HMOX1,MAP3K5,MAP3K9,PIK3C2G,PIK3CG,PIK3R5,PRKCH,PRKCQ,RALB,RAP2A,RAP2B,RXRA
Small Cell Lung Cancer Signaling	0.711	0.125	-1	BCL2L1,BID,CCND1,CCNE1,CYCS,HDAC5,NOS1,PIK3C2G,PIK3CG,PIK3R5,RB1,RXRA
Neurotrophin/TRK Signaling	0.699	0.128	1.265	FOS,MAP3K5,NTF4,PIK3C2G,PIK3CG,PIK3R5,RALB,RAP2A,RAP2B,SHC1
UVC-Induced MAPK Signaling	0.691	0.137	1.89	FOS,PRKCH,PRKCQ,RALB,RAP2A,RAP2B,SMPD3
Salvage Pathways of Pyrimidine Ribonucleotides	0.69	0.124	2.887	AK7,CDK1,CMPK1,CMPK2,EIF2AK2,MAP3K9,MAPK6,PRKCH,PRKCQ,SGK1,TTK,UPP1
Sphingosine and Sphingosine-1-phosphate Metabolism	0.685	0.222	#NUM!	ACER3,SGPP2
Heme Biosynthesis II	0.685	0.222	#NUM!	ALAS1,PPOX
Salvage Pathways of Pyrimidine Deoxyribonucleotides	0.685	0.222	#NUM!	TYMP,UPP1
CDP-diacylglycerol Biosynthesis I	0.684	0.16	1	AGPAT5,GPAT3,LPCAT4,MBOAT2
Heparan Sulfate Biosynthesis	0.682	0.125	0.905	CHST1,CHST11,CHST12,CHST2,HS3ST1,HS3ST3A1,HS3ST3B1,HS3ST6,PNPLA7,SULT2B1,UST
Paxillin Signaling	0.678	0.121	2.121	ACTN1,ITGA1,ITGA11,ITGA4,ITGAL,ITGAX,ITGB2,PIK3C2G,PIK3CG,PIK3R5,RALB,RAP2A,RAP2B
RAN Signaling	0.671	0.176	#NUM!	KPNA2,KPNA3,RAN
Semaphorin Signaling in Neurons	0.665	0.131	#NUM!	PLXNA2,PLXNA3,RAC2,RHOB,RHOH,RND1,RND3,SEMA7A
Endocannabinoid Developing Neuron Pathway	0.659	0.118	2.138	ADCY2,ADCY6,CCND1,GNAI3,GUCY1A1,MAPK15,MAPK6,PIK3C2G,PIK3CG,PIK3R5,RAC2,RALB,RAP2A,RAP2B,STAT3
Dopamine Receptor Signaling	0.653	0.125	#NUM!	ADCY2,ADCY6,GCH1,GUCY1A1,IL4I1,MAOB,PPP1CB,PPP1CC,PPP1R1B,SMOX
Role of JAK1, JAK2 and TYK2 in Interferon Signaling	0.643	0.154	#NUM!	IFNGR1,SOCS1,STAT1,STAT3
Ethanol Degradation II	0.634	0.143	-0.447	ACSS1,ADH1B,ALDH1A3,ALDH3A2,DHRS9
Calcium Transport I	0.615	0.2	#NUM!	ANXA5,ATP2B2
Neuropathic Pain Signaling In Dorsal Horn Neurons	0.611	0.119	0	CAMK2A,CAMK2B,CAMK4,FOS,ITPR1,ITPR3,PIK3C2G,PIK3CG,PIK3R5,PLCH2,PRKCH,PRKCQ
Phosphatidylglycerol Biosynthesis II (Non-plastidic)	0.604	0.148	1	AGPAT5,GPAT3,LPCAT4,MBOAT2
Glycolysis I	0.604	0.148	2	ENO1,PGAM1,PGK1,TPI1
Gluconeogenesis I	0.604	0.148	2	ENO1,ME1,PGAM1,PGK1
Insulin Receptor Signaling	0.604	0.114	2.138	EIF4E,EIF4EBP1,IRS2,PDE3B,PIK3C2G,PIK3CG,PIK3R5,PPP1CB,PPP1CC,RALB,RAP2A,RAP2B,SGK1,SHC1,SLC2A4,SOCS3
Cellular Effects of Sildenafil (Viagra)	0.6	0.113	#NUM!	ADCY2,ADCY6,CACNA2D2,CACNB1,CACNB2,CACNB4,CALM1 (includes others),GUCY1A1,GUCY1A2,ITPR1,ITPR3,MYH11,MYH14,MYO1H,PDE3B,PLCH2,PPP1CB
Uracil Degradation II (Reductive)	0.589	0.333	#NUM!	DPYD
5-aminoimidazole Ribonucleotide Biosynthesis I	0.589	0.333	#NUM!	GART
Proline Degradation	0.589	0.333	#NUM!	PRODH
Thyronamine and Iodothyronamine Metabolism	0.589	0.333	#NUM!	DIO2
Glutathione Biosynthesis	0.589	0.333	#NUM!	GCLM
Ascorbate Recycling (Cytosolic)	0.589	0.333	#NUM!	GSTO1
Tetrahydrobiopterin Biosynthesis I	0.589	0.333	#NUM!	GCH1
D-glucuronate Degradation I	0.589	0.333	#NUM!	CRYL1
Thymine Degradation	0.589	0.333	#NUM!	DPYD
Biotin-carboxyl Carrier Protein Assembly	0.589	0.333	#NUM!	ACACB
Thiosulfate Disproportionation III (Rhodanese)	0.589	0.333	#NUM!	TST
Thyroid Hormone Metabolism I (via Deiodination)	0.589	0.333	#NUM!	DIO2
Adenine and Adenosine Salvage I	0.589	0.333	#NUM!	PNP
Tetrahydrobiopterin Biosynthesis II	0.589	0.333	#NUM!	GCH1
S-adenosyl-L-methionine Biosynthesis	0.589	0.333	#NUM!	MAT1A
4-aminobutyrate Degradation I	0.589	0.333	#NUM!	ALDH5A1
ERK5 Signaling	0.579	0.122	1.667	FOS,FOSL1,IL6ST,MEF2D,RALB,RAP2A,RAP2B,SGK1,YWHAQ
Synaptic Long Term Potentiation	0.576	0.114	0.535	CALM1 (includes others),CAMK2A,CAMK2B,CAMK4,GNA15,ITPR1,ITPR3,PLCH2,PPP1CB,PPP1CC,PRKCH,PRKCQ,RALB,RAP2A,RAP2B
ILK Signaling	0.575	0.109	0.728	ACTN1,CCND1,FOS,HIF1A,IRS2,ITGB2,MMP9,MYH11,MYH14,MYO1H,NOS2,PIK3C2G,PIK3CG,PIK3R5,RAC2,RHOB,RHOH,RND1,RND3,TESK1,TMSB10/TMSB4X,VEGFA
Glutathione-mediated Detoxification	0.57	0.135	-0.447	GGH,GSTA3,GSTM2,GSTM3,GSTO1
Pyridoxal 5'-phosphate Salvage Pathway	0.569	0.123	2.828	CDK1,EIF2AK2,MAP3K9,MAPK6,PRKCH,PRKCQ,SGK1,TTK
P2Y Purigenic Receptor Signaling Pathway	0.561	0.113	0.535	ADCY2,ADCY6,FOS,GNAI3,GUCY1A1,P2RY6,PIK3C2G,PIK3CG,PIK3R5,PLCH2,PRKCH,PRKCQ,RALB,RAP2A,RAP2B
GPCR-Mediated Integration of Enteroendocrine Signaling Exemplified by an L Cell	0.558	0.12	-1.414	ADCY2,ADCY6,ADRB2,GNA15,GNAI3,GUCY1A1,ITPR1,ITPR3,PLCH2
Ephrin A Signaling	0.549	0.128	#NUM!	EPHA2,NGEF,PIK3C2G,PIK3CG,PIK3R5,VAV1
Retinol Biosynthesis	0.549	0.128	1.342	AKR1B10,CES4A,DHRS9,LIPG,PNLIPRP3,RDH12
tRNA Charging	0.513	0.128	2.236	EPRS1,GARS1,RARS1,TARS1,WARS1
Hematopoiesis from Multipotent Stem Cells	0.5	0.167	#NUM!	CSF2,IL15
Glycogen Degradation II	0.5	0.167	#NUM!	PGM2,TYMP
Valine Degradation I	0.496	0.143	#NUM!	ACADSB,BCAT1,DLD
Fatty Acid α-oxidation	0.496	0.143	#NUM!	ALDH1A3,ALDH3A2,ALOX12B
Melanocyte Development and Pigmentation Signaling	0.493	0.112	1	ADCY2,ADCY6,GUCY1A1,PIK3C2G,PIK3CG,PIK3R5,RALB,RAP2A,RAP2B,SHC1,SOX10
2-ketoglutarate Dehydrogenase Complex	0.484	0.25	#NUM!	DLD
Branched-chain α-keto acid Dehydrogenase Complex	0.484	0.25	#NUM!	DLD
Heme Biosynthesis from Uroporphyrinogen-III I	0.484	0.25	#NUM!	PPOX
Phenylethylamine Degradation I	0.484	0.25	#NUM!	ALDH3A2
Proline Biosynthesis I	0.484	0.25	#NUM!	PYCR1
Apelin Cardiomyocyte Signaling Pathway	0.477	0.111	1.508	GNAI3,HIF1A,ITPR1,MAPK15,MAPK6,PIK3C2G,PIK3CG,PIK3R5,PLCH2,PRKCH,PRKCQ
MYC Mediated Apoptosis Signaling	0.476	0.12	0.816	ADRB2,BCL2L1,BID,CYCS,FASLG,TNFRSF1B
Endometrial Cancer Signaling	0.47	0.117	1.134	CCND1,PIK3C2G,PIK3CG,PIK3R5,RALB,RAP2A,RAP2B
GADD45 Signaling	0.47	0.117	0.378	CCNB1,CCND1,CCNE1,CDK1,CDKN1A,PCNA,TGFBR1
Gαq Signaling	0.465	0.106	1.291	CALM1 (includes others),CHRM1,GNA15,GNAI3,HMOX1,ITPR1,ITPR3,PIK3C2G,PIK3CG,PIK3R5,PRKCH,PRKCQ,RAC2,RGS18,RHOB,RHOH,RND1,RND3
Mechanisms of Viral Exit from Host Cells	0.461	0.122	#NUM!	CHMP2B,LMNB1,PRKCH,PRKCQ,SH3GLB2
Superpathway of Methionine Degradation	0.461	0.122	1.342	AHCY,DLD,GOT1,GOT2,MAT1A
Oleate Biosynthesis II (Animals)	0.454	0.154	#NUM!	SCD,SCD5
Serotonin Degradation	0.448	0.113	1.414	ADH1B,ALDH1A3,ALDH3A2,CSGALNACT1,DHRS9,IL4I1,MAOB,SMOX
Ceramide Signaling	0.446	0.11	1	CYCS,FOS,PIK3C2G,PIK3CG,PIK3R5,RALB,RAP2A,RAP2B,SMPD3,TNFRSF1B
Intrinsic Prothrombin Activation Pathway	0.438	0.119	1.342	KLK1,KLK10,KLK13,KLK6,KLK8
The Visual Cycle	0.429	0.13	#NUM!	AKR1B10,DHRS9,RDH12
Protein Kinase A Signaling	0.417	0.0998	-1.183	ADCY2,ADCY6,CALM1 (includes others),CAMK2A,CAMK2B,CDC25A,CDC25B,CDKN3,DUSP1,DUSP16,DUSP6,GDPD3,GLI3,GNAI3,GUCY1A1,H1-1,ITPR1,ITPR3,NTN1,PDE3B,PHKG1,PLCH2,PPP1CB,PPP1CC,PPP1R1B,PRKCH,PRKCQ,PTCH1,PTPN21,PTPN22,PTPN7,PTPRC,PTPRE,PTPRS,RYR3,SMO,TCF7L2,TDP2,TGFBR1,TNNI2,YWHAQ
Acyl-CoA Hydrolysis	0.412	0.143	#NUM!	ACOT7,PLA2G6
Glycogen Degradation III	0.412	0.143	#NUM!	PGM2,TYMP
Proline Biosynthesis II (from Arginine)	0.407	0.2	#NUM!	PYCR1
Tetrapyrrole Biosynthesis II	0.407	0.2	#NUM!	ALAS1
CMP-N-acetylneuraminate Biosynthesis I (Eukaryotes)	0.407	0.2	#NUM!	CMAS
Lysine Degradation II	0.407	0.2	#NUM!	AASS
2-oxobutanoate Degradation I	0.407	0.2	#NUM!	DLD
Trans, trans-farnesyl Diphosphate Biosynthesis	0.407	0.2	#NUM!	IDI1
Lactose Degradation III	0.407	0.2	#NUM!	GLB1L3
Glutamate Degradation III (via 4-aminobutyrate)	0.407	0.2	#NUM!	ALDH5A1
Acetate Conversion to Acetyl-CoA	0.407	0.2	#NUM!	ACSS1
Prostate Cancer Signaling	0.406	0.105	#NUM!	CCND1,CCNE1,CDKN1A,HDAC5,HSP90B1,PIK3C2G,PIK3CG,PIK3R5,RALB,RAP2A,RAP2B,RB1
Relaxin Signaling	0.404	0.103	0.905	ADCY2,ADCY6,FOS,GDPD3,GNA15,GNAI3,GUCY1A1,GUCY1A2,MMP9,NOS2,PDE3B,PIK3C2G,PIK3CG,PIK3R5,TDP2,VEGFA
MicroRNA Biogenesis Signaling Pathway	0.391	0.102	2.065	HMOX1,HSP90B1,HSPA8,IGF1,ILF2,MTCL1,NDC1,PIK3C2G,PIK3CG,PIK3R5,PNPT1,PTGES3,RALB,RAN,RAP2A,RAP2B,TGFA,VEGFA,ZC3H12A
Granzyme A Signaling	0.381	0.107	-1.414	F2R,GSDMB,GZMA,H1-1,LMNB1,NDUFA4,NDUFAB1,PRF1
Oxytocin In Spinal Neurons Signaling Pathway	0.371	0.114	1	GNAI3,GUCY1A1,GUCY1A2,NOS1
Fatty Acid β-oxidation I	0.371	0.114	#NUM!	ACSBG1,ACSF2,ACSL5,SLC27A1
Bupropion Degradation	0.371	0.12	#NUM!	CYP1A1,CYP3A5,CYP4B1
Ethanol Degradation IV	0.371	0.12	#NUM!	ACSS1,ALDH1A3,ALDH3A2
Androgen Signaling	0.365	0.101	0.302	CACNA1H,CACNA2D2,CACNB1,CACNB2,CACNB4,CALM1 (includes others),CALR,CCND1,GNA15,GNAI3,HSPA4,ITPR1,ITPR3,PRKCH,PRKCQ,SHC1,TAF13
Role of PI3K/AKT Signaling in the Pathogenesis of Influenza	0.362	0.106	1.633	CCL5,CCR5,GNAI3,KPNA3,PIK3C2G,PIK3CG,PIK3R5
WNT/Ca+ pathway	0.362	0.106	-0.378	CAMK2A,FZD2,FZD5,FZD8,PLCH2,SMO,WNT5A
Endocannabinoid Neuronal Synapse Pathway	0.357	0.101	0.277	ADCY2,ADCY6,CACNA1H,CACNA2D2,CACNB1,CACNB2,CACNB4,GNA15,GNAI3,GUCY1A1,ITPR1,ITPR3,MAPK15,MAPK6,PLCH2
Regulation of eIF4 and p70S6K Signaling	0.349	0.0994	2.121	EIF2S1,EIF3J,EIF4A3,EIF4E,EIF4EBP1,ITGA1,ITGA11,ITGA4,ITGAL,ITGAX,ITGB2,PIK3C2G,PIK3CG,PIK3R5,RALB,RAP2A,RAP2B,SHC1
Chondroitin and Dermatan Biosynthesis	0.348	0.167	#NUM!	CSGALNACT1
Glycerol Degradation I	0.348	0.167	#NUM!	GK
NAD Biosynthesis III	0.348	0.167	#NUM!	NAMPT
Superpathway of Melatonin Degradation	0.347	0.104	0.378	CSGALNACT1,CYP1A1,CYP3A5,CYP4B1,IL4I1,MAOB,SMOX
CD27 Signaling in Lymphocytes	0.341	0.105	0	BCL2L1,BID,CYCS,FOS,MAP3K5,MAP3K9
Cell Cycle: G1/S Checkpoint Regulation	0.332	0.103	1.134	CCND1,CCNE1,CDC25A,CDKN1A,HDAC5,NRG1,RB1
TWEAK Signaling	0.329	0.108	1	BID,CASP7,CYCS,TNFRSF25
NAD Salvage Pathway II	0.322	0.111	#NUM!	ACP5,NT5C2,NT5C3A
Agrin Interactions at Neuromuscular Junction	0.317	0.101	1.134	ERBB4,ITGA4,NRG1,RAC2,RALB,RAP2A,RAP2B
EIF2 Signaling	0.314	0.0969	1.5	CCND1,EIF2AK2,EIF2S1,EIF3J,EIF4A3,EIF4E,EIF5,HSPA5,IGF1R,MYCN,PIK3C2G,PIK3CG,PIK3R5,PPP1CB,PPP1CC,RALB,RAP2A,RAP2B,RPL22L1,SHC1,VEGFA,WARS1
D-myo-inositol (1,3,4)-trisphosphate Biosynthesis	0.312	0.118	#NUM!	ITPKB,MINPP1
Cell Cycle Regulation by BTG Family Proteins	0.31	0.105	#NUM!	CCND1,CCNE1,NOCT,RB1
IL-17A Signaling in Fibroblasts	0.31	0.105	#NUM!	FOS,IL17A,LCN2,MMP1
Notch Signaling	0.31	0.105	#NUM!	FURIN,JAG2,LFNG,MAML2
Gα12/13 Signaling	0.307	0.0977	0.832	CDH12,CDH26,CDH3,F2R,MAP3K5,MEF2D,PIK3C2G,PIK3CG,PIK3R5,RALB,RAP2A,RAP2B,VAV1
Acetyl-CoA Biosynthesis I (Pyruvate Dehydrogenase Complex)	0.3	0.143	#NUM!	DLD
Ceramide Degradation	0.3	0.143	#NUM!	ACER3
Glycogen Biosynthesis II (from UDP-D-Glucose)	0.3	0.143	#NUM!	GYG1
Histidine Degradation VI	0.3	0.107	#NUM!	CYP26B1,CYP7B1,HAL
AMPK Signaling	0.282	0.095	-0.728	ACACB,ADRA2B,ADRB2,AK7,CCNA2,CCND1,CDKN1A,CHRNA9,EEF2K,EIF4EBP1,GNA15,GNAI3,HMGCR,IRS2,ORAI1,PIK3C2G,PIK3CG,PIK3R5,PPARGC1A,RAB11A,RAB1A,RAB27A,SLC2A4
Epithelial Adherens Junction Signaling	0.281	0.0955	0.775	ACTR2,ACTR3,ARPC3,ECT2,IGF1R,KIF23,MAGI1,MST1,RALB,RAP2A,RAP2B,TCF7L2,TGFBR1,TGFBR3,YWHAQ
Glutathione Redox Reactions I	0.279	0.103	#NUM!	CLIC2,GPX3,GSTM2
Glutaryl-CoA Degradation	0.261	0.105	#NUM!	ACAT2,TBXAS1
Sphingomyelin Metabolism	0.261	0.125	#NUM!	SMPD3
Ubiquinol-10 Biosynthesis (Eukaryotic)	0.243	0.0968	#NUM!	CYP26B1,CYP7B1,ECHDC1
Phosphatidylethanolamine Biosynthesis II	0.228	0.111	#NUM!	ETNK2
Leucine Degradation I	0.228	0.111	#NUM!	BCAT1
Folate Transformations I	0.228	0.111	#NUM!	MTHFD2
Histamine Degradation	0.219	0.0952	#NUM!	ALDH1A3,ALDH3A2
α-tocopherol Degradation	0.201	0.1	#NUM!	CYP4F12
Ketolysis	0.201	0.1	#NUM!	ACAT2
CSDE1 Signaling Pathway	0	0.0714	0	CNOT6,FOS,SDC4,TNC
Chaperone Mediated Autophagy Signaling Pathway	0	0.084	1.089	ATP6AP2,ATP6V0A4,ATP6V0E1,ATP6V1A,ATP6V1B2,ATP6V1D,ATP6V1G1,CCND1,CD247,CD3D,CD3E,CD3G,FCER1G,HIF1A,HK2,HSP90B1,HSPA14,HSPA1A/HSPA1B,HSPA2,HSPA4,HSPA5,HSPA8,IDH1,IGF1R,IL17A,KLK6,MAPT,MEF2D,MMP1,MMP12,MMP19,MMP25,MMP28,MMP9,MST1,NCOR2,PIK3C2G,PIK3CG,PIK3R5,PSMA1,PSMA3,PSMA4,PSMA5,PSMA7,PSMB1,PSMB6,PSME2,RAB11A,RND3,SNCA,SNX10,TRBC1,TRBC2,TRBV20-1
Tight Junction Signaling	0	0.0838	#NUM!	CASK,CLDN1,CLDN12,CLDN16,CLDN17,CLDN23,CLDN7,CLDN8,FOS,MYH11,MYH14,MYO1H,NSF,TGFBR1,TNFRSF1B
Role of BRCA1 in DNA Damage Response	0	0.05	#NUM!	BRCA2,CDKN1A,RB1,STAT1
Activation of IRF by Cytosolic Pattern Recognition Receptors	0	0.0923	1.633	IFIH1,IRF7,ISG15,PPIB,STAT1,ZBP1
Role of RIG1-like Receptors in Antiviral Innate Immunity	0	0.0652	#NUM!	CASP10,IFIH1,IRF7
Role of NFAT in Regulation of the Immune Response	0	0.0453	5	BLNK,CALM1 (includes others),CD247,CD28,CD3D,CD3E,CD3G,CD4,CD80,CD86,FCER1G,FCGR1A,FCGR2A,FCGR3A/FCGR3B,FOS,GNA15,GNAI3,HLA-DMB,HLA-DOA,HLA-DPA1,HLA-DPB1,HLA-DQA1,HLA-DQA2,HLA-DRA,HLA-DRB1,HLA-DRB5,ITK,ITPR1,ITPR3,KPNA2,KPNA3,LCK,LCP2,LYN,MEF2D,ORAI1,PIK3C2G,PIK3CG,PIK3R5,PRKCQ,RALB,RAP2A,RAP2B,SYK,TRBC1,TRBC2,TRBV20-1
FcγRIIB Signaling in B Lymphocytes	0	0.0319	2.53	BLNK,CACNA1H,CACNA2D2,CACNB1,CACNB2,CACNB4,ITPR1,ITPR3,LYN,PIK3C2G,PIK3CG,PIK3R5,RALB,RAP2A,RAP2B,SHC1,SYK
CCR5 Signaling in Macrophages	0	0.0541	1.667	CACNA1H,CACNA2D2,CACNB1,CACNB2,CACNB4,CALM1 (includes others),CCL3,CCL4,CCL5,CCR5,CD247,CD3D,CD3E,CD3G,CD4,FASLG,FCER1G,FOS,GNA15,GNAI3,ITPR1,ITPR3,PRKCH,PRKCQ,TRBC1,TRBC2,TRBV20-1
Calcium-induced T Lymphocyte Apoptosis	0	0.0565	3.3	CALM1 (includes others),CD247,CD3D,CD3E,CD3G,CD4,FCER1G,HLA-DMB,HLA-DOA,HLA-DPA1,HLA-DPB1,HLA-DQA1,HLA-DQA2,HLA-DRA,HLA-DRB1,HLA-DRB5,ITPR1,ITPR3,LCK,MEF2D,ORAI1,PRKCH,PRKCQ,TRBC1,TRBC2,TRBV20-1
Cytotoxic T Lymphocyte-mediated Apoptosis of Target Cells	0	0.0353	3.317	B2M,BID,CASP7,CD247,CD3D,CD3E,CD3G,CYCS,FASLG,FCER1G,GZMB,PRF1,TRBC1,TRBC2,TRBV20-1
4-1BB Signaling in T Lymphocytes	0	0.0588	#NUM!	MAP3K5,TNFRSF9
CTLA4 Signaling in Cytotoxic T Lymphocytes	0	0.0822	-3.753	AP1S3,AP2S1,B2M,BCL2L1,CD247,CD28,CD3D,CD3E,CD3G,CD80,CD86,CD8A,CLTC,CTLA4,FCER1G,FGR,FOS,FYB1,HCK,HLA-DMB,HLA-DOA,HLA-DPA1,HLA-DPB1,HLA-DQA1,HLA-DQA2,HLA-DRA,HLA-DRB1,HLA-DRB5,HMOX1,IDO1,ITGAL,ITGB2,ITK,LCK,LCP2,LYN,MALT1,PIK3C2G,PIK3CG,PIK3R5,PRKCQ,RAC2,RALB,RAP2A,RAP2B,TRBC1,TRBC2,TRBV20-1,VAV1,YES1
B Cell Activating Factor Signaling	0	0.0233	#NUM!	FOS
T Helper Cell Differentiation	0	0.0828	#NUM!	CD247,CD28,CD3D,CD3E,CD3G,CD40LG,CD80,CD86,FCER1G,GATA3,HLA-DMB,HLA-DOA,HLA-DPA1,HLA-DPB1,HLA-DQA1,HLA-DQA2,HLA-DRA,HLA-DRB1,HLA-DRB5,ICOS,IFNGR1,IL10RA,IL12B,IL17A,IL17F,IL21,IL21R,IL2RA,IL4R,IL6ST,RORC,STAT1,STAT3,STAT4,TGFBR1,TNFRSF1B,TRBC1,TRBC2,TRBV20-1
CD28 Signaling in T Helper Cells	0	0.0774	3.128	ACTR2,ACTR3,ARPC3,CALM1 (includes others),CD247,CD28,CD3D,CD3E,CD3G,CD4,CD80,CD86,CTLA4,FCER1G,FOS,HLA-DMB,HLA-DOA,HLA-DPA1,HLA-DPB1,HLA-DQA1,HLA-DQA2,HLA-DRA,HLA-DRB1,HLA-DRB5,ITK,ITPR1,ITPR3,LCK,LCP2,MALT1,PIK3C2G,PIK3CG,PIK3R5,PRKCQ,PTPRC,SYK,TRBC1,TRBC2,TRBV20-1,VAV1
IL-15 Signaling	0	0.0322	3.638	BCL2L1,CSF2,CXCL8,GZMB,IL15,IL17A,JAK3,LCK,PIK3C2G,PIK3CG,PIK3R5,RALB,RAP2A,RAP2B,SHC1,STAT3,SYK
Dendritic Cell Maturation	0	0.0872	5.337	B2M,CCR7,CD247,CD3D,CD3E,CD3G,CD40LG,CD80,CD83,CD86,CSF2,FCER1G,FCGR1A,FCGR2A,FCGR3A/FCGR3B,FSCN1,HLA-DMB,HLA-DOA,HLA-DPA1,HLA-DPB1,HLA-DQA1,HLA-DQA2,HLA-DRA,HLA-DRB1,HLA-DRB5,ICAM1,IL12B,IL15,IL1RN,IL23A,IL32,IL33,IL36A,IL36G,IL36RN,IL37,IRF8,JCHAIN,LEPR,LTB,PIK3C2G,PIK3CG,PIK3R5,PLCH2,STAT1,STAT4,TLR2,TNFRSF1B,TRBC1,TRBC2,TRBV20-1,TYROBP
Cardiomyocyte Differentiation via BMP Receptors	0	0.037	#NUM!	BMPR1B
ICOS-ICOSL Signaling in T Helper Cells	0	0.0789	3.674	CALM1 (includes others),CAMK2A,CAMK2B,CD247,CD28,CD3D,CD3E,CD3G,CD4,CD40LG,CD80,CD86,FCER1G,HLA-DMB,HLA-DOA,HLA-DPA1,HLA-DPB1,HLA-DQA1,HLA-DQA2,HLA-DRA,HLA-DRB1,HLA-DRB5,ICOS,IL2RA,ITK,ITPR1,ITPR3,LCK,LCP2,PIK3C2G,PIK3CG,PIK3R5,PLEKHA2,PRKCQ,PTPRC,SHC1,TRBC1,TRBC2,TRBV20-1,VAV1
Lipid Antigen Presentation by CD1	0	0.0265	#NUM!	AP2S1,B2M,CALR,CD247,CD3D,CD3E,CD3G,FCER1G,TRBC1,TRBC2,TRBV20-1
Role of CHK Proteins in Cell Cycle Checkpoint Control	0	0.0862	#NUM!	CDC25A,CDK1,CDKN1A,CLSPN,PCNA
DNA Methylation and Transcriptional Repression Signaling	0	0.0357	1	CDK1,H4C3,RB1,TDG
ATM Signaling	0	0.07	-0.816	BID,CBX3,CCNB1,CDC25A,CDK1,CDKN1A,PPP1CC
Role of OCT4 in Mammalian Embryonic Stem Cell Pluripotency	0	0.0652	#NUM!	CCNF,RB1,SPP1
Type I Diabetes Mellitus Signaling	0	0.0648	2.84	BID,CD247,CD28,CD3D,CD3E,CD3G,CD80,CD86,CYCS,FASLG,FCER1G,GZMB,HLA-DMB,HLA-DOA,HLA-DPA1,HLA-DPB1,HLA-DQA1,HLA-DQA2,HLA-DRA,HLA-DRB1,HLA-DRB5,IFNGR1,IL12B,MAP3K5,NOS2,PRF1,SOCS1,SOCS3,STAT1,TNFRSF1B,TRBC1,TRBC2,TRBV20-1
Allograft Rejection Signaling	0	0.0534	#NUM!	B2M,CD247,CD28,CD3D,CD3E,CD3G,CD40LG,CD80,CD86,FASLG,FCER1G,GZMB,HLA-DMB,HLA-DOA,HLA-DPA1,HLA-DPB1,HLA-DQA1,HLA-DQA2,HLA-DRA,HLA-DRB1,HLA-DRB5,JCHAIN,PRF1,TRBC1,TRBC2,TRBV20-1
Autoimmune Thyroid Disease Signaling	0	0.0568	#NUM!	CD247,CD28,CD3D,CD3E,CD3G,CD40LG,CD80,CD86,FASLG,FCER1G,GZMB,HLA-DMB,HLA-DOA,HLA-DPA1,HLA-DPB1,HLA-DQA1,HLA-DQA2,HLA-DRA,HLA-DRB1,HLA-DRB5,JCHAIN,PRF1,TG,TRBC1,TRBC2,TRBV20-1
Graft-versus-Host Disease Signaling	0	0.065	#NUM!	CD247,CD28,CD3D,CD3E,CD3G,CD80,CD86,FASLG,FCER1G,GZMB,HLA-DMB,HLA-DOA,HLA-DPA1,HLA-DPB1,HLA-DQA1,HLA-DQA2,HLA-DRA,HLA-DRB1,HLA-DRB5,IL1RN,IL33,IL36A,IL36G,IL36RN,IL37,PRF1,TRBC1,TRBC2,TRBV20-1
p70S6K Signaling	0	0.031	2.183	EEF2K,F2R,GNAI3,IL4R,LYN,MAPT,PIK3C2G,PIK3CG,PIK3R5,PLCH2,PRKCH,PRKCQ,RALB,RAP2A,RAP2B,SHC1,SYK,YWHAQ
mTOR Signaling	0	0.0935	2.84	EIF3J,EIF4A3,EIF4E,EIF4EBP1,HIF1A,HMOX1,PIK3C2G,PIK3CG,PIK3R5,PRKCH,PRKCQ,RAC2,RALB,RAP2A,RAP2B,RHOB,RHOH,RND1,RND3,VEGFA
G Protein Signaling Mediated by Tubby	0	0.0363	3.5	CD247,CD3D,CD3E,CD3G,FCER1G,FYB1,GNA15,GNAI3,ITK,LCK,LCP2,NAMPT,THRA,TRBC1,TRBC2,TRBV20-1,VAV1
Communication between Innate and Adaptive Immune Cells	0	0.0407	#NUM!	B2M,CCL3,CCL4,CCL5,CCR7,CD247,CD28,CD3D,CD3E,CD3G,CD4,CD40LG,CD80,CD83,CD86,CD8A,CSF2,CXCL10,CXCL8,FCER1G,HLA-DRA,HLA-DRB1,HLA-DRB5,IL12B,IL15,IL1RN,IL33,IL36A,IL36G,IL36RN,IL37,JCHAIN,TLR1,TLR2,TLR8,TRBC1,TRBC2,TRBV20-1
Systemic Lupus Erythematosus Signaling	0	0.0346	#NUM!	CAMK4,CD247,CD28,CD3D,CD3E,CD3G,CD40LG,CD80,CD86,FCER1G,FCGR1A,FCGR2A,FCGR3A/FCGR3B,FOS,IL1RN,IL33,IL36A,IL36G,IL36RN,IL37,JCHAIN,KLK1,LCK,LYN,PIK3C2G,PIK3CG,PIK3R5,PTPRC,RALB,RAP2A,RAP2B,SNRPE,SNRPF,SNRPG,TRBC1,TRBC2,TRBV20-1
CDC42 Signaling	0	0.0642	2.357	ACTR2,ACTR3,ARPC3,B2M,CD247,CD3D,CD3E,CD3G,EXOC5,FCER1G,FGD3,FOS,HLA-DMB,HLA-DOA,HLA-DPA1,HLA-DPB1,HLA-DQA1,HLA-DQA2,HLA-DRA,HLA-DRB1,HLA-DRB5,IQGAP2,ITGA1,ITGA11,ITGA4,ITGAL,ITGAX,ITGB2,ITK,PPP1CB,TNK2,TRBC1,TRBC2,TRBV20-1,VAV1,WASL,WIPF1
April Mediated Signaling	0	0.0238	#NUM!	FOS
RHOA Signaling	0	0.0806	-0.333	ACTR2,ACTR3,ARPC3,IGF1,IGF1R,NGEF,NRP2,PLEKHG5,PPP1CB,RND3
Phospholipase C Signaling	0	0.0473	2.694	ADCY2,ADCY6,ARHGEF10,ARHGEF5,BLNK,CALM1 (includes others),CAMK4,CD247,CD3D,CD3E,CD3G,FCER1G,FCGR2A,GUCY1A1,HDAC5,HMOX1,ITGA1,ITGA11,ITGA4,ITGAL,ITGAX,ITGB2,ITK,ITPR1,ITPR3,JCHAIN,LCK,LCP2,LYN,MARCKS,MEF2D,PLA2G2F,PLA2G3,PLA2G4D,PLA2G4E,PLA2G6,PPP1CB,PRKCH,PRKCQ,RAC2,RALB,RALGDS,RAP2A,RAP2B,RHOB,RHOH,RND1,RND3,SHC1,SYK,TRBC1,TRBC2,TRBV20-1
Altered T Cell and B Cell Signaling in Rheumatoid Arthritis	0	0.0447	#NUM!	CD247,CD28,CD3D,CD3E,CD3G,CD40LG,CD80,CD86,CSF2,CXCL13,FASLG,FCER1G,HLA-DMB,HLA-DOA,HLA-DPA1,HLA-DPB1,HLA-DQA1,HLA-DQA2,HLA-DRA,HLA-DRB1,HLA-DRB5,IL12B,IL15,IL17A,IL1RN,IL21,IL22,IL23A,IL33,IL36A,IL36G,IL36RN,IL37,LTB,SLAMF1,SPP1,TLR1,TLR2,TLR8,TRBC1,TRBC2,TRBV20-1
B Cell Development	0	0.0266	#NUM!	CD80,CD86,HLA-DMB,HLA-DOA,HLA-DPA1,HLA-DPB1,HLA-DQA1,HLA-DQA2,HLA-DRA,HLA-DRB1,HLA-DRB5,IL7R,PTPRC
IL-1 Signaling	0	0.0833	#NUM!	ADCY2,ADCY6,FOS,GNA15,GNAI3,GUCY1A1,IRAK2,IRAK3
RANK Signaling in Osteoclasts	0	0.0769	1.134	CALM1 (includes others),FOS,MAP3K5,MAP3K9,PIK3C2G,PIK3CG,PIK3R5
Regulation of IL-2 Expression in Activated and Anergic T Lymphocytes	0	0.0433	3.578	CALM1 (includes others),CD247,CD28,CD3D,CD3E,CD3G,CD80,FCER1G,FOS,LCK,MALT1,PRKCQ,RALB,RAP2A,RAP2B,TGFBR1,TRBC1,TRBC2,TRBV20-1,VAV1
NUR77 Signaling in T Lymphocytes	0	0.0585	2.668	B2M,CALM1 (includes others),CD247,CD28,CD3D,CD3E,CD3G,CD80,CD86,CYCS,FASLG,FCER1G,HLA-DMB,HLA-DOA,HLA-DPA1,HLA-DPB1,HLA-DQA1,HLA-DQA2,HLA-DRA,HLA-DRB1,HLA-DRB5,MEF2D,PCNA,PRKCH,PRKCQ,RXRA,TNFSF10,TRBC1,TRBC2,TRBV20-1
PKCθ Signaling in T Lymphocytes	0	0.0806	4.243	CACNA1H,CACNA2D2,CACNB1,CACNB2,CACNB4,CAMK2A,CAMK2B,CD247,CD28,CD3D,CD3E,CD3G,CD4,CD80,CD86,FCER1G,FOS,HLA-DMB,HLA-DOA,HLA-DPA1,HLA-DPB1,HLA-DQA1,HLA-DQA2,HLA-DRA,HLA-DRB1,HLA-DRB5,ITPR1,ITPR3,LCK,LCP2,MALT1,MAP3K5,MAP3K9,PIK3C2G,PIK3CG,PIK3R5,PRKCQ,RAC2,RALB,RAP2A,RAP2B,TRBC1,TRBC2,TRBV20-1,VAV1
Role of Lipids/Lipid Rafts in the Pathogenesis of Influenza	0	0.0435	#NUM!	RSAD2
TNFR1 Signaling	0	0.0784	1	BID,CASP7,CYCS,FOS
TNFR2 Signaling	0	0.0625	#NUM!	FOS,TNFRSF1B
Antiproliferative Role of TOB in T Cell Signaling	0	0.0329	-1.897	CCNA1,CCNA2,CCNE1,CD247,CD28,CD3D,CD3E,CD3G,FCER1G,RB1,TGFBR1,TRBC1,TRBC2,TRBV20-1
OX40 Signaling Pathway	0	0.0418	1.89	B2M,BCL2L1,CD247,CD3D,CD3E,CD3G,CD4,FCER1G,HLA-DMB,HLA-DOA,HLA-DPA1,HLA-DPB1,HLA-DQA1,HLA-DQA2,HLA-DRA,HLA-DRB1,HLA-DRB5,TRBC1,TRBC2,TRBV20-1
PI3K Signaling in B Lymphocytes	0	0.0372	2.236	BLNK,C3,CALM1 (includes others),CAMK2A,CAMK2B,FOS,IL4R,IRS2,ITPR1,ITPR3,LYN,MALT1,PIK3AP1,PIK3CG,PLCH2,PLEKHA2,PTPRC,RALB,RAP2A,RAP2B,SYK,VAV1
Extrinsic Prothrombin Activation Pathway	0	0.0625	#NUM!	F3
Cell Cycle Control of Chromosomal Replication	0	0.0893	2.236	CDK1,DBF4,MCM6,PCNA,TOP2A
Assembly of RNA Polymerase II Complex	0	0.02	#NUM!	TAF13
Mismatch Repair in Eukaryotes	0	0.0556	#NUM!	PCNA
DNA Double-Strand Break Repair by Homologous Recombination	0	0.0714	#NUM!	BRCA2
Spliceosomal Cycle	0	0.0408	#NUM!	EIF4A3,HSPA8
NGF Signaling	0	0.0917	2.53	MAP3K5,MAP3K9,PIK3C2G,PIK3CG,PIK3R5,RALB,RAP2A,RAP2B,SHC1,SHC2,SMPD3
Hematopoiesis from Pluripotent Stem Cells	0	0.0315	#NUM!	CD247,CD3D,CD3E,CD3G,CD4,CD8A,CSF2,CXCL8,FCER1G,IL12B,JCHAIN,TRBC1,TRBC2,TRBV20-1
Transcriptional Regulatory Network in Embryonic Stem Cells	0	0.0556	#NUM!	H4C3,SKIL,STAT3
Thyroid Hormone Metabolism II (via Conjugation and/or Degradation)	0	0.05	#NUM!	CSGALNACT1,DIO2
Nicotine Degradation III	0	0.0862	-1	CSGALNACT1,CYP1A1,CYP3A5,CYP4B1,FMO5
tRNA Splicing	0	0.0652	#NUM!	GDPD3,PDE3B,TDP2
Sucrose Degradation V (Mammalian)	0	0.0909	#NUM!	TPI1
Melatonin Degradation I	0	0.0645	-1	CSGALNACT1,CYP1A1,CYP3A5,CYP4B1
Triacylglycerol Degradation	0	0.0508	#NUM!	LIPG,PNLIPRP3,PNPLA7
D-myo-inositol (1,4,5)-Trisphosphate Biosynthesis	0	0.0385	#NUM!	PLCH2
Choline Biosynthesis III	0	0.0667	#NUM!	HMOX1
Leukotriene Biosynthesis	0	0.0667	#NUM!	ALOX5AP
1D-myo-inositol Hexakisphosphate Biosynthesis II (Mammalian)	0	0.0588	#NUM!	ITPKB
NAD Phosphorylation and Dephosphorylation	0	0.0769	#NUM!	ACP5
Nicotine Degradation II	0	0.0758	-1.342	CSGALNACT1,CYP1A1,CYP3A5,CYP4B1,FMO5
Superpathway of D-myo-inositol (1,4,5)-trisphosphate Metabolism	0	0.0909	#NUM!	ITPKB,MINPP1
Purine Nucleotides De Novo Biosynthesis II	0	0.0909	#NUM!	GART
Methylglyoxal Degradation III	0	0.0312	#NUM!	AKR1B10
Pregnenolone Biosynthesis	0	0.0741	#NUM!	CYP26B1,CYP7B1
Acetone Degradation I (to Methylglyoxal)	0	0.093	#NUM!	AKR1B10,CYP1A1,CYP3A5,CYP4B1
Oxidative Ethanol Degradation III	0	0.0702	#NUM!	ACSS1,ALDH1A3,ALDH3A2,CYP2W1
Methionine Degradation I (to Homocysteine)	0	0.0769	#NUM!	AHCY,MAT1A
Gαs Signaling	0	0.0873	-0.707	ADCY2,ADCY6,ADRB2,CHRM1,GNA15,GNAI3,GUCY1A1,HCK,HRH2,HTR7,RYR3
Cysteine Biosynthesis III (mammalia)	0	0.0714	#NUM!	AHCY,MAT1A
TEC Kinase Signaling	0	0.0744	3.4	CD247,CD3D,CD3E,CD3G,FASLG,FCER1G,FGR,FOS,GNA15,GNAI3,HCK,ITGA1,ITGA11,ITGA4,ITGAL,ITGAX,ITGB2,ITK,JAK3,LCK,LYN,PIK3C2G,PIK3CG,PIK3R5,PRKCH,PRKCQ,RAC2,RHOB,RHOH,RND1,RND3,STAT1,STAT3,STAT4,TNFRSF10B,TNFRSF21,TNFRSF25,TNFSF10,TRBC1,TRBC2,TRBV20-1,VAV1,YES1
BER (Base Excision Repair) Pathway	0	0.0909	1	NEIL1,PCNA,POLB,TDG
HIPPO signaling	0	0.0581	#NUM!	DLG2,MST1,PPP1CB,PPP1CC,YWHAQ
Nucleotide Excision Repair Pathway	0	0.0286	#NUM!	XPC
SAPK/JNK Signaling	0	0.0438	3.051	CD247,CD3D,CD3E,CD3G,FCER1G,LCK,MAP3K5,MAP3K9,MAP4K4,MAPK8IP1,MAPK8IP3,PIK3C2G,PIK3CG,PIK3R5,RAC2,RALB,RAP2A,RAP2B,SHC1,TRBC1,TRBC2,TRBV20-1
Cardiac β-adrenergic Signaling	0	0.0778	-0.816	ADCY2,ADCY6,CACNA2D2,CACNB1,CACNB2,CACNB4,GDPD3,GNA15,GNAI3,GUCY1A1,PDE3B,PPP1CB,PPP1CC,TDP2
Amyloid Processing	0	0.0588	#NUM!	CAPN3,CDK5R1,MAPT
FGF Signaling	0	0.093	0.707	FGFR3,FGFRL1,ITPR1,MAP3K5,PIK3C2G,PIK3CG,PIK3R5,STAT3
IL-4 Signaling	0	0.0884	3.501	ALOX15B,ANO1,ARG1,BCL2L1,CCL22,CD247,CD3D,CD3E,CD3G,COL15A1,COL16A1,COL17A1,COL21A1,COL28A1,COL4A1,COL4A2,COL4A5,COL6A3,COL6A5,COL6A6,COL7A1,EIF4EBP1,FCER1G,GATA3,GNAI3,HLA-DMB,HLA-DOA,HLA-DPA1,HLA-DPB1,HLA-DQA1,HLA-DQA2,HLA-DRA,HLA-DRB1,HLA-DRB5,IL13RA1,IL4R,IRS2,JAK3,MMP12,PIK3C2G,PIK3CG,PIK3R5,RALB,RAP2A,RAP2B,SOCS1,STAT3,TIMP3,TRBC1,TRBC2,TRBV20-1
B Cell Receptor Signaling	0	0.0425	3.266	APBB1IP,BCL2A1,BCL2L1,BLNK,CALM1 (includes others),CAMK2A,CAMK2B,ETS1,FCGR2A,JCHAIN,LYN,MALT1,MAP3K5,MAP3K9,PIK3AP1,PIK3C2G,PIK3CG,PIK3R5,PRKCQ,PTPRC,RAC2,RALB,RAP2A,RAP2B,SHC1,SYK,VAV1
Phototransduction Pathway	0	0.037	#NUM!	GUCY1A1,GUCY1A2
Glutamate Receptor Signaling	0	0.0909	#NUM!	CALM1 (includes others),GLUL,GRIP1,HOMER1,SLC1A2,SLC1A6
TGF-β Signaling	0	0.0938	0.333	BMPR1B,FOS,INHBA,INHBB,IRF7,RALB,RAP2A,RAP2B,TGFBR1
NF-κB Signaling	0	0.0788	3.452	AZI2,BMPR1B,CD247,CD3D,CD3E,CD3G,CD40LG,EIF2AK2,FCER1G,FGFR3,FLT1,IGF1R,IL1R2,IL1RN,IL33,IL36A,IL36G,IL36RN,IL37,IRAK3,KDR,LCK,MALT1,MAP4K4,PELI1,PIK3C2G,PIK3CG,PIK3R5,PRKCQ,RALB,RAP2A,RAP2B,TDP2,TGFA,TGFBR1,TGFBR3,TLR1,TLR2,TLR8,TNFRSF1B,TNIP1,TRBC1,TRBC2,TRBV20-1,UBE2N
T Cell Receptor Signaling	0	0.0828	5	B2M,CALM1 (includes others),CD247,CD28,CD3D,CD3E,CD3G,CD4,CD80,CD86,CD8A,CSF2,CTLA4,DUSP6,FCER1G,FOS,FYB1,HLA-DMB,HLA-DOA,HLA-DPA1,HLA-DPB1,HLA-DQA1,HLA-DQA2,HLA-DRA,HLA-DRB1,HLA-DRB5,ICAM1,ICOS,ITGAL,ITGB2,ITK,LCK,LCP2,MALT1,PIK3C2G,PIK3CG,PIK3R5,PRKCQ,PTPN22,PTPN7,PTPRC,RALB,RAP2A,RAP2B,RASGRP1,SKAP1,TCF7L2,TRBC1,TRBC2,TRBV20-1,VAV1
BMP signaling pathway	0	0.0659	0.816	BMP3,BMPR1B,CAMK4,RALB,RAP2A,RAP2B
Autophagy	0	0.0833	0.943	BNIP3,CALM1 (includes others),FOS,GNAI3,HIF1A,IGF1,IRS2,MAP1LC3B,NRBF2,PIK3C2G,PIK3CG,PIK3R5,PRKCQ,RALB,SLC1A5,TGFA,TNFRSF1B,VEGFA
Cancer Drug Resistance By Drug Efflux	0	0.0862	2.236	ABCC1,PIK3CG,RALB,RAP2A,RAP2B
Th17 Activation Pathway	0	0.062	3.838	CCL20,CD247,CD3D,CD3E,CD3G,CSF2,DEFB1,DEFB4A/DEFB4B,FCER1G,HIF1A,HSP90B1,IL12B,IL17A,IL17F,IL21,IL21R,IL22,IL23A,IL26,IRAK2,IRAK3,JAK3,RORC,RUNX1,SOCS3,STAT3,STAT4,TRBC1,TRBC2,TRBV20-1
NER (Nucleotide Excision Repair, Enhanced Pathway)	0	0.0769	-1.633	COPS2,COPS3,DDB2,H4C3,PCNA,TOP2A,UBE2N,XPC
Apelin Pancreas Signaling Pathway	0	0.087	1	PDE3B,PIK3C2G,PIK3CG,PIK3R5
Apelin Liver Signaling Pathway	0	0.0741	#NUM!	EDN2,EDN3
Apelin Cardiac Fibroblast Signaling Pathway	0	0.0435	#NUM!	ANGPT2
Apelin Muscle Signaling Pathway	0	0.0833	#NUM!	GNA15,GNAI3,PPARGC1A,SLC2A4
PFKFB4 Signaling Pathway	0	0.0625	#NUM!	HK2,HK3,XDH
T Cell Exhaustion Signaling Pathway	0	0.0794	2.6	CD247,CD274,CD28,CD3D,CD3E,CD3G,CD80,CD86,CTLA4,FCER1G,FOS,GZMB,HAVCR2,HLA-DMB,HLA-DOA,HLA-DPA1,HLA-DPB1,HLA-DQA1,HLA-DQA2,HLA-DRA,HLA-DRB1,HLA-DRB5,IL10RA,IL12B,JAK3,KDR,PDCD1,PDCD1LG2,PIK3C2G,PIK3CG,PIK3R5,PRDM1,PRKCQ,RALB,RAP2A,RAP2B,STAT1,STAT3,STAT4,TGFBR1,TGFBR3,TRBC1,TRBC2,TRBV20-1,VEGFA
Systemic Lupus Erythematosus In T Cell Signaling Pathway	0	0.0902	3.501	B2M,CAMK4,CASP10,CASP4,CASP5,CASP7,CD247,CD28,CD3D,CD3E,CD3G,CD40LG,CD80,CD86,FASLG,FCER1G,FOS,GNAI3,HLA-DMB,HLA-DOA,HLA-DPA1,HLA-DPB1,HLA-DQA1,HLA-DQA2,HLA-DRA,HLA-DRB1,HLA-DRB5,ICOS,IL12B,IL17A,IL21,IL23A,ITGAL,ITPR1,LEPR,NOS1,NOS2,ORAI1,PIK3C2G,PIK3CG,PIK3R5,RAC2,RALB,RAP2A,RAP2B,RHOB,RHOH,RND1,RND3,RORC,SELPLG,STAT3,SYK,TRBC1,TRBC2,TRBV20-1,VAV1,YES1
Systemic Lupus Erythematosus In B Cell Signaling Pathway	0	0.0869	4.41	BCL2L1,BLNK,CALM1 (includes others),CCND1,CD40LG,CD5,CSF2,CXCL8,EDA,FASLG,FCGR2A,FGR,FOS,HCK,IFIH1,IFIT3,IFNGR1,IL12B,IL15,IL17A,IL17F,IL21,IL33,IL36A,IL36G,IL37,IL6ST,IRF7,ISG15,LCK,LILRA6,LILRB3,LILRB4,LTB,LYN,MALT1,MAP4K4,OSM,PDCD1,PIK3AP1,PIK3C2G,PIK3CG,PIK3R5,PRKCH,PRKCQ,RAC2,RALB,RAP2A,RAP2B,RASGRP1,RASGRP3,SHC1,SHC2,SHF,STAT1,STAT3,SYK,TLR8,TNFSF10,TNFSF14,TNFSF8,VAV1,YES1

## Sheet: B. Ferroptosis signaling DEGs
	IPA: Ferroptosis signaling pathway DEGs (Log2FC)
		Human psoriasis (P) vs. perilesional skin (N)
	ALOX12B	0.98
	ALOX15B	1.26
	ANGPTL4	1.47
	ARF4	1.08
	BID	1.01
	CDKN1A	0.92
	CHAC1	4.16
	CTSB	1.28
	CYBB	2.83
	FTH1	0.74
	GCH1	0.75
	H2AZ1	0.81
	HMGCR	0.75
	HMOX1	1.63
	RALB	0.85
	RAP2A	0.99
	RAP2B	0.71
	RB1	0.7
	SAT1	1.06
	SLC1A5	0.83
	SLC39A8	1.27
	SLC7A11	1.36
	STAT3	0.98
	TXNRD1	1.01
