# Supplementary material for: Ferroptosis of select skin epithelial cells initiates and maintains chronic systemic immune-mediated psoriatic disease
Source: J Clin Invest. 2024 Nov 21;135(2):e183219. doi: 10.1172/JCI183219 (PMC11735110; doi:10.1172/JCI183219)
Supplement: Supplemental table 4 [file jci-135-183219-s081.xlsx]

## Sheet: oxPE+2O
		Topical application on back or ear skin of C57Bl/6 mice in vivo or ex vivo.
		RSL3 (10 μM), RSL3+Fer1 (10 μM), erastin (10 μM), erastin+Fer1
		n= 3 mice per group
	pmol/μmol PLs							pmol/μmol PLs							pmol/μmol PLs							pmol/μmol PLs
	Back skin in vivo							Back skin ex vivo							Ear skin in vivo							Ear skin in vivo
		Vehicle control	RSL3	RSL3 + Fer1	Erastin	Erastin + Fer1			Vehicle control	RSL3	RSL3 + Fer1	Erastin	Erastin + Fer1			Vehicle control	RSL3	RSL3 + Fer1	Erastin	Erastin + Fer1			Vehicle control	RSL3	RSL3 + Fer1	Erastin	Erastin + Fer1
	PE(34:2)+2O	84.17	66.34	12.34	14.92	18.32		PE(34:2)+2O	38.2	10.3	8.3	10.7	7.9		PE(32:2)+2O	11.6	6.5	6.8	6.5	6.4		PE(34:2)+2O	6.26	8.6	5.26	16.49	1.71
	PE(34:3)+2O	15.61	11.5	12.22	14.48	11.52		PE(34:3)+2O	20.9	22.2	21.7	22	8.2		PE(34:2)+2O	16.4	18.3	12.3	13.6	12.2		PE(34:3)+2O	3.04	3.78	3.39	6.67	1.81
	PE(34:4)+2O	19.81	15.23	9.04	10.02	11.81		PE(34:4)+2O	8.4	6.5	8.2	7.5	5.6		PE(34:3)+2O	12.1	12	9.7	9.3	9.3		PE(34:4)+2O	0.84	1.03	1.15	1.44	0.92
	PE(36:2)+2O	211.2	187.15	32.97	88.94	65.82		PE(36:2)+2O	22.7	9.2	6.4	6.1	2.7		PE(34:4)+2O	11.6	8.76	7.99	7.05	6.97		PE(36:2)+2O	1.79	2.49	1.55	3.5	2.07
	PE(36:3)+2O	161.5	248.87	218.75	182.65	32.37		PE(36:3)+2O	84.1	59	30.8	36.5	17.4		PE(36:2)+2O	42.1	55.5	26	39.3	17.9		PE(36:3)+2O	2.812	2.345	2.077	4.186	2.806
	PE(36:4)+2O	176.35	336.28	57.21	261.78	62.02		PE(36:4)+2O	165.74	314.03	228.36	334.14	106.99		PE(36:3)+2O	39.5	43.5	45.8	43.8	47.7		PE(36:4)+2O	16.66	28.84	12.92	37.06	8.863
	PE(36:5)+2O	117.44	139.95	75.87	109.27	106		PE(36:5)+2O	23.2	27.3	19.3	41.7	12.3		PE(36:4)+2O	246.4	319.7	244.9	403.8	229.7		PE(36:5)+2O	7.76	10.51	4.65	9.61	2.29
	PE(36:6)+2O	11.62	11.61	7.24	6.99	7.7		PE(36:6)+2O	11.7	13	7.4	6.4	5.3		PE(36:5)+2O	23.3	34	27.9	32	29.3		PE(38:2)+2O	0.704	0.881	0.837	1.146	1.054
	PE(38:2)+2O	9.91	6.86	6.66	8.87	8.45		PE(38:2)+2O	6.7	7	5.2	5.6	3.8		PE(36:6)+2O	15.8	13.9	11.8	12.6	11		PE(38:3)+2O	0.86	1.18	0.85	1.69	0.8
	PE(38:3)+2O	32.88	42.38	31.59	28.48	36.93		PE(38:3)+2O	18.6	14.2	8.8	12.5	4.4		PE(38:2)+2O	26.2	22.4	15.8	17.5	18.8		PE(38:4)+2O	38.22	47.95	15.06	60.25	18.09
	PE(38:4)+2O	107.74	550.46	225.71	496.97	97.3		PE(38:4)+2O	98.03	148.49	66.7	178.38	36.47		PE(38:3)+2O	53.3	56.9	45.6	55.6	35.9		PE(38:5)+2O	7.929	10.14	7.918	13.42	8.202
	PE(38:5)+2O	242.78	304.31	136.02	252.21	169.12		PE(38:5)+2O	284.42	401.78	289.59	249.78	219.73		PE(38:4)+2O	161.9	267.4	106.3	220	138.7		PE(38:6)+2O	14.54	19.13	12.04	15.54	11.48
	PE(38:6)+2O	93.34	114.58	30.43	66.09	78.36		PE(38:6)+2O	81.9	62.8	60.7	73.8	34		PE(38:5)+2O	252.7	181.1	143.6	123.5	63.7		PE(38:7)+2O	8.62	15.87	11.81	14.79	7.88
	PE(38:7)+2O	21.07	35.42	23.95	28.94	29.13		PE(38:7)+2O	31.6	26.5	28.9	17	12.6		PE(38:6)+2O	142	125.4	109.7	119.3	103.6		PE(38:8)+2O	1.14	1.74	1.03	1.22	1.02
	PE(38:8)+2O	8.05	9.11	4.84	5.31	5.43		PE(38:8)+2O	9.3	8.6	8.3	7.2	5.4		PE(38:7)+2O	34.3	33.7	20.8	30.7	18.2		PE(40:2)+2O	0.136	0.174	0.152	0.445	0.261
	PE(40:4)+2O	17.55	37.67	17.14	26.86	21.5		PE(40:3)+2O	5.6	5.4	5.7	5.4	3.6		PE(40:10)+2O	6	4.2	4	4.2	4		PE(40:3)+2O	1.47	3.12	2.76	4.24	3.98
	PE(40:6)+2O	287.24	371.09	322.06	402.96	318.22		PE(40:4)+2O	24.7	66.5	47.7	52.7	19.2		PE(40:2)+2O	15.4	12.7	8.5	8.6	9.9		PE(40:4)+2O	4.435	5.882	3.69	8.522	4.8
	PE(40:7)+2O	66.38	95.54	49.14	72.61	66.77		PE(40:6)+2O	131.79	146.46	152.11	217.81	159.55		PE(40:4)+2O	56.2	51.3	32	48.9	29.4		PE(40:5)+2O	3.42	4.07	1.99	5.12	3.14
	PE(40:8)+2O	46.46	50.42	28.63	49.56	37.22		PE(40:7)+2O	38.3	63.2	40.6	53.8	56.5		PE(40:5)+2O	53.2	52.6	45	56	43.2		PE(40:6)+2O	5.27	9.85	3.83	5.41	2.12
	PE(40:9)+2O	14.26	11.5	8	7.29	12.16		PE(40:8)+2O	7.6	7.3	5.8	7.7	4.6		PE(40:6)+2O	88.8	116.9	113.1	89.8	32.3		PE(40:8)+2O	6.86	10.63	7.24	12.54	5.39
	PE(42:5)+2O	9.98	7.02	11.42	13.9	9.21		PE(40:9)+2O	8.6	9.1	7	6.6	3.4		PE(40:7)+2O	48	42.3	33.4	42.7	27.3		PE(40:9)+2O	0.71	1.26	0.57	1.03	0.59
	PE(42:7)+2O	10.83	12.6	12.74	14.38	13.89		PE(42:10)+2O	7.5	6.3	6.5	6	5.3		PE(40:8)+2O	28.5	20.7	16.5	24.1	20.5		PE(42:6)+2O	10.06	11.27	12.53	17.85	10.83
	PE(42:8)+2O	7.43	10.11	12.98	14.84	14.59		PE(42:5)+2O	6.5	13.3	15.2	8.3	6.1		PE(40:9)+2O	8.3	6.2	4.8	3.9	3.7		PE(42:7)+2O	1.95	2.54	2.44	3.16	2.27
	PE(42:9)+2O	13.13	16	18.94	24.14	27.96		PE(42:7)+2O	17.6	20.9	29.1	14.4	13.5		PE(42:10)+2O	11	6.2	5.3	5.8	5.9
	PE(42:10)+2O	28.28	31.04	39.56	39.48	41.93		PE(42:8)+2O	19.7	27.4	34.6	21.8	20.6		PE(42:11)+2O	5.6	4.4	4.2	4	4.6
								PE(42:9)+2O	8.9	17.8	8.4	25.6	8.1		PE(42:2)+2O	10.1	9	8.2	10	9.5
															PE(42:3)+2O	12.3	9.4	5.4	7.1	4.8
															PE(42:4)+2O	18.6	16.2	16.2	17.6	19.8
															PE(42:5)+2O	11.3	13.2	18.1	14.2	13.5
															PE(42:6)+2O	15.8	18.8	16.5	16.5	15.8
															PE(42:7)+2O	5.5	7.3	7.3	5.3	5.5
															PE(42:8)+2O	11.5	18.4	15.3	11.4	9.3
															PE(42:9)+2O	1.9	5.5	4.8	2.4	4.2
