# Supplementary material for: Ferroptosis of select skin epithelial cells initiates and maintains chronic systemic immune-mediated psoriatic disease
Source: J Clin Invest. 2024 Nov 21;135(2):e183219. doi: 10.1172/JCI183219 (PMC11735110; doi:10.1172/JCI183219)
Supplement: Supplemental table 5 [file jci-135-183219-s082.xlsx]

## Sheet: PE
	Changes in the content of individual diacyl- and alkenyl-acyl molecular species of phosphatidylethanolamines (PE) in ear epidermis of K14/Gpx4 and their Cre- control mice 5 days after TMX initiation.
	Data were normalized to total phospholipids and presented as pmol/μmol of phospholipids.
	PE diacyl (pmol/μmol of PL)	Cre− control (1)	Cre− control (2)	Cre− control (3)	K14/Gpx4 (1)	K14/Gpx4 (2)	K14/Gpx4 (3)		PE alkenyl-acyl (pmol/μmol of PL)	Cre− control (1)	Cre− control (2)	Cre− control (3)	K14/Gpx4 (1)	K14/Gpx4 (2)	K14/Gpx4 (3)
	PE(30:0)	29.29	24.98	29.09	20.05	23.22	17.78		PEp(30:0)	11.76	7.25	9.38	6.59	8.11	4.86
	PE(32:0)	248.12	193.5	265.61	190.33	200.33	167.81		PEp(32:0)	136.76	92.17	122.9	87.66	85.53	85.7
	PE(38:0)	74.15	97.99	123.64	71.15	75.94	64.1		PEp(34:0)	52.06	19.81	23.85	16.14	10.07	18.52
	PE(40:0)	9.25	13.98	14.41	7.34	7.65	6.17		PEp(36:0)	6.96	2.51	7.25	5.5	5.96	5.34
	PE(30:1)	28.36	23.32	25.03	21.92	20.19	15.97		PEp(38:0)	71.53	52.97	65.44	43.07	31.98	30.47
	PE(32:1)	982.12	917.13	1206.23	830.05	905.32	824.5		PEp(40:0)	17.26	12.98	15.4	12.93	13.4	12.36
	PE(34:1)	8762.51	9160.58	10845.5	7838.75	8330.86	7736.34		PEp(44:0)	3.26	3.89	2.68	3.43	2.23	2.5
	PE(36:1)	9193.35	8791.29	10197	11253.8	8468.29	8949.96		PEp(30:1)	9.01	5.87	7.46	8.73	5.26	3.84
	PE(38:1)	252.71	280.24	382.69	331.01	301.99	299.18		PEp(32:1)	734.75	687.33	875.49	638.98	663.39	516.19
	PE(40:1)	344.83	355.79	481.95	357.82	317.92	286.9		PEp(34:1)	7345.32	8086.22	10446.1	6954.45	7875.11	6874.84
	PE(42:1)	697.04	767.21	911.01	609.4	621	460.97		PEp(36:1)	7687.69	9780.54	9661.02	5237.97	7296.12	6392.49
	PE(32:2)	602.56	531.35	621	495.42	384.31	347.61		PEp(38:1)	468.47	510.64	618.8	319.24	332.52	331.56
	PE(34:2)	9456.21	9211.31	10989.8	8804.44	8822.5	8289.17		PEp(40:1)	94.66	97.77	55.09	49.4	61.64	49.59
	PE(36:2)	27387.9	27013.5	36307.1	40547.6	37404.9	36767.8		PEp(42:1)	10.97	12.66	8.9	6.7	6.67	7.52
	PE(38:2)	1834.93	1907.76	2917.31	3550.28	2887.84	2978.51		PEp(32:2)	78.37	86.39	102.54	78.55	62.09	58.14
	PE(40:2)	727.24	801.18	1156.66	1631.36	1120.16	1083.2		PEp(34:2)	2804.94	3184.54	3660.56	2493.17	2627.32	2293.58
	PE(42:2)	682.11	720.77	971.52	841.93	698.06	582.39		PEp(36:2)	14506.8	19677.5	20395.2	13635.1	15204.8	13565.4
	PE(32:3)	47.15	33.13	52.69	24.95	28.47	22.68		PEp(38:2)	446.08	520.12	585.96	445.81	414.27	394.9
	PE(34:3)	1916.59	1926.17	2183.13	1482.77	1654.16	1431.87		PEp(42:2)	45.2	73.79	30.87	17.11	33.62	27.4
	PE(36:3)	12736.7	13536.5	15864.9	14339.7	14551.4	12641.1		PEp(32:3)	6.52	4.56	5.23	1.93	2.05	2.33
	PE(38:3)	2483.01	2316.34	3060.36	2362.01	1992.87	1835.41		PEp(34:3)	180.76	193.28	240.65	152.29	164.68	141.67
	PE(40:3)	223.99	202.19	273.32	289.57	232.28	192.93		PEp(36:3)	4683.32	5347.85	6073.48	3609.54	4013.3	3836.89
	PE(42:3)	170.93	164.87	223.08	208.85	154.23	128.8		PEp(38:3)	394.77	280.3	739.33	331.88	442.87	410.25
	PE(34:4)	123.79	94.68	142.34	70.49	87.24	70.1		PEp(40:3)	327.97	2.36	171.89	67.74	2.5	2.12
	PE(36:4)	4557.68	4465.5	5838.69	3425.61	4107.3	3272.2		PEp(34:4)	69.67	81.4	104.73	60.18	61.04	48.01
	PE(38:4)	13655.5	13000.3	16356.9	9903.72	10654	8971.58		PEp(36:4)	11462.4	10549.2	14675.8	6818.26	7780.08	6825.62
	PE(40:4)	1634.68	1244.85	1604.66	808.25	914.09	717.23		PEp(38:4)	13007.9	11847.4	14147.7	6784.83	7792.83	6101.35
	PE(42:4)	429.68	411.87	653.41	298.59	332.59	277.4		PEp(36:5)	430.99	405.51	546.07	279.84	290.18	297.22
	PE(44:4)	799.73	935.79	643.79	537.54	719.45	488.01		PEp(38:5)	11399.2	12003.1	16076.2	9078.01	9041.43	7118.07
	PE(34:5)	12.81	8.02	16.35	2.75	6.93	4.31		PEp(40:5)	3222.34	3271.2	3765.91	1771.89	2138.2	1652.04
	PE(36:5)	724.29	751.18	877.36	570.27	595.02	518.42		PEp(36:6)	27.69	28.67	31.92	20.36	13.88	13.01
	PE(38:5)	4961.86	5287.19	6933.05	4447.53	4183.05	3682.3		PEp(38:6)	5971.77	5640.36	7628.58	3489.34	3607.04	3406.85
	PE(40:5)	2868.48	1819.05	2291.77	1230.23	1119.99	954.98		PEp(40:6)	5308.75	5634.88	6400.83	2813.75	3198.07	2630.21
	PE(42:5)	650.61	98.59	280.8	148.48	138.31	97.5		PEp(44:6)	35.29	18.25	18.34	4.14	1.79	2.12
	PE(44:5)	513.74	248.51	519.93	80.56	181.39	130.55		PEp(38:7)	81.96	90.98	115.45	62.41	50.31	36.59
	PE(36:6)	54.38	60.6	63.13	38.83	30.93	30.28		PEp(40:7)	3635.19	3727.01	4828.95	2567.36	2252.85	1722.62
	PE(38:6)	5223.65	6251.36	7081.49	3566.02	3050.51	2407.83
	PE(40:6)	8387.93	10066.9	9895.05	5117.52	3910.91	3056.7
	PE(42:6)	166.4	92.67	125.19	69.24	62.12	56.33
	PE(38:7)	422.25	476.32	611.96	356.16	272.52	231.44
	PE(40:7)	3804.39	4888.31	5688.59	3090.18	2071.8	1542.65
	PE(42:7)	137.72	187.95	188.91	112.78	87.17	69.6
	PE(44:7)	25.97	31.84	37.51	20.14	13.71	9.51
	PE(38:8)	5.94	4.02	5.49	1.68	2.14	2.47
	PE(40:8)	670.47	937.82	856.52	373.05	272.57	209.45
	PE(42:8)	84.34	99.79	104.15	46.96	37.95	31.41
	PE(44:8)	32.26	4.96	20.79	4.66	2.2	2.96
	PE(40:9)	35.95	48.16	48.87	20.42	17.41	24.86
	PE(42:9)	45.91	65.23	69.9	28.8	27.6	24.33
	PE(44:9)	7.68	12.03	23.34	4.02	4.11	4.52
	PE(42:10)	102.29	148.28	173.15	72.22	65.79	65.83
	PE(44:10)	68.1	162.4	146.45	44.44	109.67	24.41
	PE(42:11)	5.47	3.99	4.38	3.34	3.65	2.96
	PE(44:11)	5.55	52.35	34.19	5.17	4.08	5.17
	PE(44:12)	53.55	90.57	116.81	15.33	23.38	22.95

## Sheet: oxPE
	Changes in the content of oxidized phosphatidylethanolamines (oxPE) in ear epidermis of K14/Gpx4 and their Cre- control mice 5 days after TMX initiation.
	Data were normalized to total phospholipids and presented as pmol/μmol of phospholipids.
	oxPE+1[O] (pmol/μmol of PL)	Cre− control (1)	Cre− control (2)	Cre− control (3)	K14/Gpx4 (1)	K14/Gpx4 (2)	K14/Gpx4 (3)		oxPE+2[O] (pmol/μmol of PL)	Cre− control (1)	Cre− control (2)	Cre− control (3)	K14/Gpx4 (1)	K14/Gpx4 (2)	K14/Gpx4 (3)		oxPE+3[O] (pmol/μmol of PL)	Cre− control (1)	Cre− control (2)	Cre− control (3)	K14/Gpx4 (1)	K14/Gpx4 (2)	K14/Gpx4 (3)
	PE(34:2)+1O	267.1	254.26	270.01	451.34	421.7	404.09		PE(36:2)+2O	356.38	333.69	318.41	588.56	513.25	572.77		PE(34:2)+3O	3.31	2.06	3.69	2.48	2.54	6.49
	PE(36:2)+1O	486.83	400.63	514.42	1081.81	937.58	909.79		PE(38:2)+2O	11.66	7.58	6.34	17.99	15.09	15.37		PE(34:3)+3O	2.9	2.14	3	3.94	2.54	6.7
	PE(38:2)+1O	20.58	20.41	28.34	63.25	50.56	52.56		PE(40:2)+2O	5.56	3.11	6.4	11.6	8.69	6.55		PE(36:3)+3O	13.28	9.84	6.9	37.61	45.09	53.15
	PE(40:2)+1O	9.58	5.69	7.12	18.22	10.64	11.46		PE(42:2)+2O	11.73	9.19	4.99	8.19	3.69	7.21		PE(38:3)+3O	3.71	4.5	8.3	9.46	9.68	7.72
	PE(42:2)+1O	4.91	4.82	4.96	13.54	6.92	10.7		PE(34:3)+2O	155.71	142.46	177.65	262.77	294.98	262.11		PE(40:3)+3O	2.04	1.66	2.58	8.94	4.64	9.5
	PE(34:3)+1O	204.93	210.08	206.42	409.25	372.58	373.57		PE(36:3)+2O	785.96	810.98	832.75	1590.66	1555.74	1482.52		PE(36:4)+3O	12.41	21.44	13.64	39.41	11.34	59.93
	PE(36:3)+1O	747.26	777.83	786.51	1765.77	1518.24	1549.46		PE(38:3)+2O	66.25	60.52	76.76	129.44	120.72	98.32		PE(36:5)+3O	8.83	11.65	13.93	17.29	8.29	9.01
	PE(38:3)+1O	41.07	30.49	48.91	115.07	92.52	107.92		PE(40:3)+2O	10.37	5.13	6.16	31.34	19.28	23.9		PE(38:5)+3O	79.99	66.79	100.91	34.24	87.78	48.38
	PE(40:3)+1O	6.05	5.86	10.03	28.97	9.62	17.89		PE(42:3)+2O	14.12	14.76	12.92	19.73	9.84	10.78		PE(40:5)+3O	50.99	55.38	48.19	54.01	58.37	48.52
	PE(42:3)+1O	4.6	5.18	7.25	11.75	8.83	9.39		PE(36:4)+2O	345.23	413.86	408.62	1066.64	724.2	681.46		PE(42:5)+3O	9.23	6.65	7.68	6.31	3.77	4.08
	PE(34:4)+1O	41.5	44.88	43.94	78.21	74.07	77.2		PE(38:4)+2O	187.31	157.98	205.73	244.92	269.43	227.83		PE(44:5)+3O	13.32	11.51	8.98	6.5	8.02	7.06
	PE(36:4)+1O	615.37	588.75	575.49	983.71	1121.28	1144.96		PE(40:4)+2O	58.18	43.29	62.8	83.09	65.61	60.1		PE(36:6)+3O	4.01	2.83	3.96	3.37	5.14	2.23
	PE(38:4)+1O	612.78	335.36	519.4	738.03	594.71	566.95		PE(42:4)+2O	2.49	2.01	2.23	2.96	1.67	2.42		PE(38:6)+3O	81.52	28.94	86.88	89.69	70	117.7
	PE(40:4)+1O	6.56	36.78	40.3	34.3	9.64	26.03		PE(44:4)+2O	3.35	2.58	2.64	8.48	8.68	7.49		PE(38:7)+3O	9.71	12.67	12.12	26.43	15.03	12.22
	PE(42:4)+1O	4.7	2.64	3.46	2.61	4.11	4.42		PE(36:5)+2O	24.6	19.35	49.32	48.67	22.74	116.9		PE(40:7)+3O	14.26	45.34	26.29	39.36	33.28	39.89
	PE(44:4)+1O	3.74	3.54	6.23	3.28	3.36	5.35		PE(38:5)+2O	75.49	68.76	36.35	55.67	75.8	58.52		PE(40:8)+3O	4.04	2.94	13.25	3.27	2.11	2.81
	PE(36:5)+1O	140.11	159.85	172.89	236.42	253.55	234.98		PE(40:5)+2O	107.71	79.77	74.69	111.59	106.17	78.48		PE(44:9)+3O	1.15	0.85	1.54	1.64	2.07	1.84
	PE(40:5)+1O	121.97	75.67	101.7	96.71	115.11	85.86		PE(42:5)+2O	7.04	2.27	2.58	6.91	1.28	1.58		PE(42:10)+3O	1.89	1.71	1.91	3	1.64	2.72
	PE(42:5)+1O	21.66	6.52	26.96	26.63	19.81	8.25		PE(44:5)+2O	1.66	1.42	1.41	2.36	2.88	1.26
	PE(44:5)+1O	15.82	4.06	6.54	3.05	4.46	3.43		PE(38:6)+2O	11.9	22.37	26.3	10.91	14.93	12.42
	PE(36:6)+1O	16.94	19.96	17.03	26.31	23.01	23.31		PE(40:6)+2O	330.63	432.96	348.89	340.7	295.15	196.6
	PE(38:6)+1O	631.56	527.43	714.38	618.38	560.95	456.68		PE(38:7)+2O	20.13	9.71	29.54	16.56	17.88	12.92
	PE(38:7)+1O	86.53	93.44	109.69	104.46	90.28	82.09		PE(40:7)+2O	367.52	388.22	435.62	341.5	313.75	206.96
	PE(40:7)+1O	25.2	29.87	27.83	22.66	47.39	27.85		PE(40:8)+2O	37.18	37.16	58.33	35.07	36.81	36.27
	PE(42:7)+1O	4.05	2.63	2.57	3.34	2.66	1.94		PE(42:8)+2O	13.26	9.56	8.37	8.66	5.09	5.87
	PE(40:8)+1O	110.59	114.35	127.45	110.57	81.8	54.35		PE(40:9)+2O	2.94	7.06	5.19	5.27	1.78	1.8
	PE(40:9)+1O	2.93	3.31	3.83	3.39	1.53	1.99		PE(42:9)+2O	12.47	0.99	1.92	1.13	1	0.77
	PE(42:9)+1O	17.37	10.81	5.87	4.44	11.57	6.32		PE(42:10)+2O	3.08	3.15	2.56	10.3	3.04	3.99
	PE(42:10)+1O	90.45	73.42	125.57	141.27	120.79	144.04		PE(44:10)+2O	2.45	1.24	1.48	6.54	1.27	1.15
	PE(44:10)+1O	6.74	8.01	7.76	27.94	7.07	6.67		PEp(38:5)+2O	30.5	42.71	42.19	54.14	32.85	48.51
									PEp(40:6)+2O	50.9	28.65	66.07	11.5	4.85	21.62

## Sheet: VIP scores PE oxPE
	PE and oxPE species with VIP scores >1 and p values < 0.05 derived from OPLS-DA analysis.										Blue p values: species were downregulated in K14/Gpx4.
	K14/Gpx4 vs. Cre- control epidermis										Red p values: species were upregulated in K14/Gpx4.
	PE					PE					oxPE
	ID	VIP score	p value	D pmol/ mmol PLs		ID	VIP score	p value	D pmol/ mmol PLs		ID	VIP score	p value	D pmol/ mmol PLs
	PE(42:8)	1.242	0.00158	-57.32		PE(44:7)	1.14	0.0189	-17.32		PE(36:3)+2O	1.481	2.94e-05	733.08
	PEp(40:6)	1.241	0.00135	-2900.81		PEp(36:4)	1.138	0.017	-5087.78		PE(34:4)+1O	1.481	3.26e-05	33.05
	PEp(38:4)	1.237	0.00178	-6107.97		PEp(36:5)	1.137	0.0169	-171.78		PE(34:3)+1O	1.474	0.000127	177.99
	PE(36:6)	1.234	0.00234	-26.02		PEp(38:7)	1.132	0.0206	-46.36		PE(44:4)+2O	1.468	0.000268	5.36
	PE(40:6)	1.234	0.00249	-5421.57		PEp(44:6)	1.132	0.0204	-21.28		PE(34:2)+1O	1.464	0.000377	161.92
	PEp(40:5)	1.229	0.00232	-1565.77		PE(40:7)	1.126	0.0227	-2558.89		PE(36:3)+1O	1.462	0.000436	840.62
	PE(40:8)	1.215	0.00437	-536.58		PEp(36:3)	1.121	0.0208	-1548.31		PE(36:4)+1O	1.456	0.000687	490.11
	PEp(32:3)	1.207	0.00475	-3.33		PE(30:0)	1.116	0.0244	-7.44		PE(36:2)+2O	1.45	0.00095	222.03
	PEp(36:6)	1.201	0.00667	-13.68		PE(44:12)	1.113	0.0231	-66.42		PE(36:2)+1O	1.444	0.0013	509.1
	PE(38:6)	1.193	0.0074	-3177.38		PE(32:2)	1.112	0.028	-175.86		PE(34:3)+2O	1.44	0.00155	114.68
	PE(40:4)	1.188	0.00773	-681.54		PE(42:10)	1.111	0.0246	-73.29		PE(38:3)+1O	1.439	0.00159	65.01
	PE(40:9)	1.184	0.00768	-23.43		PEp(42:1)	1.11	0.0259	-3.88		PE(36:5)+1O	1.437	0.00171	84.03
	PE(38:8)	1.181	0.00805	-3.05		PE(38:7)	1.092	0.0322	-216.8		PE(36:3)+3O	1.434	0.0019	35.28
	PEp(38:6)	1.176	0.00921	-2912.49		PE(40:0)	1.087	0.0327	-5.49		PE(38:2)+1O	1.428	0.0147	7.62
	PE(42:9)	1.169	0.011	-33.44		PE(32:3)	1.077	0.0352	-18.96		PE(38:3)+2O	1.366	0.00975	48.32
	PEp(38:1)	1.168	0.0104	-204.86		PE(44:5)	1.077	0.0344	-296.56		PE(40:3)+2O	1.363	0.0103	17.62
	PE(34:3)	1.165	0.0116	-485.7		PE(42:6)	1.072	0.039	-65.52		PE(36:6)+1O	1.349	0.0126	6.23
	PEp(38:0)	1.161	0.0141	-28.14		PEp(38:5)	1.062	0.0417	-4746.98		PE(38:2)+2O	1.338	0.00239	32.35
	PE(36:5)	1.159	0.013	-223.04		PEp(36:1)	1.062	0.0388	-2734.22		PE(40:3)+3O	1.3	0.0229	5.6
	PEp(40:7)	1.156	0.0145	-1882.77		PE(34:4)	1.057	0.0416	-44.33		PE(42:3)+1O	1.299	0.0231	4.31
	PE(42:7)	1.145	0.0178	-81.68		PE(42:1)	1.047	0.0487	-227.96		PE(36:4)+2O	1.293	0.0247	434.86
	PE(40:5)	1.143	0.0175	-1224.7		PE(34:5)	1.043	0.046	-7.73		PE(38:4)+2O	1.288	0.0258	63.72
	PE(38:4)	1.142	0.0168	-4494.44		PEp(34:2)	1.042	0.0486	-745.32		PE(44:5)+3O	1.245	0.0379	-4.08
											PEp(40:6)+2O	1.239	0.0394	-35.88
											PE(42:2)+1O	1.219	0.0458	5.49
											PE(42:5)+3O	1.219	0.046	0.996
											PE(44:9)+3O	1.218	0.0465	0.67
