# Supplementary material for: Ferroptosis of select skin epithelial cells initiates and maintains chronic systemic immune-mediated psoriatic disease
Source: J Clin Invest. 2024 Nov 21;135(2):e183219. doi: 10.1172/JCI183219 (PMC11735110; doi:10.1172/JCI183219)
Supplement: Supplemental table 6 [file jci-135-183219-s083.xlsx]

## Sheet: A. DEGs K14.Gpx4 vs control
			Differentially expressed genes (DEGs): K14/Gpx4 lesional skin vs. K14.Cre- control skin
Ensembl ID	Gene Symbol	Chromosome Name	Description	FC	Fixed_Fold	logFC	P_Value	FDR	Cre- control CPM_mean	K14/Gpx4 CPM_mean	Cre- control 1 S4	Cre- control 2 S5	Cre- control 3 S6	K14/Gpx4 1 S1	K14/Gpx4 2 S2	K14/Gpx4 3 S3
ENSMUSG00000063779	Chil4	3	chitinase-like 4 [Source:MGI Symbol;Acc:MGI:1341098]	935.763	935.763	9.87	1.92745e-06	0.000143262	0	10.51	0	0	0	31.16	0.18	0.2
ENSMUSG00000084927	Gm5724	6	predicted gene 5724 [Source:MGI Symbol;Acc:MGI:3643685]	224.411	224.411	7.81	6.29766e-18	5.43975e-15	0	2.39	0	0	0	2.31	2.22	2.64
ENSMUSG00000022126	Acod1	14	aconitate decarboxylase 1 [Source:MGI Symbol;Acc:MGI:103206]	202.251	202.251	7.66	4.57227e-16	2.9961e-13	0	2.16	0	0	0	2.77	1.86	1.86
ENSMUSG00000040809	Chil3	3	chitinase-like 3 [Source:MGI Symbol;Acc:MGI:1330860]	177.294	177.294	7.47	9.20775e-13	3.59537e-10	0.05	11.69	0.07	0	0.09	28.57	3.29	3.22
ENSMUSG00000079594	Cstdc6	16	cystatin domain containing 6 [Source:MGI Symbol;Acc:MGI:3696881]	131.599	131.599	7.04	1.1065e-49	2.10268e-45	0.09	15.09	0.28	0	0	13.5	17.31	14.46
ENSMUSG00000026420	Il24	1	interleukin 24 [Source:MGI Symbol;Acc:MGI:2135548]	121.095	121.095	6.92	2.78365e-07	2.67611e-05	0	1.32	0	0	0	2.31	0.27	1.37
ENSMUSG00000099809	Gm18665	Y	predicted gene, 18665 [Source:MGI Symbol;Acc:MGI:5010850]	108.383	108.383	6.76	4.91472e-05	0.00221314	0	1.12	0	0	0	0	1.6	1.76
ENSMUSG00000089675	Ugt1a8	1	UDP glucuronosyltransferase 1 family, polypeptide A8 [Source:MGI Symbol;Acc:MGI:3576090]	98.36	98.36	6.62	2.425e-08	3.17809e-06	0	1.04	0	0	0	1.57	0.98	0.59
ENSMUSG00000030144	Clec4d	6	C-type lectin domain family 4, member d [Source:MGI Symbol;Acc:MGI:1298389]	84.4485	84.4485	6.4	5.80576e-14	2.85328e-11	0.03	3.16	0	0.08	0	5.27	2.75	1.47
ENSMUSG00000068246	Apol9b	15	apolipoprotein L 9b [Source:MGI Symbol;Acc:MGI:1919148]	79.8932	79.8932	6.32	4.72602e-10	9.72656e-08	0.03	3.01	0	0.08	0	6.29	1.78	0.98
ENSMUSG00000083645	Gm14086	2	predicted gene 14086 [Source:MGI Symbol;Acc:MGI:3649932]	78.249	78.249	6.29	6.41488e-06	0.000403649	0	0.82	0	0	0	1.2	1.07	0.2
ENSMUSG00000074115	Saa1	7	serum amyloid A 1 [Source:MGI Symbol;Acc:MGI:98221]	77.1717	77.1717	6.27	0.000122169	0.00471865	0	0.84	0	0	0	1.94	0.09	0.49
ENSMUSG00000067599	Klra7	6	killer cell lectin-like receptor, subfamily A, member 7 [Source:MGI Symbol;Acc:MGI:101901]	74.5429	74.5429	6.22	1.90887e-05	0.00101908	0	0.8	0	0	0	1.66	0.44	0.29
ENSMUSG00000106889	Gm7463	6	predicted gene 7463 [Source:MGI Symbol;Acc:MGI:3645336]	65.7993	65.7993	6.04	1.35154e-08	1.89779e-06	0.02	2.38	0.07	0	0	0.46	2.66	4.01
ENSMUSG00000094733	Csta3	16	cystatin A family member 3 [Source:MGI Symbol;Acc:MGI:3644688]	64.4452	64.4452	6.01	2.70414e-19	2.80291e-16	0.08	5.92	0	0.16	0.09	10.08	3.2	4.49
ENSMUSG00000016524	Il19	1	interleukin 19 [Source:MGI Symbol;Acc:MGI:1890472]	62.2499	62.2499	5.96	1.08115e-08	1.56038e-06	0.02	2.34	0.07	0	0	4.53	0.53	1.95
ENSMUSG00000022755	Adgrg7	16	adhesion G protein-coupled receptor G7 [Source:MGI Symbol;Acc:MGI:2441732]	61.3929	61.3929	5.94	6.81764e-20	7.77333e-17	0.25	15.52	0	0.65	0.09	24.41	15.89	6.25
ENSMUSG00000074445	Sprr2a3	3	small proline-rich protein 2A3 [Source:MGI Symbol;Acc:MGI:3845028]	60.9688	60.9688	5.93	2.13236e-28	5.52562e-25	0.3	20.14	0.42	0.4	0.09	34.76	12.96	12.7
ENSMUSG00000063583	Or9s14	1	olfactory receptor family 9 subfamily S member 14 [Source:MGI Symbol;Acc:MGI:3031244]	59.3016	59.3016	5.89	8.56718e-06	0.000514112	0	0.62	0	0	0	0.46	0.62	0.78
ENSMUSG00000068457	Uty	Y	ubiquitously transcribed tetratricopeptide repeat containing, Y-linked [Source:MGI Symbol;Acc:MGI:894810]	55.7152	55.7152	5.8	4.36696e-05	0.00200286	1.25	69.61	2.36	0.4	0.99	0	109.38	99.44
ENSMUSG00000044912	Syt16	12	synaptotagmin XVI [Source:MGI Symbol;Acc:MGI:2673872]	55.7152	55.7152	5.8	5.12832e-05	0.00228764	0	0.58	0	0	0	0.74	0.8	0.2
ENSMUSG00000070552	Mrgprx1	7	MAS-related GPR, member X1 [Source:MGI Symbol;Acc:MGI:3033139]	53.0765	53.0765	5.73	0.000400748	0.0125322	0	0.54	0	0	0	0.28	1.15	0.2
ENSMUSG00000099620	Mrgprb13	7	MAS-related GPR, member B13 [Source:MGI Symbol;Acc:MGI:3033193]	52.3457	52.3457	5.71	0.000238535	0.00822865	0	0.55	0	0	0	1.02	0.53	0.1
ENSMUSG00000071561	Cstdc5	16	cystatin domain containing 5 [Source:MGI Symbol;Acc:MGI:3696883]	50.9143	50.9143	5.67	1.29489e-33	7.38204e-30	14.98	771.78	26.86	9.38	8.7	691.5	923.63	700.21
ENSMUSG00000104101	Gm37881	2	predicted gene, 37881 [Source:MGI Symbol;Acc:MGI:5611109]	50.2134	50.2134	5.65	4.94947e-05	0.00222527	0	0.52	0	0	0	0.46	0.71	0.39
ENSMUSG00000079852	Klra4	6	killer cell lectin-like receptor, subfamily A, member 4 [Source:MGI Symbol;Acc:MGI:101904]	49.8665	49.8665	5.64	6.91616e-05	0.00292562	0	0.52	0	0	0	0.83	0.44	0.29
ENSMUSG00000058427	Cxcl2	5	chemokine (C-X-C motif) ligand 2 [Source:MGI Symbol;Acc:MGI:1340094]	45.8866	45.8866	5.52	1.88929e-07	1.9199e-05	0.03	1.67	0	0	0.09	0.37	2.49	2.15
ENSMUSG00000090175	Ugt1a9	1	UDP glucuronosyltransferase 1 family, polypeptide A9 [Source:MGI Symbol;Acc:MGI:3576092]	44.6318	44.6318	5.48	0.000116137	0.00452909	0	0.46	0	0	0	0.37	0.53	0.49
ENSMUSG00000104592	Gm42721	3	predicted gene 42721 [Source:MGI Symbol;Acc:MGI:5662858]	44.3235	44.3235	5.47	0.000108728	0.00428959	0	0.47	0	0	0	0.55	0.36	0.49
ENSMUSG00000078664	Sprr2a1	3	small proline-rich protein 2A1 [Source:MGI Symbol;Acc:MGI:1330350]	42.8137	42.8137	5.42	3.07101e-12	1.08071e-09	0.02	1.57	0.07	0	0	2.13	1.42	1.17
ENSMUSG00000071552	Tigit	16	T cell immunoreceptor with Ig and ITIM domains [Source:MGI Symbol;Acc:MGI:3642260]	42.8137	42.8137	5.42	1.36111e-06	0.000105143	0.02	1.59	0.07	0	0	3.24	1.24	0.29
ENSMUSG00000022584	Ly6c2	15	lymphocyte antigen 6 complex, locus C2 [Source:MGI Symbol;Acc:MGI:3712069]	42.5179	42.5179	5.41	5.62862e-09	8.57974e-07	0.07	3.86	0.21	0	0	8.78	1.24	1.56
ENSMUSG00000115230	AU022793	15	expressed sequence AU022793 [Source:MGI Symbol;Acc:MGI:2146144]	41.9326	41.9326	5.39	0.000469308	0.0142313	0	0.44	0	0	0	0.28	0.27	0.78
ENSMUSG00000055827	Gsdmc3	15	gasdermin C3 [Source:MGI Symbol;Acc:MGI:3580656]	41.3553	41.3553	5.37	0.000220881	0.00769223	0	0.43	0	0	0	0.46	0.53	0.29
ENSMUSG00000044594	Serpinb3a	1	serine (or cysteine) peptidase inhibitor, clade B (ovalbumin), member 3A [Source:MGI Symbol;Acc:MGI:3573933]	41.0696	41.0696	5.36	1.82137e-44	2.59587e-40	1.94	81.67	3.12	1.7	0.99	70.36	96.51	78.15
ENSMUSG00000086481	Gm11707	11	predicted gene 11707 [Source:MGI Symbol;Acc:MGI:3651836]	41.0696	41.0696	5.36	0.00255318	0.054864	0	0.44	0	0	0	0.83	0	0.49
ENSMUSG00000023041	Krt6b	15	keratin 6B [Source:MGI Symbol;Acc:MGI:1333768]	40.7859	40.7859	5.35	3.60767e-10	7.76112e-08	16.88	723.32	31.37	18.27	0.99	1212.22	356.38	601.35
ENSMUSG00000069045	Ddx3y	Y	DEAD box helicase 3, Y-linked [Source:MGI Symbol;Acc:MGI:1349406]	40.2244	40.2244	5.33	0.000104973	0.00417032	2.04	81	3.33	0.81	1.97	0	124.3	118.69
ENSMUSG00000040328	Or2v1	11	olfactory receptor family 2 subfamily V member 1 [Source:MGI Symbol;Acc:MGI:1333785]	39.3966	39.3966	5.3	0.000757141	0.0208019	0.03	1.54	0	0	0.09	4.35	0.27	0
ENSMUSG00000030724	Cd19	7	CD19 antigen [Source:MGI Symbol;Acc:MGI:88319]	39.3966	39.3966	5.3	0.00155442	0.0370933	0	0.41	0	0	0	0.09	0.36	0.78
ENSMUSG00000022902	Stfa2	16	stefin A2 [Source:MGI Symbol;Acc:MGI:106197]	39.1245	39.1245	5.29	8.2523e-27	1.88182e-23	1.54	63.64	2.64	1.46	0.54	103	41.82	46.11
ENSMUSG00000114206	Gm30551	13	predicted gene, 30551 [Source:MGI Symbol;Acc:MGI:5589710]	39.1245	39.1245	5.29	0.00121733	0.0304514	0	0.41	0	0	0	0.09	0.44	0.68
ENSMUSG00000093805	Gal3st2b	1	galactose-3-O-sulfotransferase 2B [Source:MGI Symbol;Acc:MGI:3711964]	38.8542	38.8542	5.28	0.00201531	0.045828	0	0.39	0	0	0	0.09	0.8	0.29
ENSMUSG00000026644	Acbd7	2	acyl-Coenzyme A binding domain containing 7 [Source:MGI Symbol;Acc:MGI:1925495]	38.5859	38.5859	5.27	0.000324336	0.0105356	0	0.4	0	0	0	0.46	0.36	0.39
ENSMUSG00000056673	Kdm5d	Y	lysine (K)-specific demethylase 5D [Source:MGI Symbol;Acc:MGI:99780]	38.0546	38.0546	5.25	6.61853e-05	0.00282845	1.25	47.33	2.22	0.81	0.72	0	73.51	68.48
ENSMUSG00000069049	Eif2s3y	Y	eukaryotic translation initiation factor 2, subunit 3, structural gene Y-linked [Source:MGI Symbol;Acc:MGI:1349430]	38.0546	38.0546	5.25	0.000164041	0.00600246	1.56	59.99	3.33	0.73	0.63	0	76.62	103.35
ENSMUSG00000042157	Sprr2i	3	small proline-rich protein 2I [Source:MGI Symbol;Acc:MGI:1330309]	37.5307	37.5307	5.23	6.59148e-16	4.22218e-13	0.08	3.41	0	0.24	0	5.27	2.22	2.74
ENSMUSG00000066756	Igfl3	7	IGF-like family member 3 [Source:MGI Symbol;Acc:MGI:2685426]	36.7583	36.7583	5.2	7.03275e-20	7.86138e-17	0.15	6.25	0.14	0.32	0	9.89	4.26	4.59
ENSMUSG00000121505	Gm4956	1	predicted gene 4956 [Source:NCBI gene (formerly Entrezgene);Acc:241041]	36.7583	36.7583	5.2	0.0057771	0.101996	0	0.38	0	0	0	0	0.36	0.78
ENSMUSG00000094694	Ighv1-9	12	immunoglobulin heavy variable V1-9 [Source:MGI Symbol;Acc:MGI:4439621]	36.7583	36.7583	5.2	0.0275771	0.305508	0	0.4	0	0	0	1.2	0	0
ENSMUSG00000112134	Gm40723	10	predicted gene, 40723 [Source:MGI Symbol;Acc:MGI:5623608]	36.2523	36.2523	5.18	0.00162059	0.0384151	0	0.37	0	0	0	0.09	0.44	0.59
ENSMUSG00000046130	Vmn1r184	7	vomeronasal 1 receptor, 184 [Source:MGI Symbol;Acc:MGI:3852451]	36.0019	36.0019	5.17	0.000831426	0.0224532	0	0.38	0	0	0	0.28	0.27	0.59
ENSMUSG00000111690	Gm48720	9	predicted gene, 48720 [Source:MGI Symbol;Acc:MGI:6098373]	36.0019	36.0019	5.17	0.00131648	0.0324756	0	0.38	0	0	0	0.28	0.18	0.68
ENSMUSG00000089958	Gm16165	9	predicted gene 16165 [Source:MGI Symbol;Acc:MGI:3802009]	36.0019	36.0019	5.17	0.00379474	0.0746058	0	0.36	0	0	0	0.09	0.8	0.2
ENSMUSG00000025014	Dntt	19	deoxynucleotidyltransferase, terminal [Source:MGI Symbol;Acc:MGI:98659]	35.5062	35.5062	5.15	0.00156293	0.0372496	0	0.38	0	0	0	0.65	0.09	0.39
ENSMUSG00000035861	Tmprss11b	5	transmembrane protease, serine 11B [Source:MGI Symbol;Acc:MGI:2442893]	35.261	35.261	5.14	2.19015e-36	1.56073e-32	0.25	9.64	0.49	0.16	0.09	10.08	8.88	9.96
ENSMUSG00000030366	Ceacam12	7	CEA cell adhesion molecule 12 [Source:MGI Symbol;Acc:MGI:1914565]	35.261	35.261	5.14	2.75067e-23	4.48037e-20	0.17	6.03	0.14	0	0.36	8.51	4.62	4.98
ENSMUSG00000076463	Trbv3	6	T cell receptor beta, variable 3 [Source:MGI Symbol;Acc:MGI:98590]	35.261	35.261	5.14	0.00387476	0.0757013	0	0.36	0	0	0	0.65	0.44	0
ENSMUSG00000028072	Ntrk1	3	neurotrophic tyrosine kinase, receptor, type 1 [Source:MGI Symbol;Acc:MGI:97383]	34.7755	34.7755	5.12	0.00801724	0.129148	0	0.37	0	0	0	0.83	0.27	0
ENSMUSG00000054215	Sprr2k	3	small proline-rich protein 2K [Source:MGI Symbol;Acc:MGI:1330344]	33.5909	33.5909	5.07	3.72111e-09	5.90909e-07	0.02	1.24	0.07	0	0	1.57	0.98	1.17
ENSMUSG00000067767	Clec4b2	6	C-type lectin domain family 4, member b2 [Source:MGI Symbol;Acc:MGI:3588267]	33.3589	33.3589	5.06	0.00602425	0.105155	0	0.34	0	0	0	0	0.53	0.49
ENSMUSG00000070501	Ifi214	1	interferon activated gene 214 [Source:MGI Symbol;Acc:MGI:3584522]	33.1285	33.1285	5.05	5.37612e-07	4.73705e-05	0.03	1.23	0	0.08	0	2.22	0.98	0.49
ENSMUSG00000028593	Aadacl4fm1	4	AADACL4 family member 1 [Source:MGI Symbol;Acc:MGI:2685880]	33.1285	33.1285	5.05	0.00178269	0.0413968	0	0.35	0	0	0	0.18	0.27	0.59
ENSMUSG00000091199	Gm2619	1	predicted gene 2619 [Source:MGI Symbol;Acc:MGI:3780787]	33.1285	33.1285	5.05	0.00226907	0.0501098	0	0.34	0	0	0	0.09	0.44	0.49
ENSMUSG00000076483	Trbj1-1	6	T cell receptor beta joining 1-1 [Source:MGI Symbol;Acc:MGI:4439570]	33.1285	33.1285	5.05	0.00313347	0.0644212	0	0.34	0	0	0	0.09	0.62	0.29
ENSMUSG00000111169	Gm34004	9	predicted gene, 34004 [Source:MGI Symbol;Acc:MGI:5593163]	32.8996	32.8996	5.04	0.00118112	0.0296955	0	0.34	0	0	0	0.28	0.44	0.29
ENSMUSG00000119168	Gm23412	4	predicted gene, 23412 [Source:MGI Symbol;Acc:MGI:5453189]	32.8996	32.8996	5.04	0.00118138	0.0296955	0	0.34	0	0	0	0.28	0.44	0.29
ENSMUSG00000112963	Gm6093	13	predicted gene 6093 [Source:MGI Symbol;Acc:MGI:3648840]	32.6724	32.6724	5.03	3.79507e-30	1.1387e-26	0.23	8.06	0.35	0.08	0.27	6.66	8.26	9.28
ENSMUSG00000103788	Gm37527	6	predicted gene, 37527 [Source:MGI Symbol;Acc:MGI:5610755]	32.6724	32.6724	5.03	0.00217602	0.0486291	0	0.33	0	0	0	0.37	0.53	0.1
ENSMUSG00000026114	Cnga3	1	cyclic nucleotide gated channel alpha 3 [Source:MGI Symbol;Acc:MGI:1341818]	32.4467	32.4467	5.02	0.0021784	0.0486457	0	0.34	0	0	0	0.65	0.18	0.2
ENSMUSG00000063188	Or1o1	17	olfactory receptor family 1 subfamily O member 1 [Source:MGI Symbol;Acc:MGI:2177490]	32.4467	32.4467	5.02	0.00262259	0.0560177	0	0.34	0	0	0	0.65	0.27	0.1
ENSMUSG00000093568	Gm20611	10	predicted gene 20611 [Source:MGI Symbol;Acc:MGI:5313058]	32.2226	32.2226	5.01	0.00587352	0.103283	0	0.34	0	0	0	0.74	0.18	0.1
ENSMUSG00000081600	Gm12286	11	predicted gene 12286 [Source:MGI Symbol;Acc:MGI:3649467]	32.2226	32.2226	5.01	0.00739979	0.122029	0	0.34	0	0	0	0.74	0	0.29
ENSMUSG00000050276	Mrgprg	7	MAS-related GPR, member G [Source:MGI Symbol;Acc:MGI:3033145]	32	32	5	0.009612	0.14782	0	0.34	0	0	0	0.83	0.09	0.1
ENSMUSG00000031621	Isx	8	intestine specific homeobox [Source:MGI Symbol;Acc:MGI:1918847]	32	32	5	0.0136297	0.189943	0	0.34	0	0	0	0.83	0.18	0
ENSMUSG00000033036	Gm7879	5	predicted pseudogene 7879 [Source:MGI Symbol;Acc:MGI:3645078]	31.3414	31.3414	4.97	1.70555e-16	1.15752e-13	0.1	3.61	0.21	0	0.09	2.31	3.73	4.79
ENSMUSG00000079625	Tm4sf19	16	transmembrane 4 L six family member 19 [Source:MGI Symbol;Acc:MGI:3645933]	30.91	30.91	4.95	0.0150533	0.203744	0	0.32	0	0	0	0	0.18	0.78
ENSMUSG00000110303	Gm45328	7	predicted gene 45328 [Source:MGI Symbol;Acc:MGI:5791164]	30.91	30.91	4.95	0.0223828	0.266772	0	0.32	0	0	0	0	0.09	0.88
ENSMUSG00000021803	Cdhr1	14	cadherin-related family member 1 [Source:MGI Symbol;Acc:MGI:2157782]	30.6965	30.6965	4.94	2.8803e-30	9.12238e-27	0.32	10.82	0.49	0.49	0	14.42	9.14	8.89
ENSMUSG00000079025	Gsdmc	15	gasdermin C [Source:MGI Symbol;Acc:MGI:1933176]	30.6965	30.6965	4.94	5.2833e-30	1.50598e-26	4.33	137.85	7.63	2.75	2.6	187.88	101.21	124.45
ENSMUSG00002075849	Gm56073	5	predicted gene, 56073 [Source:MGI Symbol;Acc:MGI:6848605]	30.2738	30.2738	4.92	0.0141384	0.194722	0	0.3	0	0	0	0	0.71	0.2
ENSMUSG00000120253		8	novel transcript	30.0647	30.0647	4.91	5.81716e-17	4.36356e-14	0.08	2.68	0.07	0.16	0	2.68	2.93	2.44
ENSMUSG00000084257	Gm11597	11	predicted gene 11597 [Source:MGI Symbol;Acc:MGI:3652313]	30.0647	30.0647	4.91	0.0019664	0.0448231	0	0.31	0	0	0	0.28	0.27	0.39
ENSMUSG00000001901	Kcnh6	11	potassium voltage-gated channel, subfamily H (eag-related), member 6 [Source:MGI Symbol;Acc:MGI:2684139]	30.0647	30.0647	4.91	0.00224386	0.0497795	0	0.31	0	0	0	0.18	0.36	0.39
ENSMUSG00000108722	Gm34225	7	predicted gene, 34225 [Source:MGI Symbol;Acc:MGI:5593384]	30.0647	30.0647	4.91	0.00244816	0.0530473	0	0.31	0	0	0	0.18	0.44	0.29
ENSMUSG00000092292	Or14j2	17	olfactory receptor family 14 subfamily J member 2 [Source:MGI Symbol;Acc:MGI:2177496]	29.8571	29.8571	4.9	0.00223904	0.0497328	0	0.31	0	0	0	0.46	0.27	0.2
ENSMUSG00000082737	Gm12026	11	predicted gene 12026 [Source:MGI Symbol;Acc:MGI:3651190]	29.8571	29.8571	4.9	0.00223935	0.0497328	0	0.31	0	0	0	0.46	0.27	0.2
ENSMUSG00000082433	Ncf2-rs	13	neutrophil cytosolic factor 2 related sequence [Source:MGI Symbol;Acc:MGI:97285]	29.8571	29.8571	4.9	0.0022399	0.0497328	0	0.31	0	0	0	0.46	0.27	0.2
ENSMUSG00000109729	Gm45418	8	predicted gene 45418 [Source:MGI Symbol;Acc:MGI:5791254]	29.8571	29.8571	4.9	0.00224024	0.0497328	0	0.31	0	0	0	0.46	0.27	0.2
ENSMUSG00000117187	Gm4708	17	predicted gene 4708 [Source:MGI Symbol;Acc:MGI:3782888]	29.8571	29.8571	4.9	0.00226953	0.0501098	0	0.31	0	0	0	0.46	0.18	0.29
ENSMUSG00000109372	Gm19410	8	predicted gene, 19410 [Source:MGI Symbol;Acc:MGI:5011595]	29.8571	29.8571	4.9	0.00236432	0.0517594	0	0.31	0	0	0	0.28	0.44	0.2
ENSMUSG00000107365	Gm43479	6	predicted gene 43479 [Source:MGI Symbol;Acc:MGI:5663616]	29.8571	29.8571	4.9	0.00365812	0.0725124	0	0.31	0	0	0	0.55	0.09	0.29
ENSMUSG00000042031	Lce3b	3	late cornified envelope 3B [Source:MGI Symbol;Acc:MGI:1913594]	29.6508	29.6508	4.89	1.28867e-09	2.32488e-07	0.13	4.28	0.21	0	0.18	8.41	3.46	0.98
ENSMUSG00000074254	Cyp2a4	7	cytochrome P450, family 2, subfamily a, polypeptide 4 [Source:MGI Symbol;Acc:MGI:88596]	29.6508	29.6508	4.89	0.00790594	0.127865	0	0.31	0	0	0	0.65	0.09	0.2
ENSMUSG00000104974	Gm43686	5	predicted gene 43686 [Source:MGI Symbol;Acc:MGI:5663823]	29.6508	29.6508	4.89	0.0114468	0.168058	0	0.3	0	0	0	0.37	0.53	0
ENSMUSG00000106093	Gm42722	3	predicted gene 42722 [Source:MGI Symbol;Acc:MGI:5662859]	29.2426	29.2426	4.87	0.0130786	0.184737	0	0.3	0	0	0	0.65	0.27	0
ENSMUSG00000101059	Gm4017	Y	predicted gene 4017 [Source:MGI Symbol;Acc:MGI:3782191]	29.0406	29.0406	4.86	0.000413714	0.012839	0.02	1.04	0.07	0	0	0	1.15	1.95
ENSMUSG00000046203	Sprr2g	3	small proline-rich protein 2G [Source:MGI Symbol;Acc:MGI:1330348]	28.84	28.84	4.85	9.57185e-10	1.80093e-07	0.19	6.39	0.49	0.08	0	13.13	2.04	4.01
ENSMUSG00000068885	Lce3f	3	late cornified envelope 3F [Source:MGI Symbol;Acc:MGI:1916770]	28.6408	28.6408	4.84	7.41191e-27	1.76061e-23	0.44	13.56	0.9	0.32	0.09	13.68	17.05	9.96
ENSMUSG00000047155	Cyp4x1	4	cytochrome P450, family 4, subfamily x, polypeptide 1 [Source:MGI Symbol;Acc:MGI:1932403]	27.8576	27.8576	4.8	0.018571	0.235217	0	0.29	0	0	0	0	0.18	0.68
ENSMUSG00000015437	Gzmb	14	granzyme B [Source:MGI Symbol;Acc:MGI:109267]	27.6652	27.6652	4.79	2.7736e-08	3.55326e-06	0.14	4.68	0.35	0.08	0	10.54	2.04	1.47
ENSMUSG00002075419	Gm55316	16	predicted gene, 55316 [Source:MGI Symbol;Acc:MGI:6847103]	27.6652	27.6652	4.79	0.0131657	0.185554	0	0.29	0	0	0	0.09	0.09	0.68
ENSMUSG00000114583	Gm48881	13	predicted gene, 48881 [Source:MGI Symbol;Acc:MGI:6098636]	27.6652	27.6652	4.79	0.0139354	0.192639	0	0.28	0	0	0	0	0.27	0.59
ENSMUSG00000112771	Gm47718	10	predicted gene, 47718 [Source:MGI Symbol;Acc:MGI:6096845]	27.4741	27.4741	4.78	0.0175691	0.226951	0	0.27	0	0	0	0	0.62	0.2
ENSMUSG00000022871	Fetub	16	fetuin beta [Source:MGI Symbol;Acc:MGI:1890221]	27.2843	27.2843	4.77	3.93823e-10	8.30807e-08	0.48	13.49	0.76	0.24	0.45	1.94	17.05	21.49
ENSMUSG00000110261	Gm45485	8	predicted gene 45485 [Source:MGI Symbol;Acc:MGI:5791321]	27.2843	27.2843	4.77	0.00596411	0.104297	0	0.28	0	0	0	0.09	0.27	0.49
ENSMUSG00000096962	Gm26622	17	predicted gene, 26622 [Source:MGI Symbol;Acc:MGI:5477116]	27.2843	27.2843	4.77	0.00767144	0.12499	0	0.27	0	0	0	0.09	0.53	0.2
ENSMUSG00000047894	Ang2	14	angiogenin, ribonuclease A family, member 2 [Source:MGI Symbol;Acc:MGI:104984]	27.0958	27.0958	4.76	1.89117e-08	2.57928e-06	0.05	1.73	0.07	0	0.09	2.03	0.62	2.54
ENSMUSG00000116038	Gm46563	16	predicted gene, 46563 [Source:MGI Symbol;Acc:MGI:5826200]	27.0958	27.0958	4.76	0.0038619	0.0755168	0	0.28	0	0	0	0.18	0.36	0.29
ENSMUSG00000065573	Mir350	1	microRNA 350 [Source:MGI Symbol;Acc:MGI:3619366]	27.0958	27.0958	4.76	0.00386282	0.0755168	0	0.28	0	0	0	0.18	0.36	0.29
ENSMUSG00000120882		2	novel transcript, antisense to Blcap	26.9087	26.9087	4.75	0.00541412	0.0970608	0	0.27	0	0	0	0.28	0.44	0.1
ENSMUSG00000120556		1	novel transcript	26.9087	26.9087	4.75	0.00807417	0.129696	0	0.27	0	0	0	0.37	0.36	0.1
ENSMUSG00000115438	Gm49193	14	predicted gene, 49193 [Source:MGI Symbol;Acc:MGI:6118636]	26.9087	26.9087	4.75	0.0106016	0.158466	0	0.28	0	0	0	0.46	0	0.39
ENSMUSG00000074433	Lce3e	3	late cornified envelope 3E [Source:MGI Symbol;Acc:MGI:1916764]	26.7228	26.7228	4.74	2.17258e-27	5.38508e-24	0.28	8.01	0.35	0.49	0	9.71	8.08	6.25
ENSMUSG00000056032	BC018473	11	cDNA sequence BC018473 [Source:MGI Symbol;Acc:MGI:3039625]	26.7228	26.7228	4.74	0.0153422	0.206645	0	0.27	0	0	0	0.46	0.36	0
ENSMUSG00000023902	Zscan10	17	zinc finger and SCAN domain containing 10 [Source:MGI Symbol;Acc:MGI:3040700]	26.7228	26.7228	4.74	0.0176976	0.227765	0	0.28	0	0	0	0.55	0	0.29
ENSMUSG00000032023	Jhy	9	junctional cadherin complex regulator [Source:MGI Symbol;Acc:MGI:1918239]	26.5382	26.5382	4.73	0.0174005	0.225196	0	0.27	0	0	0	0.55	0.27	0
ENSMUSG00000053797	Krt16	11	keratin 16 [Source:MGI Symbol;Acc:MGI:96690]	26.3549	26.3549	4.72	5.68276e-19	5.58566e-16	26.83	734.11	44	27.25	9.24	1162.85	433.45	606.04
ENSMUSG00002076378	Gm54437	13	predicted gene, 54437 [Source:MGI Symbol;Acc:MGI:6845354]	26.3549	26.3549	4.72	0.0223614	0.26664	0	0.27	0	0	0	0.65	0.18	0
ENSMUSG00000091383	H2af-ps2	13	H2A histone family, pseudogene 2 [Source:MGI Symbol;Acc:MGI:3646032]	26.1729	26.1729	4.71	9.76244e-05	0.00391383	0.08	2.45	0.07	0	0.18	4.81	0	2.54
ENSMUSG00000054905	Stfa3	16	stefin A3 [Source:MGI Symbol;Acc:MGI:106196]	25.8125	25.8125	4.69	1.51379e-29	4.10952e-26	24.91	643.05	36.44	11.56	26.74	524.79	804.66	599.69
ENSMUSG00000081739	Mdm4-ps	X	transformed mouse 3T3 cell double minute 4, pseudogene [Source:MGI Symbol;Acc:MGI:2136991]	25.4572	25.4572	4.67	3.94284e-17	3.03753e-14	0.11	2.93	0.07	0.08	0.18	2.68	3.29	2.83
ENSMUSG00000056071	S100a9	3	S100 calcium binding protein A9 (calgranulin B) [Source:MGI Symbol;Acc:MGI:1338947]	24.9333	24.9333	4.64	5.23813e-58	1.4931e-53	4.25	106.73	3.96	4.85	3.95	135.91	98.11	86.16
ENSMUSG00000042212	Sprr2d	3	small proline-rich protein 2D [Source:MGI Symbol;Acc:MGI:1330347]	24.761	24.761	4.63	1.75536e-25	3.45073e-22	0.8	21.03	1.25	1.05	0.09	29.68	17.49	15.92
ENSMUSG00000044029	Or5k15	16	olfactory receptor family 5 subfamily J member 15 [Source:MGI Symbol;Acc:MGI:3030012]	24.59	24.59	4.62	0.0182528	0.232687	0	0.25	0	0	0	0	0.27	0.49
ENSMUSG00000096001	2610528A11Rik	14	RIKEN cDNA 2610528A11 gene [Source:MGI Symbol;Acc:MGI:1917295]	24.4201	24.4201	4.61	4.53187e-20	5.38245e-17	1.43	36.53	2.36	1.29	0.63	61.48	28.94	19.15
ENSMUSG00000091017	Garin4	1	golgi associated RAB2 interactor family member 4 [Source:MGI Symbol;Acc:MGI:3588202]	24.4201	24.4201	4.61	0.0177029	0.227765	0	0.25	0	0	0	0	0.44	0.29
ENSMUSG00000052099	Prss51	14	protease, serine 51 [Source:MGI Symbol;Acc:MGI:1921465]	24.2515	24.2515	4.6	0.00658636	0.112487	0	0.25	0	0	0	0.18	0.27	0.29
ENSMUSG00000096156	Gm9242	16	predicted pseudogene 9242 [Source:MGI Symbol;Acc:MGI:3645172]	24.2515	24.2515	4.6	0.00722453	0.120089	0	0.25	0	0	0	0.18	0.36	0.2
ENSMUSG00000105772	Gm42496	5	predicted gene 42496 [Source:MGI Symbol;Acc:MGI:5662633]	24.2515	24.2515	4.6	0.00846316	0.134657	0	0.25	0	0	0	0.28	0.09	0.39
ENSMUSG00000095576	Fmo6	1	flavin containing monooxygenase 6 [Source:MGI Symbol;Acc:MGI:2681841]	24.2515	24.2515	4.6	0.0105299	0.157655	0	0.24	0	0	0	0.09	0.44	0.2
ENSMUSG00000083520	Gm6418	X	predicted gene 6418 [Source:MGI Symbol;Acc:MGI:3647565]	24.2515	24.2515	4.6	0.0105308	0.157655	0	0.24	0	0	0	0.09	0.44	0.2
ENSMUSG00000068893	Sprr2a2	3	small proline-rich protein 2A2 [Source:MGI Symbol;Acc:MGI:3845026]	24.0839	24.0839	4.59	0.000113511	0.00443839	0.02	0.89	0.07	0	0	0.74	0.18	1.76
ENSMUSG00000104155	Gm38103	12	predicted gene, 38103 [Source:MGI Symbol;Acc:MGI:5611331]	24.0839	24.0839	4.59	0.0136989	0.190631	0	0.24	0	0	0	0.37	0.27	0.1
ENSMUSG00000085295	4930430E12Rik	4	RIKEN cDNA 4930430E12 gene [Source:MGI Symbol;Acc:MGI:1918889]	24.0839	24.0839	4.59	0.013989	0.193193	0	0.24	0	0	0	0.28	0.36	0.1
ENSMUSG00000077667	Gm26147	7	predicted gene, 26147 [Source:MGI Symbol;Acc:MGI:5455924]	24.0839	24.0839	4.59	0.0318503	0.338508	0	0.24	0	0	0	0.18	0.53	0
ENSMUSG00000056293	Gsdmc2	15	gasdermin C2 [Source:MGI Symbol;Acc:MGI:2146102]	23.9176	23.9176	4.58	4.98123e-17	3.78633e-14	0.25	6.58	0.42	0.24	0.09	10.54	5.68	3.52
ENSMUSG00000027925	Sprr2j-ps	3	small proline-rich protein 2J, pseudogene [Source:MGI Symbol;Acc:MGI:1330345]	23.9176	23.9176	4.58	1.8529e-09	3.16263e-07	0.05	1.52	0	0.16	0	2.03	0.98	1.56
ENSMUSG00000114732	Gm40918	13	predicted gene, 40918 [Source:MGI Symbol;Acc:MGI:5623803]	23.9176	23.9176	4.58	0.0159693	0.21195	0	0.25	0	0	0	0.46	0.18	0.1
ENSMUSG00000032343	Impg1	9	interphotoreceptor matrix proteoglycan 1 [Source:MGI Symbol;Acc:MGI:1926876]	23.9176	23.9176	4.58	0.0159708	0.21195	0	0.25	0	0	0	0.46	0.18	0.1
ENSMUSG00000100029	D7Ertd128e	7	DNA segment, Chr 7, ERATO Doi 128, expressed [Source:MGI Symbol;Acc:MGI:1098716]	23.9176	23.9176	4.58	0.015971	0.21195	0	0.25	0	0	0	0.46	0.18	0.1
ENSMUSG00000083605	Gm14893	X	predicted gene 14893 [Source:MGI Symbol;Acc:MGI:3801957]	23.9176	23.9176	4.58	0.0159714	0.21195	0	0.25	0	0	0	0.46	0.18	0.1
ENSMUSG00000106002	5430434I15Rik	3	RIKEN cDNA 5430434I15 gene [Source:MGI Symbol;Acc:MGI:1918592]	23.9176	23.9176	4.58	0.0248019	0.286105	0	0.25	0	0	0	0.46	0	0.29
ENSMUSG00000116560	Gm2808	17	predicted gene 2808 [Source:MGI Symbol;Acc:MGI:3780977]	23.7524	23.7524	4.57	0.0225343	0.268114	0	0.25	0	0	0	0.55	0.09	0.1
ENSMUSG00000081138	Gm12834	4	predicted gene 12834 [Source:MGI Symbol;Acc:MGI:3649428]	23.7524	23.7524	4.57	0.0225385	0.268114	0	0.25	0	0	0	0.55	0.09	0.1
ENSMUSG00000082485	Gm15693	16	predicted gene 15693 [Source:MGI Symbol;Acc:MGI:3783134]	23.7524	23.7524	4.57	0.024395	0.283303	0	0.24	0	0	0	0.46	0.27	0
ENSMUSG00000101628	Gm28177	1	predicted gene 28177 [Source:MGI Symbol;Acc:MGI:5578883]	23.7524	23.7524	4.57	0.0301875	0.325569	0	0.25	0	0	0	0.55	0	0.2
ENSMUSG00000083371	Gm11422	11	predicted gene 11422 [Source:MGI Symbol;Acc:MGI:3651333]	23.5883	23.5883	4.56	0.0300869	0.325106	0	0.24	0	0	0	0.55	0.18	0
ENSMUSG00000076922	Traj6	14	T cell receptor alpha joining 6 [Source:MGI Symbol;Acc:MGI:4439844]	23.5883	23.5883	4.56	0.0300932	0.325106	0	0.24	0	0	0	0.55	0.18	0
ENSMUSG00000055170	Ifng	10	interferon gamma [Source:MGI Symbol;Acc:MGI:107656]	23.5883	23.5883	4.56	0.0417733	0.403583	0	0.25	0	0	0	0.65	0	0.1
ENSMUSG00000055030	Sprr2e	3	small proline-rich protein 2E [Source:MGI Symbol;Acc:MGI:1330346]	23.1029	23.1029	4.53	1.85401e-14	9.69679e-12	0.23	5.79	0.14	0.57	0	9.52	3.46	4.4
ENSMUSG00000030142	Clec4e	6	C-type lectin domain family 4, member e [Source:MGI Symbol;Acc:MGI:1861232]	23.1029	23.1029	4.53	3.12569e-08	3.94231e-06	0.05	1.48	0.07	0	0.09	1.57	0.71	2.15
ENSMUSG00000023159	Psg29	7	pregnancy-specific beta-1-glycoprotein 29 [Source:MGI Symbol;Acc:MGI:1891361]	22.9433	22.9433	4.52	5.71034e-05	0.00250223	0.02	0.85	0.07	0	0	1.02	0.18	1.37
ENSMUSG00000114337	Gm48704	13	predicted gene, 48704 [Source:MGI Symbol;Acc:MGI:6098344]	22.7848	22.7848	4.51	3.64166e-10	7.80479e-08	0.27	6.14	0.28	0	0.54	2.13	11.01	5.27
ENSMUSG00000057346	Apol9a	15	apolipoprotein L 9a [Source:MGI Symbol;Acc:MGI:3606001]	22.6274	22.6274	4.5	1.21787e-14	6.48876e-12	0.36	8.73	0.42	0.49	0.18	16.37	4.35	5.47
ENSMUSG00000087659	Gm12606	4	predicted gene 12606 [Source:MGI Symbol;Acc:MGI:3649222]	22.4711	22.4711	4.49	8.56718e-26	1.74431e-22	0.26	6.17	0.35	0.08	0.36	7.12	6.13	5.27
ENSMUSG00000023132	Gzma	13	granzyme A [Source:MGI Symbol;Acc:MGI:109266]	22.3159	22.3159	4.48	1.64683e-06	0.00012468	0.12	3.18	0.35	0	0	7.3	1.07	1.17
ENSMUSG00000062524	Ncr1	7	natural cytotoxicity triggering receptor 1 [Source:MGI Symbol;Acc:MGI:1336212]	22.0087	22.0087	4.46	8.01608e-06	0.000486676	0.05	1.41	0.07	0	0.09	2.96	0.89	0.39
ENSMUSG00000068606	Gm4841	18	predicted gene 4841 [Source:MGI Symbol;Acc:MGI:3643814]	21.5557	21.5557	4.43	1.06307e-06	8.5721e-05	0.46	10.4	0.28	0.65	0.45	27.18	1.69	2.34
ENSMUSG00000061259	Tmprss11d	5	transmembrane protease, serine 11d [Source:MGI Symbol;Acc:MGI:2385221]	21.5557	21.5557	4.43	1.11465e-06	8.9374e-05	0.15	3.56	0.21	0.24	0	0.55	2.4	7.72
ENSMUSG00000103755	Gm37805	9	predicted gene, 37805 [Source:MGI Symbol;Acc:MGI:5611033]	21.5557	21.5557	4.43	0.0227003	0.26916	0	0.22	0	0	0	0.09	0.09	0.49
ENSMUSG00000119986		7	novel transcript	21.5557	21.5557	4.43	0.0247173	0.285664	0	0.22	0	0	0	0	0.36	0.29
ENSMUSG00000076479	Trbv26	6	T cell receptor beta, variable 26 [Source:MGI Symbol;Acc:MGI:98596]	21.5557	21.5557	4.43	0.0247236	0.285664	0	0.22	0	0	0	0	0.36	0.29
ENSMUSG00002076903	Gm56072	8	predicted gene, 56072 [Source:MGI Symbol;Acc:MGI:6848603]	21.5557	21.5557	4.43	0.0251005	0.287929	0	0.22	0	0	0	0	0.27	0.39
ENSMUSG00000062105	Or5h17	16	olfactory receptor family 5 subfamily H member 17 [Source:MGI Symbol;Acc:MGI:3030017]	21.5557	21.5557	4.43	0.0251064	0.287929	0	0.22	0	0	0	0	0.27	0.39
ENSMUSG00000000157	Itgb2l	16	integrin beta 2-like [Source:MGI Symbol;Acc:MGI:1277979]	21.5557	21.5557	4.43	0.0296666	0.322023	0	0.21	0	0	0	0	0.44	0.2
ENSMUSG00000102892	Gm37854	3	predicted gene, 37854 [Source:MGI Symbol;Acc:MGI:5611082]	21.5557	21.5557	4.43	0.0304385	0.327285	0	0.22	0	0	0	0.18	0	0.49
ENSMUSG00000075073	Or4a47	2	olfactory receptor family 4 subfamily A member 47 [Source:MGI Symbol;Acc:MGI:3031090]	21.5557	21.5557	4.43	0.0304456	0.3273	0	0.22	0	0	0	0.18	0	0.49
ENSMUSG00000099507	Gm18970	1	predicted gene, 18970 [Source:MGI Symbol;Acc:MGI:5011155]	21.4068	21.4068	4.42	0.0158819	0.211324	0	0.22	0	0	0	0.09	0.18	0.39
ENSMUSG00000086976	Gm12316	11	predicted gene 12316 [Source:MGI Symbol;Acc:MGI:3651760]	21.4068	21.4068	4.42	0.0266671	0.299278	0	0.22	0	0	0	0.18	0.09	0.39
ENSMUSG00000102907	Gm38264	1	predicted gene, 38264 [Source:MGI Symbol;Acc:MGI:5611492]	21.4068	21.4068	4.42	0.0266683	0.299278	0	0.22	0	0	0	0.18	0.09	0.39
ENSMUSG00000115118	Gm36617	15	predicted gene, 36617 [Source:MGI Symbol;Acc:MGI:5595776]	21.4068	21.4068	4.42	0.0417067	0.403247	0	0.21	0	0	0	0	0.53	0.1
ENSMUSG00000020080	Hkdc1	10	hexokinase domain containing 1 [Source:MGI Symbol;Acc:MGI:2384910]	21.259	21.259	4.41	0.0213768	0.259347	0	0.22	0	0	0	0.28	0.18	0.2
ENSMUSG00000086788	1700029M20Rik	4	RIKEN cDNA 1700029M20 gene [Source:MGI Symbol;Acc:MGI:1913597]	21.259	21.259	4.41	0.0213852	0.259394	0	0.22	0	0	0	0.28	0.18	0.2
ENSMUSG00000108720	Gm44672	7	predicted gene 44672 [Source:MGI Symbol;Acc:MGI:5753248]	21.259	21.259	4.41	0.0216564	0.261521	0	0.22	0	0	0	0.18	0.27	0.2
ENSMUSG00000121223		1		21.259	21.259	4.41	0.0216569	0.261521	0	0.22	0	0	0	0.18	0.27	0.2
ENSMUSG00000094335	Igkv1-117	6	immunoglobulin kappa variable 1-117 [Source:MGI Symbol;Acc:MGI:4439721]	21.259	21.259	4.41	0.021848	0.26259	0	0.22	0	0	0	0.18	0.18	0.29
ENSMUSG00000075611	Gm11545	11	predicted gene 11545 [Source:MGI Symbol;Acc:MGI:2144683]	21.259	21.259	4.41	0.0238361	0.278508	0	0.22	0	0	0	0.28	0.09	0.29
ENSMUSG00000024032	Tff1	17	trefoil factor 1 [Source:MGI Symbol;Acc:MGI:88135]	21.259	21.259	4.41	0.0259203	0.294068	0	0.21	0	0	0	0.18	0.36	0.1
ENSMUSG00000085317	Gssos2	2	glutathione synthase, opposite strand 2 [Source:MGI Symbol;Acc:MGI:3702171]	21.259	21.259	4.41	0.0344069	0.356136	0	0.21	0	0	0	0.09	0.44	0.1
ENSMUSG00000079597	Cstdc4	16	cystatin domain containing 4 [Source:MGI Symbol;Acc:MGI:3645124]	21.259	21.259	4.41	0.0344085	0.356136	0	0.21	0	0	0	0.09	0.44	0.1
ENSMUSG00000029379	Cxcl3	5	chemokine (C-X-C motif) ligand 3 [Source:MGI Symbol;Acc:MGI:3037818]	21.259	21.259	4.41	0.0377784	0.378476	0	0.22	0	0	0	0.28	0	0.39
ENSMUSG00000117404	Gm50035	18	predicted gene, 50035 [Source:MGI Symbol;Acc:MGI:6275340]	21.1121	21.1121	4.4	0.0250963	0.287929	0	0.22	0	0	0	0.37	0.18	0.1
ENSMUSG00000058287	Gm12253	11	predicted gene 12253 [Source:MGI Symbol;Acc:MGI:3651568]	21.1121	21.1121	4.4	0.0250965	0.287929	0	0.22	0	0	0	0.37	0.18	0.1
ENSMUSG00000041380	Htr2c	X	5-hydroxytryptamine (serotonin) receptor 2C [Source:MGI Symbol;Acc:MGI:96281]	21.1121	21.1121	4.4	0.025099	0.287929	0	0.22	0	0	0	0.37	0.18	0.1
ENSMUSG00000043418	Lrit2	14	leucine-rich repeat, immunoglobulin-like and transmembrane domains 2 [Source:MGI Symbol;Acc:MGI:2444885]	21.1121	21.1121	4.4	0.0252657	0.289062	0	0.22	0	0	0	0.37	0.09	0.2
ENSMUSG00000083689	Gm14094	2	predicted gene 14094 [Source:MGI Symbol;Acc:MGI:3651963]	21.1121	21.1121	4.4	0.0366281	0.371186	0	0.22	0	0	0	0.37	0	0.29
ENSMUSG00000116936	Bod1-ps	16	biorientation of chromosomes in cell division 1, pseudogene [Source:MGI Symbol;Acc:MGI:3646992]	21.1121	21.1121	4.4	0.0366301	0.371186	0	0.22	0	0	0	0.37	0	0.29
ENSMUSG00000031919	Tmed6	8	transmembrane p24 trafficking protein 6 [Source:MGI Symbol;Acc:MGI:1913519]	21.1121	21.1121	4.4	0.036631	0.371186	0	0.22	0	0	0	0.37	0	0.29
ENSMUSG00000102155	Gm37468	3	predicted gene, 37468 [Source:MGI Symbol;Acc:MGI:5610696]	21.1121	21.1121	4.4	0.0367246	0.371871	0	0.21	0	0	0	0.28	0.36	0
ENSMUSG00000076492	Trbj2-1	6	T cell receptor beta joining 2-1 [Source:MGI Symbol;Acc:MGI:4439728]	21.1121	21.1121	4.4	0.0437867	0.41452	0	0.21	0	0	0	0.18	0.44	0
ENSMUSG00000087052	Gm8093	9	predicted gene 8093 [Source:MGI Symbol;Acc:MGI:3642975]	20.9663	20.9663	4.39	0.0324669	0.342717	0	0.22	0	0	0	0.46	0.09	0.1
ENSMUSG00000086652	Gm14029	2	predicted gene 14029 [Source:MGI Symbol;Acc:MGI:3650450]	20.9663	20.9663	4.39	0.032472	0.342717	0	0.22	0	0	0	0.46	0.09	0.1
ENSMUSG00000084826	AI847159	2	expressed sequence AI847159 [Source:MGI Symbol;Acc:MGI:3528181]	20.9663	20.9663	4.39	0.0324759	0.342717	0	0.22	0	0	0	0.46	0.09	0.1
ENSMUSG00000120477		7	predicted, 35588 [Source:NCBI gene (formerly Entrezgene);Acc:102639229]	20.9663	20.9663	4.39	0.0361126	0.367509	0	0.21	0	0	0	0.37	0.27	0
ENSMUSG00000110633	Gm32122	8	predicted gene, 32122 [Source:MGI Symbol;Acc:MGI:5591281]	20.9663	20.9663	4.39	0.0361198	0.367509	0	0.21	0	0	0	0.37	0.27	0
ENSMUSG00000061296	Vmn1r210	13	vomeronasal 1 receptor 210 [Source:MGI Symbol;Acc:MGI:2159673]	20.9663	20.9663	4.39	0.0421085	0.404697	0	0.22	0	0	0	0.46	0	0.2
ENSMUSG00000121481		9	novel transcript	20.8215	20.8215	4.38	0.0419739	0.404166	0	0.21	0	0	0	0.46	0.18	0
ENSMUSG00000095858	Or12d14-ps1	17	olfactory receptor family 12 subfamily D member 14, pseudogene 1 [Source:MGI Symbol;Acc:MGI:2177487]	20.8215	20.8215	4.38	0.0419761	0.404166	0	0.21	0	0	0	0.46	0.18	0
ENSMUSG00000115464	Gm49019	15	predicted gene, 49019 [Source:MGI Symbol;Acc:MGI:6118382]	20.8215	20.8215	4.38	0.0419765	0.404166	0	0.21	0	0	0	0.46	0.18	0
ENSMUSG00000104665	Gm43366	5	predicted gene 43366 [Source:MGI Symbol;Acc:MGI:5663503]	20.8215	20.8215	4.38	0.041983	0.404166	0	0.21	0	0	0	0.46	0.18	0
ENSMUSG00000076462	Trbv2	6	T cell receptor beta, variable 2 [Source:MGI Symbol;Acc:MGI:98599]	20.8215	20.8215	4.38	0.0419841	0.404166	0	0.21	0	0	0	0.46	0.18	0
ENSMUSG00000102300	Gm34106	9	predicted gene, 34106 [Source:MGI Symbol;Acc:MGI:5593265]	20.8215	20.8215	4.38	0.0561787	0.487287	0	0.22	0	0	0	0.55	0	0.1
ENSMUSG00000066097	Cyp2j11	4	cytochrome P450, family 2, subfamily j, polypeptide 11 [Source:MGI Symbol;Acc:MGI:2140224]	20.8215	20.8215	4.38	0.056183	0.487287	0	0.22	0	0	0	0.55	0	0.1
ENSMUSG00000082976	Gm15056	8	predicted gene 15056 [Source:MGI Symbol;Acc:MGI:3705859]	20.393	20.393	4.35	0.0976665	0.680643	0	0.22	0	0	0	0.65	0	0
ENSMUSG00000034459	Ifit1	19	interferon-induced protein with tetratricopeptide repeats 1 [Source:MGI Symbol;Acc:MGI:99450]	20.2521	20.2521	4.34	3.62347e-20	4.39512e-17	2.34	49.12	3.19	1.86	1.97	90.42	28.32	28.62
ENSMUSG00000112449	Srp54b	12	signal recognition particle 54B [Source:MGI Symbol;Acc:MGI:3714357]	20.2521	20.2521	4.34	0.000529555	0.015626	0.13	2.85	0.21	0	0.18	0.28	0.18	8.11
ENSMUSG00000051354	Samd3	10	sterile alpha motif domain containing 3 [Source:MGI Symbol;Acc:MGI:2685469]	20.1122	20.1122	4.33	3.12925e-05	0.00152998	0.03	0.74	0	0.08	0	1.2	0.62	0.39
ENSMUSG00000038641	Akr1d1	6	aldo-keto reductase family 1, member D1 [Source:MGI Symbol;Acc:MGI:2384785]	19.9733	19.9733	4.32	5.46394e-12	1.77997e-09	0.44	9.31	0.97	0.08	0.27	3.88	10.65	13.38
ENSMUSG00000087689	Gm15845	16	predicted gene 15845 [Source:MGI Symbol;Acc:MGI:3801825]	19.5622	19.5622	4.29	3.48309e-12	1.19619e-09	0.09	2.25	0.28	0	0	3.05	2.04	1.66
ENSMUSG00000066861	Oas1g	5	2'-5' oligoadenylate synthetase 1G [Source:MGI Symbol;Acc:MGI:97429]	19.5622	19.5622	4.29	8.75626e-10	1.68644e-07	0.45	9.58	0.83	0.16	0.36	20.43	3.82	4.49
ENSMUSG00000044303	Cdkn2a	4	cyclin dependent kinase inhibitor 2A [Source:MGI Symbol;Acc:MGI:104738]	19.4271	19.4271	4.28	2.85341e-05	0.00141452	0.02	0.7	0.07	0	0	0.83	0.89	0.39
ENSMUSG00000076893	Traj37	14	T cell receptor alpha joining 37 [Source:MGI Symbol;Acc:MGI:4439595]	19.0273	19.0273	4.25	0.103689	0.703714	0	0.2	0	0	0	0	0	0.59
ENSMUSG00000064726	Gm25854	12	predicted gene, 25854 [Source:MGI Symbol;Acc:MGI:5455631]	19.0273	19.0273	4.25	0.10371	0.703772	0	0.2	0	0	0	0	0	0.59
ENSMUSG00000115123	Gm33299	14	predicted gene, 33299 [Source:MGI Symbol;Acc:MGI:5592458]	18.8959	18.8959	4.24	0.0568347	0.490462	0	0.19	0	0	0	0	0.09	0.49
ENSMUSG00000086402	Gm15322	13	predicted gene 15322 [Source:MGI Symbol;Acc:MGI:3705208]	18.8959	18.8959	4.24	0.0568416	0.490462	0	0.19	0	0	0	0	0.09	0.49
ENSMUSG00000029417	Cxcl9	5	chemokine (C-X-C motif) ligand 9 [Source:MGI Symbol;Acc:MGI:1352449]	18.7654	18.7654	4.23	4.14293e-07	3.83416e-05	1.48	29.21	1.67	0.89	1.88	76.46	5.5	5.67
ENSMUSG00000111973	Gm48827	10	predicted gene, 48827 [Source:MGI Symbol;Acc:MGI:6098549]	18.7654	18.7654	4.23	0.0569021	0.49091	0	0.19	0	0	0	0.09	0	0.49
ENSMUSG00000088358	Gm24008	6	predicted gene, 24008 [Source:MGI Symbol;Acc:MGI:5453785]	18.7654	18.7654	4.23	0.0569135	0.490934	0	0.19	0	0	0	0.09	0	0.49
ENSMUSG00000022342	Kcnv1	15	potassium channel, subfamily V, member 1 [Source:MGI Symbol;Acc:MGI:1914748]	18.6357	18.6357	4.22	5.27561e-07	4.6629e-05	0.05	1.16	0.07	0	0.09	1.11	1.69	0.68
ENSMUSG00000120251		X	novel transcript	18.6357	18.6357	4.22	0.0368091	0.372257	0	0.19	0	0	0	0	0.27	0.29
ENSMUSG00000115159	Gm17892	15	predicted gene, 17892 [Source:MGI Symbol;Acc:MGI:5010077]	18.6357	18.6357	4.22	0.0417165	0.403247	0	0.19	0	0	0	0	0.18	0.39
ENSMUSG00000117746	Gm50372	19	predicted gene, 50372 [Source:MGI Symbol;Acc:MGI:6303266]	18.6357	18.6357	4.22	0.0417189	0.403247	0	0.19	0	0	0	0	0.18	0.39
ENSMUSG00000120536		11	novel transcript	18.6357	18.6357	4.22	0.0636954	0.524812	0	0.18	0	0	0	0	0.36	0.2
ENSMUSG00000101036	Gm28588	Y	predicted gene 28588 [Source:MGI Symbol;Acc:MGI:5579294]	18.6357	18.6357	4.22	0.0637053	0.524812	0	0.18	0	0	0	0	0.36	0.2
ENSMUSG00000083664	Gm11433	11	predicted gene 11433 [Source:MGI Symbol;Acc:MGI:3651026]	18.6357	18.6357	4.22	0.063706	0.524812	0	0.18	0	0	0	0	0.36	0.2
ENSMUSG00000076873	Trdv5	14	T cell receptor delta variable 5 [Source:MGI Symbol;Acc:MGI:3704133]	18.6357	18.6357	4.22	0.0637085	0.524812	0	0.18	0	0	0	0	0.36	0.2
ENSMUSG00000078763	Slfn1	11	schlafen 1 [Source:MGI Symbol;Acc:MGI:1313259]	18.507	18.507	4.21	5.45922e-11	1.46804e-08	0.61	12.07	1.04	0.16	0.63	24.32	5.06	6.84
ENSMUSG00000004296	Il12b	11	interleukin 12b [Source:MGI Symbol;Acc:MGI:96540]	18.507	18.507	4.21	9.64665e-07	7.87888e-05	0.05	1.18	0.07	0	0.09	1.85	0.53	1.17
ENSMUSG00000061653	Vmn1r46	6	vomeronasal 1 receptor 46 [Source:MGI Symbol;Acc:MGI:2148519]	18.507	18.507	4.21	0.0437297	0.414186	0	0.19	0	0	0	0.09	0.18	0.29
ENSMUSG00000051081	Gm4847	1	predicted gene 4847 [Source:MGI Symbol;Acc:MGI:3643320]	18.507	18.507	4.21	0.0643976	0.527781	0	0.19	0	0	0	0.18	0	0.39
ENSMUSG00000100014	Gm29290	1	predicted gene 29290 [Source:MGI Symbol;Acc:MGI:5579996]	18.507	18.507	4.21	0.08045	0.605724	0	0.18	0	0	0	0	0.44	0.1
ENSMUSG00000096336	Igkv1-135	6	immunoglobulin kappa variable 1-135 [Source:MGI Symbol;Acc:MGI:3819952]	18.507	18.507	4.21	0.0804619	0.605724	0	0.18	0	0	0	0	0.44	0.1
ENSMUSG00000104186	Gm37819	3	predicted gene, 37819 [Source:MGI Symbol;Acc:MGI:5611047]	18.507	18.507	4.21	0.131256	0.806139	0	0.18	0	0	0	0	0.53	0
ENSMUSG00000091821	Srsx	X	serine-rich, secreted, X-linked [Source:MGI Symbol;Acc:MGI:3777603]	18.507	18.507	4.21	0.131269	0.806139	0	0.18	0	0	0	0	0.53	0
ENSMUSG00000025528	2010106E10Rik	X	RIKEN cDNA 2010106E10 gene [Source:MGI Symbol;Acc:MGI:1914965]	18.507	18.507	4.21	0.131291	0.806139	0	0.18	0	0	0	0	0.53	0
ENSMUSG00000114837	Gm48090	13	predicted gene, 48090 [Source:MGI Symbol;Acc:MGI:6097432]	18.3792	18.3792	4.2	0.0393874	0.3892	0	0.19	0	0	0	0.18	0.18	0.2
ENSMUSG00000088504	Gm26490	4	predicted gene, 26490 [Source:MGI Symbol;Acc:MGI:5456267]	18.3792	18.3792	4.2	0.0393917	0.3892	0	0.19	0	0	0	0.18	0.18	0.2
ENSMUSG00000093249	Gm24576	7	predicted gene, 24576 [Source:MGI Symbol;Acc:MGI:5454353]	18.3792	18.3792	4.2	0.0426989	0.408427	0	0.18	0	0	0	0.18	0.27	0.1
ENSMUSG00002076702	Gm56135	5	predicted gene, 56135 [Source:MGI Symbol;Acc:MGI:6848728]	18.3792	18.3792	4.2	0.0433123	0.411651	0	0.19	0	0	0	0.18	0.09	0.29
ENSMUSG00000059305	Vpreb1	16	pre-B lymphocyte gene 1 [Source:MGI Symbol;Acc:MGI:98936]	18.3792	18.3792	4.2	0.0433124	0.411651	0	0.18	0	0	0	0.09	0.27	0.2
ENSMUSG00002075412	Gm54663	X	predicted gene, 54663 [Source:MGI Symbol;Acc:MGI:6845804]	18.3792	18.3792	4.2	0.0433162	0.411651	0	0.18	0	0	0	0.09	0.27	0.2
ENSMUSG00000073551	Spink13	18	serine peptidase inhibitor, Kazal type 13 [Source:MGI Symbol;Acc:MGI:3642511]	18.3792	18.3792	4.2	0.0433176	0.411651	0	0.19	0	0	0	0.18	0.09	0.29
ENSMUSG00000105501	5330426L24Rik	14	RIKEN cDNA 5330426L24 gene [Source:MGI Symbol;Acc:MGI:1925535]	18.3792	18.3792	4.2	0.0512702	0.460298	0	0.18	0	0	0	0.09	0.36	0.1
ENSMUSG00000101799	9330175M20Rik	1	RIKEN cDNA 9330175M20 gene [Source:MGI Symbol;Acc:MGI:3045285]	18.3792	18.3792	4.2	0.0512777	0.460298	0	0.18	0	0	0	0.09	0.36	0.1
ENSMUSG00000087226	Gm14015	2	predicted gene 14015 [Source:MGI Symbol;Acc:MGI:3649269]	18.3792	18.3792	4.2	0.0512788	0.460298	0	0.18	0	0	0	0.09	0.36	0.1
ENSMUSG00000120130		19	novel transcript	18.3792	18.3792	4.2	0.0575608	0.494254	0	0.19	0	0	0	0.28	0	0.29
ENSMUSG00000092500	Gm20400	6	predicted gene 20400 [Source:MGI Symbol;Acc:MGI:5141865]	18.3792	18.3792	4.2	0.0575676	0.494254	0	0.19	0	0	0	0.28	0	0.29
ENSMUSG00000046607	Hrk	5	harakiri, BCL2 interacting protein (contains only BH3 domain) [Source:MGI Symbol;Acc:MGI:1201608]	18.3792	18.3792	4.2	0.0575709	0.494254	0	0.19	0	0	0	0.28	0	0.29
ENSMUSG00000025916	Ppp1r42	1	protein phosphatase 1, regulatory subunit 42 [Source:MGI Symbol;Acc:MGI:1921138]	18.3792	18.3792	4.2	0.0575787	0.494254	0	0.19	0	0	0	0.28	0	0.29
ENSMUSG00000079808		GL456212.1		18.3792	18.3792	4.2	0.0807676	0.607451	0	0.18	0	0	0	0.09	0.44	0
ENSMUSG00000110320	Gm31152	7	predicted gene, 31152 [Source:MGI Symbol;Acc:MGI:5590311]	18.2522	18.2522	4.19	0.0421661	0.404831	0	0.18	0	0	0	0.28	0.18	0.1
ENSMUSG00000110055	Gm18857	13	predicted gene, 18857 [Source:MGI Symbol;Acc:MGI:5011042]	18.2522	18.2522	4.19	0.0421704	0.404831	0	0.18	0	0	0	0.28	0.18	0.1
ENSMUSG00000080499	Gm25338	2	predicted gene, 25338 [Source:MGI Symbol;Acc:MGI:5455115]	18.2522	18.2522	4.19	0.0421747	0.404831	0	0.18	0	0	0	0.28	0.18	0.1
ENSMUSG00000078793	Gm5155	7	predicted gene 5155 [Source:MGI Symbol;Acc:MGI:3647191]	18.2522	18.2522	4.19	0.0421755	0.404831	0	0.18	0	0	0	0.28	0.18	0.1
ENSMUSG00000088517	Gm24437	16	predicted gene, 24437 [Source:MGI Symbol;Acc:MGI:5454214]	18.2522	18.2522	4.19	0.0494004	0.44845	0	0.19	0	0	0	0.37	0.09	0.1
ENSMUSG00000109364	Gm44948	7	predicted gene 44948 [Source:MGI Symbol;Acc:MGI:5753524]	18.2522	18.2522	4.19	0.056771	0.490148	0	0.18	0	0	0	0.28	0.27	0
ENSMUSG00000103825	Gm38178	1	predicted gene, 38178 [Source:MGI Symbol;Acc:MGI:5611406]	18.2522	18.2522	4.19	0.0567749	0.490148	0	0.18	0	0	0	0.28	0.27	0
ENSMUSG00000102406	A730094K22Rik	9	RIKEN cDNA A730094K22 gene [Source:MGI Symbol;Acc:MGI:2442864]	18.2522	18.2522	4.19	0.0567799	0.490148	0	0.18	0	0	0	0.28	0.27	0
ENSMUSG00000110008	Or51f23b	7	olfactory receptor family 51 subfamily F member 23B [Source:MGI Symbol;Acc:MGI:3030394]	18.2522	18.2522	4.19	0.0628435	0.521395	0	0.18	0	0	0	0.18	0.36	0
ENSMUSG00000076477	Trbv21	6	T cell receptor beta, variable 21 [Source:MGI Symbol;Acc:MGI:98593]	18.2522	18.2522	4.19	0.062844	0.521395	0	0.18	0	0	0	0.18	0.36	0
ENSMUSG00000033063	Cntnap3	13	contactin associated protein-like 3 [Source:MGI Symbol;Acc:MGI:3588199]	18.2522	18.2522	4.19	0.0628455	0.521395	0	0.18	0	0	0	0.18	0.36	0
ENSMUSG00000060201	Spink7	18	serine peptidase inhibitor, Kazal type 7 (putative) [Source:MGI Symbol;Acc:MGI:3644691]	18.1261	18.1261	4.18	3.15092e-05	0.00153925	0.08	1.62	0	0.24	0	0.55	0.8	3.52
ENSMUSG00000121423		7	novel transcript	18.1261	18.1261	4.18	0.0611815	0.513412	0	0.18	0	0	0	0.37	0.18	0
ENSMUSG00000103594	A430034D21Rik	1	RIKEN cDNA A430034D21 gene [Source:MGI Symbol;Acc:MGI:2444685]	18.1261	18.1261	4.18	0.0611892	0.513412	0	0.18	0	0	0	0.37	0.18	0
ENSMUSG00000093916	Gm379	X	predicted gene 379 [Source:MGI Symbol;Acc:MGI:2685225]	18.1261	18.1261	4.18	0.0611931	0.513412	0	0.18	0	0	0	0.37	0.18	0
ENSMUSG00000039653	Baat	4	bile acid-Coenzyme A: amino acid N-acyltransferase [Source:MGI Symbol;Acc:MGI:106642]	18.1261	18.1261	4.18	0.0612031	0.513412	0	0.18	0	0	0	0.37	0.18	0
ENSMUSG00000010136	Pifo	3	primary cilia formation [Source:MGI Symbol;Acc:MGI:1923670]	18.1261	18.1261	4.18	0.0612125	0.513412	0	0.18	0	0	0	0.37	0.18	0
ENSMUSG00000112581	1700022H01Rik	10	RIKEN cDNA 1700022H01 gene [Source:MGI Symbol;Acc:MGI:1922789]	18.0009	18.0009	4.17	0.0777226	0.592444	0	0.19	0	0	0	0.46	0	0.1
ENSMUSG00000057195	Ceacam13	7	CEA cell adhesion molecule 13 [Source:MGI Symbol;Acc:MGI:1917035]	18.0009	18.0009	4.17	0.077735	0.592459	0	0.19	0	0	0	0.46	0	0.1
ENSMUSG00000115489	Gm49129	14	predicted gene, 49129 [Source:MGI Symbol;Acc:MGI:6118538]	18.0009	18.0009	4.17	0.077966	0.593013	0	0.18	0	0	0	0.46	0.09	0
ENSMUSG00000106177	Gm43491	5	predicted gene 43491 [Source:MGI Symbol;Acc:MGI:5663628]	18.0009	18.0009	4.17	0.0779784	0.593013	0	0.18	0	0	0	0.46	0.09	0
ENSMUSG00000081511	Gm11475	2	predicted gene 11475 [Source:MGI Symbol;Acc:MGI:3652278]	18.0009	18.0009	4.17	0.077987	0.593013	0	0.18	0	0	0	0.46	0.09	0
ENSMUSG00000099825	1810012K16Rik	8	RIKEN cDNA 1810012K16 gene [Source:MGI Symbol;Acc:MGI:1916358]	18.0009	18.0009	4.17	0.0779883	0.593013	0	0.18	0	0	0	0.46	0.09	0
ENSMUSG00000074418	Pira2-ps2	7	paired-Ig-like receptor A2, pseudogene 2 [Source:MGI Symbol;Acc:MGI:3805554]	18.0009	18.0009	4.17	0.0779924	0.593013	0	0.18	0	0	0	0.46	0.09	0
ENSMUSG00000000159	Igsf5	16	immunoglobulin superfamily, member 5 [Source:MGI Symbol;Acc:MGI:1919308]	18.0009	18.0009	4.17	0.0779928	0.593013	0	0.18	0	0	0	0.46	0.09	0
ENSMUSG00000120731		8	novel transcript	17.7531	17.7531	4.15	2.57233e-20	3.2588e-17	0.26	4.81	0.35	0.24	0.18	4.25	5.68	4.49
ENSMUSG00000032661	Oas3	5	2'-5' oligoadenylate synthetase 3 [Source:MGI Symbol;Acc:MGI:2180850]	17.6305	17.6305	4.14	3.53947e-17	2.80252e-14	1.3	24.1	1.74	1.54	0.63	43.18	12.7	16.41
ENSMUSG00000068806	Or4c12	2	olfactory receptor family 4 subfamily C member 12 [Source:MGI Symbol;Acc:MGI:3031093]	17.6305	17.6305	4.14	9.95362e-05	0.00398208	0.03	0.64	0	0	0.09	0.92	0.71	0.29
ENSMUSG00000047511	Or2v2	11	olfactory receptor family 2 subfamily V member 2 [Source:MGI Symbol;Acc:MGI:3031230]	17.6305	17.6305	4.14	0.00801448	0.12914	0.03	0.68	0	0	0.09	1.85	0.18	0
ENSMUSG00000116805	Gm49723	16	predicted gene, 49723 [Source:MGI Symbol;Acc:MGI:6215199]	17.6305	17.6305	4.14	0.128307	0.794607	0	0.18	0	0	0	0.55	0	0
ENSMUSG00000076461	Trbv1	6	T cell receptor beta, variable 1 [Source:MGI Symbol;Acc:MGI:98594]	17.6305	17.6305	4.14	0.128329	0.794607	0	0.18	0	0	0	0.55	0	0
ENSMUSG00000071716	Apol7e	15	apolipoprotein L 7e [Source:MGI Symbol;Acc:MGI:3704456]	17.6305	17.6305	4.14	0.128351	0.794607	0	0.18	0	0	0	0.55	0	0
ENSMUSG00000059089	Fcgr4	1	Fc receptor, IgG, low affinity IV [Source:MGI Symbol;Acc:MGI:2179523]	16.9123	16.9123	4.08	3.2787e-06	0.000229908	0.53	9.76	0.9	0.24	0.45	24.87	1.78	2.64
ENSMUSG00000073602	Serpinb3b	1	serine (or cysteine) peptidase inhibitor, clade B (ovalbumin), member 3B [Source:MGI Symbol;Acc:MGI:2683293]	16.6795	16.6795	4.06	1.40331e-37	1.14287e-33	12.24	203.93	15.27	10.51	10.95	164.67	266.8	180.33
ENSMUSG00000028037	Ifi44	3	interferon-induced protein 44 [Source:MGI Symbol;Acc:MGI:2443016]	16.6795	16.6795	4.06	1.06062e-09	1.96954e-07	2.15	36.83	2.29	1.46	2.69	82.57	20.6	7.33
ENSMUSG00000106899	1700013A02Rik	5	RIKEN cDNA 1700013A02 gene [Source:MGI Symbol;Acc:MGI:1916616]	16.6795	16.6795	4.06	5.88728e-07	5.10925e-05	0.06	1.04	0	0	0.18	1.11	1.24	0.78
ENSMUSG00000066677	Ifi208	1	interferon activated gene 208 [Source:MGI Symbol;Acc:MGI:2442822]	16.5642	16.5642	4.05	9.22667e-10	1.75513e-07	0.24	4.2	0.21	0.32	0.18	8.32	2.22	2.05
ENSMUSG00000120115		7	novel transcript	16.4498	16.4498	4.04	9.1038e-08	1.00581e-05	0.08	1.48	0.07	0.16	0	2.59	1.07	0.78
ENSMUSG00000114800	Gm31600	13	predicted gene, 31600 [Source:MGI Symbol;Acc:MGI:5590759]	16.2234	16.2234	4.02	8.44764e-07	7.03053e-05	0.06	1.03	0	0	0.18	0.83	0.98	1.27
ENSMUSG00000099759	1700030C10Rik	12	RIKEN cDNA 1700030C10 gene [Source:MGI Symbol;Acc:MGI:1916763]	16.1113	16.1113	4.01	1.50277e-16	1.03219e-13	0.25	4.44	0.35	0.32	0.09	4.9	2.75	5.67
ENSMUSG00000120832		1	novel transcript	16	16	4	0.133835	0.815393	0	0.16	0	0	0	0	0	0.49
ENSMUSG00000113383	Gm47267	12	predicted gene, 47267 [Source:MGI Symbol;Acc:MGI:6096103]	16	16	4	0.133861	0.815393	0	0.16	0	0	0	0	0	0.49
ENSMUSG00000102360	Gm37043	1	predicted gene, 37043 [Source:MGI Symbol;Acc:MGI:5610271]	16	16	4	0.133887	0.815393	0	0.16	0	0	0	0	0	0.49
ENSMUSG00000100619	Gm8446	Y	predicted gene 8446 [Source:MGI Symbol;Acc:MGI:3645802]	16	16	4	0.133914	0.815393	0	0.16	0	0	0	0	0	0.49
ENSMUSG00000091897	Gm17019	5	predicted gene 17019 [Source:MGI Symbol;Acc:MGI:4868370]	16	16	4	0.133935	0.815393	0	0.16	0	0	0	0	0	0.49
ENSMUSG00000083469	Gm14281	2	predicted gene 14281 [Source:MGI Symbol;Acc:MGI:3650417]	16	16	4	0.133961	0.815393	0	0.16	0	0	0	0	0	0.49
ENSMUSG00000069044	Usp9y	Y	ubiquitin specific peptidase 9, Y chromosome [Source:MGI Symbol;Acc:MGI:1313274]	16	16	4	0.133986	0.815433	0	0.16	0	0	0	0	0	0.49
ENSMUSG00000081723	Gm15931	7	predicted gene 15931 [Source:MGI Symbol;Acc:MGI:3805553]	15.8895	15.8895	3.99	4.03265e-09	6.33327e-07	0.16	2.69	0.07	0.32	0.09	4.16	2.93	0.98
ENSMUSG00000117796	Gm35406	19	predicted gene, 35406 [Source:MGI Symbol;Acc:MGI:5594565]	15.7797	15.7797	3.98	0.117907	0.759175	0	0.16	0	0	0	0	0.09	0.39
ENSMUSG00000115626	Gm17772	14	predicted gene, 17772 [Source:MGI Symbol;Acc:MGI:5009936]	15.7797	15.7797	3.98	0.117919	0.759175	0	0.16	0	0	0	0	0.09	0.39
ENSMUSG00000102480	Gm37926	3	predicted gene, 37926 [Source:MGI Symbol;Acc:MGI:5611154]	15.7797	15.7797	3.98	0.117934	0.759175	0	0.16	0	0	0	0	0.09	0.39
ENSMUSG00000099449	Gm28401	11	predicted gene 28401 [Source:MGI Symbol;Acc:MGI:5579107]	15.7797	15.7797	3.98	0.117942	0.759175	0	0.16	0	0	0	0	0.09	0.39
ENSMUSG00000093492	Gm20651	4	predicted gene 20651 [Source:MGI Symbol;Acc:MGI:5313098]	15.7797	15.7797	3.98	0.117945	0.759175	0	0.16	0	0	0	0	0.09	0.39
ENSMUSG00000028753	Vwa5b1	4	von Willebrand factor A domain containing 5B1 [Source:MGI Symbol;Acc:MGI:1922968]	15.7797	15.7797	3.98	0.117946	0.759175	0	0.16	0	0	0	0	0.09	0.39
ENSMUSG00000117608	Gm53018	18	predicted gene, 53018 [Source:MGI Symbol;Acc:MGI:6388908]	15.6707	15.6707	3.97	0.0975976	0.680643	0	0.15	0	0	0	0	0.27	0.2
ENSMUSG00000103082	Gm38124	3	predicted gene, 38124 [Source:MGI Symbol;Acc:MGI:5611352]	15.6707	15.6707	3.97	0.0976031	0.680643	0	0.15	0	0	0	0	0.27	0.2
ENSMUSG00000113935	Gm35732	13	predicted gene, 35732 [Source:MGI Symbol;Acc:MGI:5594891]	15.6707	15.6707	3.97	0.0976032	0.680643	0	0.15	0	0	0	0	0.27	0.2
ENSMUSG00000102253	Gm38259	1	predicted gene, 38259 [Source:MGI Symbol;Acc:MGI:5611487]	15.6707	15.6707	3.97	0.0976046	0.680643	0	0.15	0	0	0	0	0.27	0.2
ENSMUSG00000087616	Gm14257	2	predicted gene 14257 [Source:MGI Symbol;Acc:MGI:3652145]	15.6707	15.6707	3.97	0.0976185	0.680643	0	0.15	0	0	0	0	0.27	0.2
ENSMUSG00000085453	Gm12018	11	predicted gene 12018 [Source:MGI Symbol;Acc:MGI:3651187]	15.6707	15.6707	3.97	0.0976338	0.680643	0	0.15	0	0	0	0	0.27	0.2
ENSMUSG00000072601	Ear1	14	eosinophil-associated, ribonuclease A family, member 1 [Source:MGI Symbol;Acc:MGI:108021]	15.6707	15.6707	3.97	0.0976446	0.680643	0	0.15	0	0	0	0	0.27	0.2
ENSMUSG00000068259	Or9a7	6	olfactory receptor family 9 subfamily A member 7 [Source:MGI Symbol;Acc:MGI:3030295]	15.6707	15.6707	3.97	0.0976542	0.680643	0	0.15	0	0	0	0	0.27	0.2
ENSMUSG00000030054	Gp9	6	glycoprotein 9 (platelet) [Source:MGI Symbol;Acc:MGI:1860137]	15.6707	15.6707	3.97	0.097664	0.680643	0	0.15	0	0	0	0	0.27	0.2
ENSMUSG00000085150	Gm16346	8	predicted gene 16346 [Source:MGI Symbol;Acc:MGI:3840154]	15.6707	15.6707	3.97	0.0984769	0.683153	0	0.16	0	0	0	0	0.18	0.29
ENSMUSG00000073789	Gm10577	4	predicted gene 10577 [Source:MGI Symbol;Acc:MGI:3642534]	15.6707	15.6707	3.97	0.0984879	0.683153	0	0.16	0	0	0	0	0.18	0.29
ENSMUSG00000062181	Ces3b	8	carboxylesterase 3B [Source:MGI Symbol;Acc:MGI:3644960]	15.6707	15.6707	3.97	0.0984995	0.683153	0	0.16	0	0	0	0	0.18	0.29
ENSMUSG00000061525	4921509C19Rik	2	RIKEN cDNA 4921509C19 gene [Source:MGI Symbol;Acc:MGI:2685851]	15.6707	15.6707	3.97	0.0985023	0.683153	0	0.16	0	0	0	0	0.18	0.29
ENSMUSG00000102385	Gm38144	15	predicted gene, 38144 [Source:MGI Symbol;Acc:MGI:5611372]	15.6707	15.6707	3.97	0.118059	0.75947	0	0.16	0	0	0	0.09	0	0.39
ENSMUSG00000089910	Gm16113	5	predicted gene 16113 [Source:MGI Symbol;Acc:MGI:3801918]	15.6707	15.6707	3.97	0.118076	0.759493	0	0.16	0	0	0	0.09	0	0.39
ENSMUSG00000084174	Sycn	7	syncollin [Source:MGI Symbol;Acc:MGI:1915666]	15.6707	15.6707	3.97	0.118091	0.759505	0	0.16	0	0	0	0.09	0	0.39
ENSMUSG00000006642	Tcf23	5	transcription factor 23 [Source:MGI Symbol;Acc:MGI:1934960]	15.5625	15.5625	3.96	1.28728e-09	2.32488e-07	0.22	3.77	0.49	0.16	0	1.76	3.2	6.35
ENSMUSG00000029608	Rph3a	5	rabphilin 3A [Source:MGI Symbol;Acc:MGI:102788]	15.5625	15.5625	3.96	0.0765961	0.588506	0	0.16	0	0	0	0.09	0.18	0.2
ENSMUSG00000073923	Or56b1	7	olfactory receptor family 56 subfamily B member 1 [Source:MGI Symbol;Acc:MGI:3030491]	15.5625	15.5625	3.96	0.0766125	0.588506	0	0.16	0	0	0	0.09	0.18	0.2
ENSMUSG00000121239		1	novel transcript, antisense to KO:Thsd7band Thsd7b	15.5625	15.5625	3.96	0.0835824	0.61877	0	0.16	0	0	0	0.09	0.09	0.29
ENSMUSG00000113325	Gm48080	12	predicted gene, 48080 [Source:MGI Symbol;Acc:MGI:6097418]	15.5625	15.5625	3.96	0.0835838	0.61877	0	0.16	0	0	0	0.09	0.09	0.29
ENSMUSG00000112316	Gm48425	10	predicted gene, 48425 [Source:MGI Symbol;Acc:MGI:6097923]	15.5625	15.5625	3.96	0.0835903	0.61877	0	0.16	0	0	0	0.09	0.09	0.29
ENSMUSG00000111870	Gm7692	9	predicted gene 7692 [Source:MGI Symbol;Acc:MGI:3645863]	15.5625	15.5625	3.96	0.0835968	0.61877	0	0.16	0	0	0	0.09	0.09	0.29
ENSMUSG00000072718	Klra10	6	killer cell lectin-like receptor subfamily A, member 10 [Source:MGI Symbol;Acc:MGI:1321093]	15.5625	15.5625	3.96	0.0976859	0.680643	0	0.16	0	0	0	0.18	0	0.29
ENSMUSG00000084853	Gm11791	11	predicted gene 11791 [Source:MGI Symbol;Acc:MGI:3652129]	15.5625	15.5625	3.96	0.0976872	0.680643	0	0.16	0	0	0	0.18	0	0.29
ENSMUSG00000091400	Gm6356	14	predicted gene 6356 [Source:MGI Symbol;Acc:MGI:3646390]	15.5625	15.5625	3.96	0.0976976	0.680643	0	0.16	0	0	0	0.18	0	0.29
ENSMUSG00000109299	Gm45164	8	predicted gene 45164 [Source:MGI Symbol;Acc:MGI:5753740]	15.5625	15.5625	3.96	0.0976986	0.680643	0	0.16	0	0	0	0.18	0	0.29
ENSMUSG00000110641	Gm45826	8	predicted gene 45826 [Source:MGI Symbol;Acc:MGI:5804941]	15.5625	15.5625	3.96	0.11554	0.751814	0	0.15	0	0	0	0	0.36	0.1
ENSMUSG00000086207	Gm14717	X	predicted gene 14717 [Source:MGI Symbol;Acc:MGI:3705148]	15.5625	15.5625	3.96	0.115548	0.751814	0	0.15	0	0	0	0	0.36	0.1
ENSMUSG00000083753	Gm12814	4	predicted gene 12814 [Source:MGI Symbol;Acc:MGI:3651208]	15.5625	15.5625	3.96	0.115563	0.751814	0	0.15	0	0	0	0	0.36	0.1
ENSMUSG00000050102	Vmn1r235	17	vomeronasal 1 receptor 235 [Source:MGI Symbol;Acc:MGI:2159636]	15.5625	15.5625	3.96	0.115578	0.751826	0	0.15	0	0	0	0	0.36	0.1
ENSMUSG00000120554		5	novel transcript	15.5625	15.5625	3.96	0.176467	0.932181	0	0.15	0	0	0	0	0.44	0
ENSMUSG00000112549	Gm35818	12	predicted gene, 35818 [Source:MGI Symbol;Acc:MGI:5594977]	15.5625	15.5625	3.96	0.176494	0.932181	0	0.15	0	0	0	0	0.44	0
ENSMUSG00000105963	Gm43647	14	predicted gene 43647 [Source:MGI Symbol;Acc:MGI:5663784]	15.5625	15.5625	3.96	0.176502	0.932181	0	0.15	0	0	0	0	0.44	0
ENSMUSG00000102284	Gm37002	14	predicted gene, 37002 [Source:MGI Symbol;Acc:MGI:5610230]	15.5625	15.5625	3.96	0.176523	0.932181	0	0.15	0	0	0	0	0.44	0
ENSMUSG00000062170	Fmr1nb	X	Fmr1 neighbor [Source:MGI Symbol;Acc:MGI:2672032]	15.5625	15.5625	3.96	0.176538	0.932181	0	0.15	0	0	0	0	0.44	0
ENSMUSG00000032021	Crtam	9	cytotoxic and regulatory T cell molecule [Source:MGI Symbol;Acc:MGI:1859822]	15.455	15.455	3.95	5.0401e-05	0.00225358	0.12	2.22	0.28	0.08	0	5.46	0.62	0.59
ENSMUSG00000086373	Gm11978	11	predicted gene 11978 [Source:MGI Symbol;Acc:MGI:3650695]	15.455	15.455	3.95	0.0756206	0.584126	0	0.15	0	0	0	0.18	0.18	0.1
ENSMUSG00000098111	Gm4654	14	predicted gene 4654 [Source:MGI Symbol;Acc:MGI:3782836]	15.455	15.455	3.95	0.0756259	0.584126	0	0.15	0	0	0	0.18	0.18	0.1
ENSMUSG00000087405	Gm14232	2	predicted gene 14232 [Source:MGI Symbol;Acc:MGI:3701956]	15.455	15.455	3.95	0.0756272	0.584126	0	0.15	0	0	0	0.18	0.18	0.1
ENSMUSG00000085398	4931406G06Rik	16	RIKEN cDNA 4931406G06 gene [Source:MGI Symbol;Acc:MGI:1918228]	15.455	15.455	3.95	0.0759884	0.585981	0	0.16	0	0	0	0.18	0.09	0.2
ENSMUSG00000120432		16	novel transcript	15.455	15.455	3.95	0.0759895	0.585981	0	0.16	0	0	0	0.18	0.09	0.2
ENSMUSG00000081880	Gm5385	X	predicted gene 5385 [Source:MGI Symbol;Acc:MGI:3644448]	15.455	15.455	3.95	0.0759897	0.585981	0	0.16	0	0	0	0.18	0.09	0.2
ENSMUSG00000112144	Gm47861	6	predicted gene, 47861 [Source:MGI Symbol;Acc:MGI:6097076]	15.455	15.455	3.95	0.0759906	0.585981	0	0.16	0	0	0	0.18	0.09	0.2
ENSMUSG00000112910	Gm29685	10	predicted gene, 29685 [Source:MGI Symbol;Acc:MGI:5588844]	15.455	15.455	3.95	0.0759924	0.585981	0	0.16	0	0	0	0.18	0.09	0.2
ENSMUSG00000117108	Gm49935	17	predicted gene, 49935 [Source:MGI Symbol;Acc:MGI:6270646]	15.455	15.455	3.95	0.0809407	0.608298	0	0.15	0	0	0	0.28	0.09	0.1
ENSMUSG00000063409	Lrrc43	5	leucine rich repeat containing 43 [Source:MGI Symbol;Acc:MGI:2685907]	15.455	15.455	3.95	0.0809419	0.608298	0	0.15	0	0	0	0.28	0.09	0.1
ENSMUSG00000086548	Gm12972	4	predicted gene 12972 [Source:MGI Symbol;Acc:MGI:3650043]	15.455	15.455	3.95	0.0809433	0.608298	0	0.15	0	0	0	0.28	0.09	0.1
ENSMUSG00000075023	Accsl	2	1-aminocyclopropane-1-carboxylate synthase (non-functional)-like [Source:MGI Symbol;Acc:MGI:3584519]	15.455	15.455	3.95	0.0809478	0.608298	0	0.15	0	0	0	0.28	0.09	0.1
ENSMUSG00000108026	Gm44007	6	predicted gene, 44007 [Source:MGI Symbol;Acc:MGI:5690399]	15.455	15.455	3.95	0.0823921	0.614248	0	0.15	0	0	0	0.09	0.27	0.1
ENSMUSG00000110210	Gm33756	19	predicted gene, 33756 [Source:MGI Symbol;Acc:MGI:5592915]	15.455	15.455	3.95	0.0823933	0.614248	0	0.15	0	0	0	0.09	0.27	0.1
ENSMUSG00000107464	Gm44150	6	predicted gene, 44150 [Source:MGI Symbol;Acc:MGI:5690542]	15.455	15.455	3.95	0.0823979	0.614248	0	0.15	0	0	0	0.09	0.27	0.1
ENSMUSG00000105906	Iglc1	16	immunoglobulin lambda constant 1 [Source:MGI Symbol;Acc:MGI:99546]	15.455	15.455	3.95	0.0824058	0.614248	0	0.15	0	0	0	0.09	0.27	0.1
ENSMUSG00000103927	Gm9932	5	predicted gene 9932 [Source:MGI Symbol;Acc:MGI:3642594]	15.455	15.455	3.95	0.0824121	0.614248	0	0.15	0	0	0	0.09	0.27	0.1
ENSMUSG00000102608	Gm37267	1	predicted gene, 37267 [Source:MGI Symbol;Acc:MGI:5610495]	15.455	15.455	3.95	0.082414	0.614248	0	0.15	0	0	0	0.09	0.27	0.1
ENSMUSG00000076870	Trdj1	14	T cell receptor delta joining 1 [Source:MGI Symbol;Acc:MGI:4819753]	15.455	15.455	3.95	0.0824174	0.614248	0	0.15	0	0	0	0.09	0.27	0.1
ENSMUSG00000050089	Akap4	X	A kinase (PRKA) anchor protein 4 [Source:MGI Symbol;Acc:MGI:102794]	15.455	15.455	3.95	0.0824255	0.614248	0	0.15	0	0	0	0.09	0.27	0.1
ENSMUSG00000116905	Gm49652	16	predicted gene, 49652 [Source:MGI Symbol;Acc:MGI:6215085]	15.455	15.455	3.95	0.0957107	0.673562	0	0.16	0	0	0	0.28	0	0.2
ENSMUSG00000104205	Gm37396	1	predicted gene, 37396 [Source:MGI Symbol;Acc:MGI:5610624]	15.455	15.455	3.95	0.0957182	0.673562	0	0.16	0	0	0	0.28	0	0.2
ENSMUSG00000100108	Gm28100	1	predicted gene 28100 [Source:MGI Symbol;Acc:MGI:5578806]	15.455	15.455	3.95	0.0957319	0.673562	0	0.16	0	0	0	0.28	0	0.2
ENSMUSG00000097237	Gm26519	5	predicted gene, 26519 [Source:MGI Symbol;Acc:MGI:5477013]	15.455	15.455	3.95	0.095747	0.673562	0	0.16	0	0	0	0.28	0	0.2
ENSMUSG00000076921	Traj7	14	T cell receptor alpha joining 7 [Source:MGI Symbol;Acc:MGI:4439843]	15.455	15.455	3.95	0.0957592	0.673562	0	0.16	0	0	0	0.28	0	0.2
ENSMUSG00000120433		5	novel transcript	15.455	15.455	3.95	0.116039	0.753385	0	0.15	0	0	0	0.09	0.36	0
ENSMUSG00000118056	Gm30093	18	predicted gene, 30093 [Source:MGI Symbol;Acc:MGI:5589252]	15.455	15.455	3.95	0.116051	0.753385	0	0.15	0	0	0	0.09	0.36	0
ENSMUSG00000084385	Gm13873	2	predicted gene 13873 [Source:MGI Symbol;Acc:MGI:3650733]	15.455	15.455	3.95	0.116069	0.753385	0	0.15	0	0	0	0.09	0.36	0
ENSMUSG00000081396	Gm15132	X	predicted gene 15132 [Source:MGI Symbol;Acc:MGI:3705367]	15.455	15.455	3.95	0.116082	0.753385	0	0.15	0	0	0	0.09	0.36	0
ENSMUSG00000037944	Ccr7	11	chemokine (C-C motif) receptor 7 [Source:MGI Symbol;Acc:MGI:103011]	15.3482	15.3482	3.94	2.46733e-08	3.22615e-06	0.18	3.04	0.28	0.08	0.18	5.92	1.15	2.05
ENSMUSG00000113398	Gm5194	13	predicted gene 5194 [Source:MGI Symbol;Acc:MGI:3645611]	15.3482	15.3482	3.94	0.095283	0.67169	0	0.15	0	0	0	0.28	0.18	0
ENSMUSG00000121364		6	novel transcript	15.3482	15.3482	3.94	0.0952834	0.67169	0	0.15	0	0	0	0.28	0.18	0
ENSMUSG00000031509	Spaca7b	8	sperm acrosome associated 7B [Source:MGI Symbol;Acc:MGI:1923663]	15.3482	15.3482	3.94	0.095284	0.67169	0	0.15	0	0	0	0.28	0.18	0
ENSMUSG00000009487	Otog	7	otogelin [Source:MGI Symbol;Acc:MGI:1202064]	15.3482	15.3482	3.94	0.0952884	0.67169	0	0.15	0	0	0	0.28	0.18	0
ENSMUSG00000112015	Gm47592	10	predicted gene, 47592 [Source:MGI Symbol;Acc:MGI:6096638]	15.3482	15.3482	3.94	0.0952948	0.67169	0	0.15	0	0	0	0.28	0.18	0
ENSMUSG00000077276	Gm22784	3	predicted gene, 22784 [Source:MGI Symbol;Acc:MGI:5452561]	15.3482	15.3482	3.94	0.0952954	0.67169	0	0.15	0	0	0	0.28	0.18	0
ENSMUSG00000031710	Ucp1	8	uncoupling protein 1 (mitochondrial, proton carrier) [Source:MGI Symbol;Acc:MGI:98894]	15.3482	15.3482	3.94	0.0953044	0.67169	0	0.15	0	0	0	0.28	0.18	0
ENSMUSG00000076671	Ighv13-2	12	immunoglobulin heavy variable 13-2 [Source:MGI Symbol;Acc:MGI:3705861]	15.3482	15.3482	3.94	0.0965863	0.677254	0	0.15	0	0	0	0.18	0.27	0
ENSMUSG00000031551	Ido1	8	indoleamine 2,3-dioxygenase 1 [Source:MGI Symbol;Acc:MGI:96416]	15.3482	15.3482	3.94	0.0965937	0.677254	0	0.15	0	0	0	0.18	0.27	0
ENSMUSG00000026691	Fmo3	1	flavin containing monooxygenase 3 [Source:MGI Symbol;Acc:MGI:1100496]	15.3482	15.3482	3.94	0.0966006	0.677254	0	0.15	0	0	0	0.18	0.27	0
ENSMUSG00000084029	Gm8855	X	predicted gene 8855 [Source:MGI Symbol;Acc:MGI:3644160]	15.2422	15.2422	3.93	0.112753	0.741185	0	0.16	0	0	0	0.37	0	0.1
ENSMUSG00000028356	Ambp	4	alpha 1 microglobulin/bikunin precursor [Source:MGI Symbol;Acc:MGI:88002]	15.2422	15.2422	3.93	0.112762	0.741185	0	0.16	0	0	0	0.37	0	0.1
ENSMUSG00000051209	Gpr119	X	G-protein coupled receptor 119 [Source:MGI Symbol;Acc:MGI:2668412]	15.2422	15.2422	3.93	0.112765	0.741185	0	0.16	0	0	0	0.37	0	0.1
ENSMUSG00000052270	Fpr2	17	formyl peptide receptor 2 [Source:MGI Symbol;Acc:MGI:1278319]	15.1369	15.1369	3.92	1.58936e-05	0.000874591	0.05	0.95	0.07	0	0.09	1.57	0.89	0.39
ENSMUSG00000000817	Fasl	1	Fas ligand (TNF superfamily, member 6) [Source:MGI Symbol;Acc:MGI:99255]	15.1369	15.1369	3.92	0.000996251	0.0261008	0.02	0.56	0.07	0	0	1.11	0.27	0.29
ENSMUSG00000115710	Gm49208	15	predicted gene, 49208 [Source:MGI Symbol;Acc:MGI:6118659]	15.1369	15.1369	3.92	0.113134	0.741997	0	0.15	0	0	0	0.37	0.09	0
ENSMUSG00000106805	Gm42714	5	predicted gene 42714 [Source:MGI Symbol;Acc:MGI:5662851]	15.1369	15.1369	3.92	0.113135	0.741997	0	0.15	0	0	0	0.37	0.09	0
ENSMUSG00000114650	Gm47570	14	predicted gene, 47570 [Source:MGI Symbol;Acc:MGI:6096599]	15.1369	15.1369	3.92	0.113137	0.741997	0	0.15	0	0	0	0.37	0.09	0
ENSMUSG00000098199	Gm9358	7	predicted gene 9358 [Source:MGI Symbol;Acc:MGI:3643920]	15.1369	15.1369	3.92	0.113143	0.741997	0	0.15	0	0	0	0.37	0.09	0
ENSMUSG00000097668	Gm26761	5	predicted gene, 26761 [Source:MGI Symbol;Acc:MGI:5477255]	15.1369	15.1369	3.92	0.113154	0.741997	0	0.15	0	0	0	0.37	0.09	0
ENSMUSG00000095603	Or12d16-ps1	17	olfactory receptor family 12 subfamily D member 16, pseudogene 1 [Source:MGI Symbol;Acc:MGI:2177489]	15.1369	15.1369	3.92	0.113167	0.741997	0	0.15	0	0	0	0.37	0.09	0
ENSMUSG00000052180	Serpinb6c	13	serine (or cysteine) peptidase inhibitor, clade B, member 6c [Source:MGI Symbol;Acc:MGI:2145481]	15.0324	15.0324	3.91	1.49864e-38	1.70872e-34	1.47	22.31	1.74	0.89	1.79	22.19	21.4	23.35
ENSMUSG00000078921	Tgtp2	11	T cell specific GTPase 2 [Source:MGI Symbol;Acc:MGI:3710083]	15.0324	15.0324	3.91	5.24429e-06	0.000342073	0.34	5.52	0.42	0.16	0.45	13.78	1.51	1.27
ENSMUSG00000121450		17	novel transcript	14.9285	14.9285	3.9	0.17469	0.929247	0	0.15	0	0	0	0.46	0	0
ENSMUSG00000121062		10		14.9285	14.9285	3.9	0.174704	0.929247	0	0.15	0	0	0	0.46	0	0
ENSMUSG00000075072	Or4c58	2	olfactory receptor family 4 subfamily C member 58 [Source:MGI Symbol;Acc:MGI:1333765]	14.9285	14.9285	3.9	0.174727	0.929285	0	0.15	0	0	0	0.46	0	0
ENSMUSG00000061852	Gm53056	1	predicted gene 53056 [Source:MGI Symbol;Acc:MGI:6435214]	14.9285	14.9285	3.9	0.174753	0.929337	0	0.15	0	0	0	0.46	0	0
ENSMUSG00000053593	Fate1	X	fetal and adult testis expressed 1 [Source:MGI Symbol;Acc:MGI:1925155]	14.9285	14.9285	3.9	0.174779	0.929388	0	0.15	0	0	0	0.46	0	0
ENSMUSG00000029909	Prss37	6	protease, serine 37 [Source:MGI Symbol;Acc:MGI:1914940]	14.9285	14.9285	3.9	0.174802	0.929426	0	0.15	0	0	0	0.46	0	0
ENSMUSG00000022157	Mcpt8	14	mast cell protease 8 [Source:MGI Symbol;Acc:MGI:1261780]	14.9285	14.9285	3.9	0.17483	0.929487	0	0.15	0	0	0	0.46	0	0
ENSMUSG00000037849	Ifi206	1	interferon activated gene 206 [Source:MGI Symbol;Acc:MGI:3646410]	14.8254	14.8254	3.89	1.86419e-07	1.908e-05	0.34	5.41	0.42	0.16	0.45	12.2	1.78	2.25
ENSMUSG00000103084	Gm38119	3	predicted gene, 38119 [Source:MGI Symbol;Acc:MGI:5611347]	14.5203	14.5203	3.86	0.000355527	0.0113694	0.02	0.53	0.07	0	0	0.37	0.62	0.59
ENSMUSG00000071470	Ccnb1ip1	14	cyclin B1 interacting protein 1 [Source:MGI Symbol;Acc:MGI:2685134]	14.5203	14.5203	3.86	0.046668	0.431408	0.02	0.52	0.07	0	0	0	0	1.56
ENSMUSG00000052776	Oas1a	5	2'-5' oligoadenylate synthetase 1A [Source:MGI Symbol;Acc:MGI:2180860]	14.42	14.42	3.85	2.26067e-08	2.99717e-06	0.99	15.36	1.87	0.73	0.36	32.92	5.15	8.01
ENSMUSG00000090356	Teddm3	16	transmembrane epididymal family member 3 [Source:MGI Symbol;Acc:MGI:1913811]	14.1232	14.1232	3.82	3.21122e-34	2.03409e-30	1.56	22.6	2.29	1.21	1.17	23.48	19.8	24.52
ENSMUSG00000079339	Ifit1bl1	19	interferon induced protein with tetratricpeptide repeats 1B like 1 [Source:MGI Symbol;Acc:MGI:3650685]	13.9288	13.9288	3.8	4.1577e-10	8.61913e-08	0.32	4.9	0.69	0.16	0.09	8.51	3.64	2.54
ENSMUSG00000066363	Serpina3f	12	serine (or cysteine) peptidase inhibitor, clade A, member 3F [Source:MGI Symbol;Acc:MGI:2182838]	13.737	13.737	3.78	5.04612e-07	4.52318e-05	0.48	6.92	0.49	0.4	0.54	16.55	1.78	2.44
ENSMUSG00000027670	Ocstamp	2	osteoclast stimulatory transmembrane protein [Source:MGI Symbol;Acc:MGI:1921864]	13.737	13.737	3.78	0.00172689	0.0404305	0.02	0.49	0.07	0	0	0.28	0.89	0.29
ENSMUSG00000090665	Gad1-ps	10	glutamate decarboxylase 1, pseudogene [Source:MGI Symbol;Acc:MGI:95633]	13.6422	13.6422	3.77	0.000549662	0.0161441	0.03	0.5	0	0.08	0	0.37	0.53	0.59
ENSMUSG00000000982	Ccl3	11	chemokine (C-C motif) ligand 3 [Source:MGI Symbol;Acc:MGI:98260]	13.6422	13.6422	3.77	0.000558987	0.0163338	0.03	0.49	0	0	0.09	0.46	0.62	0.39
ENSMUSG00000092077	Or12d12	17	olfactory receptor family 12 subfamily D member 12 [Source:MGI Symbol;Acc:MGI:2177484]	13.6422	13.6422	3.77	0.000950861	0.0250845	0.02	0.49	0.07	0	0	0.65	0.62	0.2
ENSMUSG00000040592	Cd79b	11	CD79B antigen [Source:MGI Symbol;Acc:MGI:96431]	13.5479	13.5479	3.76	3.19058e-08	4.00643e-06	0.07	1.2	0.14	0.08	0	1.11	1.42	1.07
ENSMUSG00000118241	Gm5824	18	predicted gene 5824 [Source:MGI Symbol;Acc:MGI:3649139]	13.5479	13.5479	3.76	3.21726e-08	4.02937e-06	0.07	1.2	0.14	0.08	0	1.29	1.24	1.07
ENSMUSG00000063388	BC023105	18	cDNA sequence BC023105 [Source:MGI Symbol;Acc:MGI:2384767]	13.5479	13.5479	3.76	6.85866e-05	0.0029071	0.55	7.94	0.62	0.4	0.63	21.45	1.69	0.68
ENSMUSG00000035042	Ccl5	11	chemokine (C-C motif) ligand 5 [Source:MGI Symbol;Acc:MGI:98262]	13.3614	13.3614	3.74	1.21021e-05	0.000696898	0.36	5.37	0.83	0.16	0.09	12.11	2.93	1.07
ENSMUSG00000041984	Rptn	3	repetin [Source:MGI Symbol;Acc:MGI:1099055]	12.996	12.996	3.7	5.99858e-25	1.10314e-21	84.21	1103.48	123.05	73.41	56.18	843.31	1027.15	1439.97
ENSMUSG00000073491	Ifi213	1	interferon activated gene 213 [Source:MGI Symbol;Acc:MGI:3695276]	12.996	12.996	3.7	2.85525e-10	6.38333e-08	0.66	9.17	0.97	0.57	0.45	18.4	4.71	4.4
ENSMUSG00000000204	Slfn4	11	schlafen 4 [Source:MGI Symbol;Acc:MGI:1329010]	12.996	12.996	3.7	9.05803e-08	1.0027e-05	1.26	17.47	1.87	1.37	0.54	40.13	7.01	5.27
ENSMUSG00000016529	Il10	1	interleukin 10 [Source:MGI Symbol;Acc:MGI:96537]	12.996	12.996	3.7	3.48503e-05	0.00167378	0.08	1.16	0.07	0.08	0.09	2.03	1.15	0.29
ENSMUSG00000119380	Gm24283	8	predicted gene, 24283 [Source:MGI Symbol;Acc:MGI:5454060]	12.996	12.996	3.7	0.249459	1	0	0.13	0	0	0	0	0	0.39
ENSMUSG00000117304	Gm49861	17	predicted gene, 49861 [Source:MGI Symbol;Acc:MGI:6270535]	12.996	12.996	3.7	0.249492	1	0	0.13	0	0	0	0	0	0.39
ENSMUSG00000109506	Gm44724	7	predicted gene 44724 [Source:MGI Symbol;Acc:MGI:5753300]	12.996	12.996	3.7	0.249519	1	0	0.13	0	0	0	0	0	0.39
ENSMUSG00000108416	Gm44924	7	predicted gene 44924 [Source:MGI Symbol;Acc:MGI:5753500]	12.996	12.996	3.7	0.249547	1	0	0.13	0	0	0	0	0	0.39
ENSMUSG00000104819	4930515G16Rik	6	RIKEN cDNA 4930515G16 gene [Source:MGI Symbol;Acc:MGI:1922320]	12.996	12.996	3.7	0.249575	1	0	0.13	0	0	0	0	0	0.39
ENSMUSG00000099147	Mir7081	9	microRNA 7081 [Source:MGI Symbol;Acc:MGI:5531286]	12.996	12.996	3.7	0.249604	1	0	0.13	0	0	0	0	0	0.39
ENSMUSG00000099070	Mir8119	4	microRNA 8119 [Source:MGI Symbol;Acc:MGI:5530949]	12.996	12.996	3.7	0.249609	1	0	0.13	0	0	0	0	0	0.39
ENSMUSG00000043986	Spata31d1d	13	spermatogenesis associated 31 subfamily D, member 1D [Source:MGI Symbol;Acc:MGI:3045260]	12.996	12.996	3.7	0.249634	1	0	0.13	0	0	0	0	0	0.39
ENSMUSG00000076538	Igkv13-84	6	immunoglobulin kappa chain variable 13-84 [Source:MGI Symbol;Acc:MGI:96514]	12.996	12.996	3.7	0.249634	1	0	0.13	0	0	0	0	0	0.39
ENSMUSG00000038624	Nepn	10	nephrocan [Source:MGI Symbol;Acc:MGI:1913900]	12.996	12.996	3.7	0.249662	1	0	0.13	0	0	0	0	0	0.39
ENSMUSG00000036357	Gpr101	X	G protein-coupled receptor 101 [Source:MGI Symbol;Acc:MGI:2685211]	12.996	12.996	3.7	0.249686	1	0	0.13	0	0	0	0	0	0.39
ENSMUSG00000020469	Myl7	11	myosin, light polypeptide 7, regulatory [Source:MGI Symbol;Acc:MGI:107495]	12.996	12.996	3.7	0.249711	1	0	0.13	0	0	0	0	0	0.39
ENSMUSG00000081665	Pira1	7	paired-Ig-like receptor A1 [Source:MGI Symbol;Acc:MGI:1195971]	12.9063	12.9063	3.69	3.30287e-06	0.000231035	0.13	1.83	0.21	0.08	0.09	3.24	1.86	0.39
ENSMUSG00000110126	Gm9347	7	predicted gene 9347 [Source:MGI Symbol;Acc:MGI:3648409]	12.9063	12.9063	3.69	0.000239409	0.00824181	0.05	0.82	0.07	0.08	0	1.02	0.18	1.27
ENSMUSG00002076258	Gm56427	11	predicted gene, 56427 [Source:MGI Symbol;Acc:MGI:6849312]	12.8171	12.8171	3.68	0.0034848	0.0700511	0.03	0.45	0	0.08	0	0.28	0.89	0.2
ENSMUSG00000117485	Gm19696	17	predicted gene, 19696 [Source:MGI Symbol;Acc:MGI:5011881]	12.8171	12.8171	3.68	0.178197	0.934193	0	0.13	0	0	0	0	0.09	0.29
ENSMUSG00000114415	Gm41030	13	predicted gene, 41030 [Source:MGI Symbol;Acc:MGI:5623915]	12.8171	12.8171	3.68	0.178208	0.934193	0	0.13	0	0	0	0	0.09	0.29
ENSMUSG00000110479	Gm5743	8	predicted gene 5743 [Source:MGI Symbol;Acc:MGI:3648739]	12.8171	12.8171	3.68	0.178213	0.934193	0	0.13	0	0	0	0	0.09	0.29
ENSMUSG00000116981	Gm49611	16	predicted gene, 49611 [Source:MGI Symbol;Acc:MGI:6215027]	12.8171	12.8171	3.68	0.178214	0.934193	0	0.13	0	0	0	0	0.09	0.29
ENSMUSG00000112876	Gm32443	12	predicted gene, 32443 [Source:MGI Symbol;Acc:MGI:5591602]	12.8171	12.8171	3.68	0.17822	0.934193	0	0.13	0	0	0	0	0.09	0.29
ENSMUSG00000112664	Gm48076	12	predicted gene, 48076 [Source:MGI Symbol;Acc:MGI:6097411]	12.8171	12.8171	3.68	0.178229	0.934193	0	0.13	0	0	0	0	0.09	0.29
ENSMUSG00000105954	Gm42793	5	predicted gene 42793 [Source:MGI Symbol;Acc:MGI:5662930]	12.8171	12.8171	3.68	0.178232	0.934193	0	0.13	0	0	0	0	0.09	0.29
ENSMUSG00000102542	Gm38133	13	predicted gene, 38133 [Source:MGI Symbol;Acc:MGI:5611361]	12.8171	12.8171	3.68	0.178238	0.934193	0	0.13	0	0	0	0	0.09	0.29
ENSMUSG00000112544	Gm48089	10	predicted gene, 48089 [Source:MGI Symbol;Acc:MGI:6097430]	12.8171	12.8171	3.68	0.178241	0.934193	0	0.13	0	0	0	0	0.09	0.29
ENSMUSG00000105652	4930519L02Rik	3	RIKEN cDNA 4930519L02 gene [Source:MGI Symbol;Acc:MGI:1922335]	12.8171	12.8171	3.68	0.178244	0.934193	0	0.13	0	0	0	0	0.09	0.29
ENSMUSG00000093624	Mipep-ps	2	mitochondrial intermediate peptidase, pseudogene [Source:MGI Symbol;Acc:MGI:5313151]	12.8171	12.8171	3.68	0.178258	0.934193	0	0.13	0	0	0	0	0.09	0.29
ENSMUSG00000089005	Gm23856	9	predicted gene, 23856 [Source:MGI Symbol;Acc:MGI:5453633]	12.8171	12.8171	3.68	0.178274	0.934193	0	0.13	0	0	0	0	0.09	0.29
ENSMUSG00000082308	Gm15770	5	predicted gene 15770 [Source:MGI Symbol;Acc:MGI:3783212]	12.8171	12.8171	3.68	0.178291	0.934193	0	0.13	0	0	0	0	0.09	0.29
ENSMUSG00000086653	9130015L21Rik	2	RIKEN cDNA 9130015L21 gene [Source:MGI Symbol;Acc:MGI:1918863]	12.8171	12.8171	3.68	0.178293	0.934193	0	0.13	0	0	0	0	0.09	0.29
ENSMUSG00000040533	Matn1	4	matrilin 1, cartilage matrix protein [Source:MGI Symbol;Acc:MGI:106591]	12.8171	12.8171	3.68	0.178299	0.934193	0	0.13	0	0	0	0	0.09	0.29
ENSMUSG00000115403	Gm49304	14	predicted gene, 49304 [Source:MGI Symbol;Acc:MGI:6118802]	12.7286	12.7286	3.67	0.162071	0.895814	0	0.12	0	0	0	0	0.18	0.2
ENSMUSG00000118326	Gm8887	18	predicted gene 8887 [Source:MGI Symbol;Acc:MGI:3649122]	12.7286	12.7286	3.67	0.162072	0.895814	0	0.12	0	0	0	0	0.18	0.2
ENSMUSG00000112689	Gm47476	10	predicted gene, 47476 [Source:MGI Symbol;Acc:MGI:6096448]	12.7286	12.7286	3.67	0.162083	0.895814	0	0.12	0	0	0	0	0.18	0.2
ENSMUSG00000117070	Gm41541	17	predicted gene, 41541 [Source:MGI Symbol;Acc:MGI:5624426]	12.7286	12.7286	3.67	0.162089	0.895814	0	0.12	0	0	0	0	0.18	0.2
ENSMUSG00000111558	Gm18891	9	predicted gene, 18891 [Source:MGI Symbol;Acc:MGI:5011076]	12.7286	12.7286	3.67	0.162101	0.895814	0	0.12	0	0	0	0	0.18	0.2
ENSMUSG00000099214	Mir6365	16	microRNA 6365 [Source:MGI Symbol;Acc:MGI:5531065]	12.7286	12.7286	3.67	0.162113	0.895814	0	0.12	0	0	0	0	0.18	0.2
ENSMUSG00000093884	Or10h1	17	olfactory receptor family 10 subfamily H member 1 [Source:MGI Symbol;Acc:MGI:3030073]	12.7286	12.7286	3.67	0.162116	0.895814	0	0.12	0	0	0	0	0.18	0.2
ENSMUSG00000092032	Vmn2r59	7	vomeronasal 2, receptor 59 [Source:MGI Symbol;Acc:MGI:3643747]	12.7286	12.7286	3.67	0.162136	0.895814	0	0.12	0	0	0	0	0.18	0.2
ENSMUSG00000091012	Vmn1r34	6	vomeronasal 1 receptor 34 [Source:MGI Symbol;Acc:MGI:3644800]	12.7286	12.7286	3.67	0.162146	0.895814	0	0.12	0	0	0	0	0.18	0.2
ENSMUSG00000076472	Trbv15	6	T cell receptor beta, variable 15 [Source:MGI Symbol;Acc:MGI:98586]	12.7286	12.7286	3.67	0.162147	0.895814	0	0.12	0	0	0	0	0.18	0.2
ENSMUSG00000048919	Or2aa1	11	olfactory receptor family 2 subfamily AA member 1 [Source:MGI Symbol;Acc:MGI:3030057]	12.7286	12.7286	3.67	0.16216	0.895814	0	0.12	0	0	0	0	0.18	0.2
ENSMUSG00000081333	Gm12307	11	predicted gene 12307 [Source:MGI Symbol;Acc:MGI:3651667]	12.7286	12.7286	3.67	0.162162	0.895814	0	0.12	0	0	0	0	0.18	0.2
ENSMUSG00000041754	Trem3	17	triggering receptor expressed on myeloid cells 3 [Source:MGI Symbol;Acc:MGI:1930003]	12.7286	12.7286	3.67	0.162164	0.895814	0	0.12	0	0	0	0	0.18	0.2
ENSMUSG00000118519	Gm52992	14	predicted gene, 52992 [Source:MGI Symbol;Acc:MGI:6388876]	12.7286	12.7286	3.67	0.178462	0.934193	0	0.13	0	0	0	0.09	0	0.29
ENSMUSG00000115435	Gm18075	14	predicted gene, 18075 [Source:MGI Symbol;Acc:MGI:5010260]	12.7286	12.7286	3.67	0.178463	0.934193	0	0.13	0	0	0	0.09	0	0.29
ENSMUSG00000110473	Gm29705	8	predicted gene, 29705 [Source:MGI Symbol;Acc:MGI:5588864]	12.7286	12.7286	3.67	0.178478	0.934193	0	0.13	0	0	0	0.09	0	0.29
ENSMUSG00000109658	Gm45660	8	predicted gene 45660 [Source:MGI Symbol;Acc:MGI:5791496]	12.7286	12.7286	3.67	0.178496	0.934193	0	0.13	0	0	0	0.09	0	0.29
ENSMUSG00000106713	Gm42645	5	predicted gene 42645 [Source:MGI Symbol;Acc:MGI:5662782]	12.7286	12.7286	3.67	0.178508	0.934193	0	0.13	0	0	0	0.09	0	0.29
ENSMUSG00000085468	Gm15343	10	predicted gene 15343 [Source:MGI Symbol;Acc:MGI:3705126]	12.7286	12.7286	3.67	0.178519	0.934193	0	0.13	0	0	0	0.09	0	0.29
ENSMUSG00000085323	9130410C08Rik	4	RIKEN cDNA 9130410C08 gene [Source:MGI Symbol;Acc:MGI:1918862]	12.7286	12.7286	3.67	0.178538	0.934193	0	0.13	0	0	0	0.09	0	0.29
ENSMUSG00000076926	Traj2	14	T cell receptor alpha joining 2 [Source:MGI Symbol;Acc:MGI:4840255]	12.7286	12.7286	3.67	0.178553	0.934193	0	0.13	0	0	0	0.09	0	0.29
ENSMUSG00000061988	Rpl10a-ps2	13	ribosomal protein L10A, pseudogene 2 [Source:MGI Symbol;Acc:MGI:3646227]	12.7286	12.7286	3.67	0.178554	0.934193	0	0.13	0	0	0	0.09	0	0.29
ENSMUSG00000082778	Gm15191	X	predicted gene 15191 [Source:MGI Symbol;Acc:MGI:3708125]	12.6407	12.6407	3.66	0.00155058	0.0370172	0.03	0.46	0	0	0.09	0.74	0.44	0.2
ENSMUSG00000102362	4930509J09Rik	3	RIKEN cDNA 4930509J09 gene [Source:MGI Symbol;Acc:MGI:1921943]	12.6407	12.6407	3.66	0.144385	0.846791	0	0.13	0	0	0	0.09	0.09	0.2
ENSMUSG00000090099	Gm8837	6	predicted gene 8837 [Source:MGI Symbol;Acc:MGI:3643713]	12.6407	12.6407	3.66	0.144392	0.846791	0	0.13	0	0	0	0.09	0.09	0.2
ENSMUSG00000036480	Prss56	1	protease, serine 56 [Source:MGI Symbol;Acc:MGI:1916703]	12.6407	12.6407	3.66	0.144398	0.846791	0	0.13	0	0	0	0.09	0.09	0.2
ENSMUSG00000000394	Gcg	2	glucagon [Source:MGI Symbol;Acc:MGI:95674]	12.6407	12.6407	3.66	0.144402	0.846791	0	0.13	0	0	0	0.09	0.09	0.2
ENSMUSG00000121214		15	novel transcript	12.6407	12.6407	3.66	0.176118	0.932181	0	0.12	0	0	0	0	0.27	0.1
ENSMUSG00000105160	A530030E21Rik	16	RIKEN cDNA A530030E21 gene [Source:MGI Symbol;Acc:MGI:2444617]	12.6407	12.6407	3.66	0.176137	0.932181	0	0.12	0	0	0	0	0.27	0.1
ENSMUSG00000042279	H1f8	6	H1.8 linker histone [Source:MGI Symbol;Acc:MGI:2176207]	12.6407	12.6407	3.66	0.176145	0.932181	0	0.12	0	0	0	0	0.27	0.1
ENSMUSG00000104481	Gm38063	10	predicted gene, 38063 [Source:MGI Symbol;Acc:MGI:5611291]	12.6407	12.6407	3.66	0.176145	0.932181	0	0.12	0	0	0	0	0.27	0.1
ENSMUSG00000101237	Gm29464	5	predicted gene 29464 [Source:MGI Symbol;Acc:MGI:5580170]	12.6407	12.6407	3.66	0.176152	0.932181	0	0.12	0	0	0	0	0.27	0.1
ENSMUSG00000043897	Vmn2r2	3	vomeronasal 2, receptor 2 [Source:MGI Symbol;Acc:MGI:3757666]	12.6407	12.6407	3.66	0.176153	0.932181	0	0.12	0	0	0	0	0.27	0.1
ENSMUSG00000100434	Gm3489	1	predicted gene 3489 [Source:MGI Symbol;Acc:MGI:3781666]	12.6407	12.6407	3.66	0.176154	0.932181	0	0.12	0	0	0	0	0.27	0.1
ENSMUSG00000035836	Ugt2b1	5	UDP glucuronosyltransferase 2 family, polypeptide B1 [Source:MGI Symbol;Acc:MGI:1919023]	12.6407	12.6407	3.66	0.176163	0.932181	0	0.12	0	0	0	0	0.27	0.1
ENSMUSG00000031027	Stk33	7	serine/threonine kinase 33 [Source:MGI Symbol;Acc:MGI:2152419]	12.6407	12.6407	3.66	0.17618	0.932181	0	0.12	0	0	0	0	0.27	0.1
ENSMUSG00002076772	Gm55870	11	predicted gene, 55870 [Source:MGI Symbol;Acc:MGI:6848205]	12.6407	12.6407	3.66	0.246223	1	0	0.12	0	0	0	0	0.36	0
ENSMUSG00000108949	Gm45069	7	predicted gene 45069 [Source:MGI Symbol;Acc:MGI:5753645]	12.6407	12.6407	3.66	0.24625	1	0	0.12	0	0	0	0	0.36	0
ENSMUSG00000105151	Gm43241	3	predicted gene 43241 [Source:MGI Symbol;Acc:MGI:5663378]	12.6407	12.6407	3.66	0.246271	1	0	0.12	0	0	0	0	0.36	0
ENSMUSG00000082458	Gm9430	X	predicted gene 9430 [Source:MGI Symbol;Acc:MGI:3643632]	12.6407	12.6407	3.66	0.246293	1	0	0.12	0	0	0	0	0.36	0
ENSMUSG00000072664	Ugt3a1	15	UDP glycosyltransferases 3 family, polypeptide A1 [Source:MGI Symbol;Acc:MGI:2146055]	12.6407	12.6407	3.66	0.246309	1	0	0.12	0	0	0	0	0.36	0
ENSMUSG00000067525	Or4z4	19	olfactory receptor family 4 subfamily Z member 4 [Source:MGI Symbol;Acc:MGI:3031261]	12.6407	12.6407	3.66	0.246325	1	0	0.12	0	0	0	0	0.36	0
ENSMUSG00000052469	Tcp10c	17	t-complex protein 10c [Source:MGI Symbol;Acc:MGI:98543]	12.6407	12.6407	3.66	0.246336	1	0	0.12	0	0	0	0	0.36	0
ENSMUSG00000025051	Samt4	X	spermatogenesis associated multipass transmembrane protein 4 [Source:MGI Symbol;Acc:MGI:1922435]	12.6407	12.6407	3.66	0.246338	1	0	0.12	0	0	0	0	0.36	0
ENSMUSG00000015627	Gata5	2	GATA binding protein 5 [Source:MGI Symbol;Acc:MGI:109497]	12.6407	12.6407	3.66	0.246369	1	0	0.12	0	0	0	0	0.36	0
ENSMUSG00000042262	Ccr8	9	chemokine (C-C motif) receptor 8 [Source:MGI Symbol;Acc:MGI:1201402]	12.5533	12.5533	3.65	5.43862e-08	6.45938e-06	0.1	1.45	0.21	0	0.09	2.22	1.07	1.07
ENSMUSG00000087477	Gm13822	5	predicted gene 13822 [Source:MGI Symbol;Acc:MGI:3650351]	12.5533	12.5533	3.65	0.142787	0.844241	0	0.12	0	0	0	0.18	0.09	0.1
ENSMUSG00000070443	Gm10291	3	predicted pseudogene 10291 [Source:MGI Symbol;Acc:MGI:3641638]	12.5533	12.5533	3.65	0.142789	0.844241	0	0.12	0	0	0	0.18	0.09	0.1
ENSMUSG00000104624	Gm43478	5	predicted gene 43478 [Source:MGI Symbol;Acc:MGI:5663615]	12.5533	12.5533	3.65	0.14279	0.844241	0	0.12	0	0	0	0.18	0.09	0.1
ENSMUSG00000076890	Traj40	14	T cell receptor alpha joining 40 [Source:MGI Symbol;Acc:MGI:4439592]	12.5533	12.5533	3.65	0.142792	0.844241	0	0.12	0	0	0	0.18	0.09	0.1
ENSMUSG00000066315	Gm12918	4	predicted gene 12918 [Source:MGI Symbol;Acc:MGI:3652005]	12.5533	12.5533	3.65	0.142793	0.844241	0	0.12	0	0	0	0.18	0.09	0.1
ENSMUSG00000090691	Gm3667	14	predicted gene 3667 [Source:MGI Symbol;Acc:MGI:3781843]	12.5533	12.5533	3.65	0.142795	0.844241	0	0.12	0	0	0	0.18	0.09	0.1
ENSMUSG00000113964	Gm48667	12	predicted gene, 48667 [Source:MGI Symbol;Acc:MGI:6098285]	12.5533	12.5533	3.65	0.142799	0.844241	0	0.12	0	0	0	0.18	0.09	0.1
ENSMUSG00000109801	Or4f14d	2	olfactory receptor family 4 subfamily F member 14D [Source:MGI Symbol;Acc:MGI:3031150]	12.5533	12.5533	3.65	0.142804	0.844241	0	0.12	0	0	0	0.18	0.09	0.1
ENSMUSG00000117630	Gm49973	18	predicted gene, 49973 [Source:MGI Symbol;Acc:MGI:6275245]	12.5533	12.5533	3.65	0.14281	0.844241	0	0.12	0	0	0	0.18	0.09	0.1
ENSMUSG00000118076	Gm50337	19	predicted gene, 50337 [Source:MGI Symbol;Acc:MGI:6303210]	12.5533	12.5533	3.65	0.142811	0.844241	0	0.12	0	0	0	0.18	0.09	0.1
ENSMUSG00000116416	Gm32886	15	predicted gene, 32886 [Source:MGI Symbol;Acc:MGI:5592045]	12.5533	12.5533	3.65	0.142817	0.844241	0	0.12	0	0	0	0.18	0.09	0.1
ENSMUSG00000021216	Tubal3	13	tubulin, alpha-like 3 [Source:MGI Symbol;Acc:MGI:3588215]	12.5533	12.5533	3.65	0.14372	0.845721	0	0.12	0	0	0	0.09	0.18	0.1
ENSMUSG00000103745	Gm38237	3	predicted gene, 38237 [Source:MGI Symbol;Acc:MGI:5611465]	12.5533	12.5533	3.65	0.143738	0.845721	0	0.12	0	0	0	0.09	0.18	0.1
ENSMUSG00000092512	Gm4152	17	predicted gene 4152 [Source:MGI Symbol;Acc:MGI:3782328]	12.5533	12.5533	3.65	0.143739	0.845721	0	0.12	0	0	0	0.09	0.18	0.1
ENSMUSG00000037974	Muc5ac	7	mucin 5, subtypes A and C, tracheobronchial/gastric [Source:MGI Symbol;Acc:MGI:104697]	12.5533	12.5533	3.65	0.143741	0.845721	0	0.12	0	0	0	0.09	0.18	0.1
ENSMUSG00000101705	Gm28380	1	predicted gene 28380 [Source:MGI Symbol;Acc:MGI:5579086]	12.5533	12.5533	3.65	0.143742	0.845721	0	0.12	0	0	0	0.09	0.18	0.1
ENSMUSG00000087648	E130018N17Rik	2	RIKEN cDNA E130018N17 gene [Source:MGI Symbol;Acc:MGI:1924267]	12.5533	12.5533	3.65	0.143743	0.845721	0	0.12	0	0	0	0.09	0.18	0.1
ENSMUSG00000105766	Gm19666	5	predicted gene, 19666 [Source:MGI Symbol;Acc:MGI:5011851]	12.5533	12.5533	3.65	0.143744	0.845721	0	0.12	0	0	0	0.09	0.18	0.1
ENSMUSG00000104022	A430073I11Rik	1	RIKEN cDNA A430073I11 gene [Source:MGI Symbol;Acc:MGI:2441799]	12.5533	12.5533	3.65	0.143744	0.845721	0	0.12	0	0	0	0.09	0.18	0.1
ENSMUSG00000117805	Gm18280	18	predicted gene, 18280 [Source:MGI Symbol;Acc:MGI:5010465]	12.5533	12.5533	3.65	0.143745	0.845721	0	0.12	0	0	0	0.09	0.18	0.1
ENSMUSG00000089775	Gm16270	10	predicted gene 16270 [Source:MGI Symbol;Acc:MGI:3841260]	12.5533	12.5533	3.65	0.143745	0.845721	0	0.12	0	0	0	0.09	0.18	0.1
ENSMUSG00000091159	Gm17545	9	predicted gene, 17545 [Source:MGI Symbol;Acc:MGI:4937179]	12.5533	12.5533	3.65	0.143749	0.845721	0	0.12	0	0	0	0.09	0.18	0.1
ENSMUSG00000113711	Gm9661	12	predicted gene 9661 [Source:MGI Symbol;Acc:MGI:3780069]	12.5533	12.5533	3.65	0.14375	0.845721	0	0.12	0	0	0	0.09	0.18	0.1
ENSMUSG00000115343	Vmn1r21	6	vomeronasal 1 receptor 21 [Source:MGI Symbol;Acc:MGI:2159464]	12.5533	12.5533	3.65	0.143751	0.845721	0	0.12	0	0	0	0.09	0.18	0.1
ENSMUSG00002075044	Gm56023	5	predicted gene, 56023 [Source:MGI Symbol;Acc:MGI:6848505]	12.5533	12.5533	3.65	0.160863	0.893405	0	0.13	0	0	0	0.18	0	0.2
ENSMUSG00000120736		8	novel transcript, antisense to Prkaca	12.5533	12.5533	3.65	0.160878	0.893405	0	0.13	0	0	0	0.18	0	0.2
ENSMUSG00000120294		15	novel transcript, antisense to Slc38a4	12.5533	12.5533	3.65	0.160884	0.893405	0	0.13	0	0	0	0.18	0	0.2
ENSMUSG00000103379	Gm37177	1	predicted gene, 37177 [Source:MGI Symbol;Acc:MGI:5610405]	12.5533	12.5533	3.65	0.160894	0.893405	0	0.13	0	0	0	0.18	0	0.2
ENSMUSG00000095668	Trbd1	6	T cell receptor beta, D region 1 [Source:MGI Symbol;Acc:MGI:4439571]	12.5533	12.5533	3.65	0.160904	0.893405	0	0.13	0	0	0	0.18	0	0.2
ENSMUSG00000082772	Gm381	X	predicted pseudogene 381 [Source:MGI Symbol;Acc:MGI:2685227]	12.5533	12.5533	3.65	0.16091	0.893405	0	0.13	0	0	0	0.18	0	0.2
ENSMUSG00000078810	Gp6	7	glycoprotein 6 (platelet) [Source:MGI Symbol;Acc:MGI:1889810]	12.5533	12.5533	3.65	0.16092	0.893405	0	0.13	0	0	0	0.18	0	0.2
ENSMUSG00000073679	Mxra8os	4	matrix-remodelling associated 8, opposite strand [Source:MGI Symbol;Acc:MGI:3704241]	12.5533	12.5533	3.65	0.160922	0.893405	0	0.13	0	0	0	0.18	0	0.2
ENSMUSG00000052417	Or2t6	14	olfactory receptor family 2 subfamily T member 6 [Source:MGI Symbol;Acc:MGI:3030554]	12.5533	12.5533	3.65	0.160939	0.893405	0	0.13	0	0	0	0.18	0	0.2
ENSMUSG00000001497	Pax9	12	paired box 9 [Source:MGI Symbol;Acc:MGI:97493]	12.5533	12.5533	3.65	0.160944	0.893405	0	0.13	0	0	0	0.18	0	0.2
ENSMUSG00000119586	Gm26375	17	predicted gene, 26375 [Source:MGI Symbol;Acc:MGI:5456152]	12.5533	12.5533	3.65	0.176571	0.932181	0	0.12	0	0	0	0.09	0.27	0
ENSMUSG00000107373	Gm42668	5	predicted gene 42668 [Source:MGI Symbol;Acc:MGI:5662805]	12.5533	12.5533	3.65	0.176582	0.932181	0	0.12	0	0	0	0.09	0.27	0
ENSMUSG00000104829	Gm43685	5	predicted gene 43685 [Source:MGI Symbol;Acc:MGI:5663822]	12.5533	12.5533	3.65	0.1766	0.932181	0	0.12	0	0	0	0.09	0.27	0
ENSMUSG00000098540	Mir7059	7	microRNA 7059 [Source:MGI Symbol;Acc:MGI:5530916]	12.5533	12.5533	3.65	0.176616	0.932181	0	0.12	0	0	0	0.09	0.27	0
ENSMUSG00000103678	Gm37624	4	predicted gene, 37624 [Source:MGI Symbol;Acc:MGI:5610852]	12.5533	12.5533	3.65	0.17662	0.932181	0	0.12	0	0	0	0.09	0.27	0
ENSMUSG00000090192	Gm16556	6	predicted gene 16556 [Source:MGI Symbol;Acc:MGI:4414976]	12.5533	12.5533	3.65	0.176629	0.932181	0	0.12	0	0	0	0.09	0.27	0
ENSMUSG00000089714	Gm16092	1	predicted gene 16092 [Source:MGI Symbol;Acc:MGI:3841241]	12.5533	12.5533	3.65	0.176642	0.932181	0	0.12	0	0	0	0.09	0.27	0
ENSMUSG00000085380	E130120K24Rik	14	RIKEN cDNA E130120K24 gene [Source:MGI Symbol;Acc:MGI:1925806]	12.5533	12.5533	3.65	0.176657	0.932181	0	0.12	0	0	0	0.09	0.27	0
ENSMUSG00000048540	Nhlh2	3	nescient helix loop helix 2 [Source:MGI Symbol;Acc:MGI:97324]	12.5533	12.5533	3.65	0.176675	0.932181	0	0.12	0	0	0	0.09	0.27	0
ENSMUSG00000045065	9930022D16Rik	11	RIKEN cDNA 9930022D16 gene [Source:MGI Symbol;Acc:MGI:2444178]	12.5533	12.5533	3.65	0.176687	0.932181	0	0.12	0	0	0	0.09	0.27	0
ENSMUSG00000039785	Defb5	8	defensin beta 5 [Source:MGI Symbol;Acc:MGI:1933153]	12.5533	12.5533	3.65	0.176707	0.932181	0	0.12	0	0	0	0.09	0.27	0
ENSMUSG00000033794	Lpcat2b	5	lysophosphatidylcholine acyltransferase 2B [Source:MGI Symbol;Acc:MGI:1918152]	12.5533	12.5533	3.65	0.176715	0.932181	0	0.12	0	0	0	0.09	0.27	0
ENSMUSG00000010592	Dazl	17	deleted in azoospermia-like [Source:MGI Symbol;Acc:MGI:1342328]	12.5533	12.5533	3.65	0.176732	0.932181	0	0.12	0	0	0	0.09	0.27	0
ENSMUSG00000072324	Gm8420	1	predicted gene 8420 [Source:MGI Symbol;Acc:MGI:3645594]	12.4666	12.4666	3.64	0.000524477	0.0155324	0.3	4.08	0.49	0.32	0.09	6.56	0	5.67
ENSMUSG00000097435	Gm26783	1	predicted gene, 26783 [Source:MGI Symbol;Acc:MGI:5477277]	12.4666	12.4666	3.64	0.0114128	0.167645	0.03	0.47	0	0	0.09	1.02	0	0.39
ENSMUSG00000035148	Gpr33	12	G protein-coupled receptor 33 [Source:MGI Symbol;Acc:MGI:1277106]	12.4666	12.4666	3.64	0.0326329	0.343622	0.02	0.46	0.07	0	0	1.29	0.09	0
ENSMUSG00002075015	Gm56084	6	predicted gene, 56084 [Source:MGI Symbol;Acc:MGI:6848627]	12.4666	12.4666	3.64	0.1603	0.893078	0	0.12	0	0	0	0.18	0.18	0
ENSMUSG00002076460	Gm55345	3	predicted gene, 55345 [Source:MGI Symbol;Acc:MGI:6847161]	12.4666	12.4666	3.64	0.160305	0.893078	0	0.12	0	0	0	0.18	0.18	0
ENSMUSG00000114767	Gm46392	13	predicted gene, 46392 [Source:MGI Symbol;Acc:MGI:5826029]	12.4666	12.4666	3.64	0.160311	0.893078	0	0.12	0	0	0	0.18	0.18	0
ENSMUSG00000121047		7	novel transcript	12.4666	12.4666	3.64	0.160314	0.893078	0	0.12	0	0	0	0.18	0.18	0
ENSMUSG00000112131	Gm48724	10	predicted gene, 48724 [Source:MGI Symbol;Acc:MGI:6098381]	12.4666	12.4666	3.64	0.160325	0.893078	0	0.12	0	0	0	0.18	0.18	0
ENSMUSG00000111922	Gm47760	10	predicted gene, 47760 [Source:MGI Symbol;Acc:MGI:6096910]	12.4666	12.4666	3.64	0.160332	0.893078	0	0.12	0	0	0	0.18	0.18	0
ENSMUSG00000111033	Gm34322	9	predicted gene, 34322 [Source:MGI Symbol;Acc:MGI:5593481]	12.4666	12.4666	3.64	0.160347	0.893078	0	0.12	0	0	0	0.18	0.18	0
ENSMUSG00000108628	Gm5037	7	predicted gene 5037 [Source:MGI Symbol;Acc:MGI:3648478]	12.4666	12.4666	3.64	0.160359	0.893078	0	0.12	0	0	0	0.18	0.18	0
ENSMUSG00000108184	Gm44198	6	predicted gene, 44198 [Source:MGI Symbol;Acc:MGI:5690590]	12.4666	12.4666	3.64	0.160374	0.893078	0	0.12	0	0	0	0.18	0.18	0
ENSMUSG00000105767	Gm43607	3	predicted gene 43607 [Source:MGI Symbol;Acc:MGI:5663744]	12.4666	12.4666	3.64	0.160387	0.893078	0	0.12	0	0	0	0.18	0.18	0
ENSMUSG00000103908	Gm37502	1	predicted gene, 37502 [Source:MGI Symbol;Acc:MGI:5610730]	12.4666	12.4666	3.64	0.160392	0.893078	0	0.12	0	0	0	0.18	0.18	0
ENSMUSG00000102163	Gm36945	1	predicted gene, 36945 [Source:MGI Symbol;Acc:MGI:5610173]	12.4666	12.4666	3.64	0.160395	0.893078	0	0.12	0	0	0	0.18	0.18	0
ENSMUSG00000094017	Gm13160	4	predicted gene 13160 [Source:MGI Symbol;Acc:MGI:3649984]	12.4666	12.4666	3.64	0.16041	0.893078	0	0.12	0	0	0	0.18	0.18	0
ENSMUSG00000089976	Gm2389	1	predicted pseudogene 2389 [Source:MGI Symbol;Acc:MGI:3780557]	12.4666	12.4666	3.64	0.160423	0.893078	0	0.12	0	0	0	0.18	0.18	0
ENSMUSG00000034552	Zswim2	2	zinc finger SWIM-type containing 2 [Source:MGI Symbol;Acc:MGI:1919111]	12.4666	12.4666	3.64	0.160426	0.893078	0	0.12	0	0	0	0.18	0.18	0
ENSMUSG00000089887	4930428N03Rik	14	RIKEN cDNA 4930428N03 gene [Source:MGI Symbol;Acc:MGI:1921121]	12.4666	12.4666	3.64	0.160429	0.893078	0	0.12	0	0	0	0.18	0.18	0
ENSMUSG00000045104	Ldhb-ps	19	lactate dehydrogenase B, pseudogene [Source:MGI Symbol;Acc:MGI:3645435]	12.4666	12.4666	3.64	0.160446	0.893078	0	0.12	0	0	0	0.18	0.18	0
ENSMUSG00000087547	Platr27	2	pluripotency associated transcript 27 [Source:MGI Symbol;Acc:MGI:1925566]	12.4666	12.4666	3.64	0.160448	0.893078	0	0.12	0	0	0	0.18	0.18	0
ENSMUSG00000086225	Gm8661	9	predicted gene 8661 [Source:MGI Symbol;Acc:MGI:3645695]	12.4666	12.4666	3.64	0.160448	0.893078	0	0.12	0	0	0	0.18	0.18	0
ENSMUSG00000085532	B430319H21Rik	11	RIKEN cDNA B430319H21 gene [Source:MGI Symbol;Acc:MGI:1925099]	12.4666	12.4666	3.64	0.160462	0.893078	0	0.12	0	0	0	0.18	0.18	0
ENSMUSG00000085652	Gm11999	11	predicted gene 11999 [Source:MGI Symbol;Acc:MGI:3650903]	12.4666	12.4666	3.64	0.160465	0.893078	0	0.12	0	0	0	0.18	0.18	0
ENSMUSG00000076534	Igkv12-89	6	immunoglobulin kappa chain variable 12-89 [Source:MGI Symbol;Acc:MGI:4439829]	12.4666	12.4666	3.64	0.160468	0.893078	0	0.12	0	0	0	0.18	0.18	0
ENSMUSG00000048378	Or2o1	11	olfactory receptor family 2 subfamily O member 1 [Source:MGI Symbol;Acc:MGI:3031228]	12.4666	12.4666	3.64	0.160469	0.893078	0	0.12	0	0	0	0.18	0.18	0
ENSMUSG00000046093	Hpcal4	4	hippocalcin-like 4 [Source:MGI Symbol;Acc:MGI:2157521]	12.4666	12.4666	3.64	0.160473	0.893078	0	0.12	0	0	0	0.18	0.18	0
ENSMUSG00000065398	Mir188	X	microRNA 188 [Source:MGI Symbol;Acc:MGI:2676852]	12.4666	12.4666	3.64	0.160478	0.893078	0	0.12	0	0	0	0.18	0.18	0
ENSMUSG00000112159	Gm18777	10	predicted gene, 18777 [Source:MGI Symbol;Acc:MGI:5010962]	12.4666	12.4666	3.64	0.173848	0.927762	0	0.13	0	0	0	0.28	0	0.1
ENSMUSG00000106779	Gm8579	6	predicted gene 8579 [Source:MGI Symbol;Acc:MGI:3647057]	12.4666	12.4666	3.64	0.173854	0.927762	0	0.13	0	0	0	0.28	0	0.1
ENSMUSG00000111413	Gm47716	9	predicted gene, 47716 [Source:MGI Symbol;Acc:MGI:6096842]	12.4666	12.4666	3.64	0.173856	0.927762	0	0.13	0	0	0	0.28	0	0.1
ENSMUSG00000117535	Gm50067	18	predicted gene, 50067 [Source:MGI Symbol;Acc:MGI:6275390]	12.4666	12.4666	3.64	0.173865	0.927762	0	0.13	0	0	0	0.28	0	0.1
ENSMUSG00000113576	Gm47658	13	predicted gene, 47658 [Source:MGI Symbol;Acc:MGI:6096744]	12.4666	12.4666	3.64	0.173867	0.927762	0	0.13	0	0	0	0.28	0	0.1
ENSMUSG00000092301	Gm6887	7	predicted gene 6887 [Source:MGI Symbol;Acc:MGI:3649086]	12.4666	12.4666	3.64	0.173872	0.927762	0	0.13	0	0	0	0.28	0	0.1
ENSMUSG00000109468	Gm45185	7	predicted gene 45185 [Source:MGI Symbol;Acc:MGI:5753761]	12.4666	12.4666	3.64	0.173874	0.927762	0	0.13	0	0	0	0.28	0	0.1
ENSMUSG00000087995	Gm25054	6	predicted gene, 25054 [Source:MGI Symbol;Acc:MGI:5454831]	12.4666	12.4666	3.64	0.173877	0.927762	0	0.13	0	0	0	0.28	0	0.1
ENSMUSG00000079262	Slco1a6	6	solute carrier organic anion transporter family, member 1a6 [Source:MGI Symbol;Acc:MGI:1351906]	12.4666	12.4666	3.64	0.17389	0.927762	0	0.13	0	0	0	0.28	0	0.1
ENSMUSG00000076934	Iglv1	16	immunoglobulin lambda variable 1 [Source:MGI Symbol;Acc:MGI:96530]	12.4666	12.4666	3.64	0.173895	0.927762	0	0.13	0	0	0	0.28	0	0.1
ENSMUSG00000078998	Bpifa6	2	BPI fold containing family A, member 6 [Source:MGI Symbol;Acc:MGI:3647736]	12.4666	12.4666	3.64	0.173898	0.927762	0	0.13	0	0	0	0.28	0	0.1
ENSMUSG00000066760	Psg16	7	pregnancy specific beta-1-glycoprotein 16 [Source:MGI Symbol;Acc:MGI:1347249]	12.4666	12.4666	3.64	0.1739	0.927762	0	0.13	0	0	0	0.28	0	0.1
ENSMUSG00000068631	Gm7676	8	predicted gene 7676 [Source:MGI Symbol;Acc:MGI:3644053]	12.4666	12.4666	3.64	0.173909	0.927762	0	0.13	0	0	0	0.28	0	0.1
ENSMUSG00000049908	Gja8	3	gap junction protein, alpha 8 [Source:MGI Symbol;Acc:MGI:99953]	12.4666	12.4666	3.64	0.173913	0.927762	0	0.13	0	0	0	0.28	0	0.1
ENSMUSG00000037053	Azgp1	5	alpha-2-glycoprotein 1, zinc [Source:MGI Symbol;Acc:MGI:103163]	12.4666	12.4666	3.64	0.173929	0.927762	0	0.13	0	0	0	0.28	0	0.1
ENSMUSG00000026542	Apcs	1	amyloid P component, serum [Source:MGI Symbol;Acc:MGI:98229]	12.4666	12.4666	3.64	0.173942	0.927762	0	0.13	0	0	0	0.28	0	0.1
ENSMUSG00002075929	Gm56447	2	predicted gene, 56447 [Source:MGI Symbol;Acc:MGI:6849352]	12.3805	12.3805	3.63	0.174255	0.928586	0	0.12	0	0	0	0.28	0.09	0
ENSMUSG00000121413		1	novel transcript	12.3805	12.3805	3.63	0.174259	0.928586	0	0.12	0	0	0	0.28	0.09	0
ENSMUSG00000113028	Gm18065	13	predicted gene, 18065 [Source:MGI Symbol;Acc:MGI:5010250]	12.3805	12.3805	3.63	0.174275	0.928586	0	0.12	0	0	0	0.28	0.09	0
ENSMUSG00000112606	Gm46364	12	predicted gene, 46364 [Source:MGI Symbol;Acc:MGI:5826001]	12.3805	12.3805	3.63	0.174289	0.928586	0	0.12	0	0	0	0.28	0.09	0
ENSMUSG00000110146	Gm45487	7	predicted gene 45487 [Source:MGI Symbol;Acc:MGI:5791323]	12.3805	12.3805	3.63	0.174309	0.928586	0	0.12	0	0	0	0.28	0.09	0
ENSMUSG00000105385	9230114J08Rik	3	RIKEN cDNA 9230114J08 gene [Source:MGI Symbol;Acc:MGI:1925330]	12.3805	12.3805	3.63	0.174326	0.928586	0	0.12	0	0	0	0.28	0.09	0
ENSMUSG00000095571	Ighv5-17	12	immunoglobulin heavy variable 5-17 [Source:MGI Symbol;Acc:MGI:4439533]	12.3805	12.3805	3.63	0.174343	0.928586	0	0.12	0	0	0	0.28	0.09	0
ENSMUSG00000045378	Pxt1	17	peroxisomal, testis specific 1 [Source:MGI Symbol;Acc:MGI:1916557]	12.3805	12.3805	3.63	0.174351	0.928586	0	0.12	0	0	0	0.28	0.09	0
ENSMUSG00000040132	Semg1	2	semenogelin 1 [Source:MGI Symbol;Acc:MGI:1858275]	12.3805	12.3805	3.63	0.174371	0.928586	0	0.12	0	0	0	0.28	0.09	0
ENSMUSG00000024215	Spdef	17	SAM pointed domain containing ets transcription factor [Source:MGI Symbol;Acc:MGI:1353422]	12.3805	12.3805	3.63	0.174389	0.928586	0	0.12	0	0	0	0.28	0.09	0
ENSMUSG00000058017	Serpinb3d	1	serine (or cysteine) peptidase inhibitor, clade B (ovalbumin), member 3D [Source:MGI Symbol;Acc:MGI:2683295]	12.295	12.295	3.62	3.80211e-09	6.02096e-07	0.13	1.73	0.14	0.16	0.09	1.2	2.22	1.76
ENSMUSG00000083623	Gm7224	7	predicted gene 7224 [Source:MGI Symbol;Acc:MGI:3647435]	12.2101	12.2101	3.61	0.0317033	0.337473	0.03	0.45	0	0	0.09	0	0.09	1.27
ENSMUSG00000119013	Gm23296	12	predicted gene, 23296 [Source:MGI Symbol;Acc:MGI:5453073]	12.2101	12.2101	3.61	0.246191	1	0	0.12	0	0	0	0.37	0	0
ENSMUSG00000117899	Gm50218	17	predicted gene, 50218 [Source:MGI Symbol;Acc:MGI:6303012]	12.2101	12.2101	3.61	0.246223	1	0	0.12	0	0	0	0.37	0	0
ENSMUSG00000117239	Gpr31c	17	G protein-coupled receptor 31, D17Leh66c region [Source:MGI Symbol;Acc:MGI:1354371]	12.2101	12.2101	3.61	0.246257	1	0	0.12	0	0	0	0.37	0	0
ENSMUSG00000113181	Gm47954	12	predicted gene, 47954 [Source:MGI Symbol;Acc:MGI:6097225]	12.2101	12.2101	3.61	0.246284	1	0	0.12	0	0	0	0.37	0	0
ENSMUSG00000111913	Gm49751	10	predicted gene, 49751 [Source:MGI Symbol;Acc:MGI:6215248]	12.2101	12.2101	3.61	0.246314	1	0	0.12	0	0	0	0.37	0	0
ENSMUSG00000112165	Gm48851	10	predicted gene, 48851 [Source:MGI Symbol;Acc:MGI:6098588]	12.2101	12.2101	3.61	0.246316	1	0	0.12	0	0	0	0.37	0	0
ENSMUSG00000109704	Gm38414	8	predicted gene, 38414 [Source:MGI Symbol;Acc:MGI:5621299]	12.2101	12.2101	3.61	0.246339	1	0	0.12	0	0	0	0.37	0	0
ENSMUSG00000108479	2200002A13Rik	7	RIKEN cDNA 2200002A13 gene [Source:MGI Symbol;Acc:MGI:1924252]	12.2101	12.2101	3.61	0.246358	1	0	0.12	0	0	0	0.37	0	0
ENSMUSG00000106123	Gm42638	9	predicted gene 42638 [Source:MGI Symbol;Acc:MGI:5662775]	12.2101	12.2101	3.61	0.246385	1	0	0.12	0	0	0	0.37	0	0
ENSMUSG00000096921	Gm26822	16	predicted gene, 26822 [Source:MGI Symbol;Acc:MGI:5477316]	12.2101	12.2101	3.61	0.24642	1	0	0.12	0	0	0	0.37	0	0
ENSMUSG00000096284	Tcstv1	13	2-cell-stage, variable group, member 1 [Source:MGI Symbol;Acc:MGI:1933437]	12.2101	12.2101	3.61	0.246452	1	0	0.12	0	0	0	0.37	0	0
ENSMUSG00000096138	Trav7-6	14	T cell receptor alpha variable 7-6 [Source:MGI Symbol;Acc:MGI:3702133]	12.2101	12.2101	3.61	0.246477	1	0	0.12	0	0	0	0.37	0	0
ENSMUSG00000089184	Gm22947	11	predicted gene, 22947 [Source:MGI Symbol;Acc:MGI:5452724]	12.2101	12.2101	3.61	0.246505	1	0	0.12	0	0	0	0.37	0	0
ENSMUSG00000089117	Gm25903	16	predicted gene, 25903 [Source:MGI Symbol;Acc:MGI:5455680]	12.2101	12.2101	3.61	0.246529	1	0	0.12	0	0	0	0.37	0	0
ENSMUSG00000086275	1700121C08Rik	4	RIKEN cDNA 1700121C08 gene [Source:MGI Symbol;Acc:MGI:1925891]	12.2101	12.2101	3.61	0.246559	1	0	0.12	0	0	0	0.37	0	0
ENSMUSG00000086194	Gm16329	1	predicted gene 16329 [Source:MGI Symbol;Acc:MGI:3840126]	12.2101	12.2101	3.61	0.246587	1	0	0.12	0	0	0	0.37	0	0
ENSMUSG00000084199	Gm12422	4	predicted gene 12422 [Source:MGI Symbol;Acc:MGI:3651148]	12.2101	12.2101	3.61	0.246604	1	0	0.12	0	0	0	0.37	0	0
ENSMUSG00000084071	Gm13378	2	predicted gene 13378 [Source:MGI Symbol;Acc:MGI:3650302]	12.2101	12.2101	3.61	0.246629	1	0	0.12	0	0	0	0.37	0	0
ENSMUSG00000083226	Gm7831	16	predicted gene 7831 [Source:MGI Symbol;Acc:MGI:3643841]	12.2101	12.2101	3.61	0.246663	1	0	0.12	0	0	0	0.37	0	0
ENSMUSG00000082116	Gm12188	11	predicted gene 12188 [Source:MGI Symbol;Acc:MGI:3651945]	12.2101	12.2101	3.61	0.246681	1	0	0.12	0	0	0	0.37	0	0
ENSMUSG00000077259	Gm23979	12	predicted gene, 23979 [Source:MGI Symbol;Acc:MGI:5453756]	12.2101	12.2101	3.61	0.24671	1	0	0.12	0	0	0	0.37	0	0
ENSMUSG00000076915	Traj14	14	T cell receptor alpha joining 14 [Source:MGI Symbol;Acc:MGI:4439581]	12.2101	12.2101	3.61	0.246731	1	0	0.12	0	0	0	0.37	0	0
ENSMUSG00000076898	Traj31	14	T cell receptor alpha joining 31 [Source:MGI Symbol;Acc:MGI:4440519]	12.2101	12.2101	3.61	0.246758	1	0	0.12	0	0	0	0.37	0	0
ENSMUSG00000038092	Hsd3b5	3	hydroxy-delta-5-steroid dehydrogenase, 3 beta- and steroid delta-isomerase 5 [Source:MGI Symbol;Acc:MGI:104645]	12.2101	12.2101	3.61	0.246793	1	0	0.12	0	0	0	0.37	0	0
ENSMUSG00000000386	Mx1	16	MX dynamin-like GTPase 1 [Source:MGI Symbol;Acc:MGI:97243]	12.1257	12.1257	3.6	1.88715e-12	7.03255e-10	2.86	35.47	3.05	1.86	3.68	69.25	23	14.16
ENSMUSG00000102568	Gm37040	9	predicted gene, 37040 [Source:MGI Symbol;Acc:MGI:5610268]	12.1257	12.1257	3.6	0.00600842	0.104911	0.06	0.75	0	0.08	0.09	0.46	1.78	0
ENSMUSG00000079012	Serpina3m	12	serine (or cysteine) peptidase inhibitor, clade A, member 3M [Source:MGI Symbol;Acc:MGI:98378]	12.042	12.042	3.59	0.000449761	0.0137482	0.08	1.11	0	0.16	0.09	2.5	0.53	0.29
ENSMUSG00000111395	Gm18655	9	predicted gene, 18655 [Source:MGI Symbol;Acc:MGI:5010840]	12.042	12.042	3.59	0.0060432	0.105389	0.03	0.43	0	0.08	0	0.09	0.8	0.39
ENSMUSG00000104334	Gm38282	15	predicted gene, 38282 [Source:MGI Symbol;Acc:MGI:5611510]	11.9588	11.9588	3.58	5.7531e-06	0.00036893	0.05	0.74	0.14	0	0	0.65	0.8	0.78
ENSMUSG00000073409	H2-Q6	17	histocompatibility 2, Q region locus 6 [Source:MGI Symbol;Acc:MGI:95935]	11.9588	11.9588	3.58	0.00152188	0.0364388	0.03	0.43	0	0.08	0	0.55	0.44	0.29
ENSMUSG00000082292	Gm12250	11	predicted gene 12250 [Source:MGI Symbol;Acc:MGI:3649299]	11.8762	11.8762	3.57	5.1459e-06	0.000336811	0.98	12.37	1.39	0.65	0.9	31.16	3.02	2.93
ENSMUSG00000106565	Gm43582	3	predicted gene 43582 [Source:MGI Symbol;Acc:MGI:5663719]	11.8762	11.8762	3.57	0.00171703	0.0402824	0.03	0.43	0	0.08	0	0.65	0.36	0.29
ENSMUSG00000056054	S100a8	3	S100 calcium binding protein A8 (calgranulin A) [Source:MGI Symbol;Acc:MGI:88244]	11.7942	11.7942	3.56	6.24085e-32	2.96487e-28	7.91	94.32	7.84	9.7	6.19	127.96	84.97	70.04
ENSMUSG00000052736	Klrc2	6	killer cell lectin-like receptor subfamily C, member 2 [Source:MGI Symbol;Acc:MGI:1336162]	11.7942	11.7942	3.56	5.61787e-05	0.00247694	0.05	0.74	0	0.16	0	0.92	0.71	0.59
ENSMUSG00000089727	Klra8	6	killer cell lectin-like receptor, subfamily A, member 8 [Source:MGI Symbol;Acc:MGI:102968]	11.7127	11.7127	3.55	0.0208643	0.255245	0.02	0.43	0.07	0	0	1.02	0.27	0
ENSMUSG00000020279	Il9r	11	interleukin 9 receptor [Source:MGI Symbol;Acc:MGI:96564]	11.6318	11.6318	3.54	2.85627e-07	2.72752e-05	0.17	2.01	0.07	0	0.45	3.33	1.42	1.27
ENSMUSG00000120386		12	novel transcript	11.6318	11.6318	3.54	2.26374e-06	0.000164819	0.07	1.02	0.21	0	0	0.65	1.15	1.27
ENSMUSG00000039264	Gimap3	6	GTPase, IMAP family member 3 [Source:MGI Symbol;Acc:MGI:1932723]	11.5514	11.5514	3.53	3.1568e-06	0.00022218	0.23	2.91	0.35	0.08	0.27	6.19	0.89	1.66
ENSMUSG00000039146	Ifi44l	3	interferon-induced protein 44 like [Source:MGI Symbol;Acc:MGI:95975]	11.5514	11.5514	3.53	0.000100238	0.00399891	0.64	7.26	0	0.57	1.35	14.24	6.75	0.78
ENSMUSG00000017002	Slpi	2	secretory leukocyte peptidase inhibitor [Source:MGI Symbol;Acc:MGI:109297]	11.4716	11.4716	3.52	1.96708e-20	2.54867e-17	1.08	12.67	0.97	1.54	0.72	16.92	7.99	13.09
ENSMUSG00000121503	H2-K2	17	histocompatibility 2, K region locus 2 [Source:NCBI gene (formerly Entrezgene);Acc:630499]	11.4716	11.4716	3.52	4.61341e-08	5.58399e-06	0.19	2.47	0.49	0	0.09	2.77	3.37	1.27
ENSMUSG00000091572	Vmn2r3	3	vomeronasal 2, receptor 3 [Source:MGI Symbol;Acc:MGI:3643995]	11.4716	11.4716	3.52	1.74599e-07	1.79994e-05	0.1	1.34	0.14	0.08	0.09	2.03	0.8	1.17
ENSMUSG00000048153	Or6e1	14	olfactory receptor family 6 subfamily E member 1 [Source:MGI Symbol;Acc:MGI:1333764]	11.4716	11.4716	3.52	4.51586e-07	4.10597e-05	0.08	1.02	0.07	0.08	0.09	0.92	0.98	1.17
ENSMUSG00000051611	Or14j9	17	olfactory receptor family 14 subfamily J member 9 [Source:MGI Symbol;Acc:MGI:2177495]	11.4716	11.4716	3.52	3.34147e-06	0.000233448	0.08	1.02	0.07	0	0.18	0.83	1.15	1.07
ENSMUSG00000095788	Sirpb1a	3	signal-regulatory protein beta 1A [Source:MGI Symbol;Acc:MGI:2444824]	11.3924	11.3924	3.51	2.12193e-11	6.23551e-09	0.21	2.49	0.28	0.08	0.27	2.31	3.11	2.05
ENSMUSG00000027514	Zbp1	2	Z-DNA binding protein 1 [Source:MGI Symbol;Acc:MGI:1927449]	11.3924	11.3924	3.51	9.0894e-10	1.74471e-07	2.39	27.98	2.29	2.26	2.6	61.58	11.63	10.75
ENSMUSG00000102561	Gm37039	1	predicted gene, 37039 [Source:MGI Symbol;Acc:MGI:5610267]	11.3924	11.3924	3.51	7.37452e-08	8.46948e-06	0.16	1.96	0.14	0.08	0.27	3.33	0.98	1.56
ENSMUSG00000061808	Ttr	18	transthyretin [Source:MGI Symbol;Acc:MGI:98865]	11.3137	11.3137	3.5	2.82806e-05	0.00140533	0.08	1.02	0.07	0	0.18	1.76	0.53	0.78
ENSMUSG00000099876	Gm29650	Y	predicted gene 29650 [Source:MGI Symbol;Acc:MGI:5580356]	11.2356	11.2356	3.49	0.00226719	0.0501098	0.16	1.85	0.07	0.4	0	0	2.13	3.42
ENSMUSG00000021506	Pitx1	13	paired-like homeodomain transcription factor 1 [Source:MGI Symbol;Acc:MGI:107374]	11.1579	11.1579	3.48	1.68709e-06	0.000127053	0.13	1.57	0.14	0.24	0	0.65	1.51	2.54
ENSMUSG00000108528	Gm8319	7	predicted gene 8319 [Source:MGI Symbol;Acc:MGI:3646693]	11.1579	11.1579	3.48	0.00375471	0.0739641	0.02	0.4	0.07	0	0	0.37	0.62	0.2
ENSMUSG00000105096	Gbp10	5	guanylate-binding protein 10 [Source:MGI Symbol;Acc:MGI:4359647]	11.1579	11.1579	3.48	0.0145483	0.198894	0.05	0.71	0.14	0	0	1.94	0.09	0.1
ENSMUSG00000119459	Gm23287	4	predicted gene, 23287 [Source:MGI Symbol;Acc:MGI:5453064]	11.0809	11.0809	3.47	0.00376456	0.0741325	0.03	0.4	0	0.08	0	0.37	0.62	0.2
ENSMUSG00000097848	Gm807	13	predicted gene 807 [Source:MGI Symbol;Acc:MGI:2685653]	11.0809	11.0809	3.47	0.00459584	0.0859171	0.02	0.4	0.07	0	0	0.74	0.18	0.29
ENSMUSG00000054325	Lce3a	3	late cornified envelope 3A [Source:MGI Symbol;Acc:MGI:3645650]	11.0043	11.0043	3.46	4.38034e-13	1.77105e-10	0.37	4.19	0.28	0.57	0.27	6.19	3.64	2.74
ENSMUSG00000005800	Mmp8	9	matrix metallopeptidase 8 [Source:MGI Symbol;Acc:MGI:1202395]	11.0043	11.0043	3.46	4.04264e-10	8.47305e-08	0.17	1.85	0.07	0.16	0.27	1.85	1.95	1.76
ENSMUSG00000005339	Fcer1a	1	Fc receptor, IgE, high affinity I, alpha polypeptide [Source:MGI Symbol;Acc:MGI:95494]	11.0043	11.0043	3.46	1.68712e-05	0.000919099	0.11	1.29	0	0.24	0.09	2.13	1.24	0.49
ENSMUSG00000043468	Adam30	3	a disintegrin and metallopeptidase domain 30 [Source:MGI Symbol;Acc:MGI:1918328]	11.0043	11.0043	3.46	0.000681497	0.0190916	0.06	0.69	0	0.08	0.09	0.18	0.8	1.07
ENSMUSG00000039775	Defb3	8	defensin beta 3 [Source:MGI Symbol;Acc:MGI:1351612]	11.0043	11.0043	3.46	0.0117582	0.171658	0.02	0.4	0.07	0	0	0.92	0.18	0.1
ENSMUSG00000050063	Klk6	7	kallikrein related-peptidase 6 [Source:MGI Symbol;Acc:MGI:1343166]	10.9283	10.9283	3.45	3.06221e-18	2.72772e-15	24.81	278.79	29.84	27.89	16.69	467.38	146.67	222.33
ENSMUSG00000111192	Gm47128	9	predicted gene, 47128 [Source:MGI Symbol;Acc:MGI:6095880]	10.9283	10.9283	3.45	9.85272e-09	1.44024e-06	0.13	1.54	0.21	0	0.18	1.29	1.78	1.56
ENSMUSG00000112749	Gm48428	10	predicted gene, 48428 [Source:MGI Symbol;Acc:MGI:6097928]	10.9283	10.9283	3.45	0.000133463	0.00506562	0.05	0.68	0.07	0.08	0	0.55	0.8	0.68
ENSMUSG00000018930	Ccl4	11	chemokine (C-C motif) ligand 4 [Source:MGI Symbol;Acc:MGI:98261]	10.9283	10.9283	3.45	0.00610436	0.106261	0.03	0.4	0	0	0.09	0.74	0.36	0.1
ENSMUSG00000088025	Rprl3	8	ribonuclease P RNA-like 3 [Source:MGI Symbol;Acc:MGI:105103]	10.9283	10.9283	3.45	0.00708701	0.118602	0.74	8.45	1.39	0.57	0.27	0.92	0	24.42
ENSMUSG00000032065	Tex12	9	testis expressed 12 [Source:MGI Symbol;Acc:MGI:1913904]	10.9283	10.9283	3.45	0.0125302	0.179298	0.03	0.39	0	0	0.09	0.55	0.62	0
ENSMUSG00000078506	Aadacl4fm2	4	AADACL4 family member 2 [Source:MGI Symbol;Acc:MGI:3652194]	10.8528	10.8528	3.44	1.1796e-26	2.58646e-23	0.92	10.13	0.97	0.81	0.99	11	10.3	9.08
ENSMUSG00000120356		15	novel transcript	10.8528	10.8528	3.44	1.32784e-10	3.26289e-08	0.35	3.83	0.35	0.24	0.45	2.31	3.11	6.06
ENSMUSG00000009356	Lpo	11	lactoperoxidase [Source:MGI Symbol;Acc:MGI:1923363]	10.7779	10.7779	3.43	8.39573e-10	1.63356e-07	0.52	6.06	1.04	0.24	0.27	10.45	3.64	4.1
ENSMUSG00000110537	Gm4316	8	predicted gene 4316 [Source:MGI Symbol;Acc:MGI:3782497]	10.7779	10.7779	3.43	1.20689e-06	9.55606e-05	0.13	1.49	0.21	0	0.18	1.02	2.49	0.98
ENSMUSG00000020641	Rsad2	12	radical S-adenosyl methionine domain containing 2 [Source:MGI Symbol;Acc:MGI:1929628]	10.7034	10.7034	3.42	5.85061e-16	3.7902e-13	2.32	25.13	2.57	1.7	2.69	39.39	24.68	11.33
ENSMUSG00000029561	Oasl2	5	2'-5' oligoadenylate synthetase-like 2 [Source:MGI Symbol;Acc:MGI:1344390]	10.7034	10.7034	3.42	7.42942e-16	4.70604e-13	8.1	88.32	8.33	6.63	9.33	164.11	54.16	46.69
ENSMUSG00000069609	Cd300ld4	11	CD300 molecule like family member D4 [Source:MGI Symbol;Acc:MGI:3702658]	10.7034	10.7034	3.42	1.29063e-08	1.81673e-06	0.16	1.78	0.21	0.08	0.18	1.76	2.4	1.17
ENSMUSG00000121033		4	novel transcript	10.7034	10.7034	3.42	0.0252327	0.288885	0.03	0.4	0	0	0.09	0.92	0.27	0
ENSMUSG00000032257	Ankk1	9	ankyrin repeat and kinase domain containing 1 [Source:MGI Symbol;Acc:MGI:3045301]	10.6295	10.6295	3.41	7.42974e-09	1.11464e-06	0.2	2.09	0.07	0.16	0.36	3.14	1.86	1.27
ENSMUSG00000047959	Kcna3	3	potassium voltage-gated channel, shaker-related subfamily, member 3 [Source:MGI Symbol;Acc:MGI:96660]	10.6295	10.6295	3.41	6.77692e-05	0.00288102	0.08	0.95	0.07	0.08	0.09	1.66	0.8	0.39
ENSMUSG00000044165	Bcl2l15	3	BCLl2-like 15 [Source:MGI Symbol;Acc:MGI:2685412]	10.5561	10.5561	3.4	1.59636e-09	2.79765e-07	0.24	2.63	0.28	0.16	0.27	4.25	1.78	1.86
ENSMUSG00000038791	Scgb3a2	18	secretoglobin, family 3A, member 2 [Source:MGI Symbol;Acc:MGI:2153470]	10.5561	10.5561	3.4	1.52226e-07	1.59526e-05	0.16	1.75	0.14	0.08	0.27	0.92	2.57	1.76
ENSMUSG00000114230	Gm48239	14	predicted gene, 48239 [Source:MGI Symbol;Acc:MGI:6097649]	10.5561	10.5561	3.4	0.000380711	0.012021	0.05	0.66	0.14	0	0	0.46	0.44	1.07
ENSMUSG00000024670	Cd6	19	CD6 antigen [Source:MGI Symbol;Acc:MGI:103566]	10.4831	10.4831	3.39	1.05127e-13	4.8332e-11	0.4	4.3	0.35	0.49	0.36	6.38	3.11	3.42
ENSMUSG00000121390	Gm9696	3	arylacetamide deacetylase-like 2 pseudogene [Source:NCBI gene (formerly Entrezgene);Acc:676914]	10.4831	10.4831	3.39	8.05866e-12	2.58099e-09	0.89	9.31	0.97	0.81	0.9	3.79	12.43	11.72
ENSMUSG00000083819	Gm11977	11	predicted gene 11977 [Source:MGI Symbol;Acc:MGI:3650690]	10.4831	10.4831	3.39	0.00931543	0.144428	0.02	0.37	0.07	0	0	0.09	0.62	0.39
ENSMUSG00000096923	A730071L15Rik	11	RIKEN cDNA A730071L15Rik gene [Source:MGI Symbol;Acc:MGI:3642498]	10.4107	10.4107	3.38	0.00830223	0.13254	0.03	0.37	0	0.08	0	0.09	0.53	0.49
ENSMUSG00000115016	Gm33906	14	predicted gene, 33906 [Source:MGI Symbol;Acc:MGI:5593065]	10.3388	10.3388	3.37	8.73153e-05	0.00356828	0.08	0.92	0	0.24	0	1.29	1.07	0.39
ENSMUSG00000038421	Fcrla	1	Fc receptor-like A [Source:MGI Symbol;Acc:MGI:2138647]	10.3388	10.3388	3.37	0.000573212	0.0166476	0.06	0.66	0	0	0.18	0.92	0.27	0.78
ENSMUSG00000121039		1	novel transcript	10.3388	10.3388	3.37	0.0112466	0.165834	0.02	0.36	0.07	0	0	0.28	0.71	0.1
ENSMUSG00000115970	8430426J06Rik	15	RIKEN cDNA 8430426J06 gene [Source:MGI Symbol;Acc:MGI:1925352]	10.2674	10.2674	3.36	0.00471508	0.0875292	0.03	0.37	0	0	0.09	0.46	0.44	0.2
ENSMUSG00000100349	Gm28188	1	predicted gene 28188 [Source:MGI Symbol;Acc:MGI:5578894]	10.2674	10.2674	3.36	0.00705059	0.11822	0.02	0.37	0.07	0	0	0.55	0.44	0.1
ENSMUSG00000118010	Gm50316	17	predicted gene, 50316 [Source:MGI Symbol;Acc:MGI:6303173]	10.2674	10.2674	3.36	0.00855252	0.135625	0.03	0.36	0	0.08	0	0.37	0.62	0.1
ENSMUSG00000120586		8	novel transcript	10.2674	10.2674	3.36	0.0162317	0.214749	0.03	0.36	0	0.08	0	0.18	0.8	0.1
ENSMUSG00000024379	Tslp	18	thymic stromal lymphopoietin [Source:MGI Symbol;Acc:MGI:1855696]	10.1965	10.1965	3.35	1.4263e-31	6.25479e-28	2.78	28.79	3.26	2.75	2.33	35.32	27.79	23.25
ENSMUSG00000101731	3830432H09Rik	1	RIKEN cDNA 3830432H09 gene [Source:MGI Symbol;Acc:MGI:2443278]	10.1965	10.1965	3.35	6.15436e-05	0.00266404	0.11	1.15	0.07	0.08	0.18	0.65	2.13	0.68
ENSMUSG00000108545	Gm44613	7	predicted gene 44613 [Source:MGI Symbol;Acc:MGI:5753189]	10.1261	10.1261	3.34	1.40369e-11	4.25655e-09	0.58	5.84	0.42	0.16	1.17	8.88	4.35	4.3
ENSMUSG00000054072	Iigp1	18	interferon inducible GTPase 1 [Source:MGI Symbol;Acc:MGI:1926259]	10.1261	10.1261	3.34	2.6226e-06	0.000187358	13.13	137.84	13.88	9.54	15.97	348.48	33.21	31.85
ENSMUSG00000111713	Gm20234	11	predicted gene, 20234 [Source:MGI Symbol;Acc:MGI:5012419]	10.0561	10.0561	3.33	8.97275e-08	9.9519e-06	0.84	8.81	1.11	0.24	1.17	17.94	4.08	4.4
ENSMUSG00000078365	Mos	4	Moloney sarcoma oncogene [Source:MGI Symbol;Acc:MGI:97052]	10.0561	10.0561	3.33	0.0101827	0.154143	0.03	0.37	0	0	0.09	0.74	0.27	0.1
ENSMUSG00000023341	Mx2	16	MX dynamin-like GTPase 2 [Source:MGI Symbol;Acc:MGI:97244]	9.9866	9.9866	3.32	2.15818e-15	1.28162e-12	1.82	18.72	2.22	1.46	1.79	32.08	12.16	11.92
ENSMUSG00000108588	Gm44814	7	predicted gene 44814 [Source:MGI Symbol;Acc:MGI:5753390]	9.9866	9.9866	3.32	2.20758e-09	3.71244e-07	0.2	2.21	0.42	0.08	0.09	2.77	1.42	2.44
ENSMUSG00000042845	Wfdc12	2	WAP four-disulfide core domain 12 [Source:MGI Symbol;Acc:MGI:2183434]	9.9866	9.9866	3.32	4.33697e-08	5.29435e-06	0.97	9.75	1.39	0.97	0.54	2.59	10.65	16.02
ENSMUSG00000033355	Rtp4	16	receptor transporter protein 4 [Source:MGI Symbol;Acc:MGI:1915025]	9.9177	9.9177	3.31	1.46e-10	3.52683e-08	2.21	22.82	3.19	1.37	2.06	44.47	10.3	13.68
ENSMUSG00000050635	Sprr2f	3	small proline-rich protein 2F [Source:MGI Symbol;Acc:MGI:1330349]	9.9177	9.9177	3.31	1.42199e-05	0.00079399	0.15	1.7	0.21	0.16	0.09	3.51	0.89	0.68
ENSMUSG00000043827	Or2i1	17	olfactory receptor family 2 subfamily I member 1 [Source:MGI Symbol;Acc:MGI:2177477]	9.9177	9.9177	3.31	0.000302721	0.0100103	0.05	0.62	0.07	0.08	0	0.55	0.62	0.68
ENSMUSG00002075776	Gm55298	19	predicted gene, 55298 [Source:MGI Symbol;Acc:MGI:6847067]	9.9177	9.9177	3.31	0.363403	1	0	0.1	0	0	0	0	0	0.29
ENSMUSG00002075226	Gm55313	16	predicted gene, 55313 [Source:MGI Symbol;Acc:MGI:6847097]	9.9177	9.9177	3.31	0.363428	1	0	0.1	0	0	0	0	0	0.29
ENSMUSG00000120571		6	novel transcript	9.9177	9.9177	3.31	0.363462	1	0	0.1	0	0	0	0	0	0.29
ENSMUSG00000117392	Gm8497	17	predicted gene 8497 [Source:MGI Symbol;Acc:MGI:3645117]	9.9177	9.9177	3.31	0.363498	1	0	0.1	0	0	0	0	0	0.29
ENSMUSG00000116297	Gm49546	16	predicted gene, 49546 [Source:MGI Symbol;Acc:MGI:6155253]	9.9177	9.9177	3.31	0.363534	1	0	0.1	0	0	0	0	0	0.29
ENSMUSG00000115574	Gm49245	14	predicted gene, 49245 [Source:MGI Symbol;Acc:MGI:6118713]	9.9177	9.9177	3.31	0.363566	1	0	0.1	0	0	0	0	0	0.29
ENSMUSG00000115515	Gm5672	14	predicted gene 5672 [Source:MGI Symbol;Acc:MGI:3779510]	9.9177	9.9177	3.31	0.363589	1	0	0.1	0	0	0	0	0	0.29
ENSMUSG00000115407	Gm2140	15	predicted gene 2140 [Source:MGI Symbol;Acc:MGI:3780309]	9.9177	9.9177	3.31	0.363625	1	0	0.1	0	0	0	0	0	0.29
ENSMUSG00000114986	Gm21162	14	predicted gene, 21162 [Source:MGI Symbol;Acc:MGI:5434517]	9.9177	9.9177	3.31	0.363661	1	0	0.1	0	0	0	0	0	0.29
ENSMUSG00000114591	Gm47996	1	predicted gene, 47996 [Source:MGI Symbol;Acc:MGI:6097293]	9.9177	9.9177	3.31	0.36369	1	0	0.1	0	0	0	0	0	0.29
ENSMUSG00000113192	Gm18032	12	predicted gene, 18032 [Source:MGI Symbol;Acc:MGI:5010217]	9.9177	9.9177	3.31	0.363694	1	0	0.1	0	0	0	0	0	0.29
ENSMUSG00000112268	Gm48460	10	predicted gene, 48460 [Source:MGI Symbol;Acc:MGI:6097974]	9.9177	9.9177	3.31	0.363729	1	0	0.1	0	0	0	0	0	0.29
ENSMUSG00000111141	Gm47115	9	predicted gene, 47115 [Source:MGI Symbol;Acc:MGI:6095858]	9.9177	9.9177	3.31	0.363757	1	0	0.1	0	0	0	0	0	0.29
ENSMUSG00000110426	Gm45757	8	predicted gene 45757 [Source:MGI Symbol;Acc:MGI:5804872]	9.9177	9.9177	3.31	0.363788	1	0	0.1	0	0	0	0	0	0.29
ENSMUSG00000109744	Gm45461	8	predicted gene 45461 [Source:MGI Symbol;Acc:MGI:5791297]	9.9177	9.9177	3.31	0.363805	1	0	0.1	0	0	0	0	0	0.29
ENSMUSG00000107243	Gm43631	6	predicted gene 43631 [Source:MGI Symbol;Acc:MGI:5663768]	9.9177	9.9177	3.31	0.363826	1	0	0.1	0	0	0	0	0	0.29
ENSMUSG00000105150	Gm43615	5	predicted gene 43615 [Source:MGI Symbol;Acc:MGI:5663752]	9.9177	9.9177	3.31	0.363854	1	0	0.1	0	0	0	0	0	0.29
ENSMUSG00000105097	Gm42133	5	predicted gene, 42133 [Source:MGI Symbol;Acc:MGI:5625018]	9.9177	9.9177	3.31	0.36388	1	0	0.1	0	0	0	0	0	0.29
ENSMUSG00000105056	Gm42805	5	predicted gene 42805 [Source:MGI Symbol;Acc:MGI:5662942]	9.9177	9.9177	3.31	0.363888	1	0	0.1	0	0	0	0	0	0.29
ENSMUSG00000103051	Gm7871	1	predicted gene 7871 [Source:MGI Symbol;Acc:MGI:3647800]	9.9177	9.9177	3.31	0.363922	1	0	0.1	0	0	0	0	0	0.29
ENSMUSG00000102860	Gm37638	1	predicted gene, 37638 [Source:MGI Symbol;Acc:MGI:5610866]	9.9177	9.9177	3.31	0.363933	1	0	0.1	0	0	0	0	0	0.29
ENSMUSG00000102756	Gm37054	13	predicted gene, 37054 [Source:MGI Symbol;Acc:MGI:5610282]	9.9177	9.9177	3.31	0.363968	1	0	0.1	0	0	0	0	0	0.29
ENSMUSG00000101770	Gm28718	Y	predicted gene 28718 [Source:MGI Symbol;Acc:MGI:5579424]	9.9177	9.9177	3.31	0.363999	1	0	0.1	0	0	0	0	0	0.29
ENSMUSG00000101511	Gm5681	17	predicted gene 5681 [Source:MGI Symbol;Acc:MGI:3647870]	9.9177	9.9177	3.31	0.364015	1	0	0.1	0	0	0	0	0	0.29
ENSMUSG00000100681	1700064J06Rik	10	RIKEN cDNA 1700064J06 gene [Source:MGI Symbol;Acc:MGI:1920650]	9.9177	9.9177	3.31	0.364032	1	0	0.1	0	0	0	0	0	0.29
ENSMUSG00000098520	Ranbp2-ps1	7	RAN binding protein 2, pseudogene 1 [Source:MGI Symbol;Acc:MGI:5521055]	9.9177	9.9177	3.31	0.364046	1	0	0.1	0	0	0	0	0	0.29
ENSMUSG00000097110	Gm26726	X	predicted gene, 26726 [Source:MGI Symbol;Acc:MGI:5477220]	9.9177	9.9177	3.31	0.364073	1	0	0.1	0	0	0	0	0	0.29
ENSMUSG00000092275	Gm20465	5	predicted gene 20465 [Source:MGI Symbol;Acc:MGI:5141930]	9.9177	9.9177	3.31	0.364105	1	0	0.1	0	0	0	0	0	0.29
ENSMUSG00000091442	Gm17031	12	predicted gene 17031 [Source:MGI Symbol;Acc:MGI:4937858]	9.9177	9.9177	3.31	0.364129	1	0	0.1	0	0	0	0	0	0.29
ENSMUSG00000090572	Vmn2r109	17	vomeronasal 2, receptor 109 [Source:MGI Symbol;Acc:MGI:3646711]	9.9177	9.9177	3.31	0.364132	1	0	0.1	0	0	0	0	0	0.29
ENSMUSG00000088169	Gm22059	11	predicted gene, 22059 [Source:MGI Symbol;Acc:MGI:5451836]	9.9177	9.9177	3.31	0.364141	1	0	0.1	0	0	0	0	0	0.29
ENSMUSG00000087040	Gm14033	2	predicted gene 14033 [Source:MGI Symbol;Acc:MGI:3650902]	9.9177	9.9177	3.31	0.364151	1	0	0.1	0	0	0	0	0	0.29
ENSMUSG00000086896	Cyp4x1os	4	cytochrome P450, family 4, subfamily x, polypeptide 1, opposite strand [Source:MGI Symbol;Acc:MGI:3649427]	9.9177	9.9177	3.31	0.364178	1	0	0.1	0	0	0	0	0	0.29
ENSMUSG00000086593	Gm16548	1	predicted gene 16548 [Source:MGI Symbol;Acc:MGI:4414968]	9.9177	9.9177	3.31	0.364202	1	0	0.1	0	0	0	0	0	0.29
ENSMUSG00000085660	Gm12434	4	predicted gene 12434 [Source:MGI Symbol;Acc:MGI:3649453]	9.9177	9.9177	3.31	0.36423	1	0	0.1	0	0	0	0	0	0.29
ENSMUSG00000085851	4921518K17Rik	12	RIKEN cDNA 4921518K17 gene [Source:MGI Symbol;Acc:MGI:1926008]	9.9177	9.9177	3.31	0.364231	1	0	0.1	0	0	0	0	0	0.29
ENSMUSG00000082934	Gm13887	2	predicted gene 13887 [Source:MGI Symbol;Acc:MGI:3649361]	9.9177	9.9177	3.31	0.364262	1	0	0.1	0	0	0	0	0	0.29
ENSMUSG00000082426	Gm14610	X	predicted gene 14610 [Source:MGI Symbol;Acc:MGI:3705700]	9.9177	9.9177	3.31	0.364272	1	0	0.1	0	0	0	0	0	0.29
ENSMUSG00000080865	Eif1-ps3	2	eukaryotic translation initiation factor 1, pseudogene 3 [Source:MGI Symbol;Acc:MGI:3651806]	9.9177	9.9177	3.31	0.364273	1	0	0.1	0	0	0	0	0	0.29
ENSMUSG00000079382	Gm3443	19	predicted gene 3443 [Source:MGI Symbol;Acc:MGI:3781620]	9.9177	9.9177	3.31	0.364284	1	0	0.1	0	0	0	0	0	0.29
ENSMUSG00000081718	Gm8261	X	predicted gene 8261 [Source:MGI Symbol;Acc:MGI:3647364]	9.9177	9.9177	3.31	0.364287	1	0	0.1	0	0	0	0	0	0.29
ENSMUSG00000076465	Trbv5	6	T cell receptor beta, variable 5 [Source:MGI Symbol;Acc:MGI:98583]	9.9177	9.9177	3.31	0.364295	1	0	0.1	0	0	0	0	0	0.29
ENSMUSG00000076489	Trbj1-7	6	T cell receptor beta joining 1-7 [Source:MGI Symbol;Acc:MGI:4439574]	9.9177	9.9177	3.31	0.364295	1	0	0.1	0	0	0	0	0	0.29
ENSMUSG00000065448	Mir154	12	microRNA 154 [Source:MGI Symbol;Acc:MGI:2676839]	9.9177	9.9177	3.31	0.364317	1	0	0.1	0	0	0	0	0	0.29
ENSMUSG00000062142	Or52r1	7	olfactory receptor family 52 subfamily R member 1 [Source:MGI Symbol;Acc:MGI:3030403]	9.9177	9.9177	3.31	0.364322	1	0	0.1	0	0	0	0	0	0.29
ENSMUSG00000055010	A830031A19Rik	11	RIKEN cDNA A830031A19 gene [Source:MGI Symbol;Acc:MGI:2685508]	9.9177	9.9177	3.31	0.364343	1	0	0.1	0	0	0	0	0	0.29
ENSMUSG00000050766	Ear14	14	eosinophil-associated, ribonuclease A family, member 14 [Source:MGI Symbol;Acc:MGI:3528616]	9.9177	9.9177	3.31	0.36436	1	0	0.1	0	0	0	0	0	0.29
ENSMUSG00000054764	Mtnr1a	8	melatonin receptor 1A [Source:MGI Symbol;Acc:MGI:102967]	9.9177	9.9177	3.31	0.364364	1	0	0.1	0	0	0	0	0	0.29
ENSMUSG00000046782	Ttc6	12	tetratricopeptide repeat domain 6 [Source:MGI Symbol;Acc:MGI:2684915]	9.9177	9.9177	3.31	0.364381	1	0	0.1	0	0	0	0	0	0.29
ENSMUSG00000045648	Vwc2l	1	von Willebrand factor C domain-containing protein 2-like [Source:MGI Symbol;Acc:MGI:2444069]	9.9177	9.9177	3.31	0.364401	1	0	0.1	0	0	0	0	0	0.29
ENSMUSG00000030178	Klra13-ps	6	killer cell lectin-like receptor subfamily A, member 13, pseudogene [Source:MGI Symbol;Acc:MGI:1321090]	9.9177	9.9177	3.31	0.364407	1	0	0.1	0	0	0	0	0	0.29
ENSMUSG00000020884	Asgr1	11	asialoglycoprotein receptor 1 [Source:MGI Symbol;Acc:MGI:88081]	9.9177	9.9177	3.31	0.364436	1	0	0.1	0	0	0	0	0	0.29
ENSMUSG00000018211	Wfdc15b	2	WAP four-disulfide core domain 15B [Source:MGI Symbol;Acc:MGI:2445041]	9.9177	9.9177	3.31	0.364468	1	0	0.1	0	0	0	0	0	0.29
ENSMUSG00000017165	Gast	11	gastrin [Source:MGI Symbol;Acc:MGI:104768]	9.9177	9.9177	3.31	0.36448	1	0	0.1	0	0	0	0	0	0.29
ENSMUSG00000011154	Cfap161	7	cilia and flagella associated protein 161 [Source:MGI Symbol;Acc:MGI:1922806]	9.9177	9.9177	3.31	0.364488	1	0	0.1	0	0	0	0	0	0.29
ENSMUSG00000005232	G6pc2	2	glucose-6-phosphatase, catalytic, 2 [Source:MGI Symbol;Acc:MGI:1277193]	9.9177	9.9177	3.31	0.364498	1	0	0.1	0	0	0	0	0	0.29
ENSMUSG00000081169	Gm12551	4	predicted gene 12551 [Source:MGI Symbol;Acc:MGI:3651664]	9.8492	9.8492	3.3	7.984e-26	1.68578e-22	1.41	14.3	2.01	0.97	1.26	14.15	14.29	14.46
ENSMUSG00000040026	Saa3	7	serum amyloid A 3 [Source:MGI Symbol;Acc:MGI:98223]	9.8492	9.8492	3.3	2.01941e-06	0.000149512	0.71	7.29	0.69	0.81	0.63	13.78	0.98	7.13
ENSMUSG00000026984	Il36a	2	interleukin 36A [Source:MGI Symbol;Acc:MGI:1859324]	9.7811	9.7811	3.29	2.25259e-30	7.55399e-27	3.55	34.45	3.33	2.91	4.4	29.12	36.31	37.9
ENSMUSG00000008193	Spib	7	Spi-B transcription factor (Spi-1/PU.1 related) [Source:MGI Symbol;Acc:MGI:892986]	9.7811	9.7811	3.29	1.42728e-05	0.000796165	0.08	0.88	0.14	0	0.09	1.02	0.44	1.17
ENSMUSG00002076394	Gm54563	12	predicted gene, 54563 [Source:MGI Symbol;Acc:MGI:6845604]	9.7811	9.7811	3.29	0.290592	1	0	0.09	0	0	0	0	0.18	0.1
ENSMUSG00000120273		9	novel transcript	9.7811	9.7811	3.29	0.290602	1	0	0.09	0	0	0	0	0.18	0.1
ENSMUSG00000120159		13	novel transcript	9.7811	9.7811	3.29	0.290614	1	0	0.09	0	0	0	0	0.18	0.1
ENSMUSG00000118224	Gm50352	18	predicted gene, 50352 [Source:MGI Symbol;Acc:MGI:6303235]	9.7811	9.7811	3.29	0.290633	1	0	0.09	0	0	0	0	0.18	0.1
ENSMUSG00000118121	Gm50233	19	predicted gene, 50233 [Source:MGI Symbol;Acc:MGI:6303038]	9.7811	9.7811	3.29	0.290652	1	0	0.09	0	0	0	0	0.18	0.1
ENSMUSG00000115676	4930449C09Rik	15	RIKEN cDNA 4930449C09 gene [Source:MGI Symbol;Acc:MGI:1921244]	9.7811	9.7811	3.29	0.290658	1	0	0.09	0	0	0	0	0.18	0.1
ENSMUSG00000108946	Gm18598	7	predicted gene, 18598 [Source:MGI Symbol;Acc:MGI:5010783]	9.7811	9.7811	3.29	0.290674	1	0	0.09	0	0	0	0	0.18	0.1
ENSMUSG00000108553	Gm38569	7	predicted gene, 38569 [Source:MGI Symbol;Acc:MGI:5621454]	9.7811	9.7811	3.29	0.290688	1	0	0.09	0	0	0	0	0.18	0.1
ENSMUSG00000107917	Gm44235	6	predicted gene, 44235 [Source:MGI Symbol;Acc:MGI:5690627]	9.7811	9.7811	3.29	0.290696	1	0	0.09	0	0	0	0	0.18	0.1
ENSMUSG00000103043	Gm37306	1	predicted gene, 37306 [Source:MGI Symbol;Acc:MGI:5610534]	9.7811	9.7811	3.29	0.2907	1	0	0.09	0	0	0	0	0.18	0.1
ENSMUSG00000106486	Gm9771	3	predicted gene 9771 [Source:MGI Symbol;Acc:MGI:3642065]	9.7811	9.7811	3.29	0.290704	1	0	0.09	0	0	0	0	0.18	0.1
ENSMUSG00000097362	Gm26544	3	predicted gene, 26544 [Source:MGI Symbol;Acc:MGI:5477038]	9.7811	9.7811	3.29	0.290719	1	0	0.09	0	0	0	0	0.18	0.1
ENSMUSG00000089081	Gm24002	4	predicted gene, 24002 [Source:MGI Symbol;Acc:MGI:5453779]	9.7811	9.7811	3.29	0.290734	1	0	0.09	0	0	0	0	0.18	0.1
ENSMUSG00000087775	Rprl2	3	ribonuclease P RNA-like 2 [Source:MGI Symbol;Acc:MGI:105104]	9.7811	9.7811	3.29	0.29074	1	0	0.09	0	0	0	0	0.18	0.1
ENSMUSG00000086641	Gm13663	2	predicted gene 13663 [Source:MGI Symbol;Acc:MGI:3650323]	9.7811	9.7811	3.29	0.290742	1	0	0.09	0	0	0	0	0.18	0.1
ENSMUSG00000086249	Gm12724	4	predicted gene 12724 [Source:MGI Symbol;Acc:MGI:3649755]	9.7811	9.7811	3.29	0.290756	1	0	0.09	0	0	0	0	0.18	0.1
ENSMUSG00000084987	Gm13134	4	predicted gene 13134 [Source:MGI Symbol;Acc:MGI:3650641]	9.7811	9.7811	3.29	0.290768	1	0	0.09	0	0	0	0	0.18	0.1
ENSMUSG00000084849	Gm16105	10	predicted gene 16105 [Source:MGI Symbol;Acc:MGI:3801737]	9.7811	9.7811	3.29	0.290782	1	0	0.09	0	0	0	0	0.18	0.1
ENSMUSG00000083085	Gm12765	7	predicted gene 12765 [Source:MGI Symbol;Acc:MGI:3650638]	9.7811	9.7811	3.29	0.290796	1	0	0.09	0	0	0	0	0.18	0.1
ENSMUSG00000073977	Or52b3	7	olfactory receptor family 52 subfamily B member 3 [Source:MGI Symbol;Acc:MGI:3030383]	9.7811	9.7811	3.29	0.290801	1	0	0.09	0	0	0	0	0.18	0.1
ENSMUSG00000068547	Clca4a	3	chloride channel accessory 4A [Source:MGI Symbol;Acc:MGI:2139744]	9.7811	9.7811	3.29	0.290807	1	0	0.09	0	0	0	0	0.18	0.1
ENSMUSG00000022997	Wnt1	15	wingless-type MMTV integration site family, member 1 [Source:MGI Symbol;Acc:MGI:98953]	9.7811	9.7811	3.29	0.290814	1	0	0.09	0	0	0	0	0.18	0.1
ENSMUSG00000045539	Sprr3	3	small proline-rich protein 3 [Source:MGI Symbol;Acc:MGI:1330237]	9.7811	9.7811	3.29	0.290824	1	0	0.09	0	0	0	0	0.18	0.1
ENSMUSG00000121237		1	novel transcript	9.7811	9.7811	3.29	0.291901	1	0	0.09	0	0	0	0	0.09	0.2
ENSMUSG00000120558		7	novel transcript	9.7811	9.7811	3.29	0.291902	1	0	0.09	0	0	0	0	0.09	0.2
ENSMUSG00000115595	Rps12-ps2	14	ribosomal protein S12, pseudogene 2 [Source:MGI Symbol;Acc:MGI:3646224]	9.7811	9.7811	3.29	0.29191	1	0	0.09	0	0	0	0	0.09	0.2
ENSMUSG00000120447		12	novel transcript	9.7811	9.7811	3.29	0.291916	1	0	0.09	0	0	0	0	0.09	0.2
ENSMUSG00000118365	Gm41724	18	predicted gene, 41724 [Source:MGI Symbol;Acc:MGI:5624609]	9.7811	9.7811	3.29	0.291923	1	0	0.09	0	0	0	0	0.09	0.2
ENSMUSG00000115172	Gm2582	15	predicted gene 2582 [Source:MGI Symbol;Acc:MGI:3780750]	9.7811	9.7811	3.29	0.291932	1	0	0.09	0	0	0	0	0.09	0.2
ENSMUSG00000120398		17	novel transcript	9.7811	9.7811	3.29	0.291933	1	0	0.09	0	0	0	0	0.09	0.2
ENSMUSG00000114762	Gm47007	13	predicted gene, 47007 [Source:MGI Symbol;Acc:MGI:6095685]	9.7811	9.7811	3.29	0.291948	1	0	0.09	0	0	0	0	0.09	0.2
ENSMUSG00000113833	Gm48264	12	predicted gene, 48264 [Source:MGI Symbol;Acc:MGI:6097684]	9.7811	9.7811	3.29	0.291948	1	0	0.09	0	0	0	0	0.09	0.2
ENSMUSG00000086770	Gm15351	8	predicted gene 15351 [Source:MGI Symbol;Acc:MGI:3705299]	9.7811	9.7811	3.29	0.291956	1	0	0.09	0	0	0	0	0.09	0.2
ENSMUSG00000091259	Vmn2r110	17	vomeronasal 2, receptor 110 [Source:MGI Symbol;Acc:MGI:3644602]	9.7811	9.7811	3.29	0.291956	1	0	0.09	0	0	0	0	0.09	0.2
ENSMUSG00000113219	Gm17890	13	predicted gene, 17890 [Source:MGI Symbol;Acc:MGI:5010075]	9.7811	9.7811	3.29	0.291966	1	0	0.09	0	0	0	0	0.09	0.2
ENSMUSG00000113054	Gm47514	13	predicted gene, 47514 [Source:MGI Symbol;Acc:MGI:6096507]	9.7811	9.7811	3.29	0.291968	1	0	0.09	0	0	0	0	0.09	0.2
ENSMUSG00000085368	Gm16188	4	predicted gene 16188 [Source:MGI Symbol;Acc:MGI:3802067]	9.7811	9.7811	3.29	0.291973	1	0	0.09	0	0	0	0	0.09	0.2
ENSMUSG00000112112	Gm48508	12	predicted gene, 48508 [Source:MGI Symbol;Acc:MGI:6098039]	9.7811	9.7811	3.29	0.291978	1	0	0.09	0	0	0	0	0.09	0.2
ENSMUSG00000083142	Gm12288	11	predicted gene 12288 [Source:MGI Symbol;Acc:MGI:3649362]	9.7811	9.7811	3.29	0.291982	1	0	0.09	0	0	0	0	0.09	0.2
ENSMUSG00000082884	Gm13339	2	predicted gene 13339 [Source:MGI Symbol;Acc:MGI:3650221]	9.7811	9.7811	3.29	0.291987	1	0	0.09	0	0	0	0	0.09	0.2
ENSMUSG00000111354	Gm33914	9	predicted gene, 33914 [Source:MGI Symbol;Acc:MGI:5593073]	9.7811	9.7811	3.29	0.291994	1	0	0.09	0	0	0	0	0.09	0.2
ENSMUSG00000058030	Vmn1r237	17	vomeronasal 1 receptor 237 [Source:MGI Symbol;Acc:MGI:2159637]	9.7811	9.7811	3.29	0.291998	1	0	0.09	0	0	0	0	0.09	0.2
ENSMUSG00000081432	Gm12593	4	predicted gene 12593 [Source:MGI Symbol;Acc:MGI:3649249]	9.7811	9.7811	3.29	0.292001	1	0	0.09	0	0	0	0	0.09	0.2
ENSMUSG00000082566	Gm11485	4	predicted gene 11485 [Source:MGI Symbol;Acc:MGI:3705569]	9.7811	9.7811	3.29	0.292006	1	0	0.09	0	0	0	0	0.09	0.2
ENSMUSG00000107702	Gm44140	6	predicted gene, 44140 [Source:MGI Symbol;Acc:MGI:5690532]	9.7811	9.7811	3.29	0.292007	1	0	0.09	0	0	0	0	0.09	0.2
ENSMUSG00000082510	Gm11793	11	predicted gene 11793 [Source:MGI Symbol;Acc:MGI:3652124]	9.7811	9.7811	3.29	0.292009	1	0	0.09	0	0	0	0	0.09	0.2
ENSMUSG00000080788	Gm7841	X	predicted gene 7841 [Source:MGI Symbol;Acc:MGI:3644050]	9.7811	9.7811	3.29	0.292011	1	0	0.09	0	0	0	0	0.09	0.2
ENSMUSG00000029712	Actl6b	5	actin-like 6B [Source:MGI Symbol;Acc:MGI:1933548]	9.7811	9.7811	3.29	0.292013	1	0	0.09	0	0	0	0	0.09	0.2
ENSMUSG00000105646	Gm30211	6	predicted gene, 30211 [Source:MGI Symbol;Acc:MGI:5589370]	9.7811	9.7811	3.29	0.292014	1	0	0.09	0	0	0	0	0.09	0.2
ENSMUSG00000065320	Gm22056	5	predicted gene, 22056 [Source:MGI Symbol;Acc:MGI:5451833]	9.7811	9.7811	3.29	0.292015	1	0	0.09	0	0	0	0	0.09	0.2
ENSMUSG00000105664	Gm42797	5	predicted gene 42797 [Source:MGI Symbol;Acc:MGI:5662934]	9.7811	9.7811	3.29	0.292018	1	0	0.09	0	0	0	0	0.09	0.2
ENSMUSG00000106738	Gm5	5	predicted gene 5 [Source:MGI Symbol;Acc:MGI:2684851]	9.7811	9.7811	3.29	0.292018	1	0	0.09	0	0	0	0	0.09	0.2
ENSMUSG00000026009	Icos	1	inducible T cell co-stimulator [Source:MGI Symbol;Acc:MGI:1858745]	9.7136	9.7136	3.28	8.26027e-16	5.17483e-13	1.5	14.85	1.46	1.7	1.35	24.13	11.81	8.6
ENSMUSG00000103786	Gm37525	2	predicted gene, 37525 [Source:MGI Symbol;Acc:MGI:5610753]	9.7136	9.7136	3.28	3.67865e-05	0.00174052	0.11	1.11	0	0.32	0	0.65	1.6	1.07
ENSMUSG00000083922	Gm3835	8	predicted pseudogene 3835 [Source:MGI Symbol;Acc:MGI:3782007]	9.7136	9.7136	3.28	0.267482	1	0	0.09	0	0	0	0.09	0.09	0.1
ENSMUSG00000088414	Mir1967	8	microRNA 1967 [Source:MGI Symbol;Acc:MGI:3837213]	9.7136	9.7136	3.28	0.267484	1	0	0.09	0	0	0	0.09	0.09	0.1
ENSMUSG00000076475	Trbv19	6	T cell receptor beta, variable 19 [Source:MGI Symbol;Acc:MGI:98604]	9.7136	9.7136	3.28	0.267489	1	0	0.09	0	0	0	0.09	0.09	0.1
ENSMUSG00000081568	Gm15032	X	predicted gene 15032 [Source:MGI Symbol;Acc:MGI:3705393]	9.7136	9.7136	3.28	0.26749	1	0	0.09	0	0	0	0.09	0.09	0.1
ENSMUSG00000081748	Gm14870	X	predicted gene 14870 [Source:MGI Symbol;Acc:MGI:3705444]	9.7136	9.7136	3.28	0.267494	1	0	0.09	0	0	0	0.09	0.09	0.1
ENSMUSG00000083773	Gm13394	2	predicted gene 13394 [Source:MGI Symbol;Acc:MGI:3651848]	9.7136	9.7136	3.28	0.267495	1	0	0.09	0	0	0	0.09	0.09	0.1
ENSMUSG00000054142	Vmn1r236	17	vomeronasal 1 receptor 236 [Source:MGI Symbol;Acc:MGI:2159638]	9.7136	9.7136	3.28	0.267497	1	0	0.09	0	0	0	0.09	0.09	0.1
ENSMUSG00000074506	Gm10705	3	predicted gene 10705 [Source:MGI Symbol;Acc:MGI:3708678]	9.7136	9.7136	3.28	0.267498	1	0	0.09	0	0	0	0.09	0.09	0.1
ENSMUSG00000081911	Mrps36-ps2	7	mitochondrial ribosomal protein S36, pseudogene 2 [Source:MGI Symbol;Acc:MGI:3704298]	9.7136	9.7136	3.28	0.267499	1	0	0.09	0	0	0	0.09	0.09	0.1
ENSMUSG00000061561	Or2z9	8	olfactory receptor family 2 subfamily Z member 9 [Source:MGI Symbol;Acc:MGI:3030207]	9.7136	9.7136	3.28	0.2675	1	0	0.09	0	0	0	0.09	0.09	0.1
ENSMUSG00000047129	1700113H08Rik	10	RIKEN cDNA 1700113H08 gene [Source:MGI Symbol;Acc:MGI:1923890]	9.7136	9.7136	3.28	0.267501	1	0	0.09	0	0	0	0.09	0.09	0.1
ENSMUSG00000093976	Gm8674	13	predicted gene 8674 [Source:MGI Symbol;Acc:MGI:3645762]	9.7136	9.7136	3.28	0.267502	1	0	0.09	0	0	0	0.09	0.09	0.1
ENSMUSG00000040627	Aicda	6	activation-induced cytidine deaminase [Source:MGI Symbol;Acc:MGI:1342279]	9.7136	9.7136	3.28	0.267503	1	0	0.09	0	0	0	0.09	0.09	0.1
ENSMUSG00000091813	Ces2h	8	carboxylesterase 2H [Source:MGI Symbol;Acc:MGI:3648740]	9.7136	9.7136	3.28	0.267503	1	0	0.09	0	0	0	0.09	0.09	0.1
ENSMUSG00000021086	Ccdc175	12	coiled-coil domain containing 175 [Source:MGI Symbol;Acc:MGI:1921186]	9.7136	9.7136	3.28	0.267506	1	0	0.09	0	0	0	0.09	0.09	0.1
ENSMUSG00000095128	Gm5709	3	predicted gene 5709 [Source:MGI Symbol;Acc:MGI:3644280]	9.7136	9.7136	3.28	0.26752	1	0	0.09	0	0	0	0.09	0.09	0.1
ENSMUSG00000116089	Gm7859	15	predicted gene 7859 [Source:MGI Symbol;Acc:MGI:3646834]	9.7136	9.7136	3.28	0.26752	1	0	0.09	0	0	0	0.09	0.09	0.1
ENSMUSG00000116822	Gm41504	16	predicted gene, 41504 [Source:MGI Symbol;Acc:MGI:5624389]	9.7136	9.7136	3.28	0.267521	1	0	0.09	0	0	0	0.09	0.09	0.1
ENSMUSG00000100154	Gm29052	17	predicted gene 29052 [Source:MGI Symbol;Acc:MGI:5579758]	9.7136	9.7136	3.28	0.267524	1	0	0.09	0	0	0	0.09	0.09	0.1
ENSMUSG00002075605	Gm54594	13	predicted gene, 54594 [Source:MGI Symbol;Acc:MGI:6845666]	9.7136	9.7136	3.28	0.267525	1	0	0.09	0	0	0	0.09	0.09	0.1
ENSMUSG00002075090	Gm54492	6	predicted gene, 54492 [Source:MGI Symbol;Acc:MGI:6845464]	9.7136	9.7136	3.28	0.267534	1	0	0.09	0	0	0	0.09	0.09	0.1
ENSMUSG00000121402		8	novel transcript	9.7136	9.7136	3.28	0.267535	1	0	0.09	0	0	0	0.09	0.09	0.1
ENSMUSG00000118342	Gm50255	19	predicted gene, 50255 [Source:MGI Symbol;Acc:MGI:6303075]	9.7136	9.7136	3.28	0.267535	1	0	0.09	0	0	0	0.09	0.09	0.1
ENSMUSG00000118260	Cnn2-ps	19	calponin2, pseudogene [Source:MGI Symbol;Acc:MGI:5010061]	9.7136	9.7136	3.28	0.292049	1	0	0.1	0	0	0	0.09	0	0.2
ENSMUSG00000116423	Gm7085	16	predicted gene 7085 [Source:MGI Symbol;Acc:MGI:3642962]	9.7136	9.7136	3.28	0.29206	1	0	0.1	0	0	0	0.09	0	0.2
ENSMUSG00000115924	Gm19277	15	predicted gene, 19277 [Source:MGI Symbol;Acc:MGI:5011462]	9.7136	9.7136	3.28	0.292068	1	0	0.1	0	0	0	0.09	0	0.2
ENSMUSG00000115740	Gm49042	14	predicted gene, 49042 [Source:MGI Symbol;Acc:MGI:6118416]	9.7136	9.7136	3.28	0.292076	1	0	0.1	0	0	0	0.09	0	0.2
ENSMUSG00002076154	Gm55492	17	predicted gene, 55492 [Source:MGI Symbol;Acc:MGI:6847453]	9.7136	9.7136	3.28	0.292083	1	0	0.1	0	0	0	0.09	0	0.2
ENSMUSG00000110823	Gm36799	9	predicted gene, 36799 [Source:MGI Symbol;Acc:MGI:5595958]	9.7136	9.7136	3.28	0.292086	1	0	0.1	0	0	0	0.09	0	0.2
ENSMUSG00000110474	Gm45848	8	predicted gene 45848 [Source:MGI Symbol;Acc:MGI:5804963]	9.7136	9.7136	3.28	0.292094	1	0	0.1	0	0	0	0.09	0	0.2
ENSMUSG00000029286	Enam	5	enamelin [Source:MGI Symbol;Acc:MGI:1333772]	9.7136	9.7136	3.28	0.292095	1	0	0.1	0	0	0	0.09	0	0.2
ENSMUSG00000101610	Gm7560	1	predicted gene 7560 [Source:MGI Symbol;Acc:MGI:3648484]	9.7136	9.7136	3.28	0.292095	1	0	0.1	0	0	0	0.09	0	0.2
ENSMUSG00000102771	Gm33320	6	predicted gene, 33320 [Source:MGI Symbol;Acc:MGI:5592479]	9.7136	9.7136	3.28	0.292098	1	0	0.1	0	0	0	0.09	0	0.2
ENSMUSG00000099407	1700060O08Rik	12	RIKEN cDNA 1700060O08 gene [Source:MGI Symbol;Acc:MGI:1914585]	9.7136	9.7136	3.28	0.292103	1	0	0.1	0	0	0	0.09	0	0.2
ENSMUSG00000109765	Gm18227	9	predicted gene, 18227 [Source:MGI Symbol;Acc:MGI:5010412]	9.7136	9.7136	3.28	0.292103	1	0	0.1	0	0	0	0.09	0	0.2
ENSMUSG00000103877	Gm21358	13	predicted gene, 21358 [Source:MGI Symbol;Acc:MGI:5434713]	9.7136	9.7136	3.28	0.292105	1	0	0.1	0	0	0	0.09	0	0.2
ENSMUSG00000028707	Dmbx1	4	diencephalon/mesencephalon homeobox 1 [Source:MGI Symbol;Acc:MGI:2153518]	9.7136	9.7136	3.28	0.292106	1	0	0.1	0	0	0	0.09	0	0.2
ENSMUSG00000089929	Bcl2a1b	9	B cell leukemia/lymphoma 2 related protein A1b [Source:MGI Symbol;Acc:MGI:1278326]	9.7136	9.7136	3.28	0.292106	1	0	0.1	0	0	0	0.09	0	0.2
ENSMUSG00000072460	Atp5l-ps1	7	ATP synthase, H+ transporting, mitochondrial F0 complex, subunit G, pseudogene 1 [Source:MGI Symbol;Acc:MGI:2153586]	9.7136	9.7136	3.28	0.292111	1	0	0.1	0	0	0	0.09	0	0.2
ENSMUSG00000070641	Gm16410	X	predicted gene 16410 [Source:MGI Symbol;Acc:MGI:3648382]	9.7136	9.7136	3.28	0.292113	1	0	0.1	0	0	0	0.09	0	0.2
ENSMUSG00000094985	Topaz1	9	testis and ovary specific PAZ domain containing 1 [Source:MGI Symbol;Acc:MGI:3779933]	9.7136	9.7136	3.28	0.292113	1	0	0.1	0	0	0	0.09	0	0.2
ENSMUSG00000048693	Or2a51	6	olfactory receptor family 2 subfamily A member 51 [Source:MGI Symbol;Acc:MGI:3030269]	9.7136	9.7136	3.28	0.292117	1	0	0.1	0	0	0	0.09	0	0.2
ENSMUSG00000018479	Chct1	11	CHD1 helical C-terminal domain containing 1 [Source:MGI Symbol;Acc:MGI:1920884]	9.7136	9.7136	3.28	0.29212	1	0	0.1	0	0	0	0.09	0	0.2
ENSMUSG00000097744	D030040B21Rik	1	RIKEN cDNA D030040B21 gene [Source:MGI Symbol;Acc:MGI:4437728]	9.7136	9.7136	3.28	0.29212	1	0	0.1	0	0	0	0.09	0	0.2
ENSMUSG00000086459	1700030C12Rik	11	RIKEN cDNA 1700030C12 gene [Source:MGI Symbol;Acc:MGI:1919496]	9.7136	9.7136	3.28	0.292123	1	0	0.1	0	0	0	0.09	0	0.2
ENSMUSG00000024223	Armc12	17	armadillo repeat containing 12 [Source:MGI Symbol;Acc:MGI:1914895]	9.7136	9.7136	3.28	0.292125	1	0	0.1	0	0	0	0.09	0	0.2
ENSMUSG00000020940	Efcab15	11	EF-hand calcium binding domain 15 [Source:MGI Symbol;Acc:MGI:1916691]	9.7136	9.7136	3.28	0.292126	1	0	0.1	0	0	0	0.09	0	0.2
ENSMUSG00000055078	Gabra5	7	gamma-aminobutyric acid (GABA) A receptor, subunit alpha 5 [Source:MGI Symbol;Acc:MGI:95617]	9.7136	9.7136	3.28	0.292128	1	0	0.1	0	0	0	0.09	0	0.2
ENSMUSG00000047222	Rnase2a	14	ribonuclease, RNase A family, 2A (liver, eosinophil-derived neurotoxin) [Source:MGI Symbol;Acc:MGI:1890465]	9.7136	9.7136	3.28	0.29213	1	0	0.1	0	0	0	0.09	0	0.2
ENSMUSG00000063998	Vmn1r211	13	vomeronasal 1 receptor 211 [Source:MGI Symbol;Acc:MGI:2159685]	9.7136	9.7136	3.28	0.292133	1	0	0.1	0	0	0	0.09	0	0.2
ENSMUSG00000085858	Gm15831	5	predicted gene 15831 [Source:MGI Symbol;Acc:MGI:3801916]	9.7136	9.7136	3.28	0.29214	1	0	0.1	0	0	0	0.09	0	0.2
ENSMUSG00000080942	Zfp36l1-ps	X	zinc finger protein 36, C3H type-like 1, pseudogene [Source:MGI Symbol;Acc:MGI:3707318]	9.7136	9.7136	3.28	0.292145	1	0	0.1	0	0	0	0.09	0	0.2
ENSMUSG00002076863	Gm55181	10	predicted gene, 55181 [Source:MGI Symbol;Acc:MGI:6846835]	9.7136	9.7136	3.28	0.361896	1	0	0.09	0	0	0	0	0.27	0
ENSMUSG00000120860		19	novel transcript	9.7136	9.7136	3.28	0.361932	1	0	0.09	0	0	0	0	0.27	0
ENSMUSG00000120637		14	novel transcript	9.7136	9.7136	3.28	0.361948	1	0	0.09	0	0	0	0	0.27	0
ENSMUSG00000115430	Gm41300	15	predicted gene, 41300 [Source:MGI Symbol;Acc:MGI:5624185]	9.7136	9.7136	3.28	0.361981	1	0	0.09	0	0	0	0	0.27	0
ENSMUSG00000114703	Gm47776	13	predicted gene, 47776 [Source:MGI Symbol;Acc:MGI:6096937]	9.7136	9.7136	3.28	0.362018	1	0	0.09	0	0	0	0	0.27	0
ENSMUSG00000114538	Gm31517	14	predicted gene, 31517 [Source:MGI Symbol;Acc:MGI:5590676]	9.7136	9.7136	3.28	0.362057	1	0	0.09	0	0	0	0	0.27	0
ENSMUSG00000113860	Gm45949	13	predicted gene, 45949 [Source:MGI Symbol;Acc:MGI:5825586]	9.7136	9.7136	3.28	0.362067	1	0	0.09	0	0	0	0	0.27	0
ENSMUSG00000110363	Gm45576	8	predicted gene 45576 [Source:MGI Symbol;Acc:MGI:5791412]	9.7136	9.7136	3.28	0.362092	1	0	0.09	0	0	0	0	0.27	0
ENSMUSG00000111258	Gm34397	9	predicted gene, 34397 [Source:MGI Symbol;Acc:MGI:5593556]	9.7136	9.7136	3.28	0.362097	1	0	0.09	0	0	0	0	0.27	0
ENSMUSG00000111245	Gm39388	9	predicted gene, 39388 [Source:MGI Symbol;Acc:MGI:5622273]	9.7136	9.7136	3.28	0.362106	1	0	0.09	0	0	0	0	0.27	0
ENSMUSG00000109183	Gm44761	8	predicted gene 44761 [Source:MGI Symbol;Acc:MGI:5753337]	9.7136	9.7136	3.28	0.362119	1	0	0.09	0	0	0	0	0.27	0
ENSMUSG00000107419	Gm38839	6	predicted gene, 38839 [Source:MGI Symbol;Acc:MGI:5621724]	9.7136	9.7136	3.28	0.362141	1	0	0.09	0	0	0	0	0.27	0
ENSMUSG00000106429	Gm10685	3	predicted gene 10685 [Source:MGI Symbol;Acc:MGI:3641752]	9.7136	9.7136	3.28	0.36218	1	0	0.09	0	0	0	0	0.27	0
ENSMUSG00000104934	Igkv11-118	6	immunoglobulin kappa chain variable 11-118 [Source:MGI Symbol;Acc:MGI:5009878]	9.7136	9.7136	3.28	0.362192	1	0	0.09	0	0	0	0	0.27	0
ENSMUSG00000103914	Gm38073	1	predicted gene, 38073 [Source:MGI Symbol;Acc:MGI:5611301]	9.7136	9.7136	3.28	0.362208	1	0	0.09	0	0	0	0	0.27	0
ENSMUSG00000103027	Gm37684	3	predicted gene, 37684 [Source:MGI Symbol;Acc:MGI:5610912]	9.7136	9.7136	3.28	0.362227	1	0	0.09	0	0	0	0	0.27	0
ENSMUSG00000102897	Gm37853	1	predicted gene, 37853 [Source:MGI Symbol;Acc:MGI:5611081]	9.7136	9.7136	3.28	0.36224	1	0	0.09	0	0	0	0	0.27	0
ENSMUSG00000102263	Gm31415	3	predicted gene, 31415 [Source:MGI Symbol;Acc:MGI:5590574]	9.7136	9.7136	3.28	0.362275	1	0	0.09	0	0	0	0	0.27	0
ENSMUSG00000102196	Gm38171	2	predicted gene, 38171 [Source:MGI Symbol;Acc:MGI:5611399]	9.7136	9.7136	3.28	0.362311	1	0	0.09	0	0	0	0	0.27	0
ENSMUSG00000099752	Gm29018	1	predicted gene 29018 [Source:MGI Symbol;Acc:MGI:5579724]	9.7136	9.7136	3.28	0.362324	1	0	0.09	0	0	0	0	0.27	0
ENSMUSG00000096796	1700021P04Rik	19	RIKEN cDNA 1700021P04 gene [Source:MGI Symbol;Acc:MGI:1922771]	9.7136	9.7136	3.28	0.362355	1	0	0.09	0	0	0	0	0.27	0
ENSMUSG00000096039	D830030K20Rik	14	RIKEN cDNA D830030K20 gene [Source:MGI Symbol;Acc:MGI:2443830]	9.7136	9.7136	3.28	0.362373	1	0	0.09	0	0	0	0	0.27	0
ENSMUSG00000093270	Mir5134	17	microRNA 5134 [Source:MGI Symbol;Acc:MGI:4950459]	9.7136	9.7136	3.28	0.362388	1	0	0.09	0	0	0	0	0.27	0
ENSMUSG00000092601	Or11a6-ps1	17	olfactory receptor family 11 subfamily A member 6, pseudogene 1 [Source:MGI Symbol;Acc:MGI:3030594]	9.7136	9.7136	3.28	0.362426	1	0	0.09	0	0	0	0	0.27	0
ENSMUSG00000091686	4930471C04Rik	14	RIKEN cDNA 4930471C04 gene [Source:MGI Symbol;Acc:MGI:1925426]	9.7136	9.7136	3.28	0.362448	1	0	0.09	0	0	0	0	0.27	0
ENSMUSG00000088001	Gm22883	11	predicted gene, 22883 [Source:MGI Symbol;Acc:MGI:5452660]	9.7136	9.7136	3.28	0.362485	1	0	0.09	0	0	0	0	0.27	0
ENSMUSG00000084700	Gm22984	14	predicted gene, 22984 [Source:MGI Symbol;Acc:MGI:5452761]	9.7136	9.7136	3.28	0.362503	1	0	0.09	0	0	0	0	0.27	0
ENSMUSG00000084393	Gm14101	2	predicted gene 14101 [Source:MGI Symbol;Acc:MGI:3651973]	9.7136	9.7136	3.28	0.362533	1	0	0.09	0	0	0	0	0.27	0
ENSMUSG00000084014	Gm7209	X	predicted pseudogene 7209 [Source:MGI Symbol;Acc:MGI:3645245]	9.7136	9.7136	3.28	0.362571	1	0	0.09	0	0	0	0	0.27	0
ENSMUSG00000083894	Gm11489	11	predicted gene 11489 [Source:MGI Symbol;Acc:MGI:3650908]	9.7136	9.7136	3.28	0.362575	1	0	0.09	0	0	0	0	0.27	0
ENSMUSG00000082564	Gm15586	9	predicted gene 15586 [Source:MGI Symbol;Acc:MGI:3783034]	9.7136	9.7136	3.28	0.36261	1	0	0.09	0	0	0	0	0.27	0
ENSMUSG00000081221	Gm14760	X	predicted gene 14760 [Source:MGI Symbol;Acc:MGI:3709612]	9.7136	9.7136	3.28	0.362634	1	0	0.09	0	0	0	0	0.27	0
ENSMUSG00000078355	Ifna16	4	interferon alpha 16 [Source:MGI Symbol;Acc:MGI:3649260]	9.7136	9.7136	3.28	0.362667	1	0	0.09	0	0	0	0	0.27	0
ENSMUSG00000076864	Trdv1	14	T cell receptor delta variable 1 [Source:MGI Symbol;Acc:MGI:3649381]	9.7136	9.7136	3.28	0.362703	1	0	0.09	0	0	0	0	0.27	0
ENSMUSG00000071937	Adam25	8	a disintegrin and metallopeptidase domain 25 (testase 2) [Source:MGI Symbol;Acc:MGI:1345157]	9.7136	9.7136	3.28	0.362729	1	0	0.09	0	0	0	0	0.27	0
ENSMUSG00000065722	Gm26166	3	predicted gene, 26166 [Source:MGI Symbol;Acc:MGI:5455943]	9.7136	9.7136	3.28	0.362761	1	0	0.09	0	0	0	0	0.27	0
ENSMUSG00000062235	Btf3-ps5	7	basic transcription factor 3, pseudogene 5 [Source:MGI Symbol;Acc:MGI:3644965]	9.7136	9.7136	3.28	0.362788	1	0	0.09	0	0	0	0	0.27	0
ENSMUSG00000062103	Or8d2	9	olfactory receptor family 8 subfamily D member 2 [Source:MGI Symbol;Acc:MGI:3030758]	9.7136	9.7136	3.28	0.362821	1	0	0.09	0	0	0	0	0.27	0
ENSMUSG00000048992	Prss32	17	protease, serine 32 [Source:MGI Symbol;Acc:MGI:1917064]	9.7136	9.7136	3.28	0.362856	1	0	0.09	0	0	0	0	0.27	0
ENSMUSG00000046438	Scgb2b24	7	secretoglobin, family 2B, member 24 [Source:MGI Symbol;Acc:MGI:2655741]	9.7136	9.7136	3.28	0.362885	1	0	0.09	0	0	0	0	0.27	0
ENSMUSG00000028738	Tas1r2	4	taste receptor, type 1, member 2 [Source:MGI Symbol;Acc:MGI:1933546]	9.7136	9.7136	3.28	0.362903	1	0	0.09	0	0	0	0	0.27	0
ENSMUSG00000028492	Saxo1	4	stabilizer of axonemal microtubules 1 [Source:MGI Symbol;Acc:MGI:1923061]	9.7136	9.7136	3.28	0.362941	1	0	0.09	0	0	0	0	0.27	0
ENSMUSG00000021056	Tex21	12	testis expressed gene 21 [Source:MGI Symbol;Acc:MGI:1931131]	9.7136	9.7136	3.28	0.362977	1	0	0.09	0	0	0	0	0.27	0
ENSMUSG00002075065	Gm56276	10	predicted gene, 56276 [Source:MGI Symbol;Acc:MGI:6849010]	9.6465	9.6465	3.27	0.289526	1	0	0.09	0	0	0	0.18	0	0.1
ENSMUSG00000114105	Gm47713	12	predicted gene, 47713 [Source:MGI Symbol;Acc:MGI:6096837]	9.6465	9.6465	3.27	0.28953	1	0	0.09	0	0	0	0.18	0	0.1
ENSMUSG00002075620	Gm56115	11	predicted gene, 56115 [Source:MGI Symbol;Acc:MGI:6848689]	9.6465	9.6465	3.27	0.289531	1	0	0.09	0	0	0	0.18	0	0.1
ENSMUSG00000117661	4931439C15Rik	18	RIKEN cDNA 4931439C15 gene [Source:MGI Symbol;Acc:MGI:1921617]	9.6465	9.6465	3.27	0.289534	1	0	0.09	0	0	0	0.18	0	0.1
ENSMUSG00000113728	Gm7622	13	predicted pseudogene 7622 [Source:MGI Symbol;Acc:MGI:3647115]	9.6465	9.6465	3.27	0.289539	1	0	0.09	0	0	0	0.18	0	0.1
ENSMUSG00000101612	Gm7933	1	predicted gene 7933 [Source:MGI Symbol;Acc:MGI:3643452]	9.6465	9.6465	3.27	0.289542	1	0	0.09	0	0	0	0.18	0	0.1
ENSMUSG00000107429	Gm44206	6	predicted gene, 44206 [Source:MGI Symbol;Acc:MGI:5690598]	9.6465	9.6465	3.27	0.289543	1	0	0.09	0	0	0	0.18	0	0.1
ENSMUSG00000117071	Gm9598	17	predicted gene 9598 [Source:MGI Symbol;Acc:MGI:3780006]	9.6465	9.6465	3.27	0.289543	1	0	0.09	0	0	0	0.18	0	0.1
ENSMUSG00002075883	Gm55314	16	predicted gene, 55314 [Source:MGI Symbol;Acc:MGI:6847099]	9.6465	9.6465	3.27	0.289543	1	0	0.09	0	0	0	0.18	0	0.1
ENSMUSG00000107152	Gm43152	5	predicted gene 43152 [Source:MGI Symbol;Acc:MGI:5663289]	9.6465	9.6465	3.27	0.289544	1	0	0.09	0	0	0	0.18	0	0.1
ENSMUSG00000110908	Gm48434	11	predicted gene, 48434 [Source:MGI Symbol;Acc:MGI:6097937]	9.6465	9.6465	3.27	0.289546	1	0	0.09	0	0	0	0.18	0	0.1
ENSMUSG00000084923	Gm15611	5	predicted gene 15611 [Source:MGI Symbol;Acc:MGI:3783057]	9.6465	9.6465	3.27	0.289557	1	0	0.09	0	0	0	0.18	0	0.1
ENSMUSG00000097973	Gm4929	12	predicted gene 4929 [Source:MGI Symbol;Acc:MGI:3645941]	9.6465	9.6465	3.27	0.28956	1	0	0.09	0	0	0	0.18	0	0.1
ENSMUSG00000086910	Gm15755	11	predicted gene 15755 [Source:MGI Symbol;Acc:MGI:3783198]	9.6465	9.6465	3.27	0.289561	1	0	0.09	0	0	0	0.18	0	0.1
ENSMUSG00000115084	Gm49246	15	predicted gene, 49246 [Source:MGI Symbol;Acc:MGI:6118714]	9.6465	9.6465	3.27	0.289561	1	0	0.09	0	0	0	0.18	0	0.1
ENSMUSG00000038199	Iqca1l	5	IQ motif containing with AAA domain 1 like [Source:MGI Symbol;Acc:MGI:3045319]	9.6465	9.6465	3.27	0.289563	1	0	0.09	0	0	0	0.18	0	0.1
ENSMUSG00000103730	Gm38316	14	predicted gene, 38316 [Source:MGI Symbol;Acc:MGI:5611544]	9.6465	9.6465	3.27	0.289563	1	0	0.09	0	0	0	0.18	0	0.1
ENSMUSG00000086795	Gm11579	1	predicted gene 11579 [Source:MGI Symbol;Acc:MGI:3650510]	9.6465	9.6465	3.27	0.289565	1	0	0.09	0	0	0	0.18	0	0.1
ENSMUSG00000000182	Fgf23	6	fibroblast growth factor 23 [Source:MGI Symbol;Acc:MGI:1891427]	9.6465	9.6465	3.27	0.289566	1	0	0.09	0	0	0	0.18	0	0.1
ENSMUSG00000042002	Foxn4	5	forkhead box N4 [Source:MGI Symbol;Acc:MGI:2151057]	9.6465	9.6465	3.27	0.289568	1	0	0.09	0	0	0	0.18	0	0.1
ENSMUSG00000082045	Gm11585	11	predicted gene 11585 [Source:MGI Symbol;Acc:MGI:3651395]	9.6465	9.6465	3.27	0.28957	1	0	0.09	0	0	0	0.18	0	0.1
ENSMUSG00000097831	4930540M05Rik	6	RIKEN cDNA 4930540M05 gene [Source:MGI Symbol;Acc:MGI:2148236]	9.6465	9.6465	3.27	0.28957	1	0	0.09	0	0	0	0.18	0	0.1
ENSMUSG00000068154	Insm1	2	insulinoma-associated 1 [Source:MGI Symbol;Acc:MGI:1859980]	9.6465	9.6465	3.27	0.289577	1	0	0.09	0	0	0	0.18	0	0.1
ENSMUSG00000093649	Gm20614	16	predicted gene 20614 [Source:MGI Symbol;Acc:MGI:5313061]	9.6465	9.6465	3.27	0.289579	1	0	0.09	0	0	0	0.18	0	0.1
ENSMUSG00000087450	Gm13994	2	predicted gene 13994 [Source:MGI Symbol;Acc:MGI:3651835]	9.6465	9.6465	3.27	0.289579	1	0	0.09	0	0	0	0.18	0	0.1
ENSMUSG00000081695	Rpsa-ps5	11	ribosomal protein SA, pseudogene 5 [Source:MGI Symbol;Acc:MGI:3650550]	9.6465	9.6465	3.27	0.289581	1	0	0.09	0	0	0	0.18	0	0.1
ENSMUSG00000051682	Treml4	17	triggering receptor expressed on myeloid cells-like 4 [Source:MGI Symbol;Acc:MGI:1923239]	9.6465	9.6465	3.27	0.289587	1	0	0.09	0	0	0	0.18	0	0.1
ENSMUSG00000076147	Mir694	18	microRNA 694 [Source:MGI Symbol;Acc:MGI:3629943]	9.6465	9.6465	3.27	0.289591	1	0	0.09	0	0	0	0.18	0	0.1
ENSMUSG00000091665	Gm17101	1	predicted gene 17101 [Source:MGI Symbol;Acc:MGI:4937928]	9.6465	9.6465	3.27	0.289593	1	0	0.09	0	0	0	0.18	0	0.1
ENSMUSG00002075975	Gm56231	4	predicted gene, 56231 [Source:MGI Symbol;Acc:MGI:6848920]	9.6465	9.6465	3.27	0.291112	1	0	0.09	0	0	0	0.09	0.18	0
ENSMUSG00000120942		11	novel transcript	9.6465	9.6465	3.27	0.291119	1	0	0.09	0	0	0	0.09	0.18	0
ENSMUSG00000120793		8	novel transcript	9.6465	9.6465	3.27	0.291139	1	0	0.09	0	0	0	0.09	0.18	0
ENSMUSG00000119941		1	novel transcript, antisense to Usp21and KO:Usp21	9.6465	9.6465	3.27	0.291158	1	0	0.09	0	0	0	0.09	0.18	0
ENSMUSG00000118433	Gm50471	4	predicted gene, 50471 [Source:MGI Symbol;Acc:MGI:6324741]	9.6465	9.6465	3.27	0.291173	1	0	0.09	0	0	0	0.09	0.18	0
ENSMUSG00000118154	9330117O12Rik	18	RIKEN cDNA 9330117O12 gene [Source:MGI Symbol;Acc:MGI:5439411]	9.6465	9.6465	3.27	0.291192	1	0	0.09	0	0	0	0.09	0.18	0
ENSMUSG00000117782	Gm18999	19	predicted gene, 18999 [Source:MGI Symbol;Acc:MGI:5011184]	9.6465	9.6465	3.27	0.291198	1	0	0.09	0	0	0	0.09	0.18	0
ENSMUSG00000113462	Gm48248	12	predicted gene, 48248 [Source:MGI Symbol;Acc:MGI:6097660]	9.6465	9.6465	3.27	0.291205	1	0	0.09	0	0	0	0.09	0.18	0
ENSMUSG00000117745	Gm50410	18	predicted gene, 50410 [Source:MGI Symbol;Acc:MGI:6303325]	9.6465	9.6465	3.27	0.291205	1	0	0.09	0	0	0	0.09	0.18	0
ENSMUSG00000110946	Gm47604	9	predicted gene, 47604 [Source:MGI Symbol;Acc:MGI:6096660]	9.6465	9.6465	3.27	0.291214	1	0	0.09	0	0	0	0.09	0.18	0
ENSMUSG00000117148	Vmn1r229	17	vomeronasal 1 receptor 229 [Source:MGI Symbol;Acc:MGI:2159615]	9.6465	9.6465	3.27	0.291215	1	0	0.09	0	0	0	0.09	0.18	0
ENSMUSG00000107312	Gm43229	5	predicted gene 43229 [Source:MGI Symbol;Acc:MGI:5663366]	9.6465	9.6465	3.27	0.291222	1	0	0.09	0	0	0	0.09	0.18	0
ENSMUSG00000106987	Gm42575	5	predicted gene 42575 [Source:MGI Symbol;Acc:MGI:5662712]	9.6465	9.6465	3.27	0.291232	1	0	0.09	0	0	0	0.09	0.18	0
ENSMUSG00000104082	Gm7115	3	predicted gene 7115 [Source:MGI Symbol;Acc:MGI:3646388]	9.6465	9.6465	3.27	0.291249	1	0	0.09	0	0	0	0.09	0.18	0
ENSMUSG00000102718	Gm37761	1	predicted gene, 37761 [Source:MGI Symbol;Acc:MGI:5610989]	9.6465	9.6465	3.27	0.291257	1	0	0.09	0	0	0	0.09	0.18	0
ENSMUSG00000102591	Gm38383	2	predicted gene, 38383 [Source:MGI Symbol;Acc:MGI:5611611]	9.6465	9.6465	3.27	0.291267	1	0	0.09	0	0	0	0.09	0.18	0
ENSMUSG00000101930	Gm5441	12	predicted gene 5441 [Source:MGI Symbol;Acc:MGI:3779489]	9.6465	9.6465	3.27	0.291273	1	0	0.09	0	0	0	0.09	0.18	0
ENSMUSG00000095288	Gm7618	6	predicted pseudogene 7618 [Source:MGI Symbol;Acc:MGI:3644742]	9.6465	9.6465	3.27	0.29128	1	0	0.09	0	0	0	0.09	0.18	0
ENSMUSG00000097031	Gm26820	3	predicted gene, 26820 [Source:MGI Symbol;Acc:MGI:5477314]	9.6465	9.6465	3.27	0.29128	1	0	0.09	0	0	0	0.09	0.18	0
ENSMUSG00000101459	Gm19193	9	predicted gene, 19193 [Source:MGI Symbol;Acc:MGI:5011378]	9.6465	9.6465	3.27	0.29128	1	0	0.09	0	0	0	0.09	0.18	0
ENSMUSG00000073925	Or52u1	7	olfactory receptor family 52 subfamily U member 1 [Source:MGI Symbol;Acc:MGI:3030488]	9.6465	9.6465	3.27	0.291283	1	0	0.09	0	0	0	0.09	0.18	0
ENSMUSG00000093963	Gm21909	1	predicted gene, 21909 [Source:MGI Symbol;Acc:MGI:5434073]	9.6465	9.6465	3.27	0.291287	1	0	0.09	0	0	0	0.09	0.18	0
ENSMUSG00000087010	1700041M05Rik	4	RIKEN cDNA 1700041M05 gene [Source:MGI Symbol;Acc:MGI:1920510]	9.6465	9.6465	3.27	0.291291	1	0	0.09	0	0	0	0.09	0.18	0
ENSMUSG00000065571	Mir326	7	microRNA 326 [Source:MGI Symbol;Acc:MGI:3619338]	9.6465	9.6465	3.27	0.291304	1	0	0.09	0	0	0	0.09	0.18	0
ENSMUSG00000091401	Gm9252	7	predicted gene 9252 [Source:MGI Symbol;Acc:MGI:3645130]	9.6465	9.6465	3.27	0.291304	1	0	0.09	0	0	0	0.09	0.18	0
ENSMUSG00000083553	Gm11989	11	predicted gene 11989 [Source:MGI Symbol;Acc:MGI:3702318]	9.6465	9.6465	3.27	0.291305	1	0	0.09	0	0	0	0.09	0.18	0
ENSMUSG00000067528	Or4d10b	19	olfactory receptor family 4 subfamily D member 10B [Source:MGI Symbol;Acc:MGI:3031258]	9.6465	9.6465	3.27	0.291305	1	0	0.09	0	0	0	0.09	0.18	0
ENSMUSG00000085651	Gm11695	11	predicted gene 11695 [Source:MGI Symbol;Acc:MGI:3649841]	9.6465	9.6465	3.27	0.291306	1	0	0.09	0	0	0	0.09	0.18	0
ENSMUSG00000092596	Gm20490	2	predicted gene 20490 [Source:MGI Symbol;Acc:MGI:5141955]	9.6465	9.6465	3.27	0.291308	1	0	0.09	0	0	0	0.09	0.18	0
ENSMUSG00000086136	Gm12718	4	predicted gene 12718 [Source:MGI Symbol;Acc:MGI:3651516]	9.6465	9.6465	3.27	0.291313	1	0	0.09	0	0	0	0.09	0.18	0
ENSMUSG00000056738	A730036I17Rik	2	RIKEN cDNA A730036I17 gene [Source:MGI Symbol;Acc:MGI:3041182]	9.6465	9.6465	3.27	0.291326	1	0	0.09	0	0	0	0.09	0.18	0
ENSMUSG00000048824	Gm568	4	predicted gene 568 [Source:MGI Symbol;Acc:MGI:2685414]	9.6465	9.6465	3.27	0.291328	1	0	0.09	0	0	0	0.09	0.18	0
ENSMUSG00000045417	Vmn1r230	17	vomeronasal 1 receptor 230 [Source:MGI Symbol;Acc:MGI:2159629]	9.6465	9.6465	3.27	0.291347	1	0	0.09	0	0	0	0.09	0.18	0
ENSMUSG00000022269	Marchf11	15	membrane associated ring-CH-type finger 11 [Source:MGI Symbol;Acc:MGI:3608327]	9.6465	9.6465	3.27	0.291354	1	0	0.09	0	0	0	0.09	0.18	0
ENSMUSG00000029564	4930519G04Rik	5	RIKEN cDNA 4930519G04 gene [Source:MGI Symbol;Acc:MGI:1914843]	9.6465	9.6465	3.27	0.291356	1	0	0.09	0	0	0	0.09	0.18	0
ENSMUSG00000021404	Serpinb9c	13	serine (or cysteine) peptidase inhibitor, clade B, member 9c [Source:MGI Symbol;Acc:MGI:894669]	9.6465	9.6465	3.27	0.291368	1	0	0.09	0	0	0	0.09	0.18	0
ENSMUSG00000027480	Sun5	2	Sad1 and UNC84 domain containing 5 [Source:MGI Symbol;Acc:MGI:1923657]	9.6465	9.6465	3.27	0.291375	1	0	0.09	0	0	0	0.09	0.18	0
ENSMUSG00000020299	4930524B15Rik	11	RIKEN cDNA 4930524B15 gene [Source:MGI Symbol;Acc:MGI:1914842]	9.6465	9.6465	3.27	0.291385	1	0	0.09	0	0	0	0.09	0.18	0
ENSMUSG00000092164	Rergl	6	RERG/RAS-like [Source:MGI Symbol;Acc:MGI:3642998]	9.5798	9.5798	3.26	0.0153434	0.206645	0.02	0.35	0.07	0	0	0.28	0.09	0.68
ENSMUSG00000120469		15	novel transcript	9.5798	9.5798	3.26	0.289433	1	0	0.09	0	0	0	0.18	0.09	0
ENSMUSG00000120559		11	novel transcript	9.5798	9.5798	3.26	0.289435	1	0	0.09	0	0	0	0.18	0.09	0
ENSMUSG00000106658	Gm36548	5	predicted gene, 36548 [Source:MGI Symbol;Acc:MGI:5595707]	9.5798	9.5798	3.26	0.289441	1	0	0.09	0	0	0	0.18	0.09	0
ENSMUSG00000120370		11	novel transcript	9.5798	9.5798	3.26	0.289442	1	0	0.09	0	0	0	0.18	0.09	0
ENSMUSG00000117921	Gm50186	19	predicted gene, 50186 [Source:MGI Symbol;Acc:MGI:6302959]	9.5798	9.5798	3.26	0.289446	1	0	0.09	0	0	0	0.18	0.09	0
ENSMUSG00000086449	9030204H09Rik	2	RIKEN cDNA 9030204H09 gene [Source:MGI Symbol;Acc:MGI:1924915]	9.5798	9.5798	3.26	0.289451	1	0	0.09	0	0	0	0.18	0.09	0
ENSMUSG00000106681	Gm43004	5	predicted gene 43004 [Source:MGI Symbol;Acc:MGI:5663141]	9.5798	9.5798	3.26	0.289451	1	0	0.09	0	0	0	0.18	0.09	0
ENSMUSG00000106673	Gm43374	5	predicted gene 43374 [Source:MGI Symbol;Acc:MGI:5663511]	9.5798	9.5798	3.26	0.289451	1	0	0.09	0	0	0	0.18	0.09	0
ENSMUSG00000092366	Gm17782	17	predicted gene, 17782 [Source:MGI Symbol;Acc:MGI:5009946]	9.5798	9.5798	3.26	0.289457	1	0	0.09	0	0	0	0.18	0.09	0
ENSMUSG00000105045	Rpl9-ps8	3	ribosomal protein L9, pseudogene 8 [Source:MGI Symbol;Acc:MGI:3646987]	9.5798	9.5798	3.26	0.28946	1	0	0.09	0	0	0	0.18	0.09	0
ENSMUSG00000114395	Gm47464	13	predicted gene, 47464 [Source:MGI Symbol;Acc:MGI:6096429]	9.5798	9.5798	3.26	0.28946	1	0	0.09	0	0	0	0.18	0.09	0
ENSMUSG00000087261	Gm15477	5	predicted gene 15477 [Source:MGI Symbol;Acc:MGI:3705209]	9.5798	9.5798	3.26	0.289462	1	0	0.09	0	0	0	0.18	0.09	0
ENSMUSG00000113906	4930529N20Rik	13	RIKEN cDNA 4930529N20 gene [Source:MGI Symbol;Acc:MGI:1922447]	9.5798	9.5798	3.26	0.289462	1	0	0.09	0	0	0	0.18	0.09	0
ENSMUSG00000091745	Gm17098	9	predicted gene 17098 [Source:MGI Symbol;Acc:MGI:4937925]	9.5798	9.5798	3.26	0.289462	1	0	0.09	0	0	0	0.18	0.09	0
ENSMUSG00000116682	Gm49789	17	predicted gene, 49789 [Source:MGI Symbol;Acc:MGI:6215314]	9.5798	9.5798	3.26	0.289465	1	0	0.09	0	0	0	0.18	0.09	0
ENSMUSG00000109593	Gm45431	8	predicted gene 45431 [Source:MGI Symbol;Acc:MGI:5791267]	9.5798	9.5798	3.26	0.289465	1	0	0.09	0	0	0	0.18	0.09	0
ENSMUSG00000103424	Gm37535	1	predicted gene, 37535 [Source:MGI Symbol;Acc:MGI:5610763]	9.5798	9.5798	3.26	0.289468	1	0	0.09	0	0	0	0.18	0.09	0
ENSMUSG00000099631	Gm8641	9	predicted gene 8641 [Source:MGI Symbol;Acc:MGI:3647459]	9.5798	9.5798	3.26	0.289469	1	0	0.09	0	0	0	0.18	0.09	0
ENSMUSG00000100923	Or2y1b	11	olfactory receptor family 2 subfamily Y member 1B [Source:MGI Symbol;Acc:MGI:107598]	9.5798	9.5798	3.26	0.289469	1	0	0.09	0	0	0	0.18	0.09	0
ENSMUSG00000085304	Gm12802	4	predicted gene 12802 [Source:MGI Symbol;Acc:MGI:3649683]	9.5798	9.5798	3.26	0.289469	1	0	0.09	0	0	0	0.18	0.09	0
ENSMUSG00000106766	4933424N20Rik	5	RIKEN cDNA 4933424N20 gene [Source:MGI Symbol;Acc:MGI:1914014]	9.5798	9.5798	3.26	0.28947	1	0	0.09	0	0	0	0.18	0.09	0
ENSMUSG00000081163	Defa-ps12	8	defensin, alpha, pseudogene 12 [Source:MGI Symbol;Acc:MGI:3647175]	9.5798	9.5798	3.26	0.28947	1	0	0.09	0	0	0	0.18	0.09	0
ENSMUSG00000116532	Gm5232	17	predicted gene 5232 [Source:MGI Symbol;Acc:MGI:3646457]	9.5798	9.5798	3.26	0.289471	1	0	0.09	0	0	0	0.18	0.09	0
ENSMUSG00000079295	Klrb1-ps1	6	killer cell lectin-like receptor subfamily B member 1, pseudogene 1 [Source:MGI Symbol;Acc:MGI:3624540]	9.5798	9.5798	3.26	0.289472	1	0	0.09	0	0	0	0.18	0.09	0
ENSMUSG00000090197	Dnaja1-ps	5	DnaJ heat shock protein family (Hsp40) member A1, pseudogene [Source:MGI Symbol;Acc:MGI:1270127]	9.5798	9.5798	3.26	0.289472	1	0	0.09	0	0	0	0.18	0.09	0
ENSMUSG00000113071	Gm6353	12	predicted gene 6353 [Source:MGI Symbol;Acc:MGI:3647819]	9.5798	9.5798	3.26	0.289476	1	0	0.09	0	0	0	0.18	0.09	0
ENSMUSG00000095030	Or10g3b	14	olfactory receptor family 10 subfamily G member 3B [Source:MGI Symbol;Acc:MGI:3031347]	9.5798	9.5798	3.26	0.289482	1	0	0.09	0	0	0	0.18	0.09	0
ENSMUSG00000076903	Traj26	14	T cell receptor alpha joining 26 [Source:MGI Symbol;Acc:MGI:4439742]	9.5798	9.5798	3.26	0.289487	1	0	0.09	0	0	0	0.18	0.09	0
ENSMUSG00000095873	Ang-ps3	14	angiogenin, ribonuclease A family, pseudogene 3 [Source:MGI Symbol;Acc:MGI:3528607]	9.5798	9.5798	3.26	0.28949	1	0	0.09	0	0	0	0.18	0.09	0
ENSMUSG00000074059	Fbxw18	9	F-box and WD-40 domain protein 18 [Source:MGI Symbol;Acc:MGI:3505704]	9.5798	9.5798	3.26	0.289497	1	0	0.09	0	0	0	0.18	0.09	0
ENSMUSG00000076900	Traj29	14	T cell receptor alpha joining 29 [Source:MGI Symbol;Acc:MGI:4439743]	9.5798	9.5798	3.26	0.289502	1	0	0.09	0	0	0	0.18	0.09	0
ENSMUSG00000073007	Tent5d	X	terminal nucleotidyltransferase 5D [Source:MGI Symbol;Acc:MGI:2685223]	9.5798	9.5798	3.26	0.289513	1	0	0.09	0	0	0	0.18	0.09	0
ENSMUSG00000067555	Gm10212	19	predicted pseudogene 10212 [Source:MGI Symbol;Acc:MGI:3641904]	9.5798	9.5798	3.26	0.289516	1	0	0.09	0	0	0	0.18	0.09	0
ENSMUSG00000076892	Traj38	14	T cell receptor alpha joining 38 [Source:MGI Symbol;Acc:MGI:4439594]	9.5798	9.5798	3.26	0.28952	1	0	0.09	0	0	0	0.18	0.09	0
ENSMUSG00000057817	Or5b96	19	olfactory receptor family 5 subfamily B member 96 [Source:MGI Symbol;Acc:MGI:3031280]	9.5798	9.5798	3.26	0.289533	1	0	0.09	0	0	0	0.18	0.09	0
ENSMUSG00000066072	Cyp4a10	4	cytochrome P450, family 4, subfamily a, polypeptide 10 [Source:MGI Symbol;Acc:MGI:88611]	9.5798	9.5798	3.26	0.289537	1	0	0.09	0	0	0	0.18	0.09	0
ENSMUSG00000044994	Or4d10c	19	olfactory receptor family 4 subfamily D member 10C [Source:MGI Symbol;Acc:MGI:3031260]	9.5798	9.5798	3.26	0.289548	1	0	0.09	0	0	0	0.18	0.09	0
ENSMUSG00000053961	Ang5	14	angiogenin, ribonuclease A family, member 5 [Source:MGI Symbol;Acc:MGI:3528599]	9.5798	9.5798	3.26	0.289549	1	0	0.09	0	0	0	0.18	0.09	0
ENSMUSG00000050266	Or52b1	7	olfactory receptor family 52 subfamily B member 1 [Source:MGI Symbol;Acc:MGI:3030524]	9.5798	9.5798	3.26	0.289552	1	0	0.09	0	0	0	0.18	0.09	0
ENSMUSG00000042385	Gzmk	13	granzyme K [Source:MGI Symbol;Acc:MGI:1298232]	9.5798	9.5798	3.26	0.289557	1	0	0.09	0	0	0	0.18	0.09	0
ENSMUSG00000040891	Foxa3	7	forkhead box A3 [Source:MGI Symbol;Acc:MGI:1347477]	9.5798	9.5798	3.26	0.289577	1	0	0.09	0	0	0	0.18	0.09	0
ENSMUSG00000035963	Odf3l2	10	outer dense fiber of sperm tails 3-like 2 [Source:MGI Symbol;Acc:MGI:2686003]	9.5798	9.5798	3.26	0.289595	1	0	0.09	0	0	0	0.18	0.09	0
ENSMUSG00000035191	Rfpl4	7	ret finger protein-like 4 [Source:MGI Symbol;Acc:MGI:2149590]	9.5798	9.5798	3.26	0.289597	1	0	0.09	0	0	0	0.18	0.09	0
ENSMUSG00000035951	Ascl3	7	achaete-scute family bHLH transcription factor 3 [Source:MGI Symbol;Acc:MGI:1928820]	9.5798	9.5798	3.26	0.289604	1	0	0.09	0	0	0	0.18	0.09	0
ENSMUSG00000032110	Acrv1	9	acrosomal vesicle protein 1 [Source:MGI Symbol;Acc:MGI:104590]	9.5798	9.5798	3.26	0.28961	1	0	0.09	0	0	0	0.18	0.09	0
ENSMUSG00000030160	Tmem52b	6	transmembrane protein 52B [Source:MGI Symbol;Acc:MGI:2442838]	9.5798	9.5798	3.26	0.289615	1	0	0.09	0	0	0	0.18	0.09	0
ENSMUSG00000030131	Mug2	6	murinoglobulin 2 [Source:MGI Symbol;Acc:MGI:99836]	9.5798	9.5798	3.26	0.289622	1	0	0.09	0	0	0	0.18	0.09	0
ENSMUSG00000021490	Slc34a1	13	solute carrier family 34 (sodium phosphate), member 1 [Source:MGI Symbol;Acc:MGI:1345284]	9.5798	9.5798	3.26	0.289635	1	0	0.09	0	0	0	0.18	0.09	0
ENSMUSG00000073601	Serpinb3c	1	serine (or cysteine) peptidase inhibitor, clade B, member 3C [Source:MGI Symbol;Acc:MGI:1277952]	9.5137	9.5137	3.25	2.17249e-13	9.38268e-11	0.37	3.62	0.42	0.32	0.36	3.42	2.75	4.69
ENSMUSG00000023078	Cxcl13	5	chemokine (C-X-C motif) ligand 13 [Source:MGI Symbol;Acc:MGI:1888499]	9.5137	9.5137	3.25	6.76393e-13	2.69654e-10	2.09	20.29	1.87	2.34	2.06	35.41	17.05	8.4
ENSMUSG00000042540	Acot5	12	acyl-CoA thioesterase 5 [Source:MGI Symbol;Acc:MGI:2384969]	9.5137	9.5137	3.25	3.09025e-08	3.92366e-06	0.19	1.84	0.07	0.24	0.27	1.48	2.57	1.47
ENSMUSG00000095241	Gm5478	15	predicted pseudogene 5478 [Source:MGI Symbol;Acc:MGI:3646318]	9.5137	9.5137	3.25	7.42262e-08	8.49711e-06	0.16	1.61	0.14	0.16	0.18	2.4	1.15	1.27
ENSMUSG00000060985	Tdrd5	1	tudor domain containing 5 [Source:MGI Symbol;Acc:MGI:2684949]	9.5137	9.5137	3.25	0.000409644	0.0127475	0.09	0.86	0	0	0.27	1.57	0.53	0.49
ENSMUSG00000090894	Or5v1	17	olfactory receptor family 5 subfamily V member 1 [Source:MGI Symbol;Acc:MGI:2177493]	9.5137	9.5137	3.25	0.0124314	0.178469	0.03	0.34	0	0	0.09	0.09	0.53	0.39
ENSMUSG00000108228	6430584L05Rik	6	RIKEN cDNA 6430584L05 gene [Source:MGI Symbol;Acc:MGI:5439415]	9.5137	9.5137	3.25	0.014259	0.195971	0.02	0.33	0.07	0	0	0.28	0.62	0.1
ENSMUSG00000083760	Gm14524	X	predicted gene 14524 [Source:MGI Symbol;Acc:MGI:3705514]	9.5137	9.5137	3.25	0.0154119	0.207105	0.03	0.35	0	0.08	0	0.28	0.09	0.68
ENSMUSG00000120601		1	novel transcript, antisense to Fhl2	9.5137	9.5137	3.25	0.0216565	0.261521	0.03	0.35	0	0	0.09	0.18	0.09	0.78
ENSMUSG00000031364	Grpr	X	gastrin releasing peptide receptor [Source:MGI Symbol;Acc:MGI:95836]	9.4479	9.4479	3.24	0.000480001	0.0144785	0.05	0.59	0.07	0	0.09	0.55	0.62	0.59
ENSMUSG00000112146	Gm46210	10	predicted gene, 46210 [Source:MGI Symbol;Acc:MGI:5825847]	9.4479	9.4479	3.24	0.0065156	0.111764	0.03	0.34	0	0.08	0	0.37	0.36	0.29
ENSMUSG00000104370	Gm37514	10	predicted gene, 37514 [Source:MGI Symbol;Acc:MGI:5610742]	9.4479	9.4479	3.24	0.00652512	0.111776	0.03	0.34	0	0	0.09	0.37	0.36	0.29
ENSMUSG00000058669	Nkx2-9	12	NK2 homeobox 9 [Source:MGI Symbol;Acc:MGI:1270158]	9.4479	9.4479	3.24	0.00742253	0.122298	0.02	0.34	0.07	0	0	0.46	0.36	0.2
ENSMUSG00000109193	Gm39027	7	predicted gene, 39027 [Source:MGI Symbol;Acc:MGI:5621912]	9.4479	9.4479	3.24	0.00744013	0.122446	0.03	0.34	0	0.08	0	0.46	0.36	0.2
ENSMUSG00000001168	Oas1h	5	2'-5' oligoadenylate synthetase 1H [Source:MGI Symbol;Acc:MGI:2180853]	9.4479	9.4479	3.24	0.00987231	0.150444	0.06	0.62	0	0	0.18	1.48	0.09	0.29
ENSMUSG00000085810	Gm16325	3	predicted gene 16325 [Source:MGI Symbol;Acc:MGI:3826549]	9.4479	9.4479	3.24	0.010844	0.161327	0.03	0.35	0	0.08	0	0.46	0.09	0.49
ENSMUSG00002076917	Gm55738	2	predicted gene, 55738 [Source:MGI Symbol;Acc:MGI:6847943]	9.4479	9.4479	3.24	0.363671	1	0	0.09	0	0	0	0.28	0	0
ENSMUSG00002075439	Gm56382	2	predicted gene, 56382 [Source:MGI Symbol;Acc:MGI:6849222]	9.4479	9.4479	3.24	0.363692	1	0	0.09	0	0	0	0.28	0	0
ENSMUSG00002075104	Gm55294	13	predicted gene, 55294 [Source:MGI Symbol;Acc:MGI:6847059]	9.4479	9.4479	3.24	0.36373	1	0	0.09	0	0	0	0.28	0	0
ENSMUSG00000119546	n-R5s194	3	nuclear encoded rRNA 5S 194 [Source:MGI Symbol;Acc:MGI:4422059]	9.4479	9.4479	3.24	0.363757	1	0	0.09	0	0	0	0.28	0	0
ENSMUSG00000121428	Mcpt-ps1	14	mast cell protease, pseudogene 1 [Source:NCBI gene (formerly Entrezgene);Acc:17223]	9.4479	9.4479	3.24	0.363766	1	0	0.09	0	0	0	0.28	0	0
ENSMUSG00000118565	Gm53014	15	predicted gene, 53014 [Source:MGI Symbol;Acc:MGI:6388903]	9.4479	9.4479	3.24	0.363769	1	0	0.09	0	0	0	0.28	0	0
ENSMUSG00000119944		1	novel transcript	9.4479	9.4479	3.24	0.363785	1	0	0.09	0	0	0	0.28	0	0
ENSMUSG00000113553	Gm40932	13	predicted gene, 40932 [Source:MGI Symbol;Acc:MGI:5623817]	9.4479	9.4479	3.24	0.3638	1	0	0.09	0	0	0	0.28	0	0
ENSMUSG00000118318	Vmn1r183	7	vomeronasal 1 receptor 183 [Source:MGI Symbol;Acc:MGI:3033484]	9.4479	9.4479	3.24	0.3638	1	0	0.09	0	0	0	0.28	0	0
ENSMUSG00000111598	Gm47095	9	predicted gene, 47095 [Source:MGI Symbol;Acc:MGI:6095827]	9.4479	9.4479	3.24	0.363835	1	0	0.09	0	0	0	0.28	0	0
ENSMUSG00000111019	Gm39404	9	predicted gene, 39404 [Source:MGI Symbol;Acc:MGI:5622289]	9.4479	9.4479	3.24	0.363847	1	0	0.09	0	0	0	0.28	0	0
ENSMUSG00000110430	Cmtm1	8	CKLF-like MARVEL transmembrane domain containing 1 [Source:MGI Symbol;Acc:MGI:2447159]	9.4479	9.4479	3.24	0.363879	1	0	0.09	0	0	0	0.28	0	0
ENSMUSG00000110059	Or13o1-ps1	7	olfactory receptor family 13 subfamily O member 1, pseudogene 1 [Source:MGI Symbol;Acc:MGI:3030362]	9.4479	9.4479	3.24	0.363909	1	0	0.09	0	0	0	0.28	0	0
ENSMUSG00000109221	Gm9375	7	predicted gene 9375 [Source:MGI Symbol;Acc:MGI:3643024]	9.4479	9.4479	3.24	0.363936	1	0	0.09	0	0	0	0.28	0	0
ENSMUSG00000108757	Gm45202	7	predicted gene 45202 [Source:MGI Symbol;Acc:MGI:5753778]	9.4479	9.4479	3.24	0.363962	1	0	0.09	0	0	0	0.28	0	0
ENSMUSG00000109161	Gm39033	7	predicted gene, 39033 [Source:MGI Symbol;Acc:MGI:5621918]	9.4479	9.4479	3.24	0.363965	1	0	0.09	0	0	0	0.28	0	0
ENSMUSG00000108183	Gm44227	6	predicted gene, 44227 [Source:MGI Symbol;Acc:MGI:5690619]	9.4479	9.4479	3.24	0.363966	1	0	0.09	0	0	0	0.28	0	0
ENSMUSG00000108396	Gm6905	7	predicted gene 6905 [Source:MGI Symbol;Acc:MGI:3644964]	9.4479	9.4479	3.24	0.363994	1	0	0.09	0	0	0	0.28	0	0
ENSMUSG00000107179	Gm43069	5	predicted gene 43069 [Source:MGI Symbol;Acc:MGI:5663206]	9.4479	9.4479	3.24	0.364005	1	0	0.09	0	0	0	0.28	0	0
ENSMUSG00000107108	Gm9936	5	predicted gene 9936 [Source:MGI Symbol;Acc:MGI:3641854]	9.4479	9.4479	3.24	0.36402	1	0	0.09	0	0	0	0.28	0	0
ENSMUSG00000107044	Gm43086	5	predicted gene 43086 [Source:MGI Symbol;Acc:MGI:5663223]	9.4479	9.4479	3.24	0.364047	1	0	0.09	0	0	0	0.28	0	0
ENSMUSG00000103652	Gm37209	3	predicted gene, 37209 [Source:MGI Symbol;Acc:MGI:5610437]	9.4479	9.4479	3.24	0.364054	1	0	0.09	0	0	0	0.28	0	0
ENSMUSG00000102676	Gm37435	1	predicted gene, 37435 [Source:MGI Symbol;Acc:MGI:5610663]	9.4479	9.4479	3.24	0.364095	1	0	0.09	0	0	0	0.28	0	0
ENSMUSG00000102307	Gm38194	1	predicted gene, 38194 [Source:MGI Symbol;Acc:MGI:5611422]	9.4479	9.4479	3.24	0.364126	1	0	0.09	0	0	0	0.28	0	0
ENSMUSG00000100505	Gm13283	4	predicted gene 13283 [Source:MGI Symbol;Acc:MGI:3649573]	9.4479	9.4479	3.24	0.364157	1	0	0.09	0	0	0	0.28	0	0
ENSMUSG00000098705	Gm3428	9	predicted gene 3428 [Source:MGI Symbol;Acc:MGI:3781606]	9.4479	9.4479	3.24	0.364171	1	0	0.09	0	0	0	0.28	0	0
ENSMUSG00000098187	Gm8927	6	predicted gene 8927 [Source:MGI Symbol;Acc:MGI:3643156]	9.4479	9.4479	3.24	0.364188	1	0	0.09	0	0	0	0.28	0	0
ENSMUSG00000094766	Trav7-4	14	T cell receptor alpha variable 7-4 [Source:MGI Symbol;Acc:MGI:3649611]	9.4479	9.4479	3.24	0.3642	1	0	0.09	0	0	0	0.28	0	0
ENSMUSG00000094690	1600014C23Rik	17	RIKEN cDNA 1600014C23 gene [Source:MGI Symbol;Acc:MGI:1919490]	9.4479	9.4479	3.24	0.364236	1	0	0.09	0	0	0	0.28	0	0
ENSMUSG00000093458	Gm20688	15	predicted gene 20688 [Source:MGI Symbol;Acc:MGI:5313135]	9.4479	9.4479	3.24	0.364254	1	0	0.09	0	0	0	0.28	0	0
ENSMUSG00000089667	Gm15914	10	predicted gene 15914 [Source:MGI Symbol;Acc:MGI:3801764]	9.4479	9.4479	3.24	0.364295	1	0	0.09	0	0	0	0.28	0	0
ENSMUSG00000089350	Gm25487	3	predicted gene, 25487 [Source:MGI Symbol;Acc:MGI:5455264]	9.4479	9.4479	3.24	0.364327	1	0	0.09	0	0	0	0.28	0	0
ENSMUSG00000087452	Gm11998	11	predicted gene 11998 [Source:MGI Symbol;Acc:MGI:3650897]	9.4479	9.4479	3.24	0.364364	1	0	0.09	0	0	0	0.28	0	0
ENSMUSG00000087374	Gm15457	1	predicted gene 15457 [Source:MGI Symbol;Acc:MGI:3705190]	9.4479	9.4479	3.24	0.364401	1	0	0.09	0	0	0	0.28	0	0
ENSMUSG00000087070	Gm12505	4	predicted gene 12505 [Source:MGI Symbol;Acc:MGI:3651173]	9.4479	9.4479	3.24	0.364438	1	0	0.09	0	0	0	0.28	0	0
ENSMUSG00000085689	Gm16838	6	predicted gene, 16838 [Source:MGI Symbol;Acc:MGI:4439762]	9.4479	9.4479	3.24	0.364472	1	0	0.09	0	0	0	0.28	0	0
ENSMUSG00000086876	Gm12828	4	predicted gene 12828 [Source:MGI Symbol;Acc:MGI:3650145]	9.4479	9.4479	3.24	0.364476	1	0	0.09	0	0	0	0.28	0	0
ENSMUSG00000085608	Gm16354	2	predicted gene 16354 [Source:MGI Symbol;Acc:MGI:3840116]	9.4479	9.4479	3.24	0.36451	1	0	0.09	0	0	0	0.28	0	0
ENSMUSG00000084665	Gm23214	3	predicted gene, 23214 [Source:MGI Symbol;Acc:MGI:5452991]	9.4479	9.4479	3.24	0.364534	1	0	0.09	0	0	0	0.28	0	0
ENSMUSG00000083637	Gm14754	X	predicted gene 14754 [Source:MGI Symbol;Acc:MGI:3705517]	9.4479	9.4479	3.24	0.364566	1	0	0.09	0	0	0	0.28	0	0
ENSMUSG00000083582	Gm15393	1	predicted gene 15393 [Source:MGI Symbol;Acc:MGI:3705387]	9.4479	9.4479	3.24	0.364597	1	0	0.09	0	0	0	0.28	0	0
ENSMUSG00000083560	Gm14939	X	predicted gene 14939 [Source:MGI Symbol;Acc:MGI:3705770]	9.4479	9.4479	3.24	0.364634	1	0	0.09	0	0	0	0.28	0	0
ENSMUSG00000083498	Gm14172	2	predicted gene 14172 [Source:MGI Symbol;Acc:MGI:3650935]	9.4479	9.4479	3.24	0.364671	1	0	0.09	0	0	0	0.28	0	0
ENSMUSG00000082119	Cyp2j14-ps	4	cytochrome P450, family 2, subfamily j, member 14, pseudogene [Source:MGI Symbol;Acc:MGI:3651954]	9.4479	9.4479	3.24	0.364695	1	0	0.09	0	0	0	0.28	0	0
ENSMUSG00000082115	Gm15490	6	predicted gene 15490 [Source:MGI Symbol;Acc:MGI:3782936]	9.4479	9.4479	3.24	0.364735	1	0	0.09	0	0	0	0.28	0	0
ENSMUSG00000082031	Gm8097	X	predicted gene 8097 [Source:MGI Symbol;Acc:MGI:3645746]	9.4479	9.4479	3.24	0.364741	1	0	0.09	0	0	0	0.28	0	0
ENSMUSG00000081757	Gm13798	2	predicted gene 13798 [Source:MGI Symbol;Acc:MGI:3652036]	9.4479	9.4479	3.24	0.36477	1	0	0.09	0	0	0	0.28	0	0
ENSMUSG00000080762	Gm11879	4	predicted gene 11879 [Source:MGI Symbol;Acc:MGI:3651783]	9.4479	9.4479	3.24	0.364774	1	0	0.09	0	0	0	0.28	0	0
ENSMUSG00000079455	Gm16026	1	predicted pseudogene 16026 [Source:MGI Symbol;Acc:MGI:3783243]	9.4479	9.4479	3.24	0.364803	1	0	0.09	0	0	0	0.28	0	0
ENSMUSG00000077402	Gm25418	18	predicted gene, 25418 [Source:MGI Symbol;Acc:MGI:5455195]	9.4479	9.4479	3.24	0.36484	1	0	0.09	0	0	0	0.28	0	0
ENSMUSG00000077223	Gm22271	19	predicted gene, 22271 [Source:MGI Symbol;Acc:MGI:5452048]	9.4479	9.4479	3.24	0.364881	1	0	0.09	0	0	0	0.28	0	0
ENSMUSG00000076912	Traj17	14	T cell receptor alpha joining 17 [Source:MGI Symbol;Acc:MGI:4440523]	9.4479	9.4479	3.24	0.364919	1	0	0.09	0	0	0	0.28	0	0
ENSMUSG00000076523	Igkv15-103	6	immunoglobulin kappa chain variable 15-103 [Source:MGI Symbol;Acc:MGI:96513]	9.4479	9.4479	3.24	0.364948	1	0	0.09	0	0	0	0.28	0	0
ENSMUSG00000076908	Traj21	14	T cell receptor alpha joining 21 [Source:MGI Symbol;Acc:MGI:4439739]	9.4479	9.4479	3.24	0.36495	1	0	0.09	0	0	0	0.28	0	0
ENSMUSG00000023045	Soat2	15	sterol O-acyltransferase 2 [Source:MGI Symbol;Acc:MGI:1332226]	9.3827	9.3827	3.23	9.51313e-06	0.000563172	0.08	0.84	0.14	0	0.09	1.11	0.62	0.78
ENSMUSG00000085336	Gm11732	11	predicted gene 11732 [Source:MGI Symbol;Acc:MGI:3652087]	9.3827	9.3827	3.23	0.000831006	0.0224525	0.06	0.58	0	0	0.18	0.55	0.8	0.39
ENSMUSG00000049149	Or4c10	2	olfactory receptor family 4 subfamily C member 10 [Source:MGI Symbol;Acc:MGI:3031092]	9.3827	9.3827	3.23	0.000885014	0.0237004	0.06	0.58	0	0.08	0.09	0.65	0.8	0.29
ENSMUSG00000076480	Trbv29	6	T cell receptor beta, variable 29 [Source:MGI Symbol;Acc:MGI:98605]	9.3827	9.3827	3.23	0.364981	1	0	0.09	0	0	0	0.28	0	0
ENSMUSG00000069925	4932416K20Rik	8	RIKEN cDNA 4932416K20 gene [Source:MGI Symbol;Acc:MGI:3045271]	9.3827	9.3827	3.23	0.365006	1	0	0.09	0	0	0	0.28	0	0
ENSMUSG00000069712	Semp2l2b	10	SUMO/sentrin specific peptidase 2-like 2B [Source:MGI Symbol;Acc:MGI:2149738]	9.3827	9.3827	3.23	0.365038	1	0	0.09	0	0	0	0.28	0	0
ENSMUSG00000067750	Khdc1a	1	KH domain containing 1A [Source:MGI Symbol;Acc:MGI:2676610]	9.3827	9.3827	3.23	0.365045	1	0	0.09	0	0	0	0.28	0	0
ENSMUSG00000063394	Or14c40	7	olfactory receptor family 14 subfamily C member 40 [Source:MGI Symbol;Acc:MGI:3030127]	9.3827	9.3827	3.23	0.365066	1	0	0.09	0	0	0	0.28	0	0
ENSMUSG00000056699	Gm5533	1	predicted gene 5533 [Source:MGI Symbol;Acc:MGI:3647595]	9.3827	9.3827	3.23	0.36509	1	0	0.09	0	0	0	0.28	0	0
ENSMUSG00000050844	1700020N01Rik	10	RIKEN cDNA 1700020N01 gene [Source:MGI Symbol;Acc:MGI:1914942]	9.3827	9.3827	3.23	0.3651	1	0	0.09	0	0	0	0.28	0	0
ENSMUSG00000022057	Adamdec1	14	ADAM-like, decysin 1 [Source:MGI Symbol;Acc:MGI:1917650]	9.3827	9.3827	3.23	0.365122	1	0	0.09	0	0	0	0.28	0	0
ENSMUSG00000000617	Grm6	11	glutamate receptor, metabotropic 6 [Source:MGI Symbol;Acc:MGI:1351343]	9.3827	9.3827	3.23	0.36516	1	0	0.09	0	0	0	0.28	0	0
ENSMUSG00000112153	Gm47591	10	predicted gene, 47591 [Source:MGI Symbol;Acc:MGI:6096636]	9.3179	9.3179	3.22	0.0134197	0.188061	0.03	0.34	0	0	0.09	0.65	0.09	0.29
ENSMUSG00000048455	Sprr1b	3	small proline-rich protein 1B [Source:MGI Symbol;Acc:MGI:106659]	9.2535	9.2535	3.21	2.65605e-20	3.29171e-17	12.88	121.19	14.71	15.93	7.99	154.87	71.74	136.95
ENSMUSG00000034438	Gbp8	5	guanylate-binding protein 8 [Source:MGI Symbol;Acc:MGI:1923324]	9.1896	9.1896	3.2	2.55881e-05	0.00129207	1.21	11.58	0.9	1.21	1.53	29.12	3.37	2.25
ENSMUSG00000101517	4732465J04Rik	10	RIKEN cDNA 4732465J04 gene [Source:MGI Symbol;Acc:MGI:3041208]	9.1261	9.1261	3.19	4.21645e-14	2.10856e-11	0.67	6.26	0.9	0.65	0.45	4.35	5.95	8.5
ENSMUSG00000074896	Ifit3	19	interferon-induced protein with tetratricopeptide repeats 3 [Source:MGI Symbol;Acc:MGI:1101055]	9.0005	9.0005	3.17	2.25917e-13	9.68367e-11	3.02	27.77	3.61	1.94	3.5	49.47	16.96	16.9
ENSMUSG00000106915	Gm42655	5	predicted gene 42655 [Source:MGI Symbol;Acc:MGI:5662792]	9.0005	9.0005	3.17	0.107074	0.716591	0.03	0.34	0	0.08	0	1.02	0	0
ENSMUSG00000046354	Defb14	8	defensin beta 14 [Source:MGI Symbol;Acc:MGI:2675345]	8.9383	8.9383	3.16	4.7293e-21	6.41935e-18	1.15	10.48	1.32	0.97	1.17	10.26	8.08	13.09
ENSMUSG00000026822	Lcn2	2	lipocalin 2 [Source:MGI Symbol;Acc:MGI:96757]	8.8766	8.8766	3.15	8.75696e-15	4.83869e-12	1.1	9.87	0.9	1.13	1.26	15.81	6.66	7.13
ENSMUSG00000026645	Olah	2	oleoyl-ACP hydrolase [Source:MGI Symbol;Acc:MGI:2139018]	8.8766	8.8766	3.15	8.8271e-15	4.83869e-12	0.76	6.95	0.69	1.05	0.54	9.15	4.17	7.52
ENSMUSG00002075818	Gm55085	X	predicted gene, 55085 [Source:MGI Symbol;Acc:MGI:6846644]	8.8766	8.8766	3.15	0.0320715	0.339908	0.02	0.31	0.07	0	0	0	0.44	0.49
ENSMUSG00000016194	Hsd11b1	1	hydroxysteroid 11-beta dehydrogenase 1 [Source:MGI Symbol;Acc:MGI:103562]	8.8152	8.8152	3.14	6.68649e-10	1.34696e-07	2.19	19.72	1.87	2.1	2.6	39.85	10.03	9.28
ENSMUSG00000044703	Phf11a	14	PHD finger protein 11A [Source:MGI Symbol;Acc:MGI:1918441]	8.8152	8.8152	3.14	0.00147834	0.0356509	0.06	0.55	0	0	0.18	0.83	0.53	0.29
ENSMUSG00000090303	Vmn2r-ps3	3	vomeronasal 2, receptor, pseudogene 3 [Source:MGI Symbol;Acc:MGI:3757653]	8.7543	8.7543	3.13	0.000120775	0.00467432	0.08	0.78	0	0.24	0	0.74	0.62	0.98
ENSMUSG00000110162	Gm45356	8	predicted gene 45356 [Source:MGI Symbol;Acc:MGI:5791192]	8.7543	8.7543	3.13	0.0170315	0.221931	0.02	0.31	0.07	0	0	0.09	0.44	0.39
ENSMUSG00000101968	1700027A15Rik	1	RIKEN cDNA 1700027A15 gene [Source:MGI Symbol;Acc:MGI:1916699]	8.7543	8.7543	3.13	0.0410328	0.399226	0.03	0.32	0	0	0.09	0	0.27	0.68
ENSMUSG00000050092	Sprr2b	3	small proline-rich protein 2B [Source:MGI Symbol;Acc:MGI:1330352]	8.6939	8.6939	3.12	3.63615e-09	5.82285e-07	0.27	2.59	0.56	0.16	0.09	3.7	2.31	1.76
ENSMUSG00000037942	Crp	1	C-reactive protein, pentraxin-related [Source:MGI Symbol;Acc:MGI:88512]	8.6939	8.6939	3.12	4.66615e-09	7.26811e-07	0.44	3.81	0.28	0.4	0.63	6.29	3.2	1.95
ENSMUSG00000003505	Psg18	7	pregnancy specific beta-1-glycoprotein 18 [Source:MGI Symbol;Acc:MGI:1347251]	8.6939	8.6939	3.12	0.0112506	0.165834	0.02	0.31	0.07	0	0	0.28	0.27	0.39
ENSMUSG00000106498	Gm43032	5	predicted gene 43032 [Source:MGI Symbol;Acc:MGI:5663169]	8.6939	8.6939	3.12	0.0249754	0.287582	0.02	0.3	0.07	0	0	0.18	0.62	0.1
ENSMUSG00000034641	Cd300ld	11	CD300 molecule like family member d [Source:MGI Symbol;Acc:MGI:2442358]	8.6338	8.6338	3.11	2.2264e-12	8.1362e-10	2.07	17.88	2.85	0.49	2.87	17.38	21.13	15.14
ENSMUSG00000074677	Sirpb1c	3	signal-regulatory protein beta 1C [Source:MGI Symbol;Acc:MGI:3807521]	8.6338	8.6338	3.11	3.03859e-10	6.71423e-08	0.32	3.01	0.62	0.16	0.18	3.88	3.11	2.05
ENSMUSG00000113136	Gm19951	12	predicted gene, 19951 [Source:MGI Symbol;Acc:MGI:5012136]	8.6338	8.6338	3.11	0.00542887	0.0972642	0.09	0.8	0	0.08	0.18	1.94	0.18	0.29
ENSMUSG00000083319	Gm11284	13	predicted gene 11284 [Source:MGI Symbol;Acc:MGI:3651654]	8.6338	8.6338	3.11	0.0136338	0.189943	0.03	0.31	0	0	0.09	0.18	0.27	0.49
ENSMUSG00000083245	Gm11185	4	predicted gene 11185 [Source:MGI Symbol;Acc:MGI:3650877]	8.5742	8.5742	3.1	0.0118053	0.17208	0.03	0.31	0	0	0.09	0.37	0.36	0.2
ENSMUSG00002076724	Gm56180	2	predicted gene, 56180 [Source:MGI Symbol;Acc:MGI:6848818]	8.5742	8.5742	3.1	0.0124387	0.17853	0.03	0.31	0	0	0.09	0.46	0.27	0.2
ENSMUSG00000091968	Gm17115	17	predicted gene 17115 [Source:MGI Symbol;Acc:MGI:4937942]	8.5742	8.5742	3.1	0.0129315	0.183222	0.03	0.31	0	0	0.09	0.28	0.44	0.2
ENSMUSG00000067813	Xkr9	1	X-linked Kx blood group related 9 [Source:MGI Symbol;Acc:MGI:2686466]	8.5742	8.5742	3.1	0.0129328	0.183222	0.03	0.31	0	0	0.09	0.28	0.44	0.2
ENSMUSG00000080939	Gm9208	X	predicted gene 9208 [Source:MGI Symbol;Acc:MGI:3648125]	8.5742	8.5742	3.1	0.0268988	0.300855	0.02	0.31	0.07	0	0	0.55	0.27	0.1
ENSMUSG00000099767	Gm28884	1	predicted gene 28884 [Source:MGI Symbol;Acc:MGI:5579590]	8.515	8.515	3.09	0.0269824	0.301556	0.03	0.31	0	0	0.09	0.55	0.27	0.1
ENSMUSG00000104758	Mir691	16	microRNA 691 [Source:MGI Symbol;Acc:MGI:3639287]	8.4561	8.4561	3.08	0.00590519	0.103521	0.06	0.53	0	0	0.18	0.09	0.71	0.78
ENSMUSG00000046108	Il17c	8	interleukin 17C [Source:MGI Symbol;Acc:MGI:2446486]	8.4561	8.4561	3.08	0.0429299	0.409468	0.03	0.3	0	0	0.09	0.55	0.36	0
ENSMUSG00000085055	Gm15958	18	predicted gene 15958 [Source:MGI Symbol;Acc:MGI:3801839]	8.3397	8.3397	3.06	0.000114091	0.00445798	0.08	0.74	0.07	0.16	0	1.11	0.71	0.39
ENSMUSG00000022586	Ly6i	15	lymphocyte antigen 6 complex, locus I [Source:MGI Symbol;Acc:MGI:1888480]	8.3397	8.3397	3.06	0.00289223	0.0603797	0.11	0.99	0.14	0	0.18	2.31	0.27	0.39
ENSMUSG00000059565	Gm5292	5	predicted gene 5292 [Source:MGI Symbol;Acc:MGI:3645663]	8.3397	8.3397	3.06	0.00581906	0.102452	0.08	0.76	0.07	0.08	0.09	1.2	0	1.07
ENSMUSG00000026285	Pdcd1	1	programmed cell death 1 [Source:MGI Symbol;Acc:MGI:104879]	8.2821	8.2821	3.05	8.52336e-10	1.64715e-07	0.31	2.49	0.14	0.24	0.54	3.05	2.57	1.86
ENSMUSG00000026180	Cxcr2	1	chemokine (C-X-C motif) receptor 2 [Source:MGI Symbol;Acc:MGI:105303]	8.2249	8.2249	3.04	1.31313e-15	7.88004e-13	0.96	7.99	1.39	0.4	1.08	6.93	9.23	7.81
ENSMUSG00000034855	Cxcl10	5	chemokine (C-X-C motif) ligand 10 [Source:MGI Symbol;Acc:MGI:1352450]	8.2249	8.2249	3.04	2.36288e-11	6.80331e-09	2.14	17.96	2.29	1.7	2.42	31.44	14.92	7.52
ENSMUSG00000026166	Ccl20	1	chemokine (C-C motif) ligand 20 [Source:MGI Symbol;Acc:MGI:1329031]	8.1681	8.1681	3.03	2.47019e-13	1.05092e-10	0.91	7.62	1.18	0.57	0.99	10.54	7.81	4.49
ENSMUSG00000099812	Gm28515	8	predicted gene 28515 [Source:MGI Symbol;Acc:MGI:5579221]	8.1681	8.1681	3.03	4.77692e-11	1.32198e-08	0.33	2.88	0.49	0.32	0.18	3.79	2.4	2.44
ENSMUSG00000040264	Gbp2b	3	guanylate binding protein 2b [Source:MGI Symbol;Acc:MGI:95666]	8.1117	8.1117	3.02	0.0164167	0.216268	1.66	14.42	2.71	0.57	1.71	42.72	0.36	0.2
ENSMUSG00000031779	Ccl22	8	chemokine (C-C motif) ligand 22 [Source:MGI Symbol;Acc:MGI:1306779]	8.0556	8.0556	3.01	1.03971e-18	9.87876e-16	1.67	13.41	1.53	0.97	2.51	16.64	10.12	13.48
ENSMUSG00000105703	Gm43305	14	predicted gene 43305 [Source:MGI Symbol;Acc:MGI:5663442]	8.0556	8.0556	3.01	7.50197e-07	6.28941e-05	0.47	3.82	0.42	0.65	0.36	2.31	7.28	1.86
ENSMUSG00000035692	Isg15	4	ISG15 ubiquitin-like modifier [Source:MGI Symbol;Acc:MGI:1855694]	8	8	3	6.68352e-08	7.78779e-06	2.63	22.23	4.3	2.34	1.26	44.01	9.59	13.09
ENSMUSG00000119636	Mir3470b	16	microRNA 3470b [Source:MGI Symbol;Acc:MGI:4441435]	8	8	3	0.00225381	0.0499563	0.05	0.5	0	0.16	0	0.46	0.44	0.59
ENSMUSG00000073608	Gal3st2c	1	galactose-3-O-sulfotransferase 2C [Source:MGI Symbol;Acc:MGI:3646771]	8	8	3	0.00511042	0.093199	0.06	0.5	0	0	0.18	0.18	0.62	0.68
ENSMUSG00000026985	Il36b	2	interleukin 36B [Source:MGI Symbol;Acc:MGI:1916927]	7.9447	7.9447	2.99	2.85249e-24	5.0818e-21	7.29	57.22	7.01	5.09	9.78	48.45	57.27	65.94
ENSMUSG00000087093	Gm15486	1	predicted gene 15486 [Source:MGI Symbol;Acc:MGI:3705263]	7.9447	7.9447	2.99	0.00263817	0.0562685	0.08	0.69	0	0.16	0.09	0.55	1.33	0.2
ENSMUSG00000097786	4933429H19Rik	3	RIKEN cDNA 4933429H19 gene [Source:MGI Symbol;Acc:MGI:1918530]	7.9447	7.9447	2.99	0.0105166	0.157567	0.06	0.49	0	0	0.18	0.09	0.8	0.59
ENSMUSG00000046718	Bst2	8	bone marrow stromal cell antigen 2 [Source:MGI Symbol;Acc:MGI:1916800]	7.8899	7.8899	2.98	8.67013e-09	1.28718e-06	3.23	26.14	3.89	2.02	3.77	53.16	13.94	11.33
ENSMUSG00000112858	Rnf212b	14	ring finger protein 212B [Source:MGI Symbol;Acc:MGI:5589964]	7.8899	7.8899	2.98	0.0342816	0.355145	0.03	0.29	0	0.08	0	0.18	0.09	0.59
ENSMUSG00000091020	Gm5828	1	predicted gene 5828 [Source:MGI Symbol;Acc:MGI:3644176]	7.8899	7.8899	2.98	0.0627506	0.5211	0.03	0.29	0	0.08	0	0.18	0	0.68
ENSMUSG00000041481	Serpina3g	12	serine (or cysteine) peptidase inhibitor, clade A, member 3G [Source:MGI Symbol;Acc:MGI:105046]	7.8354	7.8354	2.97	8.86729e-06	0.000529335	0.64	5.32	0.97	0.32	0.63	11.56	2.75	1.66
ENSMUSG00000109145	Gm20744	7	predicted gene, 20744 [Source:MGI Symbol;Acc:MGI:5434100]	7.8354	7.8354	2.97	0.0202947	0.250296	0.02	0.28	0.07	0	0	0.18	0.27	0.39
ENSMUSG00000078872	Gm14401	2	predicted gene 14401 [Source:MGI Symbol;Acc:MGI:3650075]	7.8354	7.8354	2.97	0.0202971	0.250296	0.02	0.28	0.07	0	0	0.18	0.27	0.39
ENSMUSG00000072295	C2cd6	1	C2 calcium dependent domain containing 6 [Source:MGI Symbol;Acc:MGI:1920713]	7.8354	7.8354	2.97	0.0203421	0.25058	0.03	0.28	0	0.08	0	0.18	0.27	0.39
ENSMUSG00000109267	Gm45048	8	predicted gene 45048 [Source:MGI Symbol;Acc:MGI:5753624]	7.8354	7.8354	2.97	0.0232505	0.273748	0.02	0.27	0.07	0	0	0.18	0.44	0.2
ENSMUSG00000070661	Rnf186	4	ring finger protein 186 [Source:MGI Symbol;Acc:MGI:1914075]	7.7812	7.7812	2.96	0.0201122	0.248985	0.03	0.28	0	0	0.09	0.28	0.18	0.39
ENSMUSG00000087279	4930544D05Rik	11	RIKEN cDNA 4930544D05 gene [Source:MGI Symbol;Acc:MGI:2148639]	7.7812	7.7812	2.96	0.0232935	0.274141	0.03	0.27	0	0.08	0	0.18	0.44	0.2
ENSMUSG00000107627	Gm19244	6	predicted gene, 19244 [Source:MGI Symbol;Acc:MGI:5011429]	7.7812	7.7812	2.96	0.0388606	0.385959	0.02	0.28	0.07	0	0	0.46	0.27	0.1
ENSMUSG00000115764	Gm18811	14	predicted gene, 18811 [Source:MGI Symbol;Acc:MGI:5010996]	7.7275	7.7275	2.95	0.000139463	0.00524208	0.11	0.89	0	0.24	0.09	1.11	1.07	0.49
ENSMUSG00000120524		7	novel transcript	7.7275	7.7275	2.95	0.000307367	0.0101287	0.08	0.69	0.07	0.08	0.09	0.65	0.53	0.88
ENSMUSG00000067529	Or4d11	19	olfactory receptor family 4 subfamily D member 11 [Source:MGI Symbol;Acc:MGI:3031257]	7.7275	7.7275	2.95	0.0459731	0.427062	0.02	0.28	0.07	0	0	0.55	0.18	0.1
ENSMUSG00000116324	Gm33696	16	predicted gene, 33696 [Source:MGI Symbol;Acc:MGI:5592855]	7.7275	7.7275	2.95	0.0618545	0.516829	0.02	0.28	0.07	0	0	0.65	0.09	0.1
ENSMUSG00000118467	Gm50481	13	predicted gene, 50481 [Source:MGI Symbol;Acc:MGI:6324754]	7.7275	7.7275	2.95	0.0668224	0.539969	0.03	0.27	0	0.08	0	0.28	0.53	0
ENSMUSG00000070388	Fbxo39	11	F-box protein 39 [Source:MGI Symbol;Acc:MGI:3505735]	7.6741	7.6741	2.94	0.046113	0.427387	0.03	0.28	0	0	0.09	0.55	0.18	0.1
ENSMUSG00000103308	Gm37800	1	predicted gene, 37800 [Source:MGI Symbol;Acc:MGI:5611028]	7.6741	7.6741	2.94	0.0602143	0.508255	0.03	0.27	0	0	0.09	0.18	0.62	0
ENSMUSG00000082082	Gm13230	4	predicted gene 13230 [Source:MGI Symbol;Acc:MGI:3651934]	7.6741	7.6741	2.94	0.0670062	0.540556	0.03	0.27	0	0	0.09	0.28	0.53	0
ENSMUSG00000026770	Il2ra	2	interleukin 2 receptor, alpha chain [Source:MGI Symbol;Acc:MGI:96549]	7.6211	7.6211	2.93	2.9106e-16	1.95212e-13	2.15	16.49	1.74	1.94	2.78	25.15	12.7	11.62
ENSMUSG00000079105	C7	15	complement component 7 [Source:MGI Symbol;Acc:MGI:88235]	7.6211	7.6211	2.93	1.54722e-07	1.61549e-05	1.89	14.1	2.22	1.37	2.06	6.66	28.41	7.23
ENSMUSG00000062007	Hsh2d	8	hematopoietic SH2 domain containing [Source:MGI Symbol;Acc:MGI:2676364]	7.6211	7.6211	2.93	8.51381e-06	0.000511841	0.13	1.08	0.14	0.24	0	1.48	0.98	0.78
ENSMUSG00000024675	Ms4a4c	19	membrane-spanning 4-domains, subfamily A, member 4C [Source:MGI Symbol;Acc:MGI:1927656]	7.5685	7.5685	2.92	1.29989e-12	4.97351e-10	1.65	12.43	0.9	1.54	2.51	19.51	8.7	9.08
ENSMUSG00000067577	A430093F15Rik	19	RIKEN cDNA A430093F15 gene [Source:MGI Symbol;Acc:MGI:2685520]	7.5685	7.5685	2.92	7.7013e-06	0.00047209	0.15	1.28	0.21	0.16	0.09	1.94	0.62	1.27
ENSMUSG00000110338	Gm45584	8	predicted gene 45584 [Source:MGI Symbol;Acc:MGI:5791420]	7.5685	7.5685	2.92	0.00448346	0.0843557	0.05	0.47	0.14	0	0	0.37	0.36	0.68
ENSMUSG00000021322	Aoah	13	acyloxyacyl hydrolase [Source:MGI Symbol;Acc:MGI:1350928]	7.5162	7.5162	2.91	1.12357e-15	6.81422e-13	3.67	27.83	3.05	4.28	3.68	42.25	26.28	14.95
ENSMUSG00000046834	Krt1	15	keratin 1 [Source:MGI Symbol;Acc:MGI:96698]	7.5162	7.5162	2.91	9.23608e-10	1.75513e-07	1152.56	8543.33	1604.22	737.66	1115.81	2946.19	12329.4	10354.4
ENSMUSG00000029236	Nmu	5	neuromedin U [Source:MGI Symbol;Acc:MGI:1860476]	7.5162	7.5162	2.91	0.00851666	0.135264	0.12	1.02	0.35	0	0	0.09	0.71	2.25
ENSMUSG00000043263	Ifi209	1	interferon activated gene 209 [Source:MGI Symbol;Acc:MGI:2138243]	7.4643	7.4643	2.9	1.82424e-13	7.93877e-11	1.75	13.25	1.8	1.29	2.15	21.45	9.41	8.89
ENSMUSG00000097804	Gm16685	3	predicted gene, 16685 [Source:MGI Symbol;Acc:MGI:4439609]	7.4643	7.4643	2.9	3.2956e-06	0.000230809	0.22	1.67	0.14	0.24	0.27	2.87	0.98	1.17
ENSMUSG00000114404	Gm40915	13	predicted gene, 40915 [Source:MGI Symbol;Acc:MGI:5623800]	7.4643	7.4643	2.9	0.00386399	0.0755168	0.05	0.46	0.07	0	0.09	0.37	0.62	0.39
ENSMUSG00000117914	Gm29863	19	predicted gene, 29863 [Source:MGI Symbol;Acc:MGI:5589022]	7.4643	7.4643	2.9	0.00401751	0.0776914	0.05	0.46	0	0.16	0	0.65	0.36	0.39
ENSMUSG00000059606	Rnase2b	14	ribonuclease, RNase A family, 2B (liver, eosinophil-derived neurotoxin) [Source:MGI Symbol;Acc:MGI:1858598]	7.4127	7.4127	2.89	1.90962e-25	3.62885e-22	4.96	37.03	5.97	4.77	4.13	32.82	39.69	38.59
ENSMUSG00000078922	Tgtp1	11	T cell specific GTPase 1 [Source:MGI Symbol;Acc:MGI:98734]	7.4127	7.4127	2.89	0.000887878	0.0237304	0.59	4.65	1.04	0	0.72	10.63	0.98	2.34
ENSMUSG00000086077	Gm14396	2	predicted gene 14396 [Source:MGI Symbol;Acc:MGI:3649369]	7.4127	7.4127	2.89	0.0159306	0.211748	0.05	0.46	0.14	0	0	1.02	0.18	0.2
ENSMUSG00000026068	Il18rap	1	interleukin 18 receptor accessory protein [Source:MGI Symbol;Acc:MGI:1338888]	7.3615	7.3615	2.88	2.52959e-08	3.27748e-06	1.7	12.88	2.08	1.05	1.97	25.15	7.64	5.86
ENSMUSG00000104713	Gbp6	5	guanylate binding protein 6 [Source:MGI Symbol;Acc:MGI:2140937]	7.3615	7.3615	2.88	0.000685783	0.0192023	1.02	7.85	0.97	0.65	1.44	20.8	1.69	1.07
ENSMUSG00000050578	Mmp13	9	matrix metallopeptidase 13 [Source:MGI Symbol;Acc:MGI:1340026]	7.2602	7.2602	2.86	1.5416e-13	6.8128e-11	0.74	5.3	0.42	0.65	1.17	6.1	5.59	4.2
ENSMUSG00000081166	Gm12819	4	predicted gene 12819 [Source:MGI Symbol;Acc:MGI:3652017]	7.21	7.21	2.85	1.44579e-05	0.000805701	0.19	1.4	0.14	0.08	0.36	0.65	1.6	1.95
ENSMUSG00000111118	Gm6545	19	predicted gene 6545 [Source:MGI Symbol;Acc:MGI:3643874]	7.21	7.21	2.85	1.5629e-05	0.000864203	0.43	3.34	0.69	0.32	0.27	6.93	1.33	1.76
ENSMUSG00000031760	Mt3	8	metallothionein 3 [Source:MGI Symbol;Acc:MGI:97173]	7.21	7.21	2.85	0.102866	0.700219	0.02	0.26	0.07	0	0	0.09	0	0.68
ENSMUSG00000032454	Rbp2	9	retinol binding protein 2, cellular [Source:MGI Symbol;Acc:MGI:97877]	7.1602	7.1602	2.84	1.22319e-30	4.64886e-27	7.98	57.24	8.4	7.28	8.26	64.81	56.2	50.7
ENSMUSG00000043873	Chil5	3	chitinase-like 5 [Source:MGI Symbol;Acc:MGI:2676649]	7.1602	7.1602	2.84	4.19897e-06	0.000283289	0.16	1.2	0.14	0.24	0.09	1.57	1.15	0.88
ENSMUSG00000078853	Igtp	11	interferon gamma induced GTPase [Source:MGI Symbol;Acc:MGI:107729]	7.1602	7.1602	2.84	7.61535e-06	0.000467827	5.5	41.12	7.29	4.45	4.76	97.73	12.16	13.48
ENSMUSG00000042265	Trem1	17	triggering receptor expressed on myeloid cells 1 [Source:MGI Symbol;Acc:MGI:1930005]	7.1602	7.1602	2.84	0.000405923	0.0126663	0.16	1.2	0.14	0.08	0.27	0.28	1.07	2.25
ENSMUSG00000044103	Il36g	2	interleukin 36G [Source:MGI Symbol;Acc:MGI:2449929]	7.1107	7.1107	2.83	8.76958e-24	1.51498e-20	8.85	62.88	10.2	6.47	9.87	52.89	67.57	68.18
ENSMUSG00000026358	Rgs1	1	regulator of G-protein signaling 1 [Source:MGI Symbol;Acc:MGI:1354694]	7.1107	7.1107	2.83	4.91278e-15	2.80073e-12	2.41	17.12	1.94	2.43	2.87	23.76	18.02	9.57
ENSMUSG00000029695	Aass	6	aminoadipate-semialdehyde synthase [Source:MGI Symbol;Acc:MGI:1353573]	7.1107	7.1107	2.83	6.20791e-11	1.65377e-08	3.98	27.95	2.71	1.7	7.54	37.72	23.17	22.96
ENSMUSG00000111546	Gm47050	9	predicted gene, 47050 [Source:MGI Symbol;Acc:MGI:6095756]	7.1107	7.1107	2.83	1.03687e-06	8.39641e-05	0.21	1.57	0.28	0.16	0.18	2.22	1.51	0.98
ENSMUSG00000087037	4930432L08Rik	5	RIKEN cDNA 4930432L08 gene [Source:MGI Symbol;Acc:MGI:1921871]	7.1107	7.1107	2.83	0.077827	0.593013	0.02	0.26	0.07	0	0	0.18	0	0.59
ENSMUSG00000053161	Daw1	1	dynein assembly factor with WDR repeat domains 1 [Source:MGI Symbol;Acc:MGI:1923089]	7.1107	7.1107	2.83	0.0787851	0.596811	0.03	0.25	0	0.08	0	0	0.18	0.59
ENSMUSG00000114091	Gm40655	13	predicted gene, 40655 [Source:MGI Symbol;Acc:MGI:5623540]	7.0616	7.0616	2.82	1.9212e-06	0.000142984	0.39	2.79	0.56	0.24	0.36	1.02	3.73	3.61
ENSMUSG00000067795	4930444P10Rik	1	RIKEN cDNA 4930444P10 gene [Source:MGI Symbol;Acc:MGI:1923049]	7.0616	7.0616	2.82	0.0603919	0.509052	0.03	0.25	0	0.08	0	0	0.36	0.39
ENSMUSG00000084760	Gm15472	3	predicted gene 15472 [Source:MGI Symbol;Acc:MGI:3707328]	7.0128	7.0128	2.81	1.08689e-05	0.000632915	0.15	1.16	0.21	0.16	0.09	1.48	1.33	0.68
ENSMUSG00000028965	Tnfrsf9	4	tumor necrosis factor receptor superfamily, member 9 [Source:MGI Symbol;Acc:MGI:1101059]	7.0128	7.0128	2.81	3.97444e-05	0.00185416	0.39	2.91	0.49	0.32	0.36	6.29	0.89	1.56
ENSMUSG00000110617	Gm5910	8	predicted gene 5910 [Source:MGI Symbol;Acc:MGI:3646687]	7.0128	7.0128	2.81	0.00687266	0.116093	0.05	0.43	0.07	0.08	0	0.28	0.62	0.39
ENSMUSG00000111533	Gm39458	9	predicted gene, 39458 [Source:MGI Symbol;Acc:MGI:5622343]	7.0128	7.0128	2.81	0.0389073	0.386221	0.03	0.25	0	0.08	0	0.09	0.36	0.29
ENSMUSG00000090098	Alms1-ps2	6	ALMS1, centrosome and basal body associated, pseudogene 2 [Source:MGI Symbol;Acc:MGI:3779593]	7.0128	7.0128	2.81	0.0445987	0.419906	0.02	0.24	0.07	0	0	0.09	0.44	0.2
ENSMUSG00000120734		7	novel transcript	7.0128	7.0128	2.81	0.064099	0.526534	0.03	0.25	0	0	0.09	0	0.44	0.29
ENSMUSG00000027744	Stoml3	3	stomatin (Epb7.2)-like 3 [Source:MGI Symbol;Acc:MGI:2388072]	7.0128	7.0128	2.81	0.10434	0.706029	0.02	0.24	0.07	0	0	0.18	0.53	0
ENSMUSG00000095609	Gm21188	13	predicted gene, 21188 [Source:MGI Symbol;Acc:MGI:5434543]	6.9644	6.9644	2.8	2.67535e-14	1.37404e-11	1.44	10.08	1.39	1.05	1.88	13.59	10.3	6.35
ENSMUSG00000053044	Cd8b1	6	CD8 antigen, beta chain 1 [Source:MGI Symbol;Acc:MGI:88347]	6.9644	6.9644	2.8	8.60573e-05	0.00352236	0.18	1.36	0.28	0.16	0.09	2.59	0.71	0.78
ENSMUSG00000030325	Klrb1c	6	killer cell lectin-like receptor subfamily B member 1C [Source:MGI Symbol;Acc:MGI:107538]	6.9644	6.9644	2.8	0.000350097	0.0112254	0.1	0.8	0.14	0.08	0.09	1.29	0.8	0.29
ENSMUSG00000052212	Cd177	7	CD177 antigen [Source:MGI Symbol;Acc:MGI:1916141]	6.9644	6.9644	2.8	0.0062579	0.108272	0.06	0.43	0	0.08	0.09	0.65	0.36	0.29
ENSMUSG00000107480	Gm44165	7	predicted gene, 44165 [Source:MGI Symbol;Acc:MGI:5690557]	6.9644	6.9644	2.8	0.0128828	0.182831	0.06	0.43	0	0.08	0.09	0.18	0.8	0.29
ENSMUSG00000031125	3830403N18Rik	X	RIKEN cDNA 3830403N18 gene [Source:MGI Symbol;Acc:MGI:1917941]	6.9644	6.9644	2.8	0.0203716	0.250835	0.05	0.42	0.07	0	0.09	0.28	0.89	0.1
ENSMUSG00000107759	Gm44258	6	predicted gene, 44258 [Source:MGI Symbol;Acc:MGI:5690650]	6.9644	6.9644	2.8	0.0318582	0.338528	0.02	0.25	0.07	0	0	0.28	0.18	0.29
ENSMUSG00000107489	Gm18325	6	predicted gene, 18325 [Source:MGI Symbol;Acc:MGI:5010510]	6.9644	6.9644	2.8	0.0319891	0.339237	0.03	0.25	0	0	0.09	0.28	0.18	0.29
ENSMUSG00000113985	9130015A21Rik	12	RIKEN cDNA 9130015A21 gene [Source:MGI Symbol;Acc:MGI:1918831]	6.9644	6.9644	2.8	0.0319903	0.339237	0.03	0.25	0	0	0.09	0.28	0.18	0.29
ENSMUSG00000105203	4933428P19Rik	10	RIKEN cDNA 4933428P19 gene [Source:MGI Symbol;Acc:MGI:1918479]	6.9644	6.9644	2.8	0.032308	0.341653	0.03	0.25	0	0.08	0	0.18	0.27	0.29
ENSMUSG00000120203		19	novel transcript	6.9644	6.9644	2.8	0.0344447	0.356324	0.03	0.25	0	0.08	0	0.18	0.36	0.2
ENSMUSG00000061489	Or13a19	7	olfactory receptor family 13 subfamily A member 19 [Source:MGI Symbol;Acc:MGI:3030359]	6.9644	6.9644	2.8	0.0344455	0.356324	0.03	0.25	0	0.08	0	0.18	0.36	0.2
ENSMUSG00000044055	Otos	1	otospiralin [Source:MGI Symbol;Acc:MGI:2672814]	6.9644	6.9644	2.8	0.0389884	0.386487	0.03	0.25	0	0	0.09	0.09	0.36	0.29
ENSMUSG00000112662	Gm47922	10	predicted gene, 47922 [Source:MGI Symbol;Acc:MGI:6097178]	6.9644	6.9644	2.8	0.0596043	0.505726	0.02	0.25	0.07	0	0	0.37	0.09	0.29
ENSMUSG00000100209	Gm28793	2	predicted gene 28793 [Source:MGI Symbol;Acc:MGI:5579499]	6.9644	6.9644	2.8	0.0596874	0.50583	0.02	0.24	0.07	0	0	0.28	0.36	0.1
ENSMUSG00000029847	Slc23a4	6	solute carrier family 23 member 4 [Source:MGI Symbol;Acc:MGI:1917272]	6.9163	6.9163	2.79	8.1873e-09	1.22186e-06	0.28	2.07	0.42	0.16	0.27	2.59	1.78	1.86
ENSMUSG00000076928	Trac	14	T cell receptor alpha constant [Source:MGI Symbol;Acc:MGI:4439838]	6.9163	6.9163	2.79	7.04029e-07	5.96374e-05	0.72	5.09	0.76	0.4	0.99	9.8	2.93	2.54
ENSMUSG00000104985	Gm42917	5	predicted gene 42917 [Source:MGI Symbol;Acc:MGI:5663054]	6.9163	6.9163	2.79	0.0652939	0.532371	0.02	0.25	0.07	0	0	0.46	0.18	0.1
ENSMUSG00000115725	4930572G02Rik	14	RIKEN cDNA 4930572G02 gene [Source:MGI Symbol;Acc:MGI:1923193]	6.9163	6.9163	2.79	0.0657492	0.534936	0.03	0.25	0	0.08	0	0.46	0.09	0.2
ENSMUSG00000047298	Kcnv2	19	potassium channel, subfamily V, member 2 [Source:MGI Symbol;Acc:MGI:2670981]	6.9163	6.9163	2.79	0.100459	0.689855	0.02	0.25	0.07	0	0	0.55	0	0.2
ENSMUSG00002076906	Gm55145	18	predicted gene, 55145 [Source:MGI Symbol;Acc:MGI:6846763]	6.9163	6.9163	2.79	0.568071	1	0	0.07	0	0	0	0	0	0.2
ENSMUSG00002076591	Gm55929	3	predicted gene, 55929 [Source:MGI Symbol;Acc:MGI:6848319]	6.9163	6.9163	2.79	0.568105	1	0	0.07	0	0	0	0	0	0.2
ENSMUSG00002076172	Gm55719	2	predicted gene, 55719 [Source:MGI Symbol;Acc:MGI:6847905]	6.9163	6.9163	2.79	0.568115	1	0	0.07	0	0	0	0	0	0.2
ENSMUSG00002076454	Gm54795	12	predicted gene, 54795 [Source:MGI Symbol;Acc:MGI:6846067]	6.9163	6.9163	2.79	0.568116	1	0	0.07	0	0	0	0	0	0.2
ENSMUSG00002075905	Gm22149	12	predicted gene, 22149 [Source:MGI Symbol;Acc:MGI:5451926]	6.9163	6.9163	2.79	0.568133	1	0	0.07	0	0	0	0	0	0.2
ENSMUSG00002075252	Gm55977	5	predicted gene, 55977 [Source:MGI Symbol;Acc:MGI:6848414]	6.9163	6.9163	2.79	0.56816	1	0	0.07	0	0	0	0	0	0.2
ENSMUSG00000121429		10	novel transcript	6.9163	6.9163	2.79	0.568194	1	0	0.07	0	0	0	0	0	0.2
ENSMUSG00000120911		10	novel transcript	6.9163	6.9163	2.79	0.568205	1	0	0.07	0	0	0	0	0	0.2
ENSMUSG00000120531		17	novel transcript	6.9163	6.9163	2.79	0.568234	1	0	0.07	0	0	0	0	0	0.2
ENSMUSG00000119293	Gm24655	10	predicted gene, 24655 [Source:MGI Symbol;Acc:MGI:5454432]	6.9163	6.9163	2.79	0.568238	1	0	0.07	0	0	0	0	0	0.2
ENSMUSG00000118880	Gm23970	2	predicted gene, 23970 [Source:MGI Symbol;Acc:MGI:5453747]	6.9163	6.9163	2.79	0.568252	1	0	0.07	0	0	0	0	0	0.2
ENSMUSG00000118804	Gm25618	17	predicted gene, 25618 [Source:MGI Symbol;Acc:MGI:5455395]	6.9163	6.9163	2.79	0.568286	1	0	0.07	0	0	0	0	0	0.2
ENSMUSG00000118583	Gm52971	1	predicted gene, 52971 [Source:MGI Symbol;Acc:MGI:6388853]	6.9163	6.9163	2.79	0.568314	1	0	0.07	0	0	0	0	0	0.2
ENSMUSG00000118280	Gm41804	19	predicted gene, 41804 [Source:MGI Symbol;Acc:MGI:5624689]	6.9163	6.9163	2.79	0.568325	1	0	0.07	0	0	0	0	0	0.2
ENSMUSG00000118141	Gm4230	18	predicted gene 4230 [Source:MGI Symbol;Acc:MGI:3782406]	6.9163	6.9163	2.79	0.568357	1	0	0.07	0	0	0	0	0	0.2
ENSMUSG00000117846	Gm50118	18	predicted gene, 50118 [Source:MGI Symbol;Acc:MGI:6302859]	6.9163	6.9163	2.79	0.568387	1	0	0.07	0	0	0	0	0	0.2
ENSMUSG00000117650	4933435E02Rik	18	RIKEN cDNA 4933435E02 gene [Source:MGI Symbol;Acc:MGI:1918541]	6.9163	6.9163	2.79	0.568415	1	0	0.07	0	0	0	0	0	0.2
ENSMUSG00000117435	Gm7532	18	predicted gene 7532 [Source:MGI Symbol;Acc:MGI:3644435]	6.9163	6.9163	2.79	0.568443	1	0	0.07	0	0	0	0	0	0.2
ENSMUSG00000117204	C330011F03Rik	17	RIKEN cDNA C330011F03 gene [Source:MGI Symbol;Acc:MGI:5439410]	6.9163	6.9163	2.79	0.568459	1	0	0.07	0	0	0	0	0	0.2
ENSMUSG00000116807	Gm7501	16	predicted gene 7501 [Source:MGI Symbol;Acc:MGI:3643244]	6.9163	6.9163	2.79	0.568487	1	0	0.07	0	0	0	0	0	0.2
ENSMUSG00000116804	Gm5223	17	predicted gene 5223 [Source:MGI Symbol;Acc:MGI:3644871]	6.9163	6.9163	2.79	0.568521	1	0	0.07	0	0	0	0	0	0.2
ENSMUSG00000116699	Gm49631	16	predicted gene, 49631 [Source:MGI Symbol;Acc:MGI:6215058]	6.9163	6.9163	2.79	0.568539	1	0	0.07	0	0	0	0	0	0.2
ENSMUSG00000114693	Gm41177	14	predicted gene, 41177 [Source:MGI Symbol;Acc:MGI:5624062]	6.9163	6.9163	2.79	0.568541	1	0	0.07	0	0	0	0	0	0.2
ENSMUSG00000115993	Zfp42-ps1	15	zinc finger protein 48, pseudogene 1 [Source:MGI Symbol;Acc:MGI:1334259]	6.9163	6.9163	2.79	0.568542	1	0	0.07	0	0	0	0	0	0.2
ENSMUSG00000116520	4930414F18Rik	16	RIKEN cDNA 4930414F18 gene [Source:MGI Symbol;Acc:MGI:1926040]	6.9163	6.9163	2.79	0.568542	1	0	0.07	0	0	0	0	0	0.2
ENSMUSG00000114392	Gm8961	14	predicted gene 8961 [Source:MGI Symbol;Acc:MGI:3642932]	6.9163	6.9163	2.79	0.568566	1	0	0.07	0	0	0	0	0	0.2
ENSMUSG00000113823	Gm270	13	predicted gene 270 [Source:MGI Symbol;Acc:MGI:2685116]	6.9163	6.9163	2.79	0.568589	1	0	0.07	0	0	0	0	0	0.2
ENSMUSG00000114022	Gm17330	12	predicted gene, 17330 [Source:MGI Symbol;Acc:MGI:4936964]	6.9163	6.9163	2.79	0.568591	1	0	0.07	0	0	0	0	0	0.2
ENSMUSG00000113485	Gm48000	13	predicted gene, 48000 [Source:MGI Symbol;Acc:MGI:6097299]	6.9163	6.9163	2.79	0.568597	1	0	0.07	0	0	0	0	0	0.2
ENSMUSG00000113429	Gm20063	12	predicted gene, 20063 [Source:MGI Symbol;Acc:MGI:5012248]	6.9163	6.9163	2.79	0.568602	1	0	0.07	0	0	0	0	0	0.2
ENSMUSG00000113420	Gm7242	12	predicted gene 7242 [Source:MGI Symbol;Acc:MGI:3646636]	6.9163	6.9163	2.79	0.568608	1	0	0.07	0	0	0	0	0	0.2
ENSMUSG00000113821	Gm48234	13	predicted gene, 48234 [Source:MGI Symbol;Acc:MGI:6097642]	6.9163	6.9163	2.79	0.568609	1	0	0.07	0	0	0	0	0	0.2
ENSMUSG00000113009	3732407C23Rik	12	RIKEN cDNA 3732407C23 gene [Source:MGI Symbol;Acc:MGI:1921264]	6.9163	6.9163	2.79	0.568641	1	0	0.07	0	0	0	0	0	0.2
ENSMUSG00000112862	Gm47094	10	predicted gene, 47094 [Source:MGI Symbol;Acc:MGI:6095826]	6.9163	6.9163	2.79	0.568642	1	0	0.07	0	0	0	0	0	0.2
ENSMUSG00000112857	Gm35041	12	predicted gene, 35041 [Source:MGI Symbol;Acc:MGI:5594200]	6.9163	6.9163	2.79	0.568643	1	0	0.07	0	0	0	0	0	0.2
ENSMUSG00000112834	Gm48464	10	predicted gene, 48464 [Source:MGI Symbol;Acc:MGI:6097979]	6.9163	6.9163	2.79	0.568668	1	0	0.07	0	0	0	0	0	0.2
ENSMUSG00000112494	4930444K16Rik	10	RIKEN cDNA 4930444K16 gene [Source:MGI Symbol;Acc:MGI:1923044]	6.9163	6.9163	2.79	0.568692	1	0	0.07	0	0	0	0	0	0.2
ENSMUSG00000112325	Gm48454	10	predicted gene, 48454 [Source:MGI Symbol;Acc:MGI:6097968]	6.9163	6.9163	2.79	0.56872	1	0	0.07	0	0	0	0	0	0.2
ENSMUSG00000112010	Gm48461	10	predicted gene, 48461 [Source:MGI Symbol;Acc:MGI:6097975]	6.9163	6.9163	2.79	0.568746	1	0	0.07	0	0	0	0	0	0.2
ENSMUSG00000110197	Gm45444	7	predicted gene 45444 [Source:MGI Symbol;Acc:MGI:5791280]	6.9163	6.9163	2.79	0.568753	1	0	0.07	0	0	0	0	0	0.2
ENSMUSG00000111484	Gm18587	9	predicted gene, 18587 [Source:MGI Symbol;Acc:MGI:5010772]	6.9163	6.9163	2.79	0.568757	1	0	0.07	0	0	0	0	0	0.2
ENSMUSG00000109870	Gm35850	8	predicted gene, 35850 [Source:MGI Symbol;Acc:MGI:5595009]	6.9163	6.9163	2.79	0.568763	1	0	0.07	0	0	0	0	0	0.2
ENSMUSG00000110752	D730003K21Rik	9	RIKEN cDNA D730003K21 gene [Source:MGI Symbol;Acc:MGI:1925830]	6.9163	6.9163	2.79	0.568775	1	0	0.07	0	0	0	0	0	0.2
ENSMUSG00000109613	Gm45405	8	predicted gene 45405 [Source:MGI Symbol;Acc:MGI:5791241]	6.9163	6.9163	2.79	0.568796	1	0	0.07	0	0	0	0	0	0.2
ENSMUSG00000109402	Gm45040	7	predicted gene 45040 [Source:MGI Symbol;Acc:MGI:5753616]	6.9163	6.9163	2.79	0.568824	1	0	0.07	0	0	0	0	0	0.2
ENSMUSG00000108917	Gm38451	7	predicted gene, 38451 [Source:MGI Symbol;Acc:MGI:5621336]	6.9163	6.9163	2.79	0.568849	1	0	0.07	0	0	0	0	0	0.2
ENSMUSG00000108844	Gm6702	7	predicted gene 6702 [Source:MGI Symbol;Acc:MGI:3643910]	6.9163	6.9163	2.79	0.568852	1	0	0.07	0	0	0	0	0	0.2
ENSMUSG00000108828	Gm34549	7	predicted gene, 34549 [Source:MGI Symbol;Acc:MGI:5593708]	6.9163	6.9163	2.79	0.568879	1	0	0.07	0	0	0	0	0	0.2
ENSMUSG00000107992	Gm44223	6	predicted gene, 44223 [Source:MGI Symbol;Acc:MGI:5690615]	6.9163	6.9163	2.79	0.568888	1	0	0.07	0	0	0	0	0	0.2
ENSMUSG00000108711	Gm38991	7	predicted gene, 38991 [Source:MGI Symbol;Acc:MGI:5621876]	6.9163	6.9163	2.79	0.568903	1	0	0.07	0	0	0	0	0	0.2
ENSMUSG00000107612	Gm44163	6	predicted gene, 44163 [Source:MGI Symbol;Acc:MGI:5690555]	6.9163	6.9163	2.79	0.56891	1	0	0.07	0	0	0	0	0	0.2
ENSMUSG00000107895	1700094M24Rik	6	RIKEN cDNA 1700094M24 gene [Source:MGI Symbol;Acc:MGI:1921554]	6.9163	6.9163	2.79	0.568911	1	0	0.07	0	0	0	0	0	0.2
ENSMUSG00000107580	Gm44124	6	predicted gene, 44124 [Source:MGI Symbol;Acc:MGI:5690516]	6.9163	6.9163	2.79	0.568931	1	0	0.07	0	0	0	0	0	0.2
ENSMUSG00000107452	Gm18215	14	predicted gene, 18215 [Source:MGI Symbol;Acc:MGI:5010400]	6.9163	6.9163	2.79	0.568958	1	0	0.07	0	0	0	0	0	0.2
ENSMUSG00000107434	Gm4640	6	predicted gene 4640 [Source:MGI Symbol;Acc:MGI:3782822]	6.9163	6.9163	2.79	0.568988	1	0	0.07	0	0	0	0	0	0.2
ENSMUSG00000107363	Gm43373	5	predicted gene 43373 [Source:MGI Symbol;Acc:MGI:5663510]	6.9163	6.9163	2.79	0.569019	1	0	0.07	0	0	0	0	0	0.2
ENSMUSG00000107261	Trmt112-ps1	5	tRNA methyltransferase 11-2, pseudogene 1 [Source:MGI Symbol;Acc:MGI:3643840]	6.9163	6.9163	2.79	0.569031	1	0	0.07	0	0	0	0	0	0.2
ENSMUSG00000106011	Gm43833	3	predicted gene 43833 [Source:MGI Symbol;Acc:MGI:5663970]	6.9163	6.9163	2.79	0.569041	1	0	0.07	0	0	0	0	0	0.2
ENSMUSG00000105649	Gm43494	5	predicted gene 43494 [Source:MGI Symbol;Acc:MGI:5663631]	6.9163	6.9163	2.79	0.569071	1	0	0.07	0	0	0	0	0	0.2
ENSMUSG00000105090	Trav15-3	14	T cell receptor alpha variable 15-3 [Source:MGI Symbol;Acc:MGI:5009958]	6.9163	6.9163	2.79	0.569102	1	0	0.07	0	0	0	0	0	0.2
ENSMUSG00000104742	Igkv9-128	6	immunoglobulin kappa chain variable 9-128 [Source:MGI Symbol;Acc:MGI:3809196]	6.9163	6.9163	2.79	0.569125	1	0	0.07	0	0	0	0	0	0.2
ENSMUSG00000104201	4930535G08Rik	1	RIKEN cDNA 4930535G08 gene [Source:MGI Symbol;Acc:MGI:1925283]	6.9163	6.9163	2.79	0.569155	1	0	0.07	0	0	0	0	0	0.2
ENSMUSG00000104157	Gm38101	1	predicted gene, 38101 [Source:MGI Symbol;Acc:MGI:5611329]	6.9163	6.9163	2.79	0.569175	1	0	0.07	0	0	0	0	0	0.2
ENSMUSG00000104033	Gm37773	3	predicted gene, 37773 [Source:MGI Symbol;Acc:MGI:5611001]	6.9163	6.9163	2.79	0.569204	1	0	0.07	0	0	0	0	0	0.2
ENSMUSG00000103947	Gm37345	3	predicted gene, 37345 [Source:MGI Symbol;Acc:MGI:5610573]	6.9163	6.9163	2.79	0.569226	1	0	0.07	0	0	0	0	0	0.2
ENSMUSG00000103345	Gm10723	3	predicted gene 10723 [Source:MGI Symbol;Acc:MGI:3641783]	6.9163	6.9163	2.79	0.569234	1	0	0.07	0	0	0	0	0	0.2
ENSMUSG00000103430	Gm36996	3	predicted gene, 36996 [Source:MGI Symbol;Acc:MGI:5610224]	6.9163	6.9163	2.79	0.569236	1	0	0.07	0	0	0	0	0	0.2
ENSMUSG00000102703	Gm38313	3	predicted gene, 38313 [Source:MGI Symbol;Acc:MGI:5611541]	6.9163	6.9163	2.79	0.569257	1	0	0.07	0	0	0	0	0	0.2
ENSMUSG00000102578	Gm10576	4	predicted gene 10576 [Source:MGI Symbol;Acc:MGI:3642535]	6.9163	6.9163	2.79	0.569286	1	0	0.07	0	0	0	0	0	0.2
ENSMUSG00000102325	Gm37789	1	predicted gene, 37789 [Source:MGI Symbol;Acc:MGI:5611017]	6.9163	6.9163	2.79	0.5693	1	0	0.07	0	0	0	0	0	0.2
ENSMUSG00000102003	Gm28666	7	predicted gene 28666 [Source:MGI Symbol;Acc:MGI:5579372]	6.9163	6.9163	2.79	0.569325	1	0	0.07	0	0	0	0	0	0.2
ENSMUSG00000101838	Gm18800	1	predicted gene, 18800 [Source:MGI Symbol;Acc:MGI:5010985]	6.9163	6.9163	2.79	0.569345	1	0	0.07	0	0	0	0	0	0.2
ENSMUSG00000101921	Gm28825	1	predicted gene 28825 [Source:MGI Symbol;Acc:MGI:5579531]	6.9163	6.9163	2.79	0.569349	1	0	0.07	0	0	0	0	0	0.2
ENSMUSG00000101447	Gm28826	1	predicted gene 28826 [Source:MGI Symbol;Acc:MGI:5579532]	6.9163	6.9163	2.79	0.569378	1	0	0.07	0	0	0	0	0	0.2
ENSMUSG00000101173	Gm29519	1	predicted gene 29519 [Source:MGI Symbol;Acc:MGI:5580225]	6.9163	6.9163	2.79	0.56941	1	0	0.07	0	0	0	0	0	0.2
ENSMUSG00000100510	Hand2os1	8	Hand2, opposite strand 1 [Source:MGI Symbol;Acc:MGI:5578769]	6.9163	6.9163	2.79	0.569436	1	0	0.07	0	0	0	0	0	0.2
ENSMUSG00000098894	Gm27234	9	predicted gene 27234 [Source:MGI Symbol;Acc:MGI:5521077]	6.9163	6.9163	2.79	0.569462	1	0	0.07	0	0	0	0	0	0.2
ENSMUSG00000098291	Mir6973a	17	microRNA 6973a [Source:MGI Symbol;Acc:MGI:5531349]	6.9163	6.9163	2.79	0.569491	1	0	0.07	0	0	0	0	0	0.2
ENSMUSG00000098252	Mir6361	18	microRNA 6361 [Source:MGI Symbol;Acc:MGI:5530994]	6.9163	6.9163	2.79	0.569518	1	0	0.07	0	0	0	0	0	0.2
ENSMUSG00000098012	Gm8907	9	predicted gene 8907 [Source:MGI Symbol;Acc:MGI:3643311]	6.9163	6.9163	2.79	0.569537	1	0	0.07	0	0	0	0	0	0.2
ENSMUSG00000097615	Gm2061	1	predicted gene 2061 [Source:MGI Symbol;Acc:MGI:3780228]	6.9163	6.9163	2.79	0.56955	1	0	0.07	0	0	0	0	0	0.2
ENSMUSG00000096714	Or2ag17	7	olfactory receptor family 2 subfamily AG member 17 [Source:MGI Symbol;Acc:MGI:3030533]	6.9163	6.9163	2.79	0.569577	1	0	0.07	0	0	0	0	0	0.2
ENSMUSG00000096407	Ighv6-5	12	immunoglobulin heavy variable V6-5 [Source:MGI Symbol;Acc:MGI:3647134]	6.9163	6.9163	2.79	0.569598	1	0	0.07	0	0	0	0	0	0.2
ENSMUSG00000095633	Igkv4-58	6	immunoglobulin kappa variable 4-58 [Source:MGI Symbol;Acc:MGI:2685923]	6.9163	6.9163	2.79	0.569611	1	0	0.07	0	0	0	0	0	0.2
ENSMUSG00000095607	Trav5-4	14	T cell receptor alpha variable 5-4 [Source:MGI Symbol;Acc:MGI:1196221]	6.9163	6.9163	2.79	0.569626	1	0	0.07	0	0	0	0	0	0.2
ENSMUSG00000094940	Ighv1-84	12	immunoglobulin heavy variable 1-84 [Source:MGI Symbol;Acc:MGI:3644235]	6.9163	6.9163	2.79	0.569635	1	0	0.07	0	0	0	0	0	0.2
ENSMUSG00000094872	Igkv9-120	6	immunoglobulin kappa chain variable 9-120 [Source:MGI Symbol;Acc:MGI:3647784]	6.9163	6.9163	2.79	0.569663	1	0	0.07	0	0	0	0	0	0.2
ENSMUSG00000090497	Gm17611	13	predicted gene, 17611 [Source:MGI Symbol;Acc:MGI:4937245]	6.9163	6.9163	2.79	0.56968	1	0	0.07	0	0	0	0	0	0.2
ENSMUSG00000090040	Gm16232	3	predicted gene 16232 [Source:MGI Symbol;Acc:MGI:3802113]	6.9163	6.9163	2.79	0.569709	1	0	0.07	0	0	0	0	0	0.2
ENSMUSG00000089927	Gm16539	1	predicted gene 16539 [Source:MGI Symbol;Acc:MGI:4414959]	6.9163	6.9163	2.79	0.569718	1	0	0.07	0	0	0	0	0	0.2
ENSMUSG00000088793	Gm22540	9	predicted gene, 22540 [Source:MGI Symbol;Acc:MGI:5452317]	6.9163	6.9163	2.79	0.569735	1	0	0.07	0	0	0	0	0	0.2
ENSMUSG00000086660	Gm12594	4	predicted gene 12594 [Source:MGI Symbol;Acc:MGI:3649447]	6.9163	6.9163	2.79	0.569742	1	0	0.07	0	0	0	0	0	0.2
ENSMUSG00000087077	Gm12480	4	predicted gene 12480 [Source:MGI Symbol;Acc:MGI:3651952]	6.9163	6.9163	2.79	0.56975	1	0	0.07	0	0	0	0	0	0.2
ENSMUSG00000085926	Gm12299	11	predicted gene 12299 [Source:MGI Symbol;Acc:MGI:3652304]	6.9163	6.9163	2.79	0.56975	1	0	0.07	0	0	0	0	0	0.2
ENSMUSG00000088391	Gm26310	6	predicted gene, 26310 [Source:MGI Symbol;Acc:MGI:5456087]	6.9163	6.9163	2.79	0.569766	1	0	0.07	0	0	0	0	0	0.2
ENSMUSG00000085312	Gm12763	7	predicted gene 12763 [Source:MGI Symbol;Acc:MGI:3649978]	6.9163	6.9163	2.79	0.569782	1	0	0.07	0	0	0	0	0	0.2
ENSMUSG00000085047	Gm13026	4	predicted gene 13026 [Source:MGI Symbol;Acc:MGI:3650881]	6.9163	6.9163	2.79	0.569815	1	0	0.07	0	0	0	0	0	0.2
ENSMUSG00000084766	Gm12714	11	predicted gene 12714 [Source:MGI Symbol;Acc:MGI:3651102]	6.9163	6.9163	2.79	0.569834	1	0	0.07	0	0	0	0	0	0.2
ENSMUSG00000084120	Gm11624	11	predicted gene 11624 [Source:MGI Symbol;Acc:MGI:3649733]	6.9163	6.9163	2.79	0.569846	1	0	0.07	0	0	0	0	0	0.2
ENSMUSG00000084108	Gm15794	5	predicted gene 15794 [Source:MGI Symbol;Acc:MGI:3783236]	6.9163	6.9163	2.79	0.569849	1	0	0.07	0	0	0	0	0	0.2
ENSMUSG00000084097	Gm14922	X	predicted gene 14922 [Source:MGI Symbol;Acc:MGI:3705627]	6.9163	6.9163	2.79	0.569871	1	0	0.07	0	0	0	0	0	0.2
ENSMUSG00000083279	Pex13-ps	2	peroxisomal biogenesis factor 13, pseudogene [Source:MGI Symbol;Acc:MGI:3652047]	6.9163	6.9163	2.79	0.569874	1	0	0.07	0	0	0	0	0	0.2
ENSMUSG00000083451	Gm11445	2	predicted gene 11445 [Source:MGI Symbol;Acc:MGI:3651163]	6.9163	6.9163	2.79	0.569882	1	0	0.07	0	0	0	0	0	0.2
ENSMUSG00000083213	Gm14875	X	predicted gene 14875 [Source:MGI Symbol;Acc:MGI:3841238]	6.9163	6.9163	2.79	0.569904	1	0	0.07	0	0	0	0	0	0.2
ENSMUSG00000083140	Gm5073	X	predicted pseudogene 5073 [Source:MGI Symbol;Acc:MGI:3643718]	6.9163	6.9163	2.79	0.569927	1	0	0.07	0	0	0	0	0	0.2
ENSMUSG00000082782	Gm5319	7	predicted gene 5319 [Source:MGI Symbol;Acc:MGI:3645267]	6.9163	6.9163	2.79	0.56993	1	0	0.07	0	0	0	0	0	0.2
ENSMUSG00000082740	Gm14127	2	predicted gene 14127 [Source:MGI Symbol;Acc:MGI:3652004]	6.9163	6.9163	2.79	0.569944	1	0	0.07	0	0	0	0	0	0.2
ENSMUSG00000082233	Gm6506	15	predicted gene 6506 [Source:MGI Symbol;Acc:MGI:3645107]	6.9163	6.9163	2.79	0.569958	1	0	0.07	0	0	0	0	0	0.2
ENSMUSG00000081874	Gm14983	X	predicted gene 14983 [Source:MGI Symbol;Acc:MGI:3708104]	6.9163	6.9163	2.79	0.569959	1	0	0.07	0	0	0	0	0	0.2
ENSMUSG00000081689	Gm9166	X	predicted gene 9166 [Source:MGI Symbol;Acc:MGI:3648553]	6.9163	6.9163	2.79	0.569962	1	0	0.07	0	0	0	0	0	0.2
ENSMUSG00000079388	2610042L04Rik	14	RIKEN cDNA 2610042L04 gene [Source:MGI Symbol;Acc:MGI:1914305]	6.9163	6.9163	2.79	0.569967	1	0	0.07	0	0	0	0	0	0.2
ENSMUSG00000081229	Lamr1-ps1	2	laminin receptor 1 (ribosomal protein SA), pseudogene 1 [Source:MGI Symbol;Acc:MGI:1930596]	6.9163	6.9163	2.79	0.569967	1	0	0.07	0	0	0	0	0	0.2
ENSMUSG00000078162	Gm2574	3	predicted pseudogene 2574 [Source:MGI Symbol;Acc:MGI:3780741]	6.9163	6.9163	2.79	0.56998	1	0	0.07	0	0	0	0	0	0.2
ENSMUSG00000076889	Traj41	14	T cell receptor alpha joining 41 [Source:MGI Symbol;Acc:MGI:4439845]	6.9163	6.9163	2.79	0.569993	1	0	0.07	0	0	0	0	0	0.2
ENSMUSG00000076522	Igkv16-104	6	immunoglobulin kappa variable 16-104 [Source:MGI Symbol;Acc:MGI:2685913]	6.9163	6.9163	2.79	0.570005	1	0	0.07	0	0	0	0	0	0.2
ENSMUSG00000074261	Erich4	7	glutamate rich 4 [Source:MGI Symbol;Acc:MGI:3646269]	6.9163	6.9163	2.79	0.570018	1	0	0.07	0	0	0	0	0	0.2
ENSMUSG00000074072	Gm10620	8	predicted gene 10620 [Source:MGI Symbol;Acc:MGI:3708792]	6.9163	6.9163	2.79	0.570042	1	0	0.07	0	0	0	0	0	0.2
ENSMUSG00000073966	Or51f5	7	olfactory receptor family 51 subfamily F member 5 [Source:MGI Symbol;Acc:MGI:3030395]	6.9163	6.9163	2.79	0.570053	1	0	0.07	0	0	0	0	0	0.2
ENSMUSG00000073226	Gm10482	5	predicted gene 10482 [Source:MGI Symbol;Acc:MGI:3644444]	6.9163	6.9163	2.79	0.570054	1	0	0.07	0	0	0	0	0	0.2
ENSMUSG00000065204	Gm24610	19	predicted gene, 24610 [Source:MGI Symbol;Acc:MGI:5454387]	6.9163	6.9163	2.79	0.570086	1	0	0.07	0	0	0	0	0	0.2
ENSMUSG00000065872	Gm25681	3	predicted gene, 25681 [Source:MGI Symbol;Acc:MGI:5455458]	6.9163	6.9163	2.79	0.570087	1	0	0.07	0	0	0	0	0	0.2
ENSMUSG00000063895	Nupl1	14	nucleoporin like 1 [Source:MGI Symbol;Acc:MGI:1919094]	6.9163	6.9163	2.79	0.570097	1	0	0.07	0	0	0	0	0	0.2
ENSMUSG00000065658	Gm23102	17	predicted gene, 23102 [Source:MGI Symbol;Acc:MGI:5452879]	6.9163	6.9163	2.79	0.570097	1	0	0.07	0	0	0	0	0	0.2
ENSMUSG00000065309	Gm23244	6	predicted gene, 23244 [Source:MGI Symbol;Acc:MGI:5453021]	6.9163	6.9163	2.79	0.570099	1	0	0.07	0	0	0	0	0	0.2
ENSMUSG00000054360	Bsx	9	brain specific homeobox [Source:MGI Symbol;Acc:MGI:2669849]	6.9163	6.9163	2.79	0.570115	1	0	0.07	0	0	0	0	0	0.2
ENSMUSG00000056061	Gata5os	2	GATA binding protein 5, opposite strand [Source:MGI Symbol;Acc:MGI:3650386]	6.9163	6.9163	2.79	0.570124	1	0	0.07	0	0	0	0	0	0.2
ENSMUSG00000050982	Apol10a	15	apolipoprotein L 10A [Source:MGI Symbol;Acc:MGI:3036238]	6.9163	6.9163	2.79	0.570142	1	0	0.07	0	0	0	0	0	0.2
ENSMUSG00000049476	1700104B16Rik	8	RIKEN cDNA 1700104B16 gene [Source:MGI Symbol;Acc:MGI:1925886]	6.9163	6.9163	2.79	0.570159	1	0	0.07	0	0	0	0	0	0.2
ENSMUSG00000043308	Vmn1r75	7	vomeronasal 1 receptor 75 [Source:MGI Symbol;Acc:MGI:2159645]	6.9163	6.9163	2.79	0.570168	1	0	0.07	0	0	0	0	0	0.2
ENSMUSG00000038805	Six3	17	sine oculis-related homeobox 3 [Source:MGI Symbol;Acc:MGI:102764]	6.9163	6.9163	2.79	0.57018	1	0	0.07	0	0	0	0	0	0.2
ENSMUSG00000037247	Pldi	10	polymorphic derived intron containing [Source:MGI Symbol;Acc:MGI:1920866]	6.9163	6.9163	2.79	0.570207	1	0	0.07	0	0	0	0	0	0.2
ENSMUSG00000030373	Psg28	7	pregnancy-specific beta-1-glycoprotein 28 [Source:MGI Symbol;Acc:MGI:1891360]	6.9163	6.9163	2.79	0.570217	1	0	0.07	0	0	0	0	0	0.2
ENSMUSG00000033831	Fgb	3	fibrinogen beta chain [Source:MGI Symbol;Acc:MGI:99501]	6.9163	6.9163	2.79	0.570222	1	0	0.07	0	0	0	0	0	0.2
ENSMUSG00000035626	Or4e2	14	olfactory receptor family 4 subfamily E member 2 [Source:MGI Symbol;Acc:MGI:3031343]	6.9163	6.9163	2.79	0.570225	1	0	0.07	0	0	0	0	0	0.2
ENSMUSG00000036013	Fam122c	X	family with sequence similarity 122, member C [Source:MGI Symbol;Acc:MGI:1921116]	6.9163	6.9163	2.79	0.570228	1	0	0.07	0	0	0	0	0	0.2
ENSMUSG00000028357	Kif12	4	kinesin family member 12 [Source:MGI Symbol;Acc:MGI:1098232]	6.9163	6.9163	2.79	0.570237	1	0	0.07	0	0	0	0	0	0.2
ENSMUSG00000025774	Crisp4	1	cysteine-rich secretory protein 4 [Source:MGI Symbol;Acc:MGI:1925331]	6.9163	6.9163	2.79	0.570262	1	0	0.07	0	0	0	0	0	0.2
ENSMUSG00000024518	Rax	18	retina and anterior neural fold homeobox [Source:MGI Symbol;Acc:MGI:109632]	6.9163	6.9163	2.79	0.570292	1	0	0.07	0	0	0	0	0	0.2
ENSMUSG00000022583	Ly6f	15	lymphocyte antigen 6 complex, locus F [Source:MGI Symbol;Acc:MGI:109441]	6.9163	6.9163	2.79	0.570311	1	0	0.07	0	0	0	0	0	0.2
ENSMUSG00000022209	Dhrs2	14	dehydrogenase/reductase member 2 [Source:MGI Symbol;Acc:MGI:1918662]	6.9163	6.9163	2.79	0.570323	1	0	0.07	0	0	0	0	0	0.2
ENSMUSG00000021721	Htr1a	13	5-hydroxytryptamine (serotonin) receptor 1A [Source:MGI Symbol;Acc:MGI:96273]	6.9163	6.9163	2.79	0.570351	1	0	0.07	0	0	0	0	0	0.2
ENSMUSG00000012042	4930579F01Rik	3	RIKEN cDNA 4930579F01 gene [Source:MGI Symbol;Acc:MGI:1914991]	6.9163	6.9163	2.79	0.570362	1	0	0.07	0	0	0	0	0	0.2
ENSMUSG00000021545	1700067P10Rik	17	RIKEN cDNA 1700067P10 gene [Source:MGI Symbol;Acc:MGI:1915474]	6.9163	6.9163	2.79	0.570364	1	0	0.07	0	0	0	0	0	0.2
ENSMUSG00000017316	Ppy	11	pancreatic polypeptide [Source:MGI Symbol;Acc:MGI:97753]	6.9163	6.9163	2.79	0.570369	1	0	0.07	0	0	0	0	0	0.2
ENSMUSG00000004341	Gpx6	13	glutathione peroxidase 6 [Source:MGI Symbol;Acc:MGI:1922762]	6.9163	6.9163	2.79	0.57038	1	0	0.07	0	0	0	0	0	0.2
ENSMUSG00000000103	Zfy2	Y	zinc finger protein 2, Y-linked [Source:MGI Symbol;Acc:MGI:99213]	6.9163	6.9163	2.79	0.57041	1	0	0.07	0	0	0	0	0	0.2
ENSMUSG00000101389	Ms4a4a	19	membrane-spanning 4-domains, subfamily A, member 4A [Source:MGI Symbol;Acc:MGI:3643932]	6.8685	6.8685	2.78	8.89481e-19	8.59465e-16	6.2	42.49	7.22	5.01	6.37	46.14	52.92	28.43
ENSMUSG00000030165	Klrd1	6	killer cell lectin-like receptor, subfamily D, member 1 [Source:MGI Symbol;Acc:MGI:1196275]	6.8685	6.8685	2.78	1.79533e-08	2.47222e-06	0.38	2.78	0.42	0.65	0.09	3.98	2.4	1.95
ENSMUSG00000059668	Krt4	15	keratin 4 [Source:MGI Symbol;Acc:MGI:96701]	6.8685	6.8685	2.78	6.9251e-06	0.000431468	0.2	1.5	0.42	0.08	0.09	1.02	1.33	2.15
ENSMUSG00002075831	Gm55549	X	predicted gene, 55549 [Source:MGI Symbol;Acc:MGI:6847567]	6.8685	6.8685	2.78	0.0865432	0.633831	0.03	0.24	0	0.08	0	0.46	0.27	0
ENSMUSG00000058981	Or10j7	1	olfactory receptor family 10 subfamily J member 7 [Source:MGI Symbol;Acc:MGI:3031240]	6.8685	6.8685	2.78	0.0865752	0.633902	0.09	0.59	0	0.08	0.18	0	1.78	0
ENSMUSG00000076448	Mir763	10	microRNA 763 [Source:MGI Symbol;Acc:MGI:3691611]	6.8685	6.8685	2.78	0.0876463	0.638384	0.03	0.25	0	0	0.09	0.46	0	0.29
ENSMUSG00000102037	Bcl2a1a	9	B cell leukemia/lymphoma 2 related protein A1a [Source:MGI Symbol;Acc:MGI:102687]	6.8685	6.8685	2.78	0.126796	0.790088	0.02	0.25	0.07	0	0	0.65	0.09	0
ENSMUSG00000024679	Ms4a6d	19	membrane-spanning 4-domains, subfamily A, member 6D [Source:MGI Symbol;Acc:MGI:1916024]	6.8211	6.8211	2.77	8.25128e-22	1.17599e-18	4.35	29.54	3.89	3.96	5.2	35.13	32.58	20.9
ENSMUSG00000030156	Cd69	6	CD69 antigen [Source:MGI Symbol;Acc:MGI:88343]	6.8211	6.8211	2.77	2.15514e-12	7.92661e-10	0.76	5.28	0.69	1.05	0.54	6.38	5.86	3.61
ENSMUSG00000049758	Or4f62	2	olfactory receptor family 4 subfamily F member 62 [Source:MGI Symbol;Acc:MGI:3031152]	6.8211	6.8211	2.77	3.23683e-07	3.04502e-05	0.23	1.68	0.42	0.08	0.18	1.48	1.6	1.95
ENSMUSG00000064232	Gm5414	15	predicted gene 5414 [Source:MGI Symbol;Acc:MGI:3646939]	6.8211	6.8211	2.77	0.000317021	0.010363	0.15	1.14	0.35	0	0.09	2.13	0.71	0.59
ENSMUSG00002075964	Gm54729	18	predicted gene, 54729 [Source:MGI Symbol;Acc:MGI:6845936]	6.8211	6.8211	2.77	0.00815017	0.130588	0.07	0.57	0.21	0	0	0.28	1.24	0.2
ENSMUSG00000108125	Gm17812	6	predicted gene, 17812 [Source:MGI Symbol;Acc:MGI:5009997]	6.8211	6.8211	2.77	0.0144408	0.197643	0.06	0.43	0	0	0.18	0.74	0.44	0.1
ENSMUSG00000115682	Gm46499	15	predicted gene, 46499 [Source:MGI Symbol;Acc:MGI:5826136]	6.8211	6.8211	2.77	0.523163	1	0	0.06	0	0	0	0	0.09	0.1
ENSMUSG00000118060	4933401L05Rik	18	RIKEN cDNA 4933401L05 gene [Source:MGI Symbol;Acc:MGI:1918301]	6.8211	6.8211	2.77	0.523169	1	0	0.06	0	0	0	0	0.09	0.1
ENSMUSG00000114000	Gm48762	12	predicted gene, 48762 [Source:MGI Symbol;Acc:MGI:6098445]	6.8211	6.8211	2.77	0.523171	1	0	0.06	0	0	0	0	0.09	0.1
ENSMUSG00000112081	Gm9004	10	predicted gene 9004 [Source:MGI Symbol;Acc:MGI:3647162]	6.8211	6.8211	2.77	0.52318	1	0	0.06	0	0	0	0	0.09	0.1
ENSMUSG00000118297	Gm18842	19	predicted gene, 18842 [Source:MGI Symbol;Acc:MGI:5011027]	6.8211	6.8211	2.77	0.523185	1	0	0.06	0	0	0	0	0.09	0.1
ENSMUSG00000112516	Gm47968	10	predicted gene, 47968 [Source:MGI Symbol;Acc:MGI:6097248]	6.8211	6.8211	2.77	0.523185	1	0	0.06	0	0	0	0	0.09	0.1
ENSMUSG00000108980	Gm45155	7	predicted gene 45155 [Source:MGI Symbol;Acc:MGI:5753731]	6.8211	6.8211	2.77	0.523188	1	0	0.06	0	0	0	0	0.09	0.1
ENSMUSG00000111482	Gm47153	9	predicted gene, 47153 [Source:MGI Symbol;Acc:MGI:6095921]	6.8211	6.8211	2.77	0.523189	1	0	0.06	0	0	0	0	0.09	0.1
ENSMUSG00000108783	Gm36546	7	predicted gene, 36546 [Source:MGI Symbol;Acc:MGI:5595705]	6.8211	6.8211	2.77	0.523194	1	0	0.06	0	0	0	0	0.09	0.1
ENSMUSG00000120639		5	novel transcript	6.8211	6.8211	2.77	0.523195	1	0	0.06	0	0	0	0	0.09	0.1
ENSMUSG00000119098	Gm26378	18	predicted gene, 26378 [Source:MGI Symbol;Acc:MGI:5456155]	6.8211	6.8211	2.77	0.523202	1	0	0.06	0	0	0	0	0.09	0.1
ENSMUSG00000108717	Gm44940	7	predicted gene 44940 [Source:MGI Symbol;Acc:MGI:5753516]	6.8211	6.8211	2.77	0.523209	1	0	0.06	0	0	0	0	0.09	0.1
ENSMUSG00000107840	Gm44241	6	predicted gene, 44241 [Source:MGI Symbol;Acc:MGI:5690633]	6.8211	6.8211	2.77	0.523214	1	0	0.06	0	0	0	0	0.09	0.1
ENSMUSG00000107582	Gm44133	6	predicted gene, 44133 [Source:MGI Symbol;Acc:MGI:5690525]	6.8211	6.8211	2.77	0.523222	1	0	0.06	0	0	0	0	0.09	0.1
ENSMUSG00000107192	Gm19583	5	predicted gene, 19583 [Source:MGI Symbol;Acc:MGI:5011768]	6.8211	6.8211	2.77	0.523227	1	0	0.06	0	0	0	0	0.09	0.1
ENSMUSG00000105625	Gm31230	5	predicted gene, 31230 [Source:MGI Symbol;Acc:MGI:5590389]	6.8211	6.8211	2.77	0.523231	1	0	0.06	0	0	0	0	0.09	0.1
ENSMUSG00000060491	4930522H14Rik	4	RIKEN cDNA 4930522H14 gene [Source:MGI Symbol;Acc:MGI:1914896]	6.8211	6.8211	2.77	0.523237	1	0	0.06	0	0	0	0	0.09	0.1
ENSMUSG00000105522	Gm15235	3	predicted gene 15235 [Source:MGI Symbol;Acc:MGI:3705756]	6.8211	6.8211	2.77	0.523237	1	0	0.06	0	0	0	0	0.09	0.1
ENSMUSG00000105399	Mir1843b	1	microRNA 1843b [Source:MGI Symbol;Acc:MGI:4950384]	6.8211	6.8211	2.77	0.523252	1	0	0.06	0	0	0	0	0.09	0.1
ENSMUSG00000054036	Or11m3	15	olfactory receptor family 11 subfamily M member 3 [Source:MGI Symbol;Acc:MGI:3030113]	6.8211	6.8211	2.77	0.523252	1	0	0.06	0	0	0	0	0.09	0.1
ENSMUSG00000063514	Gm6756	18	predicted gene 6756 [Source:MGI Symbol;Acc:MGI:3647509]	6.8211	6.8211	2.77	0.523258	1	0	0.06	0	0	0	0	0.09	0.1
ENSMUSG00000097895	Gm18709	8	predicted gene, 18709 [Source:MGI Symbol;Acc:MGI:5010894]	6.8211	6.8211	2.77	0.523262	1	0	0.06	0	0	0	0	0.09	0.1
ENSMUSG00000105397	Gm43471	3	predicted gene 43471 [Source:MGI Symbol;Acc:MGI:5663608]	6.8211	6.8211	2.77	0.523264	1	0	0.06	0	0	0	0	0.09	0.1
ENSMUSG00000098334	Mir7043	6	microRNA 7043 [Source:MGI Symbol;Acc:MGI:5531158]	6.8211	6.8211	2.77	0.523265	1	0	0.06	0	0	0	0	0.09	0.1
ENSMUSG00000064299	4921528I07Rik	9	RIKEN cDNA 4921528I07 gene [Source:MGI Symbol;Acc:MGI:1924299]	6.8211	6.8211	2.77	0.523265	1	0	0.06	0	0	0	0	0.09	0.1
ENSMUSG00000051182	Or52ac1	7	olfactory receptor family 52 subfamily AC member 1 [Source:MGI Symbol;Acc:MGI:3030489]	6.8211	6.8211	2.77	0.523267	1	0	0.06	0	0	0	0	0.09	0.1
ENSMUSG00000104972	Gm19931	5	predicted gene, 19931 [Source:MGI Symbol;Acc:MGI:5012116]	6.8211	6.8211	2.77	0.523267	1	0	0.06	0	0	0	0	0.09	0.1
ENSMUSG00000066273	Or51a39	7	olfactory receptor family 51 subfamily A member 39 [Source:MGI Symbol;Acc:MGI:109302]	6.8211	6.8211	2.77	0.523268	1	0	0.06	0	0	0	0	0.09	0.1
ENSMUSG00000098316	Mir7683	1	microRNA 7683 [Source:MGI Symbol;Acc:MGI:5531332]	6.8211	6.8211	2.77	0.523268	1	0	0.06	0	0	0	0	0.09	0.1
ENSMUSG00000098734	Mir6335	2	microRNA 6335 [Source:MGI Symbol;Acc:MGI:5531218]	6.8211	6.8211	2.77	0.523272	1	0	0.06	0	0	0	0	0.09	0.1
ENSMUSG00000104083	Gm29739	3	predicted gene, 29739 [Source:MGI Symbol;Acc:MGI:5588898]	6.8211	6.8211	2.77	0.523273	1	0	0.06	0	0	0	0	0.09	0.1
ENSMUSG00000071909	Nutm2	13	NUT family member 2 [Source:MGI Symbol;Acc:MGI:2685652]	6.8211	6.8211	2.77	0.523273	1	0	0.06	0	0	0	0	0.09	0.1
ENSMUSG00000097268	Gm26805	1	predicted gene, 26805 [Source:MGI Symbol;Acc:MGI:5477299]	6.8211	6.8211	2.77	0.523274	1	0	0.06	0	0	0	0	0.09	0.1
ENSMUSG00000066672	Or10x1	1	olfactory receptor family 10 subfamily X member 1 [Source:MGI Symbol;Acc:MGI:3030251]	6.8211	6.8211	2.77	0.523275	1	0	0.06	0	0	0	0	0.09	0.1
ENSMUSG00000104560	Gm8115	5	predicted gene 8115 [Source:MGI Symbol;Acc:MGI:3648794]	6.8211	6.8211	2.77	0.523276	1	0	0.06	0	0	0	0	0.09	0.1
ENSMUSG00000099488	Gm19774	18	predicted gene, 19774 [Source:MGI Symbol;Acc:MGI:5011959]	6.8211	6.8211	2.77	0.52328	1	0	0.06	0	0	0	0	0.09	0.1
ENSMUSG00000079528	Clnkos	5	cytokine-dependent hematopoietic cell linker, opposite strand [Source:MGI Symbol;Acc:MGI:1922786]	6.8211	6.8211	2.77	0.52328	1	0	0.06	0	0	0	0	0.09	0.1
ENSMUSG00000094286	Gm12424	4	predicted gene 12424 [Source:MGI Symbol;Acc:MGI:3650991]	6.8211	6.8211	2.77	0.523284	1	0	0.06	0	0	0	0	0.09	0.1
ENSMUSG00000050134	Or6n2	1	olfactory receptor family 6 subfamily N member 2 [Source:MGI Symbol;Acc:MGI:3030264]	6.8211	6.8211	2.77	0.523285	1	0	0.06	0	0	0	0	0.09	0.1
ENSMUSG00000076142	Mir711	9	microRNA 711 [Source:MGI Symbol;Acc:MGI:3629883]	6.8211	6.8211	2.77	0.523285	1	0	0.06	0	0	0	0	0.09	0.1
ENSMUSG00000085740	4930505K14Rik	5	RIKEN cDNA 4930505K14 gene [Source:MGI Symbol;Acc:MGI:1925265]	6.8211	6.8211	2.77	0.523289	1	0	0.06	0	0	0	0	0.09	0.1
ENSMUSG00000083613	Pou2f3-rs1	1	POU domain, class 2, transcription factor 3, related sequence 1 [Source:MGI Symbol;Acc:MGI:103144]	6.8211	6.8211	2.77	0.523291	1	0	0.06	0	0	0	0	0.09	0.1
ENSMUSG00000085510	Mir217hg	11	microRNA 217 host gene [Source:MGI Symbol;Acc:MGI:3650549]	6.8211	6.8211	2.77	0.523291	1	0	0.06	0	0	0	0	0.09	0.1
ENSMUSG00000085151	1110018N20Rik	2	RIKEN cDNA 1110018N20 gene [Source:MGI Symbol;Acc:MGI:1915753]	6.8211	6.8211	2.77	0.523293	1	0	0.06	0	0	0	0	0.09	0.1
ENSMUSG00000073998	Or2at4	7	olfactory receptor family 2 subfamily AT member 4 [Source:MGI Symbol;Acc:MGI:3030354]	6.8211	6.8211	2.77	0.523297	1	0	0.06	0	0	0	0	0.09	0.1
ENSMUSG00000048626	Klf17	4	Kruppel-like factor 17 [Source:MGI Symbol;Acc:MGI:2181068]	6.8211	6.8211	2.77	0.5233	1	0	0.06	0	0	0	0	0.09	0.1
ENSMUSG00000048752	Prss50	9	protease, serine 50 [Source:MGI Symbol;Acc:MGI:2447303]	6.8211	6.8211	2.77	0.523301	1	0	0.06	0	0	0	0	0.09	0.1
ENSMUSG00000085010	Gssos1	2	glutathione synthase, opposite strand 1 [Source:MGI Symbol;Acc:MGI:1915623]	6.8211	6.8211	2.77	0.523302	1	0	0.06	0	0	0	0	0.09	0.1
ENSMUSG00000083331	Gm12400	3	predicted gene 12400 [Source:MGI Symbol;Acc:MGI:3651916]	6.8211	6.8211	2.77	0.523305	1	0	0.06	0	0	0	0	0.09	0.1
ENSMUSG00000083129	Gm12210	11	predicted gene 12210 [Source:MGI Symbol;Acc:MGI:3650677]	6.8211	6.8211	2.77	0.523315	1	0	0.06	0	0	0	0	0.09	0.1
ENSMUSG00002076955	Gm56020	5	predicted gene, 56020 [Source:MGI Symbol;Acc:MGI:6848499]	6.8211	6.8211	2.77	0.568255	1	0	0.06	0	0	0	0	0.18	0
ENSMUSG00002076951	Gm55817	5	predicted gene, 55817 [Source:MGI Symbol;Acc:MGI:6848100]	6.8211	6.8211	2.77	0.568288	1	0	0.06	0	0	0	0	0.18	0
ENSMUSG00002076138	Gm54453	13	predicted gene, 54453 [Source:MGI Symbol;Acc:MGI:6845386]	6.8211	6.8211	2.77	0.568317	1	0	0.06	0	0	0	0	0.18	0
ENSMUSG00002076051	Gm56028	11	predicted gene, 56028 [Source:MGI Symbol;Acc:MGI:6848515]	6.8211	6.8211	2.77	0.568322	1	0	0.06	0	0	0	0	0.18	0
ENSMUSG00002075689	Gm55664	1	predicted gene, 55664 [Source:MGI Symbol;Acc:MGI:6847795]	6.8211	6.8211	2.77	0.568334	1	0	0.06	0	0	0	0	0.18	0
ENSMUSG00000121446		9	novel transcript	6.8211	6.8211	2.77	0.568348	1	0	0.06	0	0	0	0	0.18	0
ENSMUSG00000121357		16	novel transcript	6.8211	6.8211	2.77	0.568354	1	0	0.06	0	0	0	0	0.18	0
ENSMUSG00000121232		1	novel transcript, antisense to Acmsd	6.8211	6.8211	2.77	0.568384	1	0	0.06	0	0	0	0	0.18	0
ENSMUSG00000120772		9	novel transcript	6.8211	6.8211	2.77	0.568389	1	0	0.06	0	0	0	0	0.18	0
ENSMUSG00000120753		1	novel transcript	6.8211	6.8211	2.77	0.568391	1	0	0.06	0	0	0	0	0.18	0
ENSMUSG00000120088		3	novel transcript	6.8211	6.8211	2.77	0.568419	1	0	0.06	0	0	0	0	0.18	0
ENSMUSG00000120457		1	novel transcript	6.8211	6.8211	2.77	0.568424	1	0	0.06	0	0	0	0	0.18	0
ENSMUSG00000119488	Gm22608	11	predicted gene, 22608 [Source:MGI Symbol;Acc:MGI:5452385]	6.8211	6.8211	2.77	0.568433	1	0	0.06	0	0	0	0	0.18	0
ENSMUSG00000118615	Gm53032	4	predicted gene, 53032 [Source:MGI Symbol;Acc:MGI:6388925]	6.8211	6.8211	2.77	0.568464	1	0	0.06	0	0	0	0	0.18	0
ENSMUSG00000118605	Gm53003	14	predicted gene, 53003 [Source:MGI Symbol;Acc:MGI:6388889]	6.8211	6.8211	2.77	0.568468	1	0	0.06	0	0	0	0	0.18	0
ENSMUSG00000118518	Gm52980	7	predicted gene, 52980 [Source:MGI Symbol;Acc:MGI:6388862]	6.8211	6.8211	2.77	0.568502	1	0	0.06	0	0	0	0	0.18	0
ENSMUSG00000118498	Gm52991	14	predicted gene, 52991 [Source:MGI Symbol;Acc:MGI:6388875]	6.8211	6.8211	2.77	0.568532	1	0	0.06	0	0	0	0	0.18	0
ENSMUSG00000117889	A730085E03Rik	18	RIKEN cDNA A730085E03 gene [Source:MGI Symbol;Acc:MGI:2685598]	6.8211	6.8211	2.77	0.568564	1	0	0.06	0	0	0	0	0.18	0
ENSMUSG00000117365	Gm29992	18	predicted gene, 29992 [Source:MGI Symbol;Acc:MGI:5589151]	6.8211	6.8211	2.77	0.568598	1	0	0.06	0	0	0	0	0.18	0
ENSMUSG00000117266	Gm49947	17	predicted gene, 49947 [Source:MGI Symbol;Acc:MGI:6270665]	6.8211	6.8211	2.77	0.568627	1	0	0.06	0	0	0	0	0.18	0
ENSMUSG00000117075	Gm49922	17	predicted gene, 49922 [Source:MGI Symbol;Acc:MGI:6270626]	6.8211	6.8211	2.77	0.568651	1	0	0.06	0	0	0	0	0.18	0
ENSMUSG00000116900	Gm8387	16	predicted gene 8387 [Source:MGI Symbol;Acc:MGI:3645002]	6.8211	6.8211	2.77	0.568678	1	0	0.06	0	0	0	0	0.18	0
ENSMUSG00000116872	Gm6815	16	predicted gene 6815 [Source:MGI Symbol;Acc:MGI:3648348]	6.8211	6.8211	2.77	0.568692	1	0	0.06	0	0	0	0	0.18	0
ENSMUSG00000116817	Gm5679	17	predicted gene 5679 [Source:MGI Symbol;Acc:MGI:3779512]	6.8211	6.8211	2.77	0.568706	1	0	0.06	0	0	0	0	0.18	0
ENSMUSG00000116574	Gm18870	16	predicted gene, 18870 [Source:MGI Symbol;Acc:MGI:5011055]	6.8211	6.8211	2.77	0.568719	1	0	0.06	0	0	0	0	0.18	0
ENSMUSG00000115797	Gm48981	14	predicted gene, 48981 [Source:MGI Symbol;Acc:MGI:6118326]	6.8211	6.8211	2.77	0.568729	1	0	0.06	0	0	0	0	0.18	0
ENSMUSG00000115501	Gm48971	14	predicted gene, 48971 [Source:MGI Symbol;Acc:MGI:6118312]	6.8211	6.8211	2.77	0.568733	1	0	0.06	0	0	0	0	0.18	0
ENSMUSG00000115267	Vmn1r76	7	vomeronasal 1 receptor 76 [Source:MGI Symbol;Acc:MGI:2159643]	6.8211	6.8211	2.77	0.568766	1	0	0.06	0	0	0	0	0.18	0
ENSMUSG00000114990	Gm49036	15	predicted gene, 49036 [Source:MGI Symbol;Acc:MGI:6118409]	6.8211	6.8211	2.77	0.568779	1	0	0.06	0	0	0	0	0.18	0
ENSMUSG00000114768	Gm48857	14	predicted gene, 48857 [Source:MGI Symbol;Acc:MGI:6098597]	6.8211	6.8211	2.77	0.568796	1	0	0.06	0	0	0	0	0.18	0
ENSMUSG00000114744	Gm38409	14	predicted gene, 38409 [Source:MGI Symbol;Acc:MGI:5621294]	6.8211	6.8211	2.77	0.568808	1	0	0.06	0	0	0	0	0.18	0
ENSMUSG00000114641	Gm46476	14	predicted gene, 46476 [Source:MGI Symbol;Acc:MGI:5826113]	6.8211	6.8211	2.77	0.568815	1	0	0.06	0	0	0	0	0.18	0
ENSMUSG00000114566	Gm48500	13	predicted gene, 48500 [Source:MGI Symbol;Acc:MGI:6098026]	6.8211	6.8211	2.77	0.568843	1	0	0.06	0	0	0	0	0.18	0
ENSMUSG00000114444	Gm47008	13	predicted gene, 47008 [Source:MGI Symbol;Acc:MGI:6095687]	6.8211	6.8211	2.77	0.568846	1	0	0.06	0	0	0	0	0.18	0
ENSMUSG00000114040	Gm48319	12	predicted gene, 48319 [Source:MGI Symbol;Acc:MGI:6097772]	6.8211	6.8211	2.77	0.568879	1	0	0.06	0	0	0	0	0.18	0
ENSMUSG00000113881	Gm18592	12	predicted gene, 18592 [Source:MGI Symbol;Acc:MGI:5010777]	6.8211	6.8211	2.77	0.568909	1	0	0.06	0	0	0	0	0.18	0
ENSMUSG00000112618	Gm48835	12	predicted gene, 48835 [Source:MGI Symbol;Acc:MGI:6098563]	6.8211	6.8211	2.77	0.568939	1	0	0.06	0	0	0	0	0.18	0
ENSMUSG00000112429	Gm47093	10	predicted gene, 47093 [Source:MGI Symbol;Acc:MGI:6095824]	6.8211	6.8211	2.77	0.56896	1	0	0.06	0	0	0	0	0.18	0
ENSMUSG00000112553	Gm4556	10	predicted gene 4556 [Source:MGI Symbol;Acc:MGI:3782740]	6.8211	6.8211	2.77	0.568966	1	0	0.06	0	0	0	0	0.18	0
ENSMUSG00000112398	9230102K24Rik	10	RIKEN cDNA 9230102K24 gene [Source:MGI Symbol;Acc:MGI:1925931]	6.8211	6.8211	2.77	0.568978	1	0	0.06	0	0	0	0	0.18	0
ENSMUSG00000112104	Gm35722	10	predicted gene, 35722 [Source:MGI Symbol;Acc:MGI:5594881]	6.8211	6.8211	2.77	0.568982	1	0	0.06	0	0	0	0	0.18	0
ENSMUSG00000111462	Gm49317	9	predicted gene, 49317 [Source:MGI Symbol;Acc:MGI:6121493]	6.8211	6.8211	2.77	0.569012	1	0	0.06	0	0	0	0	0.18	0
ENSMUSG00000110864	Gm31374	9	predicted gene, 31374 [Source:MGI Symbol;Acc:MGI:5590533]	6.8211	6.8211	2.77	0.569041	1	0	0.06	0	0	0	0	0.18	0
ENSMUSG00000110760	Gm39456	9	predicted gene, 39456 [Source:MGI Symbol;Acc:MGI:5622341]	6.8211	6.8211	2.77	0.569054	1	0	0.06	0	0	0	0	0.18	0
ENSMUSG00000110747	Gm35657	9	predicted gene, 35657 [Source:MGI Symbol;Acc:MGI:5594816]	6.8211	6.8211	2.77	0.569079	1	0	0.06	0	0	0	0	0.18	0
ENSMUSG00000110439	Mup22	4	major urinary protein 22 [Source:MGI Symbol;Acc:MGI:5434675]	6.8211	6.8211	2.77	0.569102	1	0	0.06	0	0	0	0	0.18	0
ENSMUSG00000110642	Gm45710	8	predicted gene 45710 [Source:MGI Symbol;Acc:MGI:5804825]	6.8211	6.8211	2.77	0.56911	1	0	0.06	0	0	0	0	0.18	0
ENSMUSG00000110365	Gm38947	7	predicted gene, 38947 [Source:MGI Symbol;Acc:MGI:5621832]	6.8211	6.8211	2.77	0.569133	1	0	0.06	0	0	0	0	0.18	0
ENSMUSG00000109986	4930465I24Rik	8	RIKEN cDNA 4930465I24 gene [Source:MGI Symbol;Acc:MGI:1925260]	6.8211	6.8211	2.77	0.569145	1	0	0.06	0	0	0	0	0.18	0
ENSMUSG00000109760	Gm6503	8	predicted gene 6503 [Source:MGI Symbol;Acc:MGI:3644902]	6.8211	6.8211	2.77	0.569173	1	0	0.06	0	0	0	0	0.18	0
ENSMUSG00000109896	Gm31409	9	predicted gene, 31409 [Source:MGI Symbol;Acc:MGI:5590568]	6.8211	6.8211	2.77	0.569176	1	0	0.06	0	0	0	0	0.18	0
ENSMUSG00000109651	Gm45463	8	predicted gene 45463 [Source:MGI Symbol;Acc:MGI:5791299]	6.8211	6.8211	2.77	0.569206	1	0	0.06	0	0	0	0	0.18	0
ENSMUSG00000109392	Gm5737	7	predicted gene 5737 [Source:MGI Symbol;Acc:MGI:3645276]	6.8211	6.8211	2.77	0.569224	1	0	0.06	0	0	0	0	0.18	0
ENSMUSG00000109174	Gm6007	7	predicted gene 6007 [Source:MGI Symbol;Acc:MGI:3647052]	6.8211	6.8211	2.77	0.56923	1	0	0.06	0	0	0	0	0.18	0
ENSMUSG00000108876	Gm44692	7	predicted gene 44692 [Source:MGI Symbol;Acc:MGI:5753268]	6.8211	6.8211	2.77	0.569254	1	0	0.06	0	0	0	0	0.18	0
ENSMUSG00000108811	4933432K03Rik	7	RIKEN cDNA 4933432K03 gene [Source:MGI Symbol;Acc:MGI:1918562]	6.8211	6.8211	2.77	0.569274	1	0	0.06	0	0	0	0	0.18	0
ENSMUSG00000107164	4933425D22Rik	5	RIKEN cDNA 4933425D22 gene [Source:MGI Symbol;Acc:MGI:1914009]	6.8211	6.8211	2.77	0.569286	1	0	0.06	0	0	0	0	0.18	0
ENSMUSG00000108533	Gm44792	7	predicted gene 44792 [Source:MGI Symbol;Acc:MGI:5753368]	6.8211	6.8211	2.77	0.569286	1	0	0.06	0	0	0	0	0.18	0
ENSMUSG00000106991	Gm43399	5	predicted gene 43399 [Source:MGI Symbol;Acc:MGI:5663536]	6.8211	6.8211	2.77	0.569313	1	0	0.06	0	0	0	0	0.18	0
ENSMUSG00000105216	Traj47	14	T cell receptor alpha joining 47 [Source:MGI Symbol;Acc:MGI:5009961]	6.8211	6.8211	2.77	0.569323	1	0	0.06	0	0	0	0	0.18	0
ENSMUSG00000106278	Mir3970	19	microRNA 3970 [Source:MGI Symbol;Acc:MGI:4950409]	6.8211	6.8211	2.77	0.569324	1	0	0.06	0	0	0	0	0.18	0
ENSMUSG00000105254	Gm42951	5	predicted gene 42951 [Source:MGI Symbol;Acc:MGI:5663088]	6.8211	6.8211	2.77	0.569341	1	0	0.06	0	0	0	0	0.18	0
ENSMUSG00000105174	Gm43353	5	predicted gene 43353 [Source:MGI Symbol;Acc:MGI:5663490]	6.8211	6.8211	2.77	0.569345	1	0	0.06	0	0	0	0	0.18	0
ENSMUSG00000105937	Gm43602	3	predicted gene 43602 [Source:MGI Symbol;Acc:MGI:5663739]	6.8211	6.8211	2.77	0.569346	1	0	0.06	0	0	0	0	0.18	0
ENSMUSG00000103884	Gm37005	1	predicted gene, 37005 [Source:MGI Symbol;Acc:MGI:5610233]	6.8211	6.8211	2.77	0.569379	1	0	0.06	0	0	0	0	0.18	0
ENSMUSG00000103198	Gm9136	12	predicted gene 9136 [Source:MGI Symbol;Acc:MGI:3645180]	6.8211	6.8211	2.77	0.569381	1	0	0.06	0	0	0	0	0.18	0
ENSMUSG00000103092	Pcdha5	18	protocadherin alpha 5 [Source:MGI Symbol;Acc:MGI:1298371]	6.8211	6.8211	2.77	0.569389	1	0	0.06	0	0	0	0	0.18	0
ENSMUSG00000103017	Gm37505	10	predicted gene, 37505 [Source:MGI Symbol;Acc:MGI:5610733]	6.8211	6.8211	2.77	0.56942	1	0	0.06	0	0	0	0	0.18	0
ENSMUSG00000102946	Gm37883	6	predicted gene, 37883 [Source:MGI Symbol;Acc:MGI:5611111]	6.8211	6.8211	2.77	0.569425	1	0	0.06	0	0	0	0	0.18	0
ENSMUSG00000102885	Gm37280	1	predicted gene, 37280 [Source:MGI Symbol;Acc:MGI:5610508]	6.8211	6.8211	2.77	0.569443	1	0	0.06	0	0	0	0	0.18	0
ENSMUSG00000102817	Gm6185	1	predicted gene 6185 [Source:MGI Symbol;Acc:MGI:3648765]	6.8211	6.8211	2.77	0.569473	1	0	0.06	0	0	0	0	0.18	0
ENSMUSG00000102046	2810404M03Rik	8	RIKEN cDNA 2810404M03 gene [Source:MGI Symbol;Acc:MGI:1917216]	6.8211	6.8211	2.77	0.5695	1	0	0.06	0	0	0	0	0.18	0
ENSMUSG00000099020	Gm27159	9	predicted gene 27159 [Source:MGI Symbol;Acc:MGI:5521002]	6.8211	6.8211	2.77	0.569527	1	0	0.06	0	0	0	0	0.18	0
ENSMUSG00000098854	Gm5118	8	predicted gene 5118 [Source:MGI Symbol;Acc:MGI:3645880]	6.8211	6.8211	2.77	0.569527	1	0	0.06	0	0	0	0	0.18	0
ENSMUSG00000101853	Gm28627	1	predicted gene 28627 [Source:MGI Symbol;Acc:MGI:5579333]	6.8211	6.8211	2.77	0.56953	1	0	0.06	0	0	0	0	0.18	0
ENSMUSG00000100101	Gm29591	6	predicted gene 29591 [Source:MGI Symbol;Acc:MGI:5580297]	6.8211	6.8211	2.77	0.56953	1	0	0.06	0	0	0	0	0.18	0
ENSMUSG00000098799	Trgj4	13	T cell receptor gamma joining 4 [Source:MGI Symbol;Acc:MGI:4439597]	6.8211	6.8211	2.77	0.569535	1	0	0.06	0	0	0	0	0.18	0
ENSMUSG00000098707	Gm27236	12	predicted gene 27236 [Source:MGI Symbol;Acc:MGI:5521079]	6.8211	6.8211	2.77	0.569557	1	0	0.06	0	0	0	0	0.18	0
ENSMUSG00000097496	Gm26653	6	predicted gene, 26653 [Source:MGI Symbol;Acc:MGI:5477147]	6.8211	6.8211	2.77	0.569561	1	0	0.06	0	0	0	0	0.18	0
ENSMUSG00000096240	Gm21830	2	predicted gene, 21830 [Source:MGI Symbol;Acc:MGI:5433994]	6.8211	6.8211	2.77	0.569569	1	0	0.06	0	0	0	0	0.18	0
ENSMUSG00000097260	Gm5706	1	predicted gene 5706 [Source:MGI Symbol;Acc:MGI:3643223]	6.8211	6.8211	2.77	0.56957	1	0	0.06	0	0	0	0	0.18	0
ENSMUSG00000091775	Gm16494	17	predicted gene 16494 [Source:MGI Symbol;Acc:MGI:3641930]	6.8211	6.8211	2.77	0.569581	1	0	0.06	0	0	0	0	0.18	0
ENSMUSG00000090658	Prss47	13	protease, serine 47 [Source:MGI Symbol;Acc:MGI:2685120]	6.8211	6.8211	2.77	0.569599	1	0	0.06	0	0	0	0	0.18	0
ENSMUSG00000090468	Gm2840	5	predicted gene 2840 [Source:MGI Symbol;Acc:MGI:3781012]	6.8211	6.8211	2.77	0.569608	1	0	0.06	0	0	0	0	0.18	0
ENSMUSG00000089028	Gm25010	4	predicted gene, 25010 [Source:MGI Symbol;Acc:MGI:5454787]	6.8211	6.8211	2.77	0.56963	1	0	0.06	0	0	0	0	0.18	0
ENSMUSG00000088511	Gm24435	3	predicted gene, 24435 [Source:MGI Symbol;Acc:MGI:5454212]	6.8211	6.8211	2.77	0.569644	1	0	0.06	0	0	0	0	0.18	0
ENSMUSG00000088094	Gm23670	3	predicted gene, 23670 [Source:MGI Symbol;Acc:MGI:5453447]	6.8211	6.8211	2.77	0.569659	1	0	0.06	0	0	0	0	0.18	0
ENSMUSG00000087930	Gm26048	1	predicted gene, 26048 [Source:MGI Symbol;Acc:MGI:5455825]	6.8211	6.8211	2.77	0.569692	1	0	0.06	0	0	0	0	0.18	0
ENSMUSG00000085865	Gm15966	16	predicted gene 15966 [Source:MGI Symbol;Acc:MGI:3802004]	6.8211	6.8211	2.77	0.569712	1	0	0.06	0	0	0	0	0.18	0
ENSMUSG00000087704	Gm14978	2	predicted gene 14978 [Source:MGI Symbol;Acc:MGI:3705122]	6.8211	6.8211	2.77	0.569713	1	0	0.06	0	0	0	0	0.18	0
ENSMUSG00000085330	Gm13417	2	predicted gene 13417 [Source:MGI Symbol;Acc:MGI:3652159]	6.8211	6.8211	2.77	0.569735	1	0	0.06	0	0	0	0	0.18	0
ENSMUSG00000084831	Gm14710	X	predicted gene 14710 [Source:MGI Symbol;Acc:MGI:3642278]	6.8211	6.8211	2.77	0.569766	1	0	0.06	0	0	0	0	0.18	0
ENSMUSG00000084754	Gm12532	3	predicted gene 12532 [Source:MGI Symbol;Acc:MGI:3650618]	6.8211	6.8211	2.77	0.569774	1	0	0.06	0	0	0	0	0.18	0
ENSMUSG00000084353	Gm15452	1	predicted gene 15452 [Source:MGI Symbol;Acc:MGI:3768636]	6.8211	6.8211	2.77	0.569796	1	0	0.06	0	0	0	0	0.18	0
ENSMUSG00000084234	4933405O20Rik	7	RIKEN cDNA 4933405O20 gene [Source:MGI Symbol;Acc:MGI:2142174]	6.8211	6.8211	2.77	0.569809	1	0	0.06	0	0	0	0	0.18	0
ENSMUSG00000083848	Gm7309	6	predicted gene 7309 [Source:MGI Symbol;Acc:MGI:3779723]	6.8211	6.8211	2.77	0.569816	1	0	0.06	0	0	0	0	0.18	0
ENSMUSG00000083379	Gm4919	X	predicted gene 4919 [Source:MGI Symbol;Acc:MGI:3644910]	6.8211	6.8211	2.77	0.569826	1	0	0.06	0	0	0	0	0.18	0
ENSMUSG00000083608	Gm14863	X	predicted gene 14863 [Source:MGI Symbol;Acc:MGI:3705489]	6.8211	6.8211	2.77	0.569835	1	0	0.06	0	0	0	0	0.18	0
ENSMUSG00000084192	Gm13282	4	predicted gene 13282 [Source:MGI Symbol;Acc:MGI:3649258]	6.8211	6.8211	2.77	0.569836	1	0	0.06	0	0	0	0	0.18	0
ENSMUSG00000082879	Gm13525	2	predicted gene 13525 [Source:MGI Symbol;Acc:MGI:3650225]	6.8211	6.8211	2.77	0.569841	1	0	0.06	0	0	0	0	0.18	0
ENSMUSG00000082777	Gm15861	6	predicted gene 15861 [Source:MGI Symbol;Acc:MGI:3835840]	6.8211	6.8211	2.77	0.569859	1	0	0.06	0	0	0	0	0.18	0
ENSMUSG00000082554	Gm15806	16	predicted gene 15806 [Source:MGI Symbol;Acc:MGI:3802043]	6.8211	6.8211	2.77	0.569872	1	0	0.06	0	0	0	0	0.18	0
ENSMUSG00000082200	Gm12871	4	predicted gene 12871 [Source:MGI Symbol;Acc:MGI:3649219]	6.8211	6.8211	2.77	0.569873	1	0	0.06	0	0	0	0	0.18	0
ENSMUSG00000081820	Gm12029	11	predicted gene 12029 [Source:MGI Symbol;Acc:MGI:3651192]	6.8211	6.8211	2.77	0.569881	1	0	0.06	0	0	0	0	0.18	0
ENSMUSG00000081699	Gm15213	X	predicted gene 15213 [Source:MGI Symbol;Acc:MGI:3705496]	6.8211	6.8211	2.77	0.569886	1	0	0.06	0	0	0	0	0.18	0
ENSMUSG00000081062	Gm13640	2	predicted gene 13640 [Source:MGI Symbol;Acc:MGI:3652044]	6.8211	6.8211	2.77	0.569901	1	0	0.06	0	0	0	0	0.18	0
ENSMUSG00000080985	Gm13559	2	predicted gene 13559 [Source:MGI Symbol;Acc:MGI:3651672]	6.8211	6.8211	2.77	0.569921	1	0	0.06	0	0	0	0	0.18	0
ENSMUSG00000078060	Mir466l	2	microRNA 466l [Source:MGI Symbol;Acc:MGI:3783378]	6.8211	6.8211	2.77	0.569936	1	0	0.06	0	0	0	0	0.18	0
ENSMUSG00000077181	Gm25093	15	predicted gene, 25093 [Source:MGI Symbol;Acc:MGI:5454870]	6.8211	6.8211	2.77	0.56996	1	0	0.06	0	0	0	0	0.18	0
ENSMUSG00000076910	Traj19	14	T cell receptor alpha joining 19 [Source:MGI Symbol;Acc:MGI:4439579]	6.8211	6.8211	2.77	0.56998	1	0	0.06	0	0	0	0	0.18	0
ENSMUSG00000076563	Igkv5-48	6	immunoglobulin kappa variable 5-48 [Source:MGI Symbol;Acc:MGI:3642817]	6.8211	6.8211	2.77	0.569981	1	0	0.06	0	0	0	0	0.18	0
ENSMUSG00000076396	Mir667	12	microRNA 667 [Source:MGI Symbol;Acc:MGI:3629904]	6.8211	6.8211	2.77	0.570008	1	0	0.06	0	0	0	0	0.18	0
ENSMUSG00000076255	Mir92b	3	microRNA 92b [Source:MGI Symbol;Acc:MGI:3718577]	6.8211	6.8211	2.77	0.570018	1	0	0.06	0	0	0	0	0.18	0
ENSMUSG00000076218	Mir692-1	17	microRNA 692-1 [Source:MGI Symbol;Acc:MGI:3629930]	6.8211	6.8211	2.77	0.570024	1	0	0.06	0	0	0	0	0.18	0
ENSMUSG00000075512	Gm1587	14	predicted gene 1587 [Source:MGI Symbol;Acc:MGI:2686433]	6.8211	6.8211	2.77	0.570056	1	0	0.06	0	0	0	0	0.18	0
ENSMUSG00000075218	Or5ak25	2	olfactory receptor family 5 subfamily AK member 25 [Source:MGI Symbol;Acc:MGI:3030829]	6.8211	6.8211	2.77	0.570066	1	0	0.06	0	0	0	0	0.18	0
ENSMUSG00000074268	Amy2a5	3	amylase 2a5 [Source:MGI Symbol;Acc:MGI:88020]	6.8211	6.8211	2.77	0.570077	1	0	0.06	0	0	0	0	0.18	0
ENSMUSG00000074195	Clca4b	3	chloride channel accessory 4B [Source:MGI Symbol;Acc:MGI:2139790]	6.8211	6.8211	2.77	0.570107	1	0	0.06	0	0	0	0	0.18	0
ENSMUSG00000074127	Cmtm2a	8	CKLF-like MARVEL transmembrane domain containing 2A [Source:MGI Symbol;Acc:MGI:2447160]	6.8211	6.8211	2.77	0.570125	1	0	0.06	0	0	0	0	0.18	0
ENSMUSG00000073997	Or2at1	7	olfactory receptor family 2 subfamily AT member 1 [Source:MGI Symbol;Acc:MGI:3030355]	6.8211	6.8211	2.77	0.570137	1	0	0.06	0	0	0	0	0.18	0
ENSMUSG00000071229	Timm8a2	14	translocase of inner mitochondrial membrane 8A2 [Source:MGI Symbol;Acc:MGI:3615492]	6.8211	6.8211	2.77	0.570165	1	0	0.06	0	0	0	0	0.18	0
ENSMUSG00000070983	Or13d1	4	olfactory receptor family 13 subfamily D member 1 [Source:MGI Symbol;Acc:MGI:3030104]	6.8211	6.8211	2.77	0.570175	1	0	0.06	0	0	0	0	0.18	0
ENSMUSG00000070858	Gm1673	5	predicted gene 1673 [Source:MGI Symbol;Acc:MGI:2686519]	6.8211	6.8211	2.77	0.570193	1	0	0.06	0	0	0	0	0.18	0
ENSMUSG00000069708	Taar3	10	trace amine-associated receptor 3 [Source:MGI Symbol;Acc:MGI:3527427]	6.8211	6.8211	2.77	0.57022	1	0	0.06	0	0	0	0	0.18	0
ENSMUSG00000069014	Gm5641	3	predicted gene 5641 [Source:MGI Symbol;Acc:MGI:3645731]	6.8211	6.8211	2.77	0.570233	1	0	0.06	0	0	0	0	0.18	0
ENSMUSG00000068314	Gm6899	11	predicted gene 6899 [Source:MGI Symbol;Acc:MGI:3648261]	6.8211	6.8211	2.77	0.570251	1	0	0.06	0	0	0	0	0.18	0
ENSMUSG00000067225	Cyp2c54	19	cytochrome P450, family 2, subfamily c, polypeptide 54 [Source:MGI Symbol;Acc:MGI:3642960]	6.8211	6.8211	2.77	0.570267	1	0	0.06	0	0	0	0	0.18	0
ENSMUSG00000062543	Gsdmcl1	15	gasdermin C-like 1 [Source:MGI Symbol;Acc:MGI:1921486]	6.8211	6.8211	2.77	0.570271	1	0	0.06	0	0	0	0	0.18	0
ENSMUSG00000061969	Gm5581	6	predicted gene 5581 [Source:MGI Symbol;Acc:MGI:3643462]	6.8211	6.8211	2.77	0.570286	1	0	0.06	0	0	0	0	0.18	0
ENSMUSG00000061633	Ndufb11b	15	NADH:ubiquinone oxidoreductase subunit B11B [Source:MGI Symbol;Acc:MGI:1913596]	6.8211	6.8211	2.77	0.570315	1	0	0.06	0	0	0	0	0.18	0
ENSMUSG00000054106	Try4	6	trypsin 4 [Source:MGI Symbol;Acc:MGI:102757]	6.8211	6.8211	2.77	0.570346	1	0	0.06	0	0	0	0	0.18	0
ENSMUSG00000053211	Zfy1	Y	zinc finger protein 1, Y-linked [Source:MGI Symbol;Acc:MGI:99212]	6.8211	6.8211	2.77	0.57038	1	0	0.06	0	0	0	0	0.18	0
ENSMUSG00000051956	Rnf133	6	ring finger protein 133 [Source:MGI Symbol;Acc:MGI:2677436]	6.8211	6.8211	2.77	0.57041	1	0	0.06	0	0	0	0	0.18	0
ENSMUSG00000051900	Abca16	7	ATP-binding cassette, sub-family A (ABC1), member 16 [Source:MGI Symbol;Acc:MGI:2388711]	6.8211	6.8211	2.77	0.570425	1	0	0.06	0	0	0	0	0.18	0
ENSMUSG00000051207	Mrgprd	7	MAS-related GPR, member D [Source:MGI Symbol;Acc:MGI:3033142]	6.8211	6.8211	2.77	0.57043	1	0	0.06	0	0	0	0	0.18	0
ENSMUSG00000050345	4930486L24Rik	13	RIKEN cDNA 4930486L24 gene [Source:MGI Symbol;Acc:MGI:1922258]	6.8211	6.8211	2.77	0.570456	1	0	0.06	0	0	0	0	0.18	0
ENSMUSG00000050224	Krtap13	16	keratin associated protein 13 [Source:MGI Symbol;Acc:MGI:1330835]	6.8211	6.8211	2.77	0.570468	1	0	0.06	0	0	0	0	0.18	0
ENSMUSG00000049902	4921517D22Rik	13	RIKEN cDNA 4921517D22 gene [Source:MGI Symbol;Acc:MGI:1918150]	6.8211	6.8211	2.77	0.570497	1	0	0.06	0	0	0	0	0.18	0
ENSMUSG00000041923	Nol4	18	nucleolar protein 4 [Source:MGI Symbol;Acc:MGI:2441684]	6.8211	6.8211	2.77	0.570523	1	0	0.06	0	0	0	0	0.18	0
ENSMUSG00000041722	Khdc1c	1	KH domain containing 1C [Source:MGI Symbol;Acc:MGI:3583007]	6.8211	6.8211	2.77	0.570544	1	0	0.06	0	0	0	0	0.18	0
ENSMUSG00000037390	Muc3	5	mucin 3, intestinal [Source:MGI Symbol;Acc:MGI:1203527]	6.8211	6.8211	2.77	0.570567	1	0	0.06	0	0	0	0	0.18	0
ENSMUSG00000036574	Tex44	1	testis expressed 44 [Source:MGI Symbol;Acc:MGI:1919113]	6.8211	6.8211	2.77	0.57059	1	0	0.06	0	0	0	0	0.18	0
ENSMUSG00000035491	Fthl17a	X	ferritin, heavy polypeptide-like 17, member A [Source:MGI Symbol;Acc:MGI:1919246]	6.8211	6.8211	2.77	0.570612	1	0	0.06	0	0	0	0	0.18	0
ENSMUSG00000033383	Rtp1	16	receptor transporter protein 1 [Source:MGI Symbol;Acc:MGI:2685450]	6.8211	6.8211	2.77	0.570627	1	0	0.06	0	0	0	0	0.18	0
ENSMUSG00000033027	Klrc3	6	killer cell lectin-like receptor subfamily C, member 3 [Source:MGI Symbol;Acc:MGI:1929720]	6.8211	6.8211	2.77	0.570638	1	0	0.06	0	0	0	0	0.18	0
ENSMUSG00000030500	Slc17a6	7	solute carrier family 17 (sodium-dependent inorganic phosphate cotransporter), member 6 [Source:MGI Symbol;Acc:MGI:2156052]	6.8211	6.8211	2.77	0.570644	1	0	0.06	0	0	0	0	0.18	0
ENSMUSG00000027606	Dnajc5b	3	DnaJ heat shock protein family (Hsp40) member C5 beta [Source:MGI Symbol;Acc:MGI:1913576]	6.8211	6.8211	2.77	0.570676	1	0	0.06	0	0	0	0	0.18	0
ENSMUSG00000026572	Tbx19	1	T-box 19 [Source:MGI Symbol;Acc:MGI:1891158]	6.8211	6.8211	2.77	0.570696	1	0	0.06	0	0	0	0	0.18	0
ENSMUSG00000022054	Nefm	14	neurofilament, medium polypeptide [Source:MGI Symbol;Acc:MGI:97314]	6.8211	6.8211	2.77	0.570716	1	0	0.06	0	0	0	0	0.18	0
ENSMUSG00000047889	Serpinb6d	13	serine (or cysteine) peptidase inhibitor, clade B, member 6d [Source:MGI Symbol;Acc:MGI:2667783]	6.774	6.774	2.76	2.98511e-05	0.00146539	0.39	2.71	0.42	0.49	0.27	0.74	2.31	5.08
ENSMUSG00000089942	Pira2	7	paired-Ig-like receptor A2 [Source:MGI Symbol;Acc:MGI:1195970]	6.774	6.774	2.76	0.000129577	0.00494447	0.1	0.78	0.14	0.08	0.09	0.83	0.44	1.07
ENSMUSG00000050742	Or2m12	16	olfactory receptor family 2 subfamily M member 12 [Source:MGI Symbol;Acc:MGI:3029998]	6.774	6.774	2.76	0.0424883	0.407095	0.05	0.42	0.14	0	0	0.09	0.18	0.98
ENSMUSG00000033024	Klra9	6	killer cell lectin-like receptor subfamily A, member 9 [Source:MGI Symbol;Acc:MGI:1321153]	6.774	6.774	2.76	0.0576973	0.494991	0.05	0.43	0.07	0	0.09	1.11	0.18	0
ENSMUSG00000108592	Gm38973	7	predicted gene, 38973 [Source:MGI Symbol;Acc:MGI:5621858]	6.774	6.774	2.76	0.522721	1	0	0.06	0	0	0	0.09	0.09	0
ENSMUSG00000106776	Gm42646	5	predicted gene 42646 [Source:MGI Symbol;Acc:MGI:5662783]	6.774	6.774	2.76	0.522731	1	0	0.06	0	0	0	0.09	0.09	0
ENSMUSG00000105718	Gm43576	3	predicted gene 43576 [Source:MGI Symbol;Acc:MGI:5663713]	6.774	6.774	2.76	0.522742	1	0	0.06	0	0	0	0.09	0.09	0
ENSMUSG00000104450	Gm37830	13	predicted gene, 37830 [Source:MGI Symbol;Acc:MGI:5611058]	6.774	6.774	2.76	0.522753	1	0	0.06	0	0	0	0.09	0.09	0
ENSMUSG00000105357	Gm42647	3	predicted gene 42647 [Source:MGI Symbol;Acc:MGI:5662784]	6.774	6.774	2.76	0.522754	1	0	0.06	0	0	0	0.09	0.09	0
ENSMUSG00000103643	Gm37770	3	predicted gene, 37770 [Source:MGI Symbol;Acc:MGI:5610998]	6.774	6.774	2.76	0.522764	1	0	0.06	0	0	0	0.09	0.09	0
ENSMUSG00002076826	Gm56059	2	predicted gene, 56059 [Source:MGI Symbol;Acc:MGI:6848577]	6.774	6.774	2.76	0.522765	1	0	0.06	0	0	0	0.09	0.09	0
ENSMUSG00002076646	Gm56367	11	predicted gene, 56367 [Source:MGI Symbol;Acc:MGI:6849192]	6.774	6.774	2.76	0.522768	1	0	0.06	0	0	0	0.09	0.09	0
ENSMUSG00000101912	1700052I22Rik	12	RIKEN cDNA 1700052I22 gene [Source:MGI Symbol;Acc:MGI:1914590]	6.774	6.774	2.76	0.52277	1	0	0.06	0	0	0	0.09	0.09	0
ENSMUSG00000103031	Gm29950	3	predicted gene, 29950 [Source:MGI Symbol;Acc:MGI:5589109]	6.774	6.774	2.76	0.522773	1	0	0.06	0	0	0	0.09	0.09	0
ENSMUSG00000100832	Gm29260	1	predicted gene 29260 [Source:MGI Symbol;Acc:MGI:5579966]	6.774	6.774	2.76	0.522778	1	0	0.06	0	0	0	0.09	0.09	0
ENSMUSG00000102941	Gm37552	1	predicted gene, 37552 [Source:MGI Symbol;Acc:MGI:5610780]	6.774	6.774	2.76	0.52278	1	0	0.06	0	0	0	0.09	0.09	0
ENSMUSG00002076387	Gm55013	7	predicted gene, 55013 [Source:MGI Symbol;Acc:MGI:6846500]	6.774	6.774	2.76	0.522782	1	0	0.06	0	0	0	0.09	0.09	0
ENSMUSG00000100484	Gm7133	1	predicted gene 7133 [Source:MGI Symbol;Acc:MGI:3643070]	6.774	6.774	2.76	0.522789	1	0	0.06	0	0	0	0.09	0.09	0
ENSMUSG00000099927	Gm8226	9	predicted gene 8226 [Source:MGI Symbol;Acc:MGI:3643827]	6.774	6.774	2.76	0.522794	1	0	0.06	0	0	0	0.09	0.09	0
ENSMUSG00000108749	Gm44767	7	predicted gene 44767 [Source:MGI Symbol;Acc:MGI:5753343]	6.774	6.774	2.76	0.522798	1	0	0.06	0	0	0	0.09	0.09	0
ENSMUSG00002075476	Gm55130	11	predicted gene, 55130 [Source:MGI Symbol;Acc:MGI:6846733]	6.774	6.774	2.76	0.522799	1	0	0.06	0	0	0	0.09	0.09	0
ENSMUSG00000097943	Gm7833	6	predicted gene 7833 [Source:MGI Symbol;Acc:MGI:3643837]	6.774	6.774	2.76	0.522803	1	0	0.06	0	0	0	0.09	0.09	0
ENSMUSG00002075053	Gm55947	9	predicted gene, 55947 [Source:MGI Symbol;Acc:MGI:6848354]	6.774	6.774	2.76	0.522805	1	0	0.06	0	0	0	0.09	0.09	0
ENSMUSG00000121127		9	novel transcript	6.774	6.774	2.76	0.522817	1	0	0.06	0	0	0	0.09	0.09	0
ENSMUSG00000121112		9	novel transcript	6.774	6.774	2.76	0.522818	1	0	0.06	0	0	0	0.09	0.09	0
ENSMUSG00000110123	Gm18562	13	predicted gene, 18562 [Source:MGI Symbol;Acc:MGI:5010747]	6.774	6.774	2.76	0.522819	1	0	0.06	0	0	0	0.09	0.09	0
ENSMUSG00000097845	A230020J21Rik	1	RIKEN cDNA A230020J21 gene [Source:MGI Symbol;Acc:MGI:3704207]	6.774	6.774	2.76	0.52282	1	0	0.06	0	0	0	0.09	0.09	0
ENSMUSG00000120964		2	novel transcript, antisense to Apbb1ip	6.774	6.774	2.76	0.52283	1	0	0.06	0	0	0	0.09	0.09	0
ENSMUSG00000097426	Gm8941	1	predicted gene 8941 [Source:MGI Symbol;Acc:MGI:3779824]	6.774	6.774	2.76	0.522833	1	0	0.06	0	0	0	0.09	0.09	0
ENSMUSG00000110298	Gm8189	19	predicted gene 8189 [Source:MGI Symbol;Acc:MGI:3779786]	6.774	6.774	2.76	0.522835	1	0	0.06	0	0	0	0.09	0.09	0
ENSMUSG00000120791		14	novel transcript	6.774	6.774	2.76	0.522835	1	0	0.06	0	0	0	0.09	0.09	0
ENSMUSG00000097211	BC065403	9	cDNA sequence BC065403 [Source:MGI Symbol;Acc:MGI:3697430]	6.774	6.774	2.76	0.522841	1	0	0.06	0	0	0	0.09	0.09	0
ENSMUSG00000096316	Faiml	9	Fas apoptotic inhibitory molecule like [Source:MGI Symbol;Acc:MGI:3647754]	6.774	6.774	2.76	0.522843	1	0	0.06	0	0	0	0.09	0.09	0
ENSMUSG00000096607	7530416G11Rik	15	RIKEN cDNA 7530416G11 gene [Source:MGI Symbol;Acc:MGI:3036279]	6.774	6.774	2.76	0.522846	1	0	0.06	0	0	0	0.09	0.09	0
ENSMUSG00000118928	Gm25547	16	predicted gene, 25547 [Source:MGI Symbol;Acc:MGI:5455324]	6.774	6.774	2.76	0.522847	1	0	0.06	0	0	0	0.09	0.09	0
ENSMUSG00000093919	Gm20760	4	predicted gene, 20760 [Source:MGI Symbol;Acc:MGI:5434116]	6.774	6.774	2.76	0.522856	1	0	0.06	0	0	0	0.09	0.09	0
ENSMUSG00000110533	LOC665443	8	RNA binding motif protein 7 pseudogene [Source:MGI Symbol;Acc:MGI:3646609]	6.774	6.774	2.76	0.522857	1	0	0.06	0	0	0	0.09	0.09	0
ENSMUSG00000110814	Gm38661	9	predicted gene, 38661 [Source:MGI Symbol;Acc:MGI:5621546]	6.774	6.774	2.76	0.52286	1	0	0.06	0	0	0	0.09	0.09	0
ENSMUSG00000118199	Gm8390	18	predicted gene 8390 [Source:MGI Symbol;Acc:MGI:3648802]	6.774	6.774	2.76	0.522863	1	0	0.06	0	0	0	0.09	0.09	0
ENSMUSG00000092247	Gm20426	6	predicted gene 20426 [Source:MGI Symbol;Acc:MGI:5141891]	6.774	6.774	2.76	0.522866	1	0	0.06	0	0	0	0.09	0.09	0
ENSMUSG00000089652	Gm16025	1	predicted gene 16025 [Source:MGI Symbol;Acc:MGI:3802144]	6.774	6.774	2.76	0.522867	1	0	0.06	0	0	0	0.09	0.09	0
ENSMUSG00000110351	Gm32050	8	predicted gene, 32050 [Source:MGI Symbol;Acc:MGI:5591209]	6.774	6.774	2.76	0.522868	1	0	0.06	0	0	0	0.09	0.09	0
ENSMUSG00000117387	Gm49986	18	predicted gene, 49986 [Source:MGI Symbol;Acc:MGI:6275267]	6.774	6.774	2.76	0.52287	1	0	0.06	0	0	0	0.09	0.09	0
ENSMUSG00000117651	Gm6452	17	predicted gene 6452 [Source:MGI Symbol;Acc:MGI:3648304]	6.774	6.774	2.76	0.522871	1	0	0.06	0	0	0	0.09	0.09	0
ENSMUSG00000116535	Gm5962	16	predicted gene 5962 [Source:MGI Symbol;Acc:MGI:3645008]	6.774	6.774	2.76	0.522873	1	0	0.06	0	0	0	0.09	0.09	0
ENSMUSG00000111326	Gm3953	9	predicted gene 3953 [Source:MGI Symbol;Acc:MGI:3782127]	6.774	6.774	2.76	0.522873	1	0	0.06	0	0	0	0.09	0.09	0
ENSMUSG00000116569	Gm49620	16	predicted gene, 49620 [Source:MGI Symbol;Acc:MGI:6215041]	6.774	6.774	2.76	0.522873	1	0	0.06	0	0	0	0.09	0.09	0
ENSMUSG00000118155	Gm50136	19	predicted gene, 50136 [Source:MGI Symbol;Acc:MGI:6302882]	6.774	6.774	2.76	0.522875	1	0	0.06	0	0	0	0.09	0.09	0
ENSMUSG00000086046	1700095A21Rik	4	RIKEN cDNA 1700095A21 gene [Source:MGI Symbol;Acc:MGI:1914774]	6.774	6.774	2.76	0.522881	1	0	0.06	0	0	0	0.09	0.09	0
ENSMUSG00000115596	Gm48969	14	predicted gene, 48969 [Source:MGI Symbol;Acc:MGI:6118308]	6.774	6.774	2.76	0.522883	1	0	0.06	0	0	0	0.09	0.09	0
ENSMUSG00000088484	Gm23592	3	predicted gene, 23592 [Source:MGI Symbol;Acc:MGI:5453369]	6.774	6.774	2.76	0.522884	1	0	0.06	0	0	0	0.09	0.09	0
ENSMUSG00000118105	Gm17814	17	predicted gene, 17814 [Source:MGI Symbol;Acc:MGI:5009999]	6.774	6.774	2.76	0.522884	1	0	0.06	0	0	0	0.09	0.09	0
ENSMUSG00000086867	Gm4577	17	predicted gene 4577 [Source:MGI Symbol;Acc:MGI:3782760]	6.774	6.774	2.76	0.52289	1	0	0.06	0	0	0	0.09	0.09	0
ENSMUSG00000115247	Gm6201	14	predicted gene 6201 [Source:MGI Symbol;Acc:MGI:3779571]	6.774	6.774	2.76	0.522891	1	0	0.06	0	0	0	0.09	0.09	0
ENSMUSG00000114903	Gm46419	13	predicted gene, 46419 [Source:MGI Symbol;Acc:MGI:5826056]	6.774	6.774	2.76	0.522893	1	0	0.06	0	0	0	0.09	0.09	0
ENSMUSG00000087754	Gm23470	14	predicted gene, 23470 [Source:MGI Symbol;Acc:MGI:5453247]	6.774	6.774	2.76	0.522894	1	0	0.06	0	0	0	0.09	0.09	0
ENSMUSG00000115138	Gm36899	15	predicted gene, 36899 [Source:MGI Symbol;Acc:MGI:5596058]	6.774	6.774	2.76	0.522896	1	0	0.06	0	0	0	0.09	0.09	0
ENSMUSG00000084058	Gm15263	3	predicted gene 15263 [Source:MGI Symbol;Acc:MGI:3705753]	6.774	6.774	2.76	0.522898	1	0	0.06	0	0	0	0.09	0.09	0
ENSMUSG00000085338	2410004I01Rik	11	RIKEN cDNA 2410004I01 gene [Source:MGI Symbol;Acc:MGI:1916989]	6.774	6.774	2.76	0.522898	1	0	0.06	0	0	0	0.09	0.09	0
ENSMUSG00000118097	Gm5237	18	predicted gene 5237 [Source:MGI Symbol;Acc:MGI:3779477]	6.774	6.774	2.76	0.522899	1	0	0.06	0	0	0	0.09	0.09	0
ENSMUSG00000114440	Gm47505	14	predicted gene, 47505 [Source:MGI Symbol;Acc:MGI:6096491]	6.774	6.774	2.76	0.522899	1	0	0.06	0	0	0	0.09	0.09	0
ENSMUSG00000114946	Gm47756	14	predicted gene, 47756 [Source:MGI Symbol;Acc:MGI:6096903]	6.774	6.774	2.76	0.522906	1	0	0.06	0	0	0	0.09	0.09	0
ENSMUSG00000084017	Rpl21-ps9	2	ribosomal protein L21, pseudogene 9 [Source:MGI Symbol;Acc:MGI:3650934]	6.774	6.774	2.76	0.522907	1	0	0.06	0	0	0	0.09	0.09	0
ENSMUSG00000113999	Gm47681	12	predicted gene, 47681 [Source:MGI Symbol;Acc:MGI:6096782]	6.774	6.774	2.76	0.52291	1	0	0.06	0	0	0	0.09	0.09	0
ENSMUSG00000111381	Gm34424	9	predicted gene, 34424 [Source:MGI Symbol;Acc:MGI:5593583]	6.774	6.774	2.76	0.522912	1	0	0.06	0	0	0	0.09	0.09	0
ENSMUSG00000111344	Gm48467	11	predicted gene, 48467 [Source:MGI Symbol;Acc:MGI:6097982]	6.774	6.774	2.76	0.522913	1	0	0.06	0	0	0	0.09	0.09	0
ENSMUSG00000083945	Gm15242	X	predicted gene 15242 [Source:MGI Symbol;Acc:MGI:3705602]	6.774	6.774	2.76	0.522921	1	0	0.06	0	0	0	0.09	0.09	0
ENSMUSG00000112788	Gm47821	12	predicted gene, 47821 [Source:MGI Symbol;Acc:MGI:6097011]	6.774	6.774	2.76	0.522924	1	0	0.06	0	0	0	0.09	0.09	0
ENSMUSG00000112372	Gm48779	12	predicted gene, 48779 [Source:MGI Symbol;Acc:MGI:6098475]	6.774	6.774	2.76	0.522927	1	0	0.06	0	0	0	0.09	0.09	0
ENSMUSG00000112209	Gm18730	10	predicted gene, 18730 [Source:MGI Symbol;Acc:MGI:5010915]	6.774	6.774	2.76	0.522932	1	0	0.06	0	0	0	0.09	0.09	0
ENSMUSG00000111994	A330049N07Rik	10	RIKEN cDNA A330049N07 gene [Source:MGI Symbol;Acc:MGI:3041175]	6.774	6.774	2.76	0.522935	1	0	0.06	0	0	0	0.09	0.09	0
ENSMUSG00000083786	Rps18-ps2	4	ribosomal protein S18, pseudogene 2 [Source:MGI Symbol;Acc:MGI:3652274]	6.774	6.774	2.76	0.522935	1	0	0.06	0	0	0	0.09	0.09	0
ENSMUSG00000065301	Gm23248	9	predicted gene, 23248 [Source:MGI Symbol;Acc:MGI:5453025]	6.774	6.774	2.76	0.522936	1	0	0.06	0	0	0	0.09	0.09	0
ENSMUSG00000112341	Gm4796	10	predicted gene 4796 [Source:MGI Symbol;Acc:MGI:3645895]	6.774	6.774	2.76	0.522938	1	0	0.06	0	0	0	0.09	0.09	0
ENSMUSG00000057913	Gm10032	14	predicted gene 10032 [Source:MGI Symbol;Acc:MGI:3642901]	6.774	6.774	2.76	0.522939	1	0	0.06	0	0	0	0.09	0.09	0
ENSMUSG00000054160	Nkx2-4	2	NK2 homeobox 4 [Source:MGI Symbol;Acc:MGI:97349]	6.774	6.774	2.76	0.52294	1	0	0.06	0	0	0	0.09	0.09	0
ENSMUSG00000076899	Traj30	14	T cell receptor alpha joining 30 [Source:MGI Symbol;Acc:MGI:4439596]	6.774	6.774	2.76	0.522943	1	0	0.06	0	0	0	0.09	0.09	0
ENSMUSG00000075219	Or5ak24	2	olfactory receptor family 5 subfamily AK member 24 [Source:MGI Symbol;Acc:MGI:3030828]	6.774	6.774	2.76	0.522943	1	0	0.06	0	0	0	0.09	0.09	0
ENSMUSG00000051136	Ghsr	3	growth hormone secretagogue receptor [Source:MGI Symbol;Acc:MGI:2441906]	6.774	6.774	2.76	0.522946	1	0	0.06	0	0	0	0.09	0.09	0
ENSMUSG00000083425	Gm13992	2	predicted gene 13992 [Source:MGI Symbol;Acc:MGI:3651472]	6.774	6.774	2.76	0.522948	1	0	0.06	0	0	0	0.09	0.09	0
ENSMUSG00000083738	Gm14592	X	predicted gene 14592 [Source:MGI Symbol;Acc:MGI:3705794]	6.774	6.774	2.76	0.522949	1	0	0.06	0	0	0	0.09	0.09	0
ENSMUSG00000060177	Klk1b22	7	kallikrein 1-related peptidase b22 [Source:MGI Symbol;Acc:MGI:95291]	6.774	6.774	2.76	0.522953	1	0	0.06	0	0	0	0.09	0.09	0
ENSMUSG00000034185	Tmem275	4	transmembrane protein 275 [Source:MGI Symbol;Acc:MGI:1923487]	6.774	6.774	2.76	0.522953	1	0	0.06	0	0	0	0.09	0.09	0
ENSMUSG00000082052	Ywhaq-ps2	5	tyrosine 3-monooxygenase/tryptophan 5-monooxygenase activation protein theta, pseudogene 2 [Source:MGI Symbol;Acc:MGI:3650308]	6.774	6.774	2.76	0.522953	1	0	0.06	0	0	0	0.09	0.09	0
ENSMUSG00000068149	Tex13c3	X	TEX13 family member C3 [Source:MGI Symbol;Acc:MGI:3037654]	6.774	6.774	2.76	0.522954	1	0	0.06	0	0	0	0.09	0.09	0
ENSMUSG00000065283	Gm24454	11	predicted gene, 24454 [Source:MGI Symbol;Acc:MGI:5454231]	6.774	6.774	2.76	0.522954	1	0	0.06	0	0	0	0.09	0.09	0
ENSMUSG00000047257	Prss45	9	protease, serine 45 [Source:MGI Symbol;Acc:MGI:3605764]	6.774	6.774	2.76	0.522954	1	0	0.06	0	0	0	0.09	0.09	0
ENSMUSG00000081898	Gm5754	X	predicted gene 5754 [Source:MGI Symbol;Acc:MGI:3646109]	6.774	6.774	2.76	0.522955	1	0	0.06	0	0	0	0.09	0.09	0
ENSMUSG00000062687	Cks1brt	8	CDC28 protein kinase 1b, retrogene [Source:MGI Symbol;Acc:MGI:3643620]	6.774	6.774	2.76	0.522963	1	0	0.06	0	0	0	0.09	0.09	0
ENSMUSG00000030069	Prok2	6	prokineticin 2 [Source:MGI Symbol;Acc:MGI:1354178]	6.774	6.774	2.76	0.522971	1	0	0.06	0	0	0	0.09	0.09	0
ENSMUSG00000076906	Traj23	14	T cell receptor alpha joining 23 [Source:MGI Symbol;Acc:MGI:4439745]	6.774	6.774	2.76	0.522971	1	0	0.06	0	0	0	0.09	0.09	0
ENSMUSG00000060461	Dppa5a	9	developmental pluripotency associated 5A [Source:MGI Symbol;Acc:MGI:101800]	6.774	6.774	2.76	0.522973	1	0	0.06	0	0	0	0.09	0.09	0
ENSMUSG00000027876	Reg4	3	regenerating islet-derived family, member 4 [Source:MGI Symbol;Acc:MGI:1914959]	6.774	6.774	2.76	0.522989	1	0	0.06	0	0	0	0.09	0.09	0
ENSMUSG00000026343	Gpr39	1	G protein-coupled receptor 39 [Source:MGI Symbol;Acc:MGI:1918361]	6.774	6.774	2.76	0.522991	1	0	0.06	0	0	0	0.09	0.09	0
ENSMUSG00000087360	Gm15104	X	predicted gene 15104 [Source:MGI Symbol;Acc:MGI:3705199]	6.774	6.774	2.76	0.523056	1	0	0.06	0	0	0	0.09	0	0.1
ENSMUSG00000085911	Gm14061	2	predicted gene 14061 [Source:MGI Symbol;Acc:MGI:3649736]	6.774	6.774	2.76	0.523061	1	0	0.06	0	0	0	0.09	0	0.1
ENSMUSG00000081751	Gm14251	2	predicted gene 14251 [Source:MGI Symbol;Acc:MGI:3650992]	6.774	6.774	2.76	0.523062	1	0	0.06	0	0	0	0.09	0	0.1
ENSMUSG00000085860	2410003L11Rik	11	RIKEN cDNA 2410003L11 gene [Source:MGI Symbol;Acc:MGI:1916979]	6.774	6.774	2.76	0.523066	1	0	0.06	0	0	0	0.09	0	0.1
ENSMUSG00000081666	Gm11677	11	predicted gene 11677 [Source:MGI Symbol;Acc:MGI:3649553]	6.774	6.774	2.76	0.523067	1	0	0.06	0	0	0	0.09	0	0.1
ENSMUSG00000090550	Prlh	1	prolactin releasing hormone [Source:MGI Symbol;Acc:MGI:3644668]	6.774	6.774	2.76	0.523067	1	0	0.06	0	0	0	0.09	0	0.1
ENSMUSG00000084992	Gm13842	5	predicted gene 13842 [Source:MGI Symbol;Acc:MGI:3650892]	6.774	6.774	2.76	0.523067	1	0	0.06	0	0	0	0.09	0	0.1
ENSMUSG00000085856	Gm12050	11	predicted gene 12050 [Source:MGI Symbol;Acc:MGI:3652080]	6.774	6.774	2.76	0.523068	1	0	0.06	0	0	0	0.09	0	0.1
ENSMUSG00000085482	A230083N12Rik	4	RIKEN cDNA A230083N12 gene [Source:MGI Symbol;Acc:MGI:3698879]	6.774	6.774	2.76	0.523069	1	0	0.06	0	0	0	0.09	0	0.1
ENSMUSG00000080815	Hmgb1-rs18	4	high mobility group box 1, related sequence 18 [Source:MGI Symbol;Acc:MGI:104763]	6.774	6.774	2.76	0.523072	1	0	0.06	0	0	0	0.09	0	0.1
ENSMUSG00000081555	Gm6427	X	predicted gene 6427 [Source:MGI Symbol;Acc:MGI:3649064]	6.774	6.774	2.76	0.523074	1	0	0.06	0	0	0	0.09	0	0.1
ENSMUSG00000080868	Gm15745	12	predicted gene 15745 [Source:MGI Symbol;Acc:MGI:3783187]	6.774	6.774	2.76	0.523076	1	0	0.06	0	0	0	0.09	0	0.1
ENSMUSG00000091361	Gm5277	3	predicted gene 5277 [Source:MGI Symbol;Acc:MGI:3646590]	6.774	6.774	2.76	0.523078	1	0	0.06	0	0	0	0.09	0	0.1
ENSMUSG00000084980	Slc36a1os	11	solute carrier family 36 (proton/amino acid symporter), member 1, opposite strand [Source:MGI Symbol;Acc:MGI:1921295]	6.774	6.774	2.76	0.523082	1	0	0.06	0	0	0	0.09	0	0.1
ENSMUSG00000094122	Rpl31-ps9	1	ribosomal protein L31, pseudogene 9 [Source:MGI Symbol;Acc:MGI:3704195]	6.774	6.774	2.76	0.523082	1	0	0.06	0	0	0	0.09	0	0.1
ENSMUSG00000100018	Gm7776	1	predicted gene 7776 [Source:MGI Symbol;Acc:MGI:3646051]	6.774	6.774	2.76	0.523082	1	0	0.06	0	0	0	0.09	0	0.1
ENSMUSG00000091043	Glyatl3	17	glycine-N-acyltransferase-like 3 [Source:MGI Symbol;Acc:MGI:3647683]	6.774	6.774	2.76	0.523084	1	0	0.06	0	0	0	0.09	0	0.1
ENSMUSG00000080704	Gm6031	16	predicted gene 6031 [Source:MGI Symbol;Acc:MGI:3645805]	6.774	6.774	2.76	0.523086	1	0	0.06	0	0	0	0.09	0	0.1
ENSMUSG00000079258	Calhm1	19	calcium homeostasis modulator 1 [Source:MGI Symbol;Acc:MGI:3643383]	6.774	6.774	2.76	0.523087	1	0	0.06	0	0	0	0.09	0	0.1
ENSMUSG00000108806	Gm44729	7	predicted gene 44729 [Source:MGI Symbol;Acc:MGI:5753305]	6.774	6.774	2.76	0.523088	1	0	0.06	0	0	0	0.09	0	0.1
ENSMUSG00000082093	Gm15928	7	predicted gene 15928 [Source:MGI Symbol;Acc:MGI:3802091]	6.774	6.774	2.76	0.523089	1	0	0.06	0	0	0	0.09	0	0.1
ENSMUSG00000081402	Gm15455	1	predicted gene 15455 [Source:MGI Symbol;Acc:MGI:3705563]	6.774	6.774	2.76	0.52309	1	0	0.06	0	0	0	0.09	0	0.1
ENSMUSG00000096175	Gm21761	13	predicted gene, 21761 [Source:MGI Symbol;Acc:MGI:5433925]	6.774	6.774	2.76	0.52309	1	0	0.06	0	0	0	0.09	0	0.1
ENSMUSG00000081068	Gm12804	4	predicted gene 12804 [Source:MGI Symbol;Acc:MGI:3651639]	6.774	6.774	2.76	0.52309	1	0	0.06	0	0	0	0.09	0	0.1
ENSMUSG00000084289	Fth1-ps	X	ferritin heavy polypeptide 1, pseudogene [Source:MGI Symbol;Acc:MGI:3647597]	6.774	6.774	2.76	0.52309	1	0	0.06	0	0	0	0.09	0	0.1
ENSMUSG00000095706	Or5ac25	16	olfactory receptor family 5 subfamily AC member 25 [Source:MGI Symbol;Acc:MGI:3030043]	6.774	6.774	2.76	0.523092	1	0	0.06	0	0	0	0.09	0	0.1
ENSMUSG00000083916	Gm15476	6	predicted gene 15476 [Source:MGI Symbol;Acc:MGI:3643813]	6.774	6.774	2.76	0.523092	1	0	0.06	0	0	0	0.09	0	0.1
ENSMUSG00000023829	Slc22a1	17	solute carrier family 22 (organic cation transporter), member 1 [Source:MGI Symbol;Acc:MGI:108111]	6.774	6.774	2.76	0.523093	1	0	0.06	0	0	0	0.09	0	0.1
ENSMUSG00000101985	Gm28929	1	predicted gene 28929 [Source:MGI Symbol;Acc:MGI:5579635]	6.774	6.774	2.76	0.523094	1	0	0.06	0	0	0	0.09	0	0.1
ENSMUSG00000026085	Lyg1	1	lysozyme G-like 1 [Source:MGI Symbol;Acc:MGI:1916791]	6.774	6.774	2.76	0.523095	1	0	0.06	0	0	0	0.09	0	0.1
ENSMUSG00000083705	Gm8624	11	predicted gene 8624 [Source:MGI Symbol;Acc:MGI:3646811]	6.774	6.774	2.76	0.523096	1	0	0.06	0	0	0	0.09	0	0.1
ENSMUSG00000108527	Gm45173	7	predicted gene 45173 [Source:MGI Symbol;Acc:MGI:5753749]	6.774	6.774	2.76	0.523096	1	0	0.06	0	0	0	0.09	0	0.1
ENSMUSG00002075706	Gm55765	7	predicted gene, 55765 [Source:MGI Symbol;Acc:MGI:6847996]	6.774	6.774	2.76	0.523097	1	0	0.06	0	0	0	0.09	0	0.1
ENSMUSG00000103904	Gm37497	8	predicted gene, 37497 [Source:MGI Symbol;Acc:MGI:5610725]	6.774	6.774	2.76	0.523097	1	0	0.06	0	0	0	0.09	0	0.1
ENSMUSG00000099448	Gm18801	1	predicted gene, 18801 [Source:MGI Symbol;Acc:MGI:5010986]	6.774	6.774	2.76	0.523098	1	0	0.06	0	0	0	0.09	0	0.1
ENSMUSG00000029526	1700123K08Rik	5	RIKEN cDNA 1700123K08 gene [Source:MGI Symbol;Acc:MGI:1923908]	6.774	6.774	2.76	0.523098	1	0	0.06	0	0	0	0.09	0	0.1
ENSMUSG00000079045	Prox1os	1	prospero homeobox 1, opposite strand [Source:MGI Symbol;Acc:MGI:4937200]	6.774	6.774	2.76	0.523099	1	0	0.06	0	0	0	0.09	0	0.1
ENSMUSG00000061809	Tbpl2	2	TATA box binding protein like 2 [Source:MGI Symbol;Acc:MGI:2684058]	6.774	6.774	2.76	0.5231	1	0	0.06	0	0	0	0.09	0	0.1
ENSMUSG00000119106	Gm23330	3	predicted gene, 23330 [Source:MGI Symbol;Acc:MGI:5453107]	6.774	6.774	2.76	0.523102	1	0	0.06	0	0	0	0.09	0	0.1
ENSMUSG00000076904	Traj25	14	T cell receptor alpha joining 25 [Source:MGI Symbol;Acc:MGI:4439747]	6.774	6.774	2.76	0.523104	1	0	0.06	0	0	0	0.09	0	0.1
ENSMUSG00000097082	4933440J02Rik	10	RIKEN cDNA 4933440J02 gene [Source:MGI Symbol;Acc:MGI:1918571]	6.774	6.774	2.76	0.523107	1	0	0.06	0	0	0	0.09	0	0.1
ENSMUSG00000110640	Gm45903	8	predicted gene 45903 [Source:MGI Symbol;Acc:MGI:5805018]	6.774	6.774	2.76	0.523107	1	0	0.06	0	0	0	0.09	0	0.1
ENSMUSG00000104579	5830437K03Rik	3	RIKEN cDNA 5830437K03 gene [Source:MGI Symbol;Acc:MGI:1923318]	6.774	6.774	2.76	0.523108	1	0	0.06	0	0	0	0.09	0	0.1
ENSMUSG00000076608	Igkj5	6	immunoglobulin kappa joining 5 [Source:MGI Symbol;Acc:MGI:1316738]	6.774	6.774	2.76	0.523109	1	0	0.06	0	0	0	0.09	0	0.1
ENSMUSG00000117922	Gm50397	18	predicted gene, 50397 [Source:MGI Symbol;Acc:MGI:6303305]	6.774	6.774	2.76	0.523109	1	0	0.06	0	0	0	0.09	0	0.1
ENSMUSG00000104648	Gm42570	5	predicted gene 42570 [Source:MGI Symbol;Acc:MGI:5662707]	6.774	6.774	2.76	0.523109	1	0	0.06	0	0	0	0.09	0	0.1
ENSMUSG00000117681	Gm50198	19	predicted gene, 50198 [Source:MGI Symbol;Acc:MGI:6302977]	6.774	6.774	2.76	0.52311	1	0	0.06	0	0	0	0.09	0	0.1
ENSMUSG00000107300	Gm43279	5	predicted gene 43279 [Source:MGI Symbol;Acc:MGI:5663416]	6.774	6.774	2.76	0.523112	1	0	0.06	0	0	0	0.09	0	0.1
ENSMUSG00000121517		X	Srsx pseudogene	6.774	6.774	2.76	0.523112	1	0	0.06	0	0	0	0.09	0	0.1
ENSMUSG00000104602	Gm42779	5	predicted gene 42779 [Source:MGI Symbol;Acc:MGI:5662916]	6.774	6.774	2.76	0.523113	1	0	0.06	0	0	0	0.09	0	0.1
ENSMUSG00000118848	Gm25412	X	predicted gene, 25412 [Source:MGI Symbol;Acc:MGI:5455189]	6.774	6.774	2.76	0.523113	1	0	0.06	0	0	0	0.09	0	0.1
ENSMUSG00000059334	Zfp36l3	X	zinc finger protein 36, C3H type-like 3 [Source:MGI Symbol;Acc:MGI:3525151]	6.774	6.774	2.76	0.523113	1	0	0.06	0	0	0	0.09	0	0.1
ENSMUSG00000076471	Trbv14	6	T cell receptor beta, variable 14 [Source:MGI Symbol;Acc:MGI:98587]	6.774	6.774	2.76	0.523115	1	0	0.06	0	0	0	0.09	0	0.1
ENSMUSG00000111621	Gm7802	9	predicted gene 7802 [Source:MGI Symbol;Acc:MGI:3646524]	6.774	6.774	2.76	0.523115	1	0	0.06	0	0	0	0.09	0	0.1
ENSMUSG00000030345	Dyrk4	6	dual-specificity tyrosine-(Y)-phosphorylation regulated kinase 4 [Source:MGI Symbol;Acc:MGI:1330292]	6.774	6.774	2.76	0.523115	1	0	0.06	0	0	0	0.09	0	0.1
ENSMUSG00000050776	Or4f47	2	olfactory receptor family 4 subfamily F member 47 [Source:MGI Symbol;Acc:MGI:3031151]	6.774	6.774	2.76	0.523118	1	0	0.06	0	0	0	0.09	0	0.1
ENSMUSG00000114823	Gm31630	13	predicted gene, 31630 [Source:MGI Symbol;Acc:MGI:5590789]	6.774	6.774	2.76	0.523119	1	0	0.06	0	0	0	0.09	0	0.1
ENSMUSG00000115971	Gm10856	15	predicted gene 10856 [Source:MGI Symbol;Acc:MGI:3641730]	6.774	6.774	2.76	0.52312	1	0	0.06	0	0	0	0.09	0	0.1
ENSMUSG00000120494		15	novel transcript	6.774	6.774	2.76	0.52312	1	0	0.06	0	0	0	0.09	0	0.1
ENSMUSG00000034151	Zbbx	3	zinc finger, B-box domain containing [Source:MGI Symbol;Acc:MGI:2674085]	6.774	6.774	2.76	0.523121	1	0	0.06	0	0	0	0.09	0	0.1
ENSMUSG00000067203	H2-K2	17	histocompatibility 2, K region locus 2 [Source:MGI Symbol;Acc:MGI:95906]	6.774	6.774	2.76	0.523121	1	0	0.06	0	0	0	0.09	0	0.1
ENSMUSG00000121217		11	novel transcript	6.774	6.774	2.76	0.523122	1	0	0.06	0	0	0	0.09	0	0.1
ENSMUSG00000038257	Glra3	8	glycine receptor, alpha 3 subunit [Source:MGI Symbol;Acc:MGI:95749]	6.774	6.774	2.76	0.523122	1	0	0.06	0	0	0	0.09	0	0.1
ENSMUSG00000105579	Gm43251	5	predicted gene 43251 [Source:MGI Symbol;Acc:MGI:5663388]	6.774	6.774	2.76	0.523122	1	0	0.06	0	0	0	0.09	0	0.1
ENSMUSG00000105543	Gm43169	5	predicted gene 43169 [Source:MGI Symbol;Acc:MGI:5663306]	6.774	6.774	2.76	0.523123	1	0	0.06	0	0	0	0.09	0	0.1
ENSMUSG00000111836	4933407I05Rik	9	RIKEN cDNA 4933407I05 gene [Source:MGI Symbol;Acc:MGI:1921322]	6.774	6.774	2.76	0.523123	1	0	0.06	0	0	0	0.09	0	0.1
ENSMUSG00000029867	Llcfc1	6	LLLL and CFNLAS motif containing 1 [Source:MGI Symbol;Acc:MGI:1923856]	6.774	6.774	2.76	0.523125	1	0	0.06	0	0	0	0.09	0	0.1
ENSMUSG00000043290	Zfp784	7	zinc finger protein 784 [Source:MGI Symbol;Acc:MGI:3606042]	6.774	6.774	2.76	0.523129	1	0	0.06	0	0	0	0.09	0	0.1
ENSMUSG00000071265	1700086L19Rik	12	RIKEN cDNA 1700086L19 gene [Source:MGI Symbol;Acc:MGI:1921534]	6.774	6.774	2.76	0.523129	1	0	0.06	0	0	0	0.09	0	0.1
ENSMUSG00000074508	Gm10706	9	predicted gene 10706 [Source:MGI Symbol;Acc:MGI:3642794]	6.774	6.774	2.76	0.523131	1	0	0.06	0	0	0	0.09	0	0.1
ENSMUSG00000114803	Gm46443	14	predicted gene, 46443 [Source:MGI Symbol;Acc:MGI:5826080]	6.774	6.774	2.76	0.523136	1	0	0.06	0	0	0	0.09	0	0.1
ENSMUSG00000114295	Gm2534	13	predicted gene 2534 [Source:MGI Symbol;Acc:MGI:3780702]	6.774	6.774	2.76	0.523138	1	0	0.06	0	0	0	0.09	0	0.1
ENSMUSG00000112477	Gm48657	10	predicted gene, 48657 [Source:MGI Symbol;Acc:MGI:6098271]	6.774	6.774	2.76	0.523138	1	0	0.06	0	0	0	0.09	0	0.1
ENSMUSG00000114336	Gm18643	13	predicted gene, 18643 [Source:MGI Symbol;Acc:MGI:5010828]	6.774	6.774	2.76	0.523144	1	0	0.06	0	0	0	0.09	0	0.1
ENSMUSG00000071341	Egr4	6	early growth response 4 [Source:MGI Symbol;Acc:MGI:99252]	6.774	6.774	2.76	0.523147	1	0	0.06	0	0	0	0.09	0	0.1
ENSMUSG00000021091	Serpina3n	12	serine (or cysteine) peptidase inhibitor, clade A, member 3N [Source:MGI Symbol;Acc:MGI:105045]	6.7272	6.7272	2.75	1.06925e-09	1.97913e-07	13.78	94.35	12.08	13.91	15.35	187.69	53.27	42.1
ENSMUSG00000056656	Apol8	15	apolipoprotein L 8 [Source:MGI Symbol;Acc:MGI:2444921]	6.7272	6.7272	2.75	1.07108e-08	1.54977e-06	0.37	2.38	0.14	0.24	0.72	2.5	2.4	2.25
ENSMUSG00000116929	2210009P08Rik	16	RIKEN cDNA 2210009P08 gene [Source:MGI Symbol;Acc:MGI:1919542]	6.7272	6.7272	2.75	0.000410876	0.0127788	0.11	0.77	0.07	0	0.27	0.74	0.98	0.59
ENSMUSG00000108379	A730082K24Rik	7	RIKEN cDNA A730082K24 gene [Source:MGI Symbol;Acc:MGI:2142163]	6.7272	6.7272	2.75	0.00180063	0.0416947	0.11	0.79	0.07	0	0.27	0.83	0.27	1.27
ENSMUSG00000068349	Gml	15	glycosylphosphatidylinositol anchored molecule like [Source:MGI Symbol;Acc:MGI:3644767]	6.7272	6.7272	2.75	0.126601	0.789525	0.03	0.25	0	0.08	0	0.65	0.09	0
ENSMUSG00000024672	Ms4a7	19	membrane-spanning 4-domains, subfamily A, member 7 [Source:MGI Symbol;Acc:MGI:1918846]	6.6807	6.6807	2.74	5.59983e-20	6.51512e-17	8.7	57.75	8.47	6.87	10.77	63.33	69.87	40.05
ENSMUSG00000045475	Lce3c	3	late cornified envelope 3C [Source:MGI Symbol;Acc:MGI:2135932]	6.6807	6.6807	2.74	5.99077e-17	4.43543e-14	1.54	10.15	1.18	1.46	1.97	11.74	11.1	7.62
ENSMUSG00000078920	Ifi47	11	interferon gamma inducible protein 47 [Source:MGI Symbol;Acc:MGI:99448]	6.6807	6.6807	2.74	5.97924e-06	0.000380436	4.48	30.72	3.75	3.23	6.46	69.99	13.67	8.5
ENSMUSG00000112895	Gm47567	12	predicted gene, 47567 [Source:MGI Symbol;Acc:MGI:6096594]	6.6807	6.6807	2.74	0.000380455	0.012021	0.1	0.76	0.14	0.08	0.09	1.11	0.89	0.29
ENSMUSG00000050936	Gm42743	3	predicted gene 42743 [Source:MGI Symbol;Acc:MGI:5662880]	6.6807	6.6807	2.74	0.00779366	0.126584	0.13	0.95	0.14	0.24	0	1.29	0	1.56
ENSMUSG00000043931	Gimap7	6	GTPase, IMAP family member 7 [Source:MGI Symbol;Acc:MGI:1349657]	6.6807	6.6807	2.74	0.126455	0.789099	0.03	0.25	0	0	0.09	0.65	0	0.1
ENSMUSG00000023903	Mmp25	17	matrix metallopeptidase 25 [Source:MGI Symbol;Acc:MGI:2443938]	6.6346	6.6346	2.73	1.03153e-11	3.26701e-09	1.14	7.54	0.9	0.89	1.62	11.46	5.68	5.47
ENSMUSG00000079017	Ifi27l2a	12	interferon, alpha-inducible protein 27 like 2A [Source:MGI Symbol;Acc:MGI:1924183]	6.6346	6.6346	2.73	1.70227e-06	0.000128028	5.9	40.89	9.09	4.2	4.4	88.67	17.58	16.41
ENSMUSG00000027344	Fsip1	2	fibrous sheath-interacting protein 1 [Source:MGI Symbol;Acc:MGI:1918563]	6.6346	6.6346	2.73	0.00213853	0.0479997	0.08	0.58	0.07	0.08	0.09	0.55	0.8	0.39
ENSMUSG00002076986	Gm54430	15	predicted gene, 54430 [Source:MGI Symbol;Acc:MGI:6845340]	6.6346	6.6346	2.73	0.571224	1	0	0.06	0	0	0	0.18	0	0
ENSMUSG00002075963	Gm56108	6	predicted gene, 56108 [Source:MGI Symbol;Acc:MGI:6848675]	6.6346	6.6346	2.73	0.57126	1	0	0.06	0	0	0	0.18	0	0
ENSMUSG00002075810	Gm55499	X	predicted gene, 55499 [Source:MGI Symbol;Acc:MGI:6847467]	6.6346	6.6346	2.73	0.571296	1	0	0.06	0	0	0	0.18	0	0
ENSMUSG00002075558	Gm54481	13	predicted gene, 54481 [Source:MGI Symbol;Acc:MGI:6845442]	6.6346	6.6346	2.73	0.571304	1	0	0.06	0	0	0	0.18	0	0
ENSMUSG00002075453	Snord3b3	11	small nucleolar RNA, C/D box 3B3 [Source:MGI Symbol;Acc:MGI:97987]	6.6346	6.6346	2.73	0.57132	1	0	0.06	0	0	0	0.18	0	0
ENSMUSG00002075180	Gm54985	3	predicted gene, 54985 [Source:MGI Symbol;Acc:MGI:6846445]	6.6346	6.6346	2.73	0.571339	1	0	0.06	0	0	0	0.18	0	0
ENSMUSG00000121514		X	novel protein similar to Srsx	6.6346	6.6346	2.73	0.571369	1	0	0.06	0	0	0	0.18	0	0
ENSMUSG00000121316		12	novel transcript	6.6346	6.6346	2.73	0.571393	1	0	0.06	0	0	0	0.18	0	0
ENSMUSG00000120935		10	novel transcript	6.6346	6.6346	2.73	0.571404	1	0	0.06	0	0	0	0.18	0	0
ENSMUSG00000120728		1	novel transcript	6.6346	6.6346	2.73	0.571421	1	0	0.06	0	0	0	0.18	0	0
ENSMUSG00000120608		19	novel transcript	6.6346	6.6346	2.73	0.571431	1	0	0.06	0	0	0	0.18	0	0
ENSMUSG00000120600		4	novel transcript	6.6346	6.6346	2.73	0.571444	1	0	0.06	0	0	0	0.18	0	0
ENSMUSG00000120510		5	novel transcript, antisense to Cyp3a13and KO:AC125212.1	6.6346	6.6346	2.73	0.57146	1	0	0.06	0	0	0	0.18	0	0
ENSMUSG00000120461		10	novel transcript	6.6346	6.6346	2.73	0.571478	1	0	0.06	0	0	0	0.18	0	0
ENSMUSG00000120234		16	novel transcript	6.6346	6.6346	2.73	0.571494	1	0	0.06	0	0	0	0.18	0	0
ENSMUSG00000120185		15	novel transcript	6.6346	6.6346	2.73	0.571496	1	0	0.06	0	0	0	0.18	0	0
ENSMUSG00000120122		4	novel transcript	6.6346	6.6346	2.73	0.571519	1	0	0.06	0	0	0	0.18	0	0
ENSMUSG00000119461	Gm24205	8	predicted gene, 24205 [Source:MGI Symbol;Acc:MGI:5453982]	6.6346	6.6346	2.73	0.571528	1	0	0.06	0	0	0	0.18	0	0
ENSMUSG00000119079	Gm24949	11	predicted gene, 24949 [Source:MGI Symbol;Acc:MGI:5454726]	6.6346	6.6346	2.73	0.57156	1	0	0.06	0	0	0	0.18	0	0
ENSMUSG00000118376	Gm9926	18	predicted gene 9926 [Source:MGI Symbol;Acc:MGI:3642582]	6.6346	6.6346	2.73	0.57159	1	0	0.06	0	0	0	0.18	0	0
ENSMUSG00000118358	Gm36315	18	predicted gene, 36315 [Source:MGI Symbol;Acc:MGI:5595474]	6.6346	6.6346	2.73	0.571614	1	0	0.06	0	0	0	0.18	0	0
ENSMUSG00000118078	Gm50228	18	predicted gene, 50228 [Source:MGI Symbol;Acc:MGI:6303029]	6.6346	6.6346	2.73	0.57162	1	0	0.06	0	0	0	0.18	0	0
ENSMUSG00000118051	Gm8714	18	predicted gene 8714 [Source:MGI Symbol;Acc:MGI:3644347]	6.6346	6.6346	2.73	0.571644	1	0	0.06	0	0	0	0.18	0	0
ENSMUSG00000117800	1700122C19Rik	19	RIKEN cDNA 1700122C19 gene [Source:MGI Symbol;Acc:MGI:1925890]	6.6346	6.6346	2.73	0.571662	1	0	0.06	0	0	0	0.18	0	0
ENSMUSG00000117907	Gm50142	18	predicted gene, 50142 [Source:MGI Symbol;Acc:MGI:6302893]	6.6346	6.6346	2.73	0.571664	1	0	0.06	0	0	0	0.18	0	0
ENSMUSG00000117784	Vmn2r-ps108	13	vomeronasal 2, receptor, pseudogene 108 [Source:MGI Symbol;Acc:MGI:3761527]	6.6346	6.6346	2.73	0.571676	1	0	0.06	0	0	0	0.18	0	0
ENSMUSG00000117632	Gm50049	18	predicted gene, 50049 [Source:MGI Symbol;Acc:MGI:6275360]	6.6346	6.6346	2.73	0.571686	1	0	0.06	0	0	0	0.18	0	0
ENSMUSG00000116988	Gm49673	17	predicted gene, 49673 [Source:MGI Symbol;Acc:MGI:6215117]	6.6346	6.6346	2.73	0.57171	1	0	0.06	0	0	0	0.18	0	0
ENSMUSG00000116969	Gm19771	16	predicted gene, 19771 [Source:MGI Symbol;Acc:MGI:5011956]	6.6346	6.6346	2.73	0.571731	1	0	0.06	0	0	0	0.18	0	0
ENSMUSG00000116703	Gm46540	16	predicted gene, 46540 [Source:MGI Symbol;Acc:MGI:5826177]	6.6346	6.6346	2.73	0.571751	1	0	0.06	0	0	0	0.18	0	0
ENSMUSG00000116031	D030024E09Rik	15	RIKEN cDNA D030024E09 gene [Source:MGI Symbol;Acc:MGI:3041198]	6.6346	6.6346	2.73	0.571771	1	0	0.06	0	0	0	0.18	0	0
ENSMUSG00000116000	Gm49497	15	predicted gene, 49497 [Source:MGI Symbol;Acc:MGI:6155179]	6.6346	6.6346	2.73	0.571793	1	0	0.06	0	0	0	0.18	0	0
ENSMUSG00000115372	1700100I10Rik	14	RIKEN cDNA 1700100I10 gene [Source:MGI Symbol;Acc:MGI:1920812]	6.6346	6.6346	2.73	0.571815	1	0	0.06	0	0	0	0.18	0	0
ENSMUSG00000115130	Gm49152	14	predicted gene, 49152 [Source:MGI Symbol;Acc:MGI:6118569]	6.6346	6.6346	2.73	0.571819	1	0	0.06	0	0	0	0.18	0	0
ENSMUSG00000114883	Gm48860	14	predicted gene, 48860 [Source:MGI Symbol;Acc:MGI:6098601]	6.6346	6.6346	2.73	0.571824	1	0	0.06	0	0	0	0.18	0	0
ENSMUSG00000114701	Gm47731	13	predicted gene, 47731 [Source:MGI Symbol;Acc:MGI:6096866]	6.6346	6.6346	2.73	0.57183	1	0	0.06	0	0	0	0.18	0	0
ENSMUSG00000114655	4631422I05Rik	13	RIKEN cDNA 4631422I05 gene [Source:MGI Symbol;Acc:MGI:1918048]	6.6346	6.6346	2.73	0.571833	1	0	0.06	0	0	0	0.18	0	0
ENSMUSG00000114460	Gm10779	13	predicted gene 10779 [Source:MGI Symbol;Acc:MGI:3642421]	6.6346	6.6346	2.73	0.571853	1	0	0.06	0	0	0	0.18	0	0
ENSMUSG00000114428	Gm47707	13	predicted gene, 47707 [Source:MGI Symbol;Acc:MGI:6096825]	6.6346	6.6346	2.73	0.571878	1	0	0.06	0	0	0	0.18	0	0
ENSMUSG00000114308	Gm48390	13	predicted gene, 48390 [Source:MGI Symbol;Acc:MGI:6097873]	6.6346	6.6346	2.73	0.571898	1	0	0.06	0	0	0	0.18	0	0
ENSMUSG00000114247	Gm32063	13	predicted gene, 32063 [Source:MGI Symbol;Acc:MGI:5591222]	6.6346	6.6346	2.73	0.571901	1	0	0.06	0	0	0	0.18	0	0
ENSMUSG00000114047	Gm7557	12	predicted gene 7557 [Source:MGI Symbol;Acc:MGI:3645465]	6.6346	6.6346	2.73	0.571918	1	0	0.06	0	0	0	0.18	0	0
ENSMUSG00000114089	Gm47116	12	predicted gene, 47116 [Source:MGI Symbol;Acc:MGI:6095859]	6.6346	6.6346	2.73	0.571929	1	0	0.06	0	0	0	0.18	0	0
ENSMUSG00000113830	1700127F24Rik	12	RIKEN cDNA 1700127F24 gene [Source:MGI Symbol;Acc:MGI:1925892]	6.6346	6.6346	2.73	0.571938	1	0	0.06	0	0	0	0.18	0	0
ENSMUSG00000113586	Gm48606	12	predicted gene, 48606 [Source:MGI Symbol;Acc:MGI:6098190]	6.6346	6.6346	2.73	0.571964	1	0	0.06	0	0	0	0.18	0	0
ENSMUSG00000113447	Gm48538	12	predicted gene, 48538 [Source:MGI Symbol;Acc:MGI:6098082]	6.6346	6.6346	2.73	0.571966	1	0	0.06	0	0	0	0.18	0	0
ENSMUSG00000112866	Gm47704	10	predicted gene, 47704 [Source:MGI Symbol;Acc:MGI:6096820]	6.6346	6.6346	2.73	0.571976	1	0	0.06	0	0	0	0.18	0	0
ENSMUSG00000113309	Gm48408	13	predicted gene, 48408 [Source:MGI Symbol;Acc:MGI:6097898]	6.6346	6.6346	2.73	0.571981	1	0	0.06	0	0	0	0.18	0	0
ENSMUSG00000111852	Gm33180	9	predicted gene, 33180 [Source:MGI Symbol;Acc:MGI:5592339]	6.6346	6.6346	2.73	0.571994	1	0	0.06	0	0	0	0.18	0	0
ENSMUSG00000111542	Gm30619	10	predicted gene, 30619 [Source:MGI Symbol;Acc:MGI:5589778]	6.6346	6.6346	2.73	0.572002	1	0	0.06	0	0	0	0.18	0	0
ENSMUSG00000111350	Gm47182	9	predicted gene, 47182 [Source:MGI Symbol;Acc:MGI:6095970]	6.6346	6.6346	2.73	0.572019	1	0	0.06	0	0	0	0.18	0	0
ENSMUSG00000110581	Gm45789	8	predicted gene 45789 [Source:MGI Symbol;Acc:MGI:5804904]	6.6346	6.6346	2.73	0.572029	1	0	0.06	0	0	0	0.18	0	0
ENSMUSG00000110305	Gm45513	8	predicted gene 45513 [Source:MGI Symbol;Acc:MGI:5791349]	6.6346	6.6346	2.73	0.572042	1	0	0.06	0	0	0	0.18	0	0
ENSMUSG00000110557	Gm5159	8	predicted gene 5159 [Source:MGI Symbol;Acc:MGI:3648109]	6.6346	6.6346	2.73	0.572049	1	0	0.06	0	0	0	0.18	0	0
ENSMUSG00000110219	Gm45317	8	predicted gene 45317 [Source:MGI Symbol;Acc:MGI:5791153]	6.6346	6.6346	2.73	0.572065	1	0	0.06	0	0	0	0.18	0	0
ENSMUSG00000110141	Gm45684	7	predicted gene 45684 [Source:MGI Symbol;Acc:MGI:5791520]	6.6346	6.6346	2.73	0.572075	1	0	0.06	0	0	0	0.18	0	0
ENSMUSG00000109441	Gm44983	7	predicted gene 44983 [Source:MGI Symbol;Acc:MGI:5753559]	6.6346	6.6346	2.73	0.572099	1	0	0.06	0	0	0	0.18	0	0
ENSMUSG00000109712	Gm8667	7	predicted gene 8667 [Source:MGI Symbol;Acc:MGI:3648748]	6.6346	6.6346	2.73	0.572099	1	0	0.06	0	0	0	0.18	0	0
ENSMUSG00000109039	Gm33570	7	predicted gene, 33570 [Source:MGI Symbol;Acc:MGI:5592729]	6.6346	6.6346	2.73	0.57211	1	0	0.06	0	0	0	0.18	0	0
ENSMUSG00000109030	Olfr1421-ps1	19	olfactory receptor 1421, pseudogene 1 [Source:MGI Symbol;Acc:MGI:3031255]	6.6346	6.6346	2.73	0.572113	1	0	0.06	0	0	0	0.18	0	0
ENSMUSG00000108965	Gm44551	7	predicted gene 44551 [Source:MGI Symbol;Acc:MGI:5753127]	6.6346	6.6346	2.73	0.572122	1	0	0.06	0	0	0	0.18	0	0
ENSMUSG00000108871	Gm45102	7	predicted gene 45102 [Source:MGI Symbol;Acc:MGI:5753678]	6.6346	6.6346	2.73	0.572131	1	0	0.06	0	0	0	0.18	0	0
ENSMUSG00000108086	Gm6786	6	predicted gene 6786 [Source:MGI Symbol;Acc:MGI:3644036]	6.6346	6.6346	2.73	0.572147	1	0	0.06	0	0	0	0.18	0	0
ENSMUSG00000108065	Gm18423	6	predicted gene, 18423 [Source:MGI Symbol;Acc:MGI:5010608]	6.6346	6.6346	2.73	0.572159	1	0	0.06	0	0	0	0.18	0	0
ENSMUSG00000107816	Gm29799	7	predicted gene, 29799 [Source:MGI Symbol;Acc:MGI:5588958]	6.6346	6.6346	2.73	0.572185	1	0	0.06	0	0	0	0.18	0	0
ENSMUSG00000107541	Gm44336	6	predicted gene, 44336 [Source:MGI Symbol;Acc:MGI:5690728]	6.6346	6.6346	2.73	0.572188	1	0	0.06	0	0	0	0.18	0	0
ENSMUSG00000107535	Gm44183	2	predicted gene, 44183 [Source:MGI Symbol;Acc:MGI:5690575]	6.6346	6.6346	2.73	0.5722	1	0	0.06	0	0	0	0.18	0	0
ENSMUSG00000106519	Gm38509	3	predicted gene, 38509 [Source:MGI Symbol;Acc:MGI:5621394]	6.6346	6.6346	2.73	0.572217	1	0	0.06	0	0	0	0.18	0	0
ENSMUSG00000105595	Gm49316	3	predicted gene 49316 [Source:MGI Symbol;Acc:MGI:6118967]	6.6346	6.6346	2.73	0.572221	1	0	0.06	0	0	0	0.18	0	0
ENSMUSG00000104794	Mir28c	15	microRNA 28c [Source:MGI Symbol;Acc:MGI:4950386]	6.6346	6.6346	2.73	0.57223	1	0	0.06	0	0	0	0.18	0	0
ENSMUSG00000105547	Iglc3	16	immunoglobulin lambda constant 3 [Source:MGI Symbol;Acc:MGI:99886]	6.6346	6.6346	2.73	0.572234	1	0	0.06	0	0	0	0.18	0	0
ENSMUSG00000106301	Gm8365	5	predicted gene 8365 [Source:MGI Symbol;Acc:MGI:3647827]	6.6346	6.6346	2.73	0.572238	1	0	0.06	0	0	0	0.18	0	0
ENSMUSG00000105126	Gm43723	3	predicted gene 43723 [Source:MGI Symbol;Acc:MGI:5663860]	6.6346	6.6346	2.73	0.572238	1	0	0.06	0	0	0	0.18	0	0
ENSMUSG00000105296	Gm19708	3	predicted gene, 19708 [Source:MGI Symbol;Acc:MGI:5011893]	6.6346	6.6346	2.73	0.572241	1	0	0.06	0	0	0	0.18	0	0
ENSMUSG00000106085	Gm43675	3	predicted gene 43675 [Source:MGI Symbol;Acc:MGI:5663812]	6.6346	6.6346	2.73	0.572243	1	0	0.06	0	0	0	0.18	0	0
ENSMUSG00000105482	Gm42596	5	predicted gene 42596 [Source:MGI Symbol;Acc:MGI:5662733]	6.6346	6.6346	2.73	0.572245	1	0	0.06	0	0	0	0.18	0	0
ENSMUSG00000106394	Gm42698	5	predicted gene 42698 [Source:MGI Symbol;Acc:MGI:5662835]	6.6346	6.6346	2.73	0.57225	1	0	0.06	0	0	0	0.18	0	0
ENSMUSG00000104092	A930014E01Rik	3	RIKEN cDNA A930014E01 gene [Source:MGI Symbol;Acc:MGI:1925848]	6.6346	6.6346	2.73	0.572252	1	0	0.06	0	0	0	0.18	0	0
ENSMUSG00000105102	Gm35507	3	predicted gene, 35507 [Source:MGI Symbol;Acc:MGI:5594666]	6.6346	6.6346	2.73	0.572256	1	0	0.06	0	0	0	0.18	0	0
ENSMUSG00000104401	Gm20750	3	predicted gene, 20750 [Source:MGI Symbol;Acc:MGI:5434106]	6.6346	6.6346	2.73	0.572257	1	0	0.06	0	0	0	0.18	0	0
ENSMUSG00000103912	Gm33819	3	predicted gene, 33819 [Source:MGI Symbol;Acc:MGI:5592978]	6.6346	6.6346	2.73	0.572259	1	0	0.06	0	0	0	0.18	0	0
ENSMUSG00000103692	4930503O07Rik	1	RIKEN cDNA 4930503O07 gene [Source:MGI Symbol;Acc:MGI:1922192]	6.6346	6.6346	2.73	0.57229	1	0	0.06	0	0	0	0.18	0	0
ENSMUSG00000103616	1700018A14Rik	18	RIKEN cDNA 1700018A14 gene [Source:MGI Symbol;Acc:MGI:1916641]	6.6346	6.6346	2.73	0.572291	1	0	0.06	0	0	0	0.18	0	0
ENSMUSG00000102701	9430083B18Rik	1	RIKEN cDNA 9430083B18 gene [Source:MGI Symbol;Acc:MGI:1924615]	6.6346	6.6346	2.73	0.572298	1	0	0.06	0	0	0	0.18	0	0
ENSMUSG00000102894	Gm37851	2	predicted gene, 37851 [Source:MGI Symbol;Acc:MGI:5611079]	6.6346	6.6346	2.73	0.572312	1	0	0.06	0	0	0	0.18	0	0
ENSMUSG00000102538	Gm37230	9	predicted gene, 37230 [Source:MGI Symbol;Acc:MGI:5610458]	6.6346	6.6346	2.73	0.572333	1	0	0.06	0	0	0	0.18	0	0
ENSMUSG00000101859	Gm29233	2	predicted gene 29233 [Source:MGI Symbol;Acc:MGI:5579939]	6.6346	6.6346	2.73	0.572346	1	0	0.06	0	0	0	0.18	0	0
ENSMUSG00000100959	Idi1-ps5	1	isopentenyl-diphosphate delta isomerase, pseudogene 5 [Source:MGI Symbol;Acc:MGI:3648037]	6.6346	6.6346	2.73	0.572351	1	0	0.06	0	0	0	0.18	0	0
ENSMUSG00000102280	Gm36999	1	predicted gene, 36999 [Source:MGI Symbol;Acc:MGI:5610227]	6.6346	6.6346	2.73	0.572364	1	0	0.06	0	0	0	0.18	0	0
ENSMUSG00000102266	Gm38106	1	predicted gene, 38106 [Source:MGI Symbol;Acc:MGI:5611334]	6.6346	6.6346	2.73	0.572364	1	0	0.06	0	0	0	0.18	0	0
ENSMUSG00000100830	Gm28441	1	predicted gene 28441 [Source:MGI Symbol;Acc:MGI:5579147]	6.6346	6.6346	2.73	0.572372	1	0	0.06	0	0	0	0.18	0	0
ENSMUSG00000100200	H2al1m	X	H2A histone family member L1M [Source:MGI Symbol;Acc:MGI:1923633]	6.6346	6.6346	2.73	0.572399	1	0	0.06	0	0	0	0.18	0	0
ENSMUSG00000100128	Vmn1r-ps25	6	vomeronasal 1 receptor, pseudogene 25 [Source:MGI Symbol;Acc:MGI:2148531]	6.6346	6.6346	2.73	0.572407	1	0	0.06	0	0	0	0.18	0	0
ENSMUSG00000100104	Gm5644	X	predicted gene 5644 [Source:MGI Symbol;Acc:MGI:3646381]	6.6346	6.6346	2.73	0.572417	1	0	0.06	0	0	0	0.18	0	0
ENSMUSG00000099899	Gm28784	1	predicted gene 28784 [Source:MGI Symbol;Acc:MGI:5579490]	6.6346	6.6346	2.73	0.572429	1	0	0.06	0	0	0	0.18	0	0
ENSMUSG00000099816	Gm28552	9	predicted gene 28552 [Source:MGI Symbol;Acc:MGI:5579258]	6.6346	6.6346	2.73	0.572454	1	0	0.06	0	0	0	0.18	0	0
ENSMUSG00000098871	Mir6381	3	microRNA 6381 [Source:MGI Symbol;Acc:MGI:5531345]	6.6346	6.6346	2.73	0.572471	1	0	0.06	0	0	0	0.18	0	0
ENSMUSG00000098153	Gm27024	3	predicted gene, 27024 [Source:MGI Symbol;Acc:MGI:5504139]	6.6346	6.6346	2.73	0.572474	1	0	0.06	0	0	0	0.18	0	0
ENSMUSG00000097992	Gm27016	8	predicted gene, 27016 [Source:MGI Symbol;Acc:MGI:5504131]	6.6346	6.6346	2.73	0.5725	1	0	0.06	0	0	0	0.18	0	0
ENSMUSG00000097886	Gsg1l2	11	GSG1-like 2 [Source:MGI Symbol;Acc:MGI:3650209]	6.6346	6.6346	2.73	0.572508	1	0	0.06	0	0	0	0.18	0	0
ENSMUSG00000096878	Gm21083	5	predicted gene, 21083 [Source:MGI Symbol;Acc:MGI:5434438]	6.6346	6.6346	2.73	0.572537	1	0	0.06	0	0	0	0.18	0	0
ENSMUSG00000096375	Gm7094	1	predicted pseudogene 7094 [Source:MGI Symbol;Acc:MGI:3648114]	6.6346	6.6346	2.73	0.572568	1	0	0.06	0	0	0	0.18	0	0
ENSMUSG00000094174	Ighv6-4	12	immunoglobulin heavy variable V6-4 [Source:MGI Symbol;Acc:MGI:3704120]	6.6346	6.6346	2.73	0.572581	1	0	0.06	0	0	0	0.18	0	0
ENSMUSG00000095794	Igkv6-17	6	immunoglobulin kappa variable 6-17 [Source:MGI Symbol;Acc:MGI:1330833]	6.6346	6.6346	2.73	0.572581	1	0	0.06	0	0	0	0.18	0	0
ENSMUSG00000094015	Rps12-ps20	X	ribosomal protein S12, pseudogene 20 [Source:MGI Symbol;Acc:MGI:3647506]	6.6346	6.6346	2.73	0.572589	1	0	0.06	0	0	0	0.18	0	0
ENSMUSG00000095958	Trav12-3	14	T cell receptor alpha variable 12-3 [Source:MGI Symbol;Acc:MGI:3648633]	6.6346	6.6346	2.73	0.572598	1	0	0.06	0	0	0	0.18	0	0
ENSMUSG00000095078	Gm5866	5	predicted gene 5866 [Source:MGI Symbol;Acc:MGI:3645339]	6.6346	6.6346	2.73	0.572598	1	0	0.06	0	0	0	0.18	0	0
ENSMUSG00000093938	Evi2b	11	ecotropic viral integration site 2b [Source:MGI Symbol;Acc:MGI:1890682]	6.6346	6.6346	2.73	0.572607	1	0	0.06	0	0	0	0.18	0	0
ENSMUSG00000093985	Gm10406	14	predicted gene 10406 [Source:MGI Symbol;Acc:MGI:3711272]	6.6346	6.6346	2.73	0.572619	1	0	0.06	0	0	0	0.18	0	0
ENSMUSG00000093563	Gm20630	10	predicted gene 20630 [Source:MGI Symbol;Acc:MGI:5313077]	6.6346	6.6346	2.73	0.572646	1	0	0.06	0	0	0	0.18	0	0
ENSMUSG00000093139	Gm25999	15	predicted gene, 25999 [Source:MGI Symbol;Acc:MGI:5455776]	6.6346	6.6346	2.73	0.572677	1	0	0.06	0	0	0	0.18	0	0
ENSMUSG00000093060	Mir5104	10	microRNA 5104 [Source:MGI Symbol;Acc:MGI:4950424]	6.6346	6.6346	2.73	0.572686	1	0	0.06	0	0	0	0.18	0	0
ENSMUSG00000091472	Gm3739	14	predicted gene 3739 [Source:MGI Symbol;Acc:MGI:3781914]	6.6346	6.6346	2.73	0.572698	1	0	0.06	0	0	0	0.18	0	0
ENSMUSG00000091014	Gm5244	19	predicted pseudogene 5244 [Source:MGI Symbol;Acc:MGI:3646958]	6.6346	6.6346	2.73	0.572707	1	0	0.06	0	0	0	0.18	0	0
ENSMUSG00000090109	Ear-ps10	14	eosinophil-associated, ribonuclease A family, pseudogene 10 [Source:MGI Symbol;Acc:MGI:3528640]	6.6346	6.6346	2.73	0.572711	1	0	0.06	0	0	0	0.18	0	0
ENSMUSG00000090744	Gm6871	7	predicted gene 6871 [Source:MGI Symbol;Acc:MGI:3643456]	6.6346	6.6346	2.73	0.572738	1	0	0.06	0	0	0	0.18	0	0
ENSMUSG00000090012	Gm16555	17	predicted gene 16555 [Source:MGI Symbol;Acc:MGI:4414975]	6.6346	6.6346	2.73	0.572748	1	0	0.06	0	0	0	0.18	0	0
ENSMUSG00000089995	Gm15716	8	predicted gene 15716 [Source:MGI Symbol;Acc:MGI:3783158]	6.6346	6.6346	2.73	0.572777	1	0	0.06	0	0	0	0.18	0	0
ENSMUSG00000089608	Gm22503	10	predicted gene, 22503 [Source:MGI Symbol;Acc:MGI:5452280]	6.6346	6.6346	2.73	0.57281	1	0	0.06	0	0	0	0.18	0	0
ENSMUSG00000089458	Gm24221	2	predicted gene, 24221 [Source:MGI Symbol;Acc:MGI:5453998]	6.6346	6.6346	2.73	0.57284	1	0	0.06	0	0	0	0.18	0	0
ENSMUSG00000087588	Gm16355	2	predicted gene 16355 [Source:MGI Symbol;Acc:MGI:3840115]	6.6346	6.6346	2.73	0.572867	1	0	0.06	0	0	0	0.18	0	0
ENSMUSG00000088329	Gm25661	8	predicted gene, 25661 [Source:MGI Symbol;Acc:MGI:5455438]	6.6346	6.6346	2.73	0.572878	1	0	0.06	0	0	0	0.18	0	0
ENSMUSG00000087137	4930509K18Rik	4	RIKEN cDNA 4930509K18 gene [Source:MGI Symbol;Acc:MGI:1923069]	6.6346	6.6346	2.73	0.572896	1	0	0.06	0	0	0	0.18	0	0
ENSMUSG00000087032	Gm13874	2	predicted gene 13874 [Source:MGI Symbol;Acc:MGI:3650729]	6.6346	6.6346	2.73	0.572901	1	0	0.06	0	0	0	0.18	0	0
ENSMUSG00000087542	Gm15878	8	predicted gene 15878 [Source:MGI Symbol;Acc:MGI:3801745]	6.6346	6.6346	2.73	0.572903	1	0	0.06	0	0	0	0.18	0	0
ENSMUSG00000086745	Tspan2os	3	tetraspanin 2, opposite strand [Source:MGI Symbol;Acc:MGI:1925741]	6.6346	6.6346	2.73	0.572914	1	0	0.06	0	0	0	0.18	0	0
ENSMUSG00000086827	4930461C15Rik	16	RIKEN cDNA 4930461C15 gene [Source:MGI Symbol;Acc:MGI:1922133]	6.6346	6.6346	2.73	0.572928	1	0	0.06	0	0	0	0.18	0	0
ENSMUSG00000086467	4930571N24Rik	15	RIKEN cDNA 4930571N24 gene [Source:MGI Symbol;Acc:MGI:1925474]	6.6346	6.6346	2.73	0.572942	1	0	0.06	0	0	0	0.18	0	0
ENSMUSG00000086658	Gm14260	2	predicted gene 14260 [Source:MGI Symbol;Acc:MGI:3650157]	6.6346	6.6346	2.73	0.572948	1	0	0.06	0	0	0	0.18	0	0
ENSMUSG00000086386	Gm12108	11	predicted gene 12108 [Source:MGI Symbol;Acc:MGI:3651176]	6.6346	6.6346	2.73	0.572969	1	0	0.06	0	0	0	0.18	0	0
ENSMUSG00000086010	Gm15318	17	predicted gene 15318 [Source:MGI Symbol;Acc:MGI:3705106]	6.6346	6.6346	2.73	0.573007	1	0	0.06	0	0	0	0.18	0	0
ENSMUSG00000084748	Gm25289	18	predicted gene, 25289 [Source:MGI Symbol;Acc:MGI:5455066]	6.6346	6.6346	2.73	0.573011	1	0	0.06	0	0	0	0.18	0	0
ENSMUSG00000085863	Gm12801	4	predicted gene 12801 [Source:MGI Symbol;Acc:MGI:3652119]	6.6346	6.6346	2.73	0.573015	1	0	0.06	0	0	0	0.18	0	0
ENSMUSG00000084203	Gm15593	6	predicted gene 15593 [Source:MGI Symbol;Acc:MGI:3783040]	6.6346	6.6346	2.73	0.573026	1	0	0.06	0	0	0	0.18	0	0
ENSMUSG00000083537	Gm14942	X	predicted gene 14942 [Source:MGI Symbol;Acc:MGI:3646389]	6.6346	6.6346	2.73	0.573057	1	0	0.06	0	0	0	0.18	0	0
ENSMUSG00000083486	Gm14521	X	predicted gene 14521 [Source:MGI Symbol;Acc:MGI:3705887]	6.6346	6.6346	2.73	0.573087	1	0	0.06	0	0	0	0.18	0	0
ENSMUSG00000082730	Gm11363	13	predicted gene 11363 [Source:MGI Symbol;Acc:MGI:3652072]	6.6346	6.6346	2.73	0.573105	1	0	0.06	0	0	0	0.18	0	0
ENSMUSG00000083178	Gm12187	11	predicted gene 12187 [Source:MGI Symbol;Acc:MGI:3651944]	6.6346	6.6346	2.73	0.573122	1	0	0.06	0	0	0	0.18	0	0
ENSMUSG00000083052	Gm12285	11	predicted gene 12285 [Source:MGI Symbol;Acc:MGI:3649229]	6.6346	6.6346	2.73	0.573128	1	0	0.06	0	0	0	0.18	0	0
ENSMUSG00000083173	Gm13064	4	predicted gene 13064 [Source:MGI Symbol;Acc:MGI:3651735]	6.6346	6.6346	2.73	0.573141	1	0	0.06	0	0	0	0.18	0	0
ENSMUSG00000082709	Gm12362	4	predicted gene 12362 [Source:MGI Symbol;Acc:MGI:3652292]	6.6346	6.6346	2.73	0.573143	1	0	0.06	0	0	0	0.18	0	0
ENSMUSG00000082584	Gm8569	X	predicted gene 8569 [Source:MGI Symbol;Acc:MGI:3647297]	6.6346	6.6346	2.73	0.573173	1	0	0.06	0	0	0	0.18	0	0
ENSMUSG00000082544	Gm11667	11	predicted gene 11667 [Source:MGI Symbol;Acc:MGI:3649871]	6.6346	6.6346	2.73	0.573188	1	0	0.06	0	0	0	0.18	0	0
ENSMUSG00000081916	Gm12899	4	predicted gene 12899 [Source:MGI Symbol;Acc:MGI:3650162]	6.6346	6.6346	2.73	0.57319	1	0	0.06	0	0	0	0.18	0	0
ENSMUSG00000081680	Gm14473	X	predicted gene 14473 [Source:MGI Symbol;Acc:MGI:3650130]	6.6346	6.6346	2.73	0.573191	1	0	0.06	0	0	0	0.18	0	0
ENSMUSG00000081599	Gm14390	2	predicted gene 14390 [Source:MGI Symbol;Acc:MGI:3649570]	6.6346	6.6346	2.73	0.573195	1	0	0.06	0	0	0	0.18	0	0
ENSMUSG00000081445	Rpl23a-ps4	2	ribosomal protein L23A, pseudogene 4 [Source:MGI Symbol;Acc:MGI:3651728]	6.6346	6.6346	2.73	0.573204	1	0	0.06	0	0	0	0.18	0	0
ENSMUSG00000081940	Xlr3e-ps	X	X-linked lymphocyte-regulated 3E, pseudogene [Source:MGI Symbol;Acc:MGI:3574183]	6.6346	6.6346	2.73	0.573204	1	0	0.06	0	0	0	0.18	0	0
ENSMUSG00000081348	Gm13878	2	predicted gene 13878 [Source:MGI Symbol;Acc:MGI:3649349]	6.6346	6.6346	2.73	0.573226	1	0	0.06	0	0	0	0.18	0	0
ENSMUSG00000081314	Gm14132	2	predicted gene 14132 [Source:MGI Symbol;Acc:MGI:3652226]	6.6346	6.6346	2.73	0.573242	1	0	0.06	0	0	0	0.18	0	0
ENSMUSG00000080958	Gm11902	4	predicted gene 11902 [Source:MGI Symbol;Acc:MGI:3650593]	6.6346	6.6346	2.73	0.573279	1	0	0.06	0	0	0	0.18	0	0
ENSMUSG00000080907	4930455H04Rik	3	RIKEN cDNA 4930455H04 gene [Source:MGI Symbol;Acc:MGI:1921904]	6.6346	6.6346	2.73	0.573295	1	0	0.06	0	0	0	0.18	0	0
ENSMUSG00000080054	Rpl12-ps1	1	ribosomal protein L12, pseudogene 1 [Source:MGI Symbol;Acc:MGI:3646154]	6.6346	6.6346	2.73	0.573305	1	0	0.06	0	0	0	0.18	0	0
ENSMUSG00000079800		GL456210.1		6.6346	6.6346	2.73	0.573314	1	0	0.06	0	0	0	0.18	0	0
ENSMUSG00000077542	Gm22023	X	predicted gene, 22023 [Source:MGI Symbol;Acc:MGI:5451800]	6.6346	6.6346	2.73	0.573338	1	0	0.06	0	0	0	0.18	0	0
ENSMUSG00000076905	Traj24	14	T cell receptor alpha joining 24 [Source:MGI Symbol;Acc:MGI:4439748]	6.6346	6.6346	2.73	0.573376	1	0	0.06	0	0	0	0.18	0	0
ENSMUSG00000076902	Traj27	14	T cell receptor alpha joining 27 [Source:MGI Symbol;Acc:MGI:4439741]	6.6346	6.6346	2.73	0.573397	1	0	0.06	0	0	0	0.18	0	0
ENSMUSG00000076883	Traj48	14	T cell receptor alpha joining 48 [Source:MGI Symbol;Acc:MGI:4439847]	6.6346	6.6346	2.73	0.573419	1	0	0.06	0	0	0	0.18	0	0
ENSMUSG00000075006	Gm10799	2	predicted gene 10799 [Source:MGI Symbol;Acc:MGI:3642868]	6.6346	6.6346	2.73	0.573435	1	0	0.06	0	0	0	0.18	0	0
ENSMUSG00000075480	Gm10840	11	predicted gene 10840 [Source:MGI Symbol;Acc:MGI:3642918]	6.6346	6.6346	2.73	0.573444	1	0	0.06	0	0	0	0.18	0	0
ENSMUSG00000073768	Or10ak16	4	olfactory receptor family 10 subfamily AK member 16 [Source:MGI Symbol;Acc:MGI:3031164]	6.6346	6.6346	2.73	0.573451	1	0	0.06	0	0	0	0.18	0	0
ENSMUSG00000075465	Gm10837	14	predicted gene 10837 [Source:MGI Symbol;Acc:MGI:3642026]	6.6346	6.6346	2.73	0.573452	1	0	0.06	0	0	0	0.18	0	0
ENSMUSG00000073554	Gm6960	18	predicted pseudogene 6960 [Source:MGI Symbol;Acc:MGI:3643572]	6.6346	6.6346	2.73	0.573484	1	0	0.06	0	0	0	0.18	0	0
ENSMUSG00000072473	1700024G13Rik	14	RIKEN cDNA 1700024G13 gene [Source:MGI Symbol;Acc:MGI:1914335]	6.6346	6.6346	2.73	0.573493	1	0	0.06	0	0	0	0.18	0	0
ENSMUSG00000072419	Dppa2	16	developmental pluripotency associated 2 [Source:MGI Symbol;Acc:MGI:2157523]	6.6346	6.6346	2.73	0.573503	1	0	0.06	0	0	0	0.18	0	0
ENSMUSG00000070933	Speer4d	5	spermatogenesis associated glutamate (E)-rich protein 4D [Source:MGI Symbol;Acc:MGI:2668869]	6.6346	6.6346	2.73	0.573506	1	0	0.06	0	0	0	0.18	0	0
ENSMUSG00000069132	Nxph2	2	neurexophilin 2 [Source:MGI Symbol;Acc:MGI:107491]	6.6346	6.6346	2.73	0.573538	1	0	0.06	0	0	0	0.18	0	0
ENSMUSG00000066189	Cacng3	7	calcium channel, voltage-dependent, gamma subunit 3 [Source:MGI Symbol;Acc:MGI:1859165]	6.6346	6.6346	2.73	0.573545	1	0	0.06	0	0	0	0.18	0	0
ENSMUSG00000065625	Gm24765	1	predicted gene, 24765 [Source:MGI Symbol;Acc:MGI:5454542]	6.6346	6.6346	2.73	0.57356	1	0	0.06	0	0	0	0.18	0	0
ENSMUSG00000065488	Mir196a-2	15	microRNA 196a-2 [Source:MGI Symbol;Acc:MGI:3618739]	6.6346	6.6346	2.73	0.573583	1	0	0.06	0	0	0	0.18	0	0
ENSMUSG00000065471	Mir222	X	microRNA 222 [Source:MGI Symbol;Acc:MGI:3619118]	6.6346	6.6346	2.73	0.573591	1	0	0.06	0	0	0	0.18	0	0
ENSMUSG00000061769	Klra6	6	killer cell lectin-like receptor, subfamily A, member 6 [Source:MGI Symbol;Acc:MGI:101902]	6.6346	6.6346	2.73	0.57362	1	0	0.06	0	0	0	0.18	0	0
ENSMUSG00000054033	Adam39	8	a disintegrin and metallopeptidase domain 39 [Source:MGI Symbol;Acc:MGI:3045694]	6.6346	6.6346	2.73	0.573629	1	0	0.06	0	0	0	0.18	0	0
ENSMUSG00000056824	Zfp663	2	zinc finger protein 663 [Source:MGI Symbol;Acc:MGI:2685854]	6.6346	6.6346	2.73	0.573635	1	0	0.06	0	0	0	0.18	0	0
ENSMUSG00000057465	Saa2	7	serum amyloid A 2 [Source:MGI Symbol;Acc:MGI:98222]	6.6346	6.6346	2.73	0.573637	1	0	0.06	0	0	0	0.18	0	0
ENSMUSG00000053121	Gm5129	5	predicted gene 5129 [Source:MGI Symbol;Acc:MGI:3648499]	6.6346	6.6346	2.73	0.573652	1	0	0.06	0	0	0	0.18	0	0
ENSMUSG00000051257	Trap1a	X	tumor rejection antigen P1A [Source:MGI Symbol;Acc:MGI:98818]	6.6346	6.6346	2.73	0.573672	1	0	0.06	0	0	0	0.18	0	0
ENSMUSG00000046804	Phgr1	2	proline/histidine/glycine-rich 1 [Source:MGI Symbol;Acc:MGI:1858382]	6.6346	6.6346	2.73	0.573691	1	0	0.06	0	0	0	0.18	0	0
ENSMUSG00000044061	Or2w25	11	olfactory receptor family 2 subfamily W member 25 [Source:MGI Symbol;Acc:MGI:3030059]	6.6346	6.6346	2.73	0.573719	1	0	0.06	0	0	0	0.18	0	0
ENSMUSG00000040456	H2ap	X	H2A.P histone [Source:MGI Symbol;Acc:MGI:1914584]	6.6346	6.6346	2.73	0.573757	1	0	0.06	0	0	0	0.18	0	0
ENSMUSG00000040340	Tex45	8	testis expressed 45 [Source:MGI Symbol;Acc:MGI:1923656]	6.6346	6.6346	2.73	0.573795	1	0	0.06	0	0	0	0.18	0	0
ENSMUSG00000034918	Cdhr2	13	cadherin-related family member 2 [Source:MGI Symbol;Acc:MGI:2687323]	6.6346	6.6346	2.73	0.573828	1	0	0.06	0	0	0	0.18	0	0
ENSMUSG00000032987	Or8s8	15	olfactory receptor family 8 subfamily S member 8 [Source:MGI Symbol;Acc:MGI:3030115]	6.6346	6.6346	2.73	0.573837	1	0	0.06	0	0	0	0.18	0	0
ENSMUSG00000032493	Prss44	9	protease, serine 44 [Source:MGI Symbol;Acc:MGI:1920586]	6.6346	6.6346	2.73	0.57387	1	0	0.06	0	0	0	0.18	0	0
ENSMUSG00000029409	U90926	5	cDNA sequence U90926 [Source:MGI Symbol;Acc:MGI:1930915]	6.6346	6.6346	2.73	0.573881	1	0	0.06	0	0	0	0.18	0	0
ENSMUSG00000029015	Slc26a5	5	solute carrier family 26, member 5 [Source:MGI Symbol;Acc:MGI:1933154]	6.6346	6.6346	2.73	0.573896	1	0	0.06	0	0	0	0.18	0	0
ENSMUSG00000026226	Spata3	1	spermatogenesis associated 3 [Source:MGI Symbol;Acc:MGI:1917310]	6.6346	6.6346	2.73	0.573926	1	0	0.06	0	0	0	0.18	0	0
ENSMUSG00000023350	Phf8-ps	17	PHD finger protein 8, pseudogene [Source:MGI Symbol;Acc:MGI:1921292]	6.6346	6.6346	2.73	0.573954	1	0	0.06	0	0	0	0.18	0	0
ENSMUSG00000022227	Mcpt1	14	mast cell protease 1 [Source:MGI Symbol;Acc:MGI:96937]	6.6346	6.6346	2.73	0.573976	1	0	0.06	0	0	0	0.18	0	0
ENSMUSG00000019865	Nmbr	10	neuromedin B receptor [Source:MGI Symbol;Acc:MGI:1100525]	6.6346	6.6346	2.73	0.573996	1	0	0.06	0	0	0	0.18	0	0
ENSMUSG00000004038	Gstm3	3	glutathione S-transferase, mu 3 [Source:MGI Symbol;Acc:MGI:106026]	6.6346	6.6346	2.73	0.574003	1	0	0.06	0	0	0	0.18	0	0
ENSMUSG00000003974	Grm3	5	glutamate receptor, metabotropic 3 [Source:MGI Symbol;Acc:MGI:1351340]	6.6346	6.6346	2.73	0.574012	1	0	0.06	0	0	0	0.18	0	0
ENSMUSG00000020553	Pctp	11	phosphatidylcholine transfer protein [Source:MGI Symbol;Acc:MGI:107375]	6.5887	6.5887	2.72	4.13671e-14	2.08699e-11	13.26	86.94	16.93	11	11.85	47.34	101.84	111.65
ENSMUSG00000048852	Gm12185	11	predicted gene 12185 [Source:MGI Symbol;Acc:MGI:3652173]	6.5887	6.5887	2.72	4.93169e-05	0.00221903	0.69	4.82	1.04	0.57	0.45	10.73	1.86	1.86
ENSMUSG00000040046	Tph1	7	tryptophan hydroxylase 1 [Source:MGI Symbol;Acc:MGI:98796]	6.5432	6.5432	2.71	7.40454e-10	1.47082e-07	0.59	3.88	0.62	0.16	0.99	4.99	3.73	2.93
ENSMUSG00000059956	Serpinb12	1	serine (or cysteine) peptidase inhibitor, clade B (ovalbumin), member 12 [Source:MGI Symbol;Acc:MGI:1919119]	6.5432	6.5432	2.71	1.94026e-08	2.63363e-06	14.48	92.49	17.21	10.51	15.7	27.83	138.68	110.97
ENSMUSG00000039699	Batf2	19	basic leucine zipper transcription factor, ATF-like 2 [Source:MGI Symbol;Acc:MGI:1921731]	6.5432	6.5432	2.71	0.000112693	0.00441702	0.47	3.24	0.62	0.08	0.72	6.84	1.6	1.27
ENSMUSG00000100188	Gm29561	3	predicted gene 29561 [Source:MGI Symbol;Acc:MGI:5580267]	6.5432	6.5432	2.71	0.011615	0.170046	0.05	0.4	0.07	0	0.09	0.18	0.53	0.49
ENSMUSG00000023151	Lrrc69	4	leucine rich repeat containing 69 [Source:MGI Symbol;Acc:MGI:1920564]	6.5432	6.5432	2.71	0.0124838	0.178861	0.05	0.41	0.14	0	0	0.46	0.18	0.59
ENSMUSG00000042425	Frmpd3	X	FERM and PDZ domain containing 3 [Source:MGI Symbol;Acc:MGI:3646547]	6.5432	6.5432	2.71	0.0134377	0.188084	0.06	0.41	0	0.08	0.09	0.18	0.36	0.68
ENSMUSG00000058589	Anks1b	10	ankyrin repeat and sterile alpha motif domain containing 1B [Source:MGI Symbol;Acc:MGI:1924781]	6.498	6.498	2.7	2.96541e-13	1.24305e-10	0.67	4.49	0.9	0.4	0.72	4.62	4.17	4.69
ENSMUSG00000103765	Gm37857	3	predicted gene, 37857 [Source:MGI Symbol;Acc:MGI:5611085]	6.498	6.498	2.7	3.17095e-12	1.10903e-09	0.76	4.99	0.69	1.05	0.54	3.88	5.24	5.86
ENSMUSG00000023274	Cd4	6	CD4 antigen [Source:MGI Symbol;Acc:MGI:88335]	6.498	6.498	2.7	2.81397e-10	6.34077e-08	2.24	14.65	1.39	2.83	2.51	25.24	10.12	8.6
ENSMUSG00000028172	Tacr3	3	tachykinin receptor 3 [Source:MGI Symbol;Acc:MGI:892968]	6.498	6.498	2.7	3.26867e-05	0.00158996	0.35	2.37	0.69	0.08	0.27	0.92	3.46	2.74
ENSMUSG00000032128	Robo3	9	roundabout guidance receptor 3 [Source:MGI Symbol;Acc:MGI:1343102]	6.498	6.498	2.7	0.000159072	0.00585822	0.1	0.74	0.14	0.16	0	0.55	0.89	0.78
ENSMUSG00000046879	Irgm1	11	immunity-related GTPase family M member 1 [Source:MGI Symbol;Acc:MGI:107567]	6.4531	6.4531	2.69	2.44932e-07	2.39509e-05	10.37	69.26	12.15	7.2	11.76	148.03	30.45	29.31
ENSMUSG00000101223	4930568A12Rik	1	RIKEN cDNA 4930568A12 gene [Source:MGI Symbol;Acc:MGI:1923133]	6.4531	6.4531	2.69	0.000431235	0.0133032	0.12	0.75	0	0.08	0.27	0.83	0.62	0.78
ENSMUSG00000060550	H2-Q7	17	histocompatibility 2, Q region locus 7 [Source:MGI Symbol;Acc:MGI:95936]	6.4531	6.4531	2.69	0.00211981	0.0477075	0.25	1.79	0.42	0.16	0.18	4.35	0.62	0.39
ENSMUSG00000098470	C1rb	6	complement component 1, r subcomponent B [Source:MGI Symbol;Acc:MGI:3779804]	6.4531	6.4531	2.69	0.0101909	0.154226	0.06	0.4	0	0	0.18	0.55	0.27	0.39
ENSMUSG00000003882	Il7r	15	interleukin 7 receptor [Source:MGI Symbol;Acc:MGI:96562]	6.4086	6.4086	2.68	1.64546e-17	1.34009e-14	4.32	27.71	4.16	3.23	5.56	37.54	26.72	18.85
ENSMUSG00000105504	Gbp5	3	guanylate binding protein 5 [Source:MGI Symbol;Acc:MGI:2429943]	6.4086	6.4086	2.68	2.01648e-05	0.00106344	4.21	28.07	5.62	2.34	4.67	65.18	10.03	8.99
ENSMUSG00000026401	Cd55b	1	CD55 molecule, decay accelerating factor for complement B [Source:MGI Symbol;Acc:MGI:104849]	6.4086	6.4086	2.68	0.0021634	0.0483877	0.13	0.9	0	0.4	0	0.37	1.07	1.27
ENSMUSG00000120552		5	novel transcript	6.4086	6.4086	2.68	0.0269986	0.30162	0.05	0.4	0	0.16	0	0.83	0.09	0.29
ENSMUSG00000035385	Ccl2	11	chemokine (C-C motif) ligand 2 [Source:MGI Symbol;Acc:MGI:98259]	6.3643	6.3643	2.67	4.07243e-13	1.67025e-10	0.85	5.46	0.9	0.57	1.08	6.84	5.24	4.3
ENSMUSG00000026581	Sell	1	selectin, lymphocyte [Source:MGI Symbol;Acc:MGI:98279]	6.3643	6.3643	2.67	1.7658e-05	0.000951478	0.81	5.36	1.18	0.16	1.08	10.36	2.4	3.32
ENSMUSG00000072476	Gm9008	6	predicted pseudogene 9008 [Source:MGI Symbol;Acc:MGI:3644000]	6.3643	6.3643	2.67	2.56324e-05	0.00129317	0.39	2.72	0.83	0.24	0.09	4.16	1.07	2.93
ENSMUSG00000097104	Gm26579	10	predicted gene, 26579 [Source:MGI Symbol;Acc:MGI:5477073]	6.3643	6.3643	2.67	3.0373e-05	0.00148885	0.18	1.25	0.21	0.16	0.18	1.76	0.53	1.47
ENSMUSG00000030004	Nat8	6	N-acetyltransferase 8 (GCN5-related) [Source:MGI Symbol;Acc:MGI:1915646]	6.3643	6.3643	2.67	0.0300898	0.325106	0.06	0.39	0	0.08	0.09	0.55	0.62	0
ENSMUSG00000033765	Calm4	13	calmodulin 4 [Source:MGI Symbol;Acc:MGI:1931464]	6.3203	6.3203	2.66	2.02955e-17	1.62962e-14	244.6	1533.28	318.69	177.22	237.9	1098.22	1789.11	1712.51
ENSMUSG00000040483	Xaf1	11	XIAP associated factor 1 [Source:MGI Symbol;Acc:MGI:3772572]	6.3203	6.3203	2.66	1.11784e-10	2.79505e-08	4.09	26.4	4.44	3.07	4.76	46.78	18.73	13.68
ENSMUSG00000056290	Ms4a4b	19	membrane-spanning 4-domains, subfamily A, member 4B [Source:MGI Symbol;Acc:MGI:1913083]	6.3203	6.3203	2.66	1.03561e-08	1.50227e-06	1.52	9.79	1.39	1.46	1.71	18.21	5.59	5.57
[truncated: 55,011 more rows]

## Sheet: B. Select shared DEGs
									KC = Keratinocyte
	Psoriasis-associated DEGs (Log2FC)				Ferroptosis-associated DEGs (Log2FC)				GO:0050679				GO:0030216
		K14/Gpx4 vs. Cre- control	Human Psoriasis vs. perilesional skin			K14/Gpx4 vs. Cre- control	Human Psoriasis vs. perilesional skin		KC proliferation-associated DEGs (Log2FC)				KC differentiation-associated DEGs (Log2FC)
	S100a8	3.56	3.11		CYBB	1.78	2.83			K14/Gpx4 vs. Cre- control	Human Psoriasis vs. perilesional skin			K14/Gpx4 vs. Cre- control	Human Psoriasis vs. perilesional skin
	S100a9	4.64	3.28		ALOX12b	1.19	0.98		MMP12	1.99	3.08		KRT6A	2.3	3.44
	CSTA	1.56	1.73		ALOX15	2.09	0.75		CCL5	3.74	2.79		KRT6B	5.35	4.27
	FABP5	1.14	2.37		STAT3	0.93	0.98		NR4A3	0.66	2.71		KRT16	4.72	3.38
	Psors1c2	2.26	1.3		FTH1	0.75	0.74		IGF1	0.8	2.13		HRNR	1.67	4.06
	KRT6A	2.3	3.44		FTL	0.76	0.51		EPGN	2.02	2.04		KRTDAP	1.66	0.53
	KRT16	4.72	3.38		GCH1	0.88	0.75		JAML	2.24	1.96		SPRR2B	3.12	2.08
	KRT17	0.25	3.19		BID	0.73	1.01		ITGA4	1.22	1.36		SPRR2D	4.63	2.18
	KRT77	-2.24	-3.28		NOX4	1.42	1.73		FGFBP1	1.64	1.1		SPRR2E	4.53	1.19
	SerpinB3	5.36	3.71		HMGCR	0.37	0.75		CYP7B1	2.64	1.09		SPRR2F	3.31	3.92
	DefB4	2.38	4		RAP2A	0.32	0.99		STAT3	0.93	0.98		SPRR1B	3.21	2.13
	DefB1	1.67	0.88		CDKN1A	0.29	0.92		TCF7L2	-0.64	-0.77		UGCG	0.78	1.43
	KYNU	0.91	3.98		GPX4	-0.71	-0.19		FGFR3	-0.73	-0.79		ABCA12	1.07	1.08
	LCE3A	3.46	3.51						SMO	-0.62	-0.88		KRT73	-1.9	-0.76
	LCE3D	1.96	2.47						GLI2	-0.7	-2.58		KRT77	-2.24	-3.28
	LCE3E	4.74	3.15
	SPRR2A	5.42	3.1
	SPRR2B	3.12	2.08
	SPRR2D	4.63	2.18
	SPRR2F	3.31	3.92
	CCL20	3.03	2.1
	BTC	0.22	-3
	WIF1	-0.69	-6.19
	IL12B	4.21	4.52
	IL17C	3.08	3
	IL23R	0.97	2.52
	IL22RA2	-0.54	1.65
	IL36A	3.29	4.59
	APOE	0.14	-1.48
	IFI27	0.67	1.8
