# Supplementary material for: Ferroptosis of select skin epithelial cells initiates and maintains chronic systemic immune-mediated psoriatic disease
Source: J Clin Invest. 2024 Nov 21;135(2):e183219. doi: 10.1172/JCI183219 (PMC11735110; doi:10.1172/JCI183219)
Supplement: Supplemental table 7 [file jci-135-183219-s084.xlsx]

## Sheet: A. IPA K14.Gpx4 vs Cre- control
IPA Canonical Pathways: K14/Gpx4 lesional skin vs. K14.Cre- control skin
© 2000-2023 QIAGEN. All rights reserved.
Ingenuity Canonical Pathways	-log(p-value)	Ratio	z-score	Molecules
Pathogen Induced Cytokine Storm Signaling Pathway	33.6	0.291	9.045	2610528A11Rik,AIM2,BHLHE40,C3,CASP1,CASP7,CASP8,CCL1,CCL11,CCL17,Ccl2,CCL2,CCL20,CCL21,CCL22,CCL3L3,CCL5,Ccl7,Ccl8,CCR1,CCR5,CCR6,CD163,CLEC7A,COL4A6,Col6a4,COL6A5,COL7A1,COL8A2,CRP,CSF2RB,CXCL10,CXCL13,CXCL16,CXCL2,CXCL3,Cxcl9,CXCR2,DHX58,FASLG,FOS,FTH1,FTL,GSDMD,HLA-DMB,HLA-DQA1,HLA-DQB1,HLA-DRA,IFIH1,IFNAR2,IFNGR1,IL10,IL12B,IL18,IL18R1,IL18RAP,IL1A,IL1B,IL1F10,IL1RAP,IL21R,IL33,IL36A,IL36B,IL…
Granulocyte Adhesion and Diapedesis	22.5	0.328	#NUM!	2610528A11Rik,C5AR1,CCL1,CCL11,CCL17,Ccl2,CCL2,CCL20,CCL21,CCL22,CCL3L3,CCL5,Ccl7,Ccl8,CCR1,CCR2,CCR5,CCR6,CCR7,CCR8,CCR9,CLDN10,CLDN14,CLDN3,CLDN8,CSF3R,CXCL10,CXCL13,CXCL16,CXCL2,CXCL3,Cxcl9,CXCR2,FPR2,ICAM1,IL18,IL18RAP,IL1A,IL1B,IL1F10,IL1RAP,IL33,IL36A,IL36B,IL36G,IL36RN,ITGA4,ITGB2,MMP11,MMP12,MMP13,MMP14,MMP2,MMP25,MMP27,MMP3,MMP8,PF4,SELL,SELPLG,TNFRSF1B,VCAM1
Agranulocyte Adhesion and Diapedesis	19.1	0.29	#NUM!	2610528A11Rik,AOC3,C5AR1,CCL1,CCL11,CCL17,Ccl2,CCL2,CCL20,CCL21,CCL22,CCL3L3,CCL5,Ccl7,Ccl8,CCR1,CCR2,CCR5,CCR6,CCR7,CCR8,CCR9,CLDN10,CLDN14,CLDN3,CLDN8,CXCL10,CXCL13,CXCL16,CXCL2,CXCL3,Cxcl9,CXCR2,ICAM1,IL18,IL1A,IL1B,IL1F10,IL33,IL36A,IL36B,IL36G,IL36RN,ITGA4,ITGB2,ITGB7,MMP11,MMP12,MMP13,MMP14,MMP2,MMP25,MMP27,MMP3,MMP8,MYH14,MYH8,PF4,SELL,SELPLG,VCAM1
Role of Hypercytokinemia/hyperchemokinemia in the Pathogenesis of Influenza	18.2	0.43	5.754	CASP1,CCL2,CCL5,CXCL10,CXCL3,EIF2AK2,IFIT2,IFIT3,IFNAR2,IL10,IL12B,IL18,IL1A,IL1B,IL1F10,IL33,IL36A,IL36B,IL36G,IL36RN,IRF7,IRF9,ISG15,JAK1,NLRP3,OAS1,Oas1b,OAS2,OAS3,RIGI,RSAD2,STAT1,STAT2,TLR3,TLR4,TLR7,TLR9
Multiple Sclerosis Signaling Pathway	17.8	0.275	5.762	BRAF,C1QA,C1QB,C1QC,C3,C6,C7,CAPN6,CASP1,CASP8,CTLA4,DUSP1,FAS,FASLG,HLA-A,HLA-DMB,HLA-DQA1,HLA-DQB1,HLA-DRA,HLA-E,HLA-G,IFNGR1,IL10,IL12B,IL18,IL1A,IL1B,IL1F10,IL2RA,IL33,IL36A,IL36B,IL36G,IL7R,IRF1,LEP,LTB,NLRP1,NLRP3,OSM,P2RX4,P2RX7,PARP10,PARP12,PARP14,PARP8,PARP9,RNF213,SLC4A1,SLC8A1,STAT1,TLR1,Tlr13,TLR2,TLR3,TLR4,TLR5,TLR7,TLR8,TLR9,TNFSF10
Role of Pattern Recognition Receptors in Recognition of Bacteria and Viruses	17.8	0.321	4.747	C1QA,C1QB,C1QC,C3,C3AR1,C5AR1,CASP1,CCL5,CLEC6A,CLEC7A,EIF2AK2,FASLG,IFIH1,IL10,IL12B,IL18,IL1A,IL1B,IL1F10,IL33,IL36A,IL36B,IL36G,IRF7,LEP,LTB,NLRC4,NLRP3,NOD2,OAS1,Oas1b,OAS2,OAS3,OSM,PIK3CD,PIK3CG,PIK3R3,PIK3R5,PLCG2,PRKCB,RIGI,TLR1,TLR2,TLR3,TLR4,TLR5,TLR7,TLR8,TLR9,TNFSF10
Th1 and Th2 Activation Pathway	17.2	0.302	#NUM!	CCR1,CCR5,CCR8,CD247,CD274,CD28,CD3D,CD3G,CD4,CD40,CD80,CD86,DLL4,GATA3,HAVCR2,HLA-A,HLA-DMB,HLA-DQA1,HLA-DQB1,HLA-DRA,ICAM1,ICOS,IFNGR1,IKZF1,IL10,IL10RA,IL12B,IL18,IL18R1,IL24,IL2RA,IL2RB,IL2RG,IL33,IL6R,IRF1,ITGB2,JAK1,KLRD1,NFIL3,PIK3CD,PIK3CG,PIK3R3,PIK3R5,RUNX3,SPI1,STAT1,STAT3,TGFBR2,TGFBR3,TSLP,VAV1
Phagosome Formation	17.2	0.177	7.062	ACKR1,ADCYAP1R1,ADGRA3,ADGRE1,ADGRG7,ADRB2,APBB1IP,APLNR,C3,C3AR1,C5AR1,CARD9,CCR1,CCR2,CCR5,CCR6,CCR7,CCR8,CCR9,CD14,CD209,CELSR1,CELSR2,CLEC4D,CLEC4E,CLEC7A,CMKLR2,CNR2,COLEC12,CRHR1,CYSLTR1,EDNRB,ELMO1,FCER1A,FCER1G,FCGR1A,FCGR2A,FCGR2B,FCGR3A/FCGR3B,FFAR4,FPR2,FZD10,FZD5,GAB2,GLP1R,GPR132,GPR141,GPR155,GPR171,GPR174,GPR37,GPR55,GPR65,GPR68,GPR83,GPRC5A,GRPR,HCAR2,HCK,HTR1D,HTR7,Igha,ITGA4,ITG…
Neuroinflammation Signaling Pathway	15.9	0.227	5.83	B2M,BIRC3,CASP1,CASP8,CCL2,CCL5,CD40,CD80,CD86,CREB5,CRP,CSF1R,CXCL10,CYBB,FAS,FASLG,FOS,HLA-A,HLA-DMB,HLA-DQA1,HLA-DQB1,HLA-DRA,HLA-E,HLA-G,ICAM1,IFNGR1,IKBKE,IL10,IL12B,IL18,IL1B,IL6R,IRF7,JAK1,MMP3,NAIP,Naip1 (includes others),NCF1,NCF2,NFE2L2,NLRP3,NOS2,NOX4,P2RX7,PIK3CD,PIK3CG,PIK3R3,PIK3R5,PLA2G2E,PLA2G4D,PLA2G4E,PLA2G5,PLCG2,PTGS2,RAC2,SLC1A3,STAT1,TGFBR2,TGFBR3,TICAM2,TLR1,Tlr13,TLR2,TLR3…
IL-10 Signaling	15.8	0.305	-2.48	AHR,ARG2,BCL3,BHLHE40,BMP2,CCR1,CCR5,CD80,CD86,CREB5,DUSP1,FCGR2A,FCGR2B,FOS,HLA-A,HLA-DMB,HLA-DQA1,HLA-DQB1,HLA-DRA,HLA-E,HLA-G,ICAM1,IFNGR1,IKBKE,IL10,IL10RA,IL18,IL18RAP,IL1A,IL1B,IL1F10,IL1RAP,IL33,IL36A,IL36B,IL36G,IL36RN,IL6R,INPP5D,JAK1,MAP3K14,NFKBID,NFKBIE,NOS2,STAT1,STAT3,TLR4
TREM1 Signaling	15.3	0.416	5.657	CASP1,CCL2,CD40,CD86,CXCL3,FCGR2B,ICAM1,IL10,IL18,IL1B,ITGAX,LAT2,Naip1 (includes others),NLRC3,NLRC4,NLRC5,NLRP10,NLRP3,NOD2,PLCG2,STAT3,TLR1,Tlr13,TLR2,TLR3,TLR4,TLR5,TLR7,TLR8,TLR9,TREM1,TYROBP
Macrophage Alternative Activation Signaling Pathway	15.3	0.267	1.361	ALOX15,CCL17,CCL22,Chil3/Chil4,CLEC10A,CREB5,CSF1R,CXCL13,DUSP1,FCER1A,FCER1G,FCGR2B,FOS,H4C1,H4C14,H4C15,H4C6,H4C8,HLA-DMB,HLA-DQA1,HLA-DQB1,HLA-DRA,IL10,IL10RA,IL12B,IL13RA1,IL18,IL1A,IL1B,IL1F10,IL2RG,IL33,IL36A,IL36B,IL36G,IL36RN,JAK1,JCHAIN,LPL,MRC1,NFKBID,NFKBIE,NOS2,PF4,PIK3CD,PIK3CG,PIK3R3,PIK3R5,Retnla,STAT1,STAT3,TLR4,TSC22D3,ZC3H12A
Atherosclerosis Signaling	14.8	0.316	#NUM!	ALOX12,ALOX12B,Alox12e,ALOX15,ALOX15B,ALOXE3,APOD,CCL11,CCL2,CCR2,CD40,CLU,ICAM1,IL18,IL1A,IL1B,IL1F10,IL33,IL36A,IL36B,IL36G,IL36RN,ITGA4,ITGB2,LPL,LYZ,MMP13,MMP3,MSR1,PDGFC,PLA2G2E,PLA2G4D,PLA2G4E,PLA2G5,PLA2G7,PLA2R1,PLB1,RBP4,S100A8,SELPLG,TNFRSF14,VCAM1
Th1 Pathway	14.8	0.328	4.116	CCR5,CD247,CD274,CD28,CD3D,CD3G,CD4,CD40,CD80,CD86,DLL4,GATA3,HAVCR2,HLA-A,HLA-DMB,HLA-DQA1,HLA-DQB1,HLA-DRA,ICAM1,ICOS,IFNGR1,IL10,IL10RA,IL12B,IL18,IL18R1,IL6R,IRF1,ITGB2,JAK1,KLRD1,NFIL3,PIK3CD,PIK3CG,PIK3R3,PIK3R5,RUNX3,STAT1,STAT3,VAV1
S100 Family Signaling Pathway	14.7	0.163	5.167	ACKR1,ADCYAP1R1,ADGRA3,ADGRE1,ADGRG7,ADRB2,APLNR,BCL3,BRAF,C3AR1,C5AR1,CACNA2D2,CACNA2D3,CACNG4,CACNG5,Calm5,CALML5,CAMK2D,CASP7,CCL20,CCR1,CCR2,CCR5,CCR6,CCR7,CCR8,CCR9,CELSR1,CELSR2,CMKLR2,CNR2,CREB5,CRHR1,CYBB,CYSLTR1,EDNRB,EREG,FCGR1A,FCGR2A,FCGR2B,FCGR3A/FCGR3B,FFAR4,FGFR4,FGFRL1,FOS,FPR2,FZD10,FZD5,GLP1R,GPR132,GPR141,GPR155,GPR171,GPR174,GPR37,GPR55,GPR65,GPR68,GPR83,GPRC5A,GRPR,HBEGF,HCAR…
Macrophage Classical Activation Signaling Pathway	14	0.265	4.143	ACOD1,CCL20,CCL5,CD14,CD40,CD80,CD86,CXCL10,CYBB,FASLG,GBP2,GBP4,HLA-DMB,HLA-DQA1,HLA-DQB1,HLA-DRA,IFNAR2,IFNGR1,IL10,IL12B,IL13RA1,IL18,IL1A,IL1B,IL1F10,IL33,IL36A,IL36B,IL36G,IRF1,IRF8,IRF9,JAK1,LEP,LTB,MERTK,NCF2,NFKBID,NFKBIE,NOS2,OSM,PARP14,PARP9,SPI1,STAT1,STAT2,STAT3,TLR4,TLR9,TNFSF10
Crosstalk between Dendritic Cells and Natural Killer Cells	12.9	0.352	5.014	CAMK2D,CCR7,CD209,CD28,CD40,CD69,CD80,CD86,CSF2RB,FAS,FASLG,HLA-A,HLA-DRA,HLA-E,HLA-G,IL12B,IL15RA,IL18,IL2RB,IL2RG,ITGAL,KLRD1,LTB,TLN2,TLR3,TLR4,TLR7,TLR9,TNFRSF1B,TNFSF10,TREM2,TYROBP
Role of Macrophages, Fibroblasts and Endothelial Cells in Rheumatoid Arthritis	12.7	0.205	#NUM!	ADAMTS4,C5AR1,Calm5,CALML5,CAMK2D,CCL2,CCL5,CEBPD,CREB5,DKK2,DKKL1,FCGR1A,FCGR3A/FCGR3B,FOS,FZD10,FZD5,ICAM1,IKBKE,IL10,IL16,IL18,IL18R1,IL18RAP,IL1A,IL1B,IL1F10,IL1RAP,IL33,IL36A,IL36B,IL36G,IL36RN,IL6R,JCHAIN,LRP1,LTB,MAP3K14,MMP13,MMP3,NFKBID,NFKBIE,NOS2,OSM,PDGFC,PIK3CD,PIK3CG,PIK3R3,PIK3R5,PLCG2,PLCL2,PRKCB,STAT3,TLR1,Tlr13,TLR2,TLR3,TLR4,TLR5,TLR7,TLR8,TLR9,TNFRSF1B,VCAM1,VEGFC,VEGFD,WNT10B…
Tumor Microenvironment Pathway	12.4	0.257	4.128	BRAF,CCL2,CD274,CD44,CTLA4,FAS,FASLG,FGF22,FGF5,FOS,HGF,HLA-A,HLA-E,HLA-G,ICAM1,IL10,IL1B,IL6R,LEP,MAP3K14,MMP11,MMP12,MMP13,MMP14,MMP2,MMP25,MMP27,MMP3,MMP8,NOS2,OSM,PDCD1LG2,PDGFC,PIK3CD,PIK3CG,PIK3R3,PIK3R5,PTGS2,SLC16A1,SLC2A1,SLC2A3,SPP1,STAT3,TSLP,VEGFC,VEGFD
Th2 Pathway	12.2	0.285	2.268	CCR1,CCR5,CCR8,CD247,CD28,CD3D,CD3G,CD4,CD40,CD80,CD86,GATA3,HLA-A,HLA-DMB,HLA-DQA1,HLA-DQB1,HLA-DRA,ICAM1,ICOS,IKZF1,IL10,IL12B,IL24,IL2RA,IL2RB,IL2RG,IL33,ITGB2,JAK1,PIK3CD,PIK3CG,PIK3R3,PIK3R5,RUNX3,SPI1,TGFBR2,TGFBR3,TSLP,VAV1
Role Of Chondrocytes In Rheumatoid Arthritis Signaling Pathway	11.7	0.277	5.604	ADAMTS4,CASP1,CASP8,CCL2,CEBPD,FOS,IL18,IL18R1,IL18RAP,IL1A,IL1B,IL1F10,IL1RAP,IL33,IL36A,IL36B,IL36G,IL36RN,IL6R,LRP1,MLKL,MMP11,MMP12,MMP13,MMP14,MMP2,MMP25,MMP27,MMP3,MMP8,NLRP3,NOS2,PDGFC,PTGS2,STAT3,TLR2,TNFRSF1B,VEGFC,VEGFD
Role of Osteoblasts, Osteoclasts and Chondrocytes in Rheumatoid Arthritis	11.2	0.224	#NUM!	ADAMTS4,BIRC3,BMP2,BMP4,BMP6,BMP8A,Calm5,CALML5,CSF1R,CTSK,DKK2,DKKL1,FOS,FZD10,FZD5,IKBKE,IL10,IL18,IL18R1,IL18RAP,IL1A,IL1B,IL1F10,IL1RAP,IL33,IL36A,IL36B,IL36G,IL36RN,LRP1,MAP3K14,MAP3K5,MMP13,MMP14,MMP3,MMP8,NAIP,Naip1 (includes others),NFKBID,NFKBIE,PIK3CD,PIK3CG,PIK3R3,PIK3R5,SMAD6,SPP1,TNFRSF11A,TNFRSF1B,WNT10B,WNT11,WNT5A
Hepatic Fibrosis / Hepatic Stellate Cell Activation	11.1	0.237	#NUM!	CCL2,CCL21,CCL5,CCR5,CCR7,CD14,CD40,COL4A6,Col6a4,COL6A5,COL7A1,COL8A2,CXCL3,EDNRB,FAS,FASLG,HGF,ICAM1,IFNAR2,IFNGR1,IL10,IL10RA,IL18RAP,IL1A,IL1B,IL1RAP,IL6R,LAMA1,LEP,LHX2,MMP13,MMP2,MYH14,MYH8,PDGFC,PDGFRA,PDGFRB,SMAD7,STAT1,TGFBR2,TIMP1,TLR4,TNFRSF1B,VCAM1,VEGFC,VEGFD
Hepatic Fibrosis Signaling Pathway	10.7	0.177	5.25	BRAF,CACNA2D2,CACNA2D3,CACNG4,CACNG5,Calm5,CALML5,CCL2,CCL5,CD40,CREB5,CYBB,FOS,FTH1,FTL,FZD10,FZD5,ICAM1,IKBKE,IL18,IL18RAP,IL1A,IL1B,IL1F10,IL1RAP,IL33,IL36A,IL36B,IL36G,IL36RN,ITGA4,ITGAE,ITGAL,ITGAX,ITGB2,ITGB7,ITGB8,JAK1,KLF9,LEP,LRP1,MMP13,NCF1,NCF2,NFKBID,NFKBIE,NOX4,PDCD4,PDGFC,PDGFRA,PDGFRB,PIK3CD,PIK3CG,PIK3R3,PIK3R5,PLCG2,PRKCB,PTCH1,PTCH2,RAC2,RHOH,SMAD7,SPP1,STAT3,TGFBR2,TGFBR3,TIMP1…
Neutrophil Extracellular Trap Signaling Pathway	10.4	0.177	3.16	ARG2,C1QA,C1QB,C1QC,CASP1,CASP14,CASP4,CASP7,CASP8,CCL5,CCR1,CCR5,CD14,CD209,CLEC7A,COL4A6,Col6a4,COL6A5,COL7A1,COL8A2,CXCR2,CYBB,FCGR3A/FCGR3B,GSDMD,H4C1,H4C14,H4C15,H4C6,H4C8,HCK,Igha,IL10,IL1B,ITGAL,ITGB2,JCHAIN,LAIR1,LCK,LYN,MLKL,MMP2,NCF1,NCF2,NDUFA4L2,NLRP3,NOS2,NOX4,PADI4,PF4,PIK3CD,PIK3CG,PIK3R3,PIK3R5,PLA2G2E,PLA2G4D,PLA2G4E,PLA2G5,PLA2G7,PLA2R1,PLB1,PLCG2,PLCL2,PRKCB,RAC2,SELPLG,SERPINB…
Pyroptosis Signaling Pathway	10.3	0.312	5.385	AIM2,CASP1,CASP4,CASP8,GBP2,GBP4,GBP5,GBP7,GSDMD,GZMA,IL18,IL1A,IL1B,NAIP,NLRC4,NLRP1,NLRP10,NLRP3,P2RX7,TLR1,Tlr13,TLR2,TLR3,TLR4,TLR5,TLR7,TLR8,TLR9,TNFRSF1B
IL-12 Signaling and Production in Macrophages	10.1	0.212	1.414	ALOX12,ALOX15,APOD,C3,Calm5,CALML5,CCR5,CD40,CLU,DHX58,FCGR1A,FCGR2A,FCGR2B,FCGR3A/FCGR3B,FOS,GATA3,IFIH1,IFNGR1,IKBKE,IL10,IL10RA,IL12B,IL18,IRF1,IRF8,JCHAIN,LCK,LYZ,MST1R,NFIL3,NOD2,NOS2,PIK3CD,PIK3CG,PIK3R3,PIK3R5,POU2F2,PRKCB,RBP4,RIGI,S100A8,SPI1,STAT1,STAT3,TICAM2,TLR2,TLR3,TLR4,TLR9,TNFRSF11A
Role Of Osteoblasts In Rheumatoid Arthritis Signaling Pathway	10.1	0.209	4.901	BMP2,BMP4,CTSA,CTSH,CTSK,CTSO,CTSS,DKK2,FASLG,FZD10,FZD5,IL12B,IL18,IL1A,IL1B,IL1F10,IL33,IL36A,IL36B,IL36G,IL6R,JAK1,LEP,LRP1,LTB,MMP11,MMP12,MMP13,MMP14,MMP2,MMP25,MMP27,MMP3,MMP8,OSM,PDGFC,PIK3CD,PIK3CG,PIK3R3,PIK3R5,PTGS2,SMAD6,STAT1,STAT2,STAT3,TNFSF10,VEGFC,VEGFD,WNT10B,WNT11,WNT5A
PD-1, PD-L1 cancer immunotherapy pathway	10	0.29	-2.785	B2M,CD247,CD274,CD28,CD80,FOXP3,HLA-A,HLA-DMB,HLA-DQA1,HLA-DQB1,HLA-DRA,HLA-E,HLA-G,IFNGR1,IL12B,IL2RA,IL2RB,IL2RG,JAK1,LAT,LCK,LCP2,PDCD1,PDCD1LG2,PDCD4,PIK3CD,PIK3CG,PIK3R3,PIK3R5,RASGRP1,TNFRSF1B
Role of PKR in Interferon Induction and Antiviral Response	9.65	0.257	4.747	APAF1,CASP1,CASP8,COLEC12,EIF2AK2,FAS,FASLG,FCGR1A,FOS,HSPA2,IFIH1,IFNAR2,IFNGR1,IKBKE,IL18,IL1B,IL24,IRF1,IRF9,JAK1,MSR1,NFKBID,NFKBIE,NLRP1,NLRP10,NLRP3,PDGFC,PDGFRB,RIGI,STAT1,STAT2,STAT3,TLR3,TLR4,TLR9
Osteoarthritis Pathway	9.59	0.208	3.124	ADAMTS4,BMP2,CASP1,CASP14,CASP4,CASP7,CASP8,CREB5,CXCR2,DCN,FZD10,FZD5,GREM1,IL18RAP,IL1B,IL1RAP,ITGA4,ITGAE,ITGAL,ITGAX,ITGB2,ITGB7,ITGB8,LEP,LRP1,MMP12,MMP13,MMP3,NAMPT,NOS2,P2RX7,PDGFC,PTCH1,PTCH2,PTGS2,RARRES2,RBP4,S100A8,S100A9,SLC39A8,SMAD6,SMAD7,SPP1,TGFBR2,TLR2,TLR4,TNFRSF1B,VEGFC,VEGFD
Cardiac Hypertrophy Signaling (Enhanced)	9.59	0.159	4.75	ADCY1,ADCY8,ADRB2,CACNA2D2,CACNA2D3,CACNG4,CACNG5,Calm5,CALML5,CAMK2D,CSF2RB,CXCR2,CYBB,Diaph2,EDNRB,FASLG,FGF22,FGF5,FGFR4,FGFRL1,FZD10,FZD5,GNB4,GNG2,GNG4,HDAC11,HDAC5,IKBKE,IL10RA,IL12B,IL13RA1,IL13RA2,IL15RA,IL18,IL18R1,IL18RAP,IL1A,IL1B,IL1F10,IL20RA,IL21R,IL2RA,IL2RB,IL2RG,IL31RA,IL33,IL36A,IL36B,IL36G,IL6R,IL7R,IL9R,ITGA4,ITGAE,ITGAL,ITGAX,ITGB2,ITGB7,ITGB8,LEP,LTB,MAP3K14,MAP3K5,OSM,PDE12…
Acute Phase Response Signaling	9.57	0.227	3.651	C1QA,C1QB,C1QC,C3,C4A/C4B,CP,CRABP1,CRABP2,CRP,FOS,FTL,IKBKE,IL18,IL1A,IL1B,IL1F10,IL1RAP,IL33,IL36A,IL36B,IL36G,IL36RN,IL6R,ITIH3,MAP3K14,MAP3K5,NFKBID,NFKBIE,OSM,OSMR,PIK3CD,PIK3CG,PIK3R3,RBP2,RBP4,SAA1,Saa3,SERPINA3,SERPING1,STAT3,TNFRSF1B,TTR
Leukocyte Extravasation Signaling	9.51	0.223	4.902	BTK,CD44,CLDN10,CLDN14,CLDN3,CLDN8,CYBA,CYBB,ICAM1,ITGA4,ITGAL,ITGB2,ITK,MMP11,MMP12,MMP13,MMP14,MMP2,MMP25,MMP27,MMP3,MMP8,NCF1,NCF2,NCF4,PIK3CD,PIK3CG,PIK3R3,PIK3R5,PLCG2,PRKCB,RAC2,RASGRP1,RHOH,SELPLG,SPN,TIMP1,TIMP4,TXK,VAV1,VCAM1,WAS,WIPF1
IL-33 Signaling Pathway	9.49	0.226	2.53	CASP1,CASP14,CASP4,CASP7,CASP8,CCL1,CCL17,CCL2,CCL5,CREB5,FOS,FOXP3,GATA3,H2BC12,H2BC8,ICAM1,IKBKE,IL18,IL1A,IL1B,IL1F10,IL1RAP,IL33,IL36A,IL36B,IL36G,IL36RN,KLK6,LPIN1,MMP12,MMP2,NFKBID,NFKBIE,PIK3CD,PIK3CG,PIK3R3,PIK3R5,PLCG2,PRSS22,PTGS2,STAT3,VCAM1
MSP-RON Signaling In Macrophages Pathway	9.41	0.269	0.707	CREB5,FOS,GAB2,HLA-DMB,HLA-DQA1,HLA-DQB1,HLA-DRA,IFNGR1,IKBKE,IL10,IL12B,ITGB2,KLK11,KLK12,KLK13,KLK5,KLK6,KLK7,KLK8,KLK9,MST1R,NFKBIZ,NOS2,PIK3CD,PIK3CG,PIK3R3,PIK3R5,PTGS2,ST14,STAT1,STAT3,TLR4
Glucocorticoid Receptor Signaling	9.07	0.153	#NUM!	ADRB2,ARG2,B2M,CCL11,CCL2,CCL5,CD163,CD247,CD3D,CD3G,CSF2RB,CXCL3,CXCR2,DUSP1,FCGR1A,FKBP5,FOS,GJA1,H2-M2,H2-T22,H2-T24,HLA-A,HLA-DMB,HLA-DQA1,HLA-DQB1,HLA-DRA,HLA-E,HLA-G,HSPA2,ICAM1,IKBKE,IL10,IL10RA,IL13RA1,IL13RA2,IL15RA,IL18R1,IL18RAP,IL1A,IL1B,IL20RA,IL21R,IL2RA,IL2RB,IL2RG,IL31RA,IL6R,IL7R,IL9R,JAK1,KRT1,KRT14,KRT16,KRT18,KRT23,KRT24,KRT4,KRT6B,KRT7,KRT75,KRT77,KRT78,KRT79,KRT8,MAP3K14,MMP…
MSP-RON Signaling Pathway	8.97	0.362	#NUM!	CCL2,CCR2,CSF2RB,IL12B,ITGB2,KLK11,KLK12,KLK13,KLK5,KLK6,KLK7,KLK8,KLK9,MST1R,NOS2,PIK3CD,PIK3CG,PIK3R3,PIK3R5,TLR2,TLR4
Role Of Osteoclasts In Rheumatoid Arthritis Signaling Pathway	8.96	0.184	4.621	ADAM30,ADAM33,ADAM8,BIRC3,BRAF,BTK,Calm5,CALML5,COL4A6,Col6a4,COL6A5,COL7A1,COL8A2,CREB5,CSF1R,CTSK,FCGR1A,FCGR2A,FCGR2B,FCGR3A/FCGR3B,FOS,IKBKE,IL10,IL18,IL18RAP,IL1B,IL1RAP,LCP2,MAP3K14,MAP3K5,MMP11,MMP12,MMP13,MMP14,MMP2,MMP25,MMP27,MMP3,MMP8,NAIP,Naip1 (includes others),NFKBID,NFKBIE,PIK3CD,PIK3CG,PIK3R3,PIK3R5,PLCG2,RAC2,RHOH,SPI1,SPP1,TLR4,TNFRSF11A,TNFRSF1B,TREM2,TYROBP
NOD1/2 Signaling Pathway	8.73	0.217	4.217	ACAP1,BIRC3,CARD9,CASP1,CCL2,CXCL13,FASLG,FOS,HSPA2,IFNAR2,IKBKE,IL12B,IL18,IL1A,IL1B,IL1F10,IL33,IL36A,IL36B,IL36G,IRF7,LEP,LTB,MAP3K14,NFKBID,NFKBIE,NLRP3,NOD2,NOS2,OSM,RIGI,TLR1,Tlr13,TLR2,TLR3,TLR4,TLR5,TLR7,TLR8,TLR9,TNFSF10
Interferon Signaling	8.51	0.444	3.873	IFI35,IFIT1,IFIT3,IFITM2,IFITM3,IFNAR2,IFNGR1,IRF1,IRF9,ISG15,JAK1,OAS1,PSMB8,STAT1,STAT2,TAP1
Inflammasome pathway	8.44	0.6	3.464	AIM2,CASP1,CASP8,IL18,IL1B,NAIP,NLRC4,NLRP1,NLRP3,NOD2,P2RX7,TLR4
CDX Gastrointestinal Cancer Signaling Pathway	8.34	0.208	-0.617	BMP2,BMP4,BMP6,BMP8A,BRAF,CYBB,EFNB1,FASLG,FOS,FZD10,FZD5,GUCY2C,HBEGF,IKBKE,IL12B,IL18,IL1A,IL1B,IL1F10,IL33,IL36A,IL36B,IL36G,IL6R,JAK1,LEP,LTB,NCF1,NCF2,NOX4,OSM,PIK3CD,PIK3CG,PIK3R3,PIK3R5,PTGS2,RAC2,STAT3,TNFSF10,WNT10B,WNT11,WNT5A
G-Protein Coupled Receptor Signaling	8.08	0.141	3.232	ACKR1,ADCY1,ADCY8,ADCYAP1R1,ADGRA3,ADGRE1,ADGRG7,ADRB2,APLNR,BRAF,C3AR1,C5AR1,Calm5,CALML5,CAMK2D,CCR1,CCR2,CCR5,CCR6,CCR7,CCR8,CCR9,CELSR1,CELSR2,CMKLR2,CNGA3,CNR2,CREB5,CRHR1,CXCR2,CYSLTR1,DUSP1,EDNRB,FFAR4,FOS,FPR2,FZD10,FZD5,GLP1R,GNB4,GNG2,GNG4,GPR132,GPR141,GPR155,GPR171,GPR174,GPR37,GPR55,GPR65,GPR68,GPR83,GPRC5A,GRK3,GRPR,HCAR2,HCN4,HTR1D,HTR7,IKBKE,KCNQ3,LGR4,LPAR1,LTB4R2,MAP3K14,MAP3K5,…
Eicosanoid Signaling	8.04	0.314	1.897	ALOX12,ALOX12B,ALOX15,ALOX15B,ALOX5AP,CYSLTR1,DPEP1,FPR2,HPGDS,LTB4R2,PLA2G2E,PLA2G4D,PLA2G4E,PLA2G5,PLA2G7,PLA2R1,PLB1,PTGDS,PTGER2,PTGES,PTGFR,PTGS2
Colorectal Cancer Metastasis Signaling	7.95	0.185	4.221	ADCY1,ADCY8,BRAF,FOS,FZD10,FZD5,GNB4,GNG2,GNG4,GRK3,IFNGR1,IL6R,JAK1,LRP1,MMP11,MMP12,MMP13,MMP14,MMP2,MMP25,MMP27,MMP3,MMP8,NOS2,PDGFC,PIK3CD,PIK3CG,PIK3R3,PIK3R5,PTGER2,PTGS2,RAC2,RHOH,STAT1,STAT3,TGFBR2,TLR1,Tlr13,TLR2,TLR3,TLR4,TLR5,TLR7,TLR8,TLR9,VEGFC,VEGFD,WNT10B,WNT11,WNT5A
LXR/RXR Activation	7.79	0.244	-3.024	APOD,ARG2,C3,C4A/C4B,CCL2,CD14,CLU,IL18,IL18RAP,IL1A,IL1B,IL1F10,IL1RAP,IL33,IL36A,IL36B,IL36G,IL36RN,LPL,LYZ,MSR1,NOS2,PTGS2,RBP4,S100A8,SAA1,TLR3,TLR4,TNFRSF1B,TTR
Toll-like Receptor Signaling	7.78	0.295	3.9	CD14,EIF2AK2,FOS,IL12B,IL18,IL1A,IL1B,IL1F10,IL33,IL36A,IL36B,IL36G,IL36RN,MAP3K14,TICAM2,TLR1,TLR2,TLR3,TLR4,TLR5,TLR7,TLR8,TLR9
Wound Healing Signaling Pathway	7.66	0.187	3.355	CCL5,COL4A6,Col6a4,COL6A5,COL7A1,COL8A2,FASLG,FOS,HBEGF,IFNGR1,IL12B,IL18,IL18RAP,IL1A,IL1B,IL1F10,IL1RAP,IL33,IL36A,IL36B,IL36G,IL36RN,JAK1,KRT16,KRT6B,KRT84,LAMA1,LAMA2,LAMA5,LAMC2,LEP,LTB,MAP3K14,MMP8,MST1R,NFKBID,NFKBIE,OSM,PDGFC,PF4,STAT1,TGFBR2,TGFBR3,TNFRSF1B,TNFSF10,VEGFC,VEGFD
CREB Signaling in Neurons	7.52	0.143	3.622	ACKR1,ADCY1,ADCY8,ADCYAP1R1,ADGRA3,ADGRE1,ADGRG7,ADRB2,APLNR,BMP6,C3AR1,C5AR1,CACNA2D2,CACNA2D3,CACNG4,CACNG5,Calm5,CALML5,CAMK2D,CCR1,CCR2,CCR5,CCR6,CCR7,CCR8,CCR9,CELSR1,CELSR2,CMKLR2,CNR2,CREB5,CRHR1,CYSLTR1,EDNRB,FFAR4,FGFR4,FPR2,FZD10,FZD5,GLP1R,GNB4,GNG2,GNG4,GPR132,GPR141,GPR155,GPR171,GPR174,GPR37,GPR55,GPR65,GPR68,GPR83,GPRC5A,GRIA2,GRIA4,GRPR,HCAR2,HGF,HTR1D,HTR7,LGR4,LPAR1,LTB4R2,MC5R,…
Breast Cancer Regulation by Stathmin1	7.03	0.141	3	ACKR1,ADCYAP1R1,ADGRA3,ADGRE1,ADGRG7,ADRB2,APLNR,ARHGEF17,ARHGEF19,ARHGEF4,BMP6,C3AR1,C5AR1,CAMK2D,CCND3,CCR1,CCR2,CCR5,CCR6,CCR7,CCR8,CCR9,CELSR1,CELSR2,CMKLR2,CNR2,CREB5,CRHR1,CYSLTR1,E2F2,EDNRB,FFAR4,FPR2,FZD10,FZD5,GLP1R,GNB4,GNG2,GNG4,GPR132,GPR141,GPR155,GPR171,GPR174,GPR37,GPR55,GPR65,GPR68,GPR83,GPRC5A,GRPR,HCAR2,HGF,HTR1D,HTR7,LGR4,LPAR1,LTB4R2,MC5R,MMP2,P2RY10,P2RY12,P2RY14,P2RY6,PDGFC,…
IL-17 Signaling	6.85	0.198	5.096	CCL11,CCL17,CCL2,CCL20,CCL22,Chil3/Chil4,CXCL3,FASLG,FOS,IL12B,IL18,IL1A,IL1B,IL1F10,IL33,IL36A,IL36B,IL36G,JAK1,LCN2,LEP,LTB,MAP3K14,MMP13,MMP2,MMP3,NOS2,OSM,PDGFC,PIK3CD,PIK3CG,PIK3R3,PIK3R5,PTGS2,TNFSF10,VEGFC,VEGFD
Natural Killer Cell Signaling	6.66	0.192	3.452	B2M,CD247,CD48,FASLG,FCER1G,FCGR2A,FCGR3A/FCGR3B,HLA-A,HLA-E,HLA-G,HSPA2,IL12B,IL18,IL18R1,IL18RAP,IL2RB,ITGAL,Klra7 (includes others),KLRB1,KLRD1,LAIR1,LAT,LCK,LCP2,MAP3K14,MAP3K5,NCR1,PIK3CD,PIK3CG,PIK3R3,PIK3R5,PLCG2,RAC2,TNFSF10,TYROBP,VAV1,WAS,WIPF1
GP6 Signaling Pathway	6.33	0.22	2.711	APBB1IP,BTK,Calm5,CALML5,COL4A6,Col6a4,COL6A5,COL7A1,COL8A2,FCER1G,FYB1,GRAP2,ITK,LAMA1,LAMA2,LAMA5,LAMC2,LAMC3,LAT,LCP2,LYN,PIK3CD,PIK3CG,PIK3R3,PIK3R5,PLCG2,PRKCB,VAV1
Production of Nitric Oxide and Reactive Oxygen Species in Macrophages	6.14	0.188	4.116	APOD,ARG2,CLU,CYBA,CYBB,FOS,IFNGR1,IKBKE,IRF1,IRF8,JAK1,LYZ,MAP3K14,MAP3K5,NCF1,NCF2,NCF4,NFKBID,NFKBIE,NOS2,PIK3CD,PIK3CG,PIK3R3,PIK3R5,PLCG2,PPP1R14C,PRKCB,RAC2,RBP4,RHOH,S100A8,SPI1,STAT1,TLR2,TLR4,TNFRSF1B
Inhibition of Matrix Metalloproteases	6.13	0.359	-1.387	LRP1,MMP11,MMP12,MMP13,MMP14,MMP2,MMP25,MMP27,MMP3,MMP8,RECK,THBS2,TIMP1,TIMP4
Antigen Presentation Pathway	6.13	0.359	#NUM!	B2M,HLA-A,HLA-DMB,HLA-DQA1,HLA-DQB1,HLA-DRA,HLA-E,HLA-G,NLRC5,PSMB8,PSMB9,TAP1,TAP2,TAPBP
Axonal Guidance Signaling	6.12	0.141	#NUM!	ABLIM2,ADAM30,ADAM33,ADAM8,ADAMTS19,ADAMTS4,BMP2,BMP4,BMP6,BMP8A,EFNA2,EFNB1,EPHB1,EPHB2,EPHB3,FZD10,FZD5,GNB4,GNG2,GNG4,ITGA4,ITGAE,ITGAL,ITGAX,ITGB2,ITGB7,ITGB8,KIF7,MMP11,MMP12,MMP13,MMP14,MMP2,MMP25,MMP27,MMP3,MMP8,NTN4,NTNG2,PDGFC,PIK3CD,PIK3CG,PIK3R3,PIK3R5,PLCG2,PLCL2,PLXNA2,PLXNA3,PLXNB1,PRKCB,PTCH1,PTCH2,RAC2,ROBO1,ROBO2,ROBO3,SEMA3A,SEMA3D,SEMA4F,SEMA6A,SEMA7A,SLIT1,TUBA1A,TUBB6,UNC5B,V…
Airway Pathology in Chronic Obstructive Pulmonary Disease	5.92	0.22	#NUM!	APOD,CCL2,CCL20,CXCL3,FASLG,FGF22,FGF5,IL12B,IL18,IL1A,IL1B,IL1F10,IL33,IL36A,IL36B,IL36G,LCN2,LEP,LTB,MMP2,MMP8,OSM,PTGDS,RBP4,TNFSF10,TSLP
STAT3 Pathway	5.77	0.207	3.207	BMP6,CSF2RB,CXCR2,FGFR4,HGF,IL10RA,IL13RA1,IL13RA2,IL15RA,IL18R1,IL18RAP,IL1A,IL1B,IL20RA,IL21R,IL2RA,IL2RB,IL2RG,IL31RA,IL6R,IL7R,IL9R,PDGFRA,PDGFRB,STAT3,TGFBR2,TGFBR3,TNFRSF11A
Complement System	5.61	0.351	1.414	C1QA,C1QB,C1QC,C3,C3AR1,C4A/C4B,C5AR1,C6,C7,CD55,ITGAX,ITGB2,SERPING1
IL-13 Signaling Pathway	5.53	0.216	3.8	ALOX15,ALOX15B,ANO1,CCL11,CHI3L1,DUSP1,HBEGF,HCK,IL10,IL13RA1,IL13RA2,IL24,IL33,JAK1,LCK,LYN,MAOA,PIK3CD,PIK3CG,PIK3R3,PIK3R5,Retnla,STAT1,STAT3,TSLP
PI3K/AKT Signaling	5.23	0.175	2.714	CSF2RB,CXCR2,GAB2,IKBKE,IL10RA,IL13RA1,IL13RA2,IL15RA,IL18R1,IL18RAP,IL20RA,IL21R,IL2RA,IL2RB,IL2RG,IL31RA,IL6R,IL7R,IL9R,INPP5D,ITGA4,ITGAE,ITGAL,ITGAX,ITGB2,ITGB7,ITGB8,JAK1,MAP3K5,NFKBID,NFKBIE,PIK3CD,PIK3CG,PIK3R3,PTGS2
Molecular Mechanisms of Cancer	4.99	0.138	#NUM!	ADCY1,ADCY8,APAF1,ARHGEF17,ARHGEF19,ARHGEF4,BIRC3,BMP2,BMP4,BMP6,BMP8A,BRAF,CAMK2D,CASP7,CASP8,CCND3,CDK15,CDK18,CDKN2A,DHH,E2F2,FAS,FASLG,FOS,FZD10,FZD5,GAB2,GNB4,GNG2,GNG4,HDAC11,HDAC5,ITGA4,ITGAE,ITGAL,ITGAX,ITGB2,ITGB7,ITGB8,JAK1,LRP1,MAP3K5,NAIP,Naip1 (includes others),NFKBID,NFKBIE,PIK3CD,PIK3CG,PIK3R3,PIK3R5,PRKCB,PTCH1,PTCH2,RAC2,RASGRP1,RHOH,SMAD6,SMAD7,TGFBR2,WNT10B,WNT11,WNT5A
SPINK1 Pancreatic Cancer Pathway	4.98	0.267	-3.5	CPA3,CPA4,CPE,CPM,CPQ,CTSA,KLK11,KLK12,KLK13,KLK5,KLK6,KLK7,KLK8,KLK9,MMP12,TGFBR2
Sperm Motility	4.98	0.16	2.668	BTK,Calm5,CALML5,CLK3,CNGA3,CSF1R,EPHB1,EPHB2,EPHB3,FGFR4,GNB4,GNG2,GNG4,Gucy1b2,HCK,ITK,JAK1,LCK,LMTK3,LYN,MERTK,MST1R,PDE1A,PDE4B,PDGFRA,PDGFRB,PLA2G2E,PLA2G4D,PLA2G4E,PLA2G5,PLA2G7,PLA2R1,PLB1,PLCG2,PLCL2,PRKCB,PTK6,RET,SRMS,TNK2,TXK
Adrenomedullin signaling pathway	4.87	0.171	0.898	ADCY1,ADCY8,BRAF,C3,Calm5,CALML5,CTH,FOS,GPR37,Gucy1b2,GUCY2C,GUCY2F,IL18,IL1A,IL1B,IL1F10,IL33,IL36A,IL36B,IL36G,IL36RN,KCNQ3,MMP2,NPR3,PIK3CD,PIK3CG,PIK3R3,PIK3R5,PLCG2,PLCL2,RAMP3,SOX15,TFAP2B,TFAP2E
Death Receptor Signaling	4.86	0.219	1.964	APAF1,ARHGDIB,BIRC3,CASP7,CASP8,FAS,FASLG,IKBKE,MAP3K14,MAP3K5,NAIP,Naip1 (includes others),NFKBID,NFKBIE,PARP10,PARP12,PARP14,PARP8,PARP9,TNFRSF1B,TNFSF10
HIF1α Signaling	4.85	0.168	4.116	BMP6,BRAF,CAMK2D,CYBB,EGLN3,FOXP3,HGF,HSPA2,IL6R,MMP11,MMP12,MMP13,MMP14,MMP2,MMP25,MMP27,MMP3,MMP8,NCF1,NCF2,NOS2,NOX4,PDGFC,PIK3CD,PIK3CG,PIK3R3,PIK3R5,PLCG2,PRKCB,RAC2,SLC2A1,SLC2A3,STAT3,VEGFC,VEGFD
p38 MAPK Signaling	4.76	0.2	2.858	CREB5,DUSP1,FAS,FASLG,IL18,IL18RAP,IL1A,IL1B,IL1F10,IL1RAP,IL33,IL36A,IL36B,IL36G,IL36RN,MAP3K5,PLA2G2E,PLA2G4D,PLA2G4E,PLA2G5,STAT1,TGFBR2,TIFA,TNFRSF1B
Endothelin-1 Signaling	4.71	0.17	2.959	ADCY1,ADCY8,BRAF,CASP1,CASP14,CASP4,CASP7,CASP8,EDNRB,FOS,Gucy1b2,GUCY2C,GUCY2F,NOS2,PIK3CD,PIK3CG,PIK3R3,PIK3R5,PLA2G2E,PLA2G4D,PLA2G4E,PLA2G5,PLA2G7,PLA2R1,PLB1,PLCG2,PLCL2,PLD1,PLD2,PLD4,PRKCB,PTGER2,PTGS2
IL-6 Signaling	4.68	0.194	4.082	CD14,CRP,FOS,IKBKE,IL18,IL18RAP,IL1A,IL1B,IL1F10,IL1RAP,IL33,IL36A,IL36B,IL36G,IL36RN,IL6R,MAP3K14,NFKBID,NFKBIE,PIK3CD,PIK3CG,PIK3R3,PIK3R5,STAT3,TNFRSF1B
IL-15 Production	4.57	0.195	2.041	BTK,CLK3,CSF1R,EPHB1,EPHB2,EPHB3,FGFR4,HCK,IRF1,ITK,JAK1,LCK,LMTK3,LYN,MERTK,MST1R,PDGFRA,PDGFRB,PTK6,RET,SRMS,STAT1,TNK2,TXK
Role of MAPK Signaling in Inhibiting the Pathogenesis of Influenza	4.5	0.228	1.414	BRAF,CCL2,CCL5,CXCL10,EIF2AK2,IL1B,MAP3K5,NFKBID,NFKBIE,PLA2G2E,PLA2G4D,PLA2G4E,PLA2G5,PLA2G7,PLA2R1,PLB1,PTGS2,TLR4
Fcγ Receptor-mediated Phagocytosis in Macrophages and Monocytes	4.47	0.213	3.578	FCGR1A,FCGR2A,FCGR3A/FCGR3B,FYB1,GAB2,HCK,INPP5D,LCP2,LYN,NCF1,PIK3CG,PIK3R3,PLD1,PLD2,PLD4,PRKCB,RAC2,TLN2,VAV1,WAS
Hepatic Cholestasis	4.45	0.168	#NUM!	ABCC3,ADCY1,ADCY8,CD14,CYP27A1,CYP7B1,FASLG,FGFR4,IKBKE,IL12B,IL18,IL18RAP,IL1A,IL1B,IL1F10,IL1RAP,IL33,IL36A,IL36B,IL36G,IL36RN,LEP,LTB,MAP3K14,NFKBID,NFKBIE,OSM,PRKCB,SLCO1A2,TLR4,TNFRSF1B,TNFSF10
Primary Immunodeficiency Signaling	4.44	0.254	#NUM!	ADA,BTK,CD19,CD3D,CD4,CD40,ICOS,Igha,IL2RG,IL7R,JCHAIN,LCK,PTPRC,TAP1,TAP2
iNOS Signaling	4.34	0.277	3.162	Calm5,CALML5,CD14,FOS,IFNGR1,IKBKE,IRF1,JAK1,NFKBID,NFKBIE,NOS2,STAT1,TLR4
PPAR Signaling	4.12	0.196	-4.146	FOS,IKBKE,IL18,IL18RAP,IL1A,IL1B,IL1F10,IL1RAP,IL33,IL36A,IL36B,IL36G,IL36RN,MAP3K14,NFKBID,NFKBIE,PDGFC,PDGFRA,PDGFRB,PTGS2,TNFRSF1B
Myelination Signaling Pathway	4.09	0.141	2.949	BMP2,BMP4,BMP6,BMP8A,BRAF,Calm5,CALML5,CNP,CREB5,FGFR4,FGFRL1,FOS,FZD10,FZD5,GPR37,HCK,HDAC11,HDAC5,ITGB2,ITGB7,ITGB8,LAMA1,LAMA2,LAMA5,LAMC2,LAMC3,LCK,LMNB1,LYN,PDGFC,PDGFRA,PDGFRB,PIK3CD,PIK3CG,PIK3R3,PIK3R5,PLCG2,SLC16A1,SLC2A1,SMAD6,SMAD7,WNT10B,WNT11,WNT5A,XAF1,ZEB2
IL-8 Signaling	4	0.157	4.642	BRAF,CCND3,CXCR2,CYBB,FOS,GNB4,GNG2,GNG4,HBEGF,ICAM1,IKBKE,ITGAX,ITGB2,MMP2,NCF1,NCF2,NFKBIE,NOX4,PDGFC,PIK3CD,PIK3CG,PIK3R3,PIK3R5,PLD1,PLD2,PLD4,PRKCB,PTGS2,RAC2,RHOH,VCAM1,VEGFC,VEGFD
Role of JAK family kinases in IL-6-type Cytokine Signaling	3.95	0.215	4.123	CEBPD,CRP,FOS,IL10,IL6R,IRF1,JAK1,LIFR,OSM,OSMR,PDGFC,SERPINA3,STAT1,STAT3,TIMP1,VEGFC,VEGFD
Activation of IRF by Cytosolic Pattern Recognition Receptors	3.92	0.231	1.807	CD40,DHX58,IFIH1,IFIT2,IKBKE,IL10,IRF7,IRF9,ISG15,NFKBID,NFKBIE,RIGI,STAT1,STAT2,ZBP1
Corticotropin Releasing Hormone Signaling	3.89	0.171	1.342	ADCY1,ADCY8,BRAF,CACNA2D2,CACNA2D3,CACNG4,CACNG5,Calm5,CALML5,CREB5,CRHR1,CTH,FASLG,FOS,Gucy1b2,GUCY2C,GUCY2F,KRT1,NOS2,NPR3,PLCG2,PRKCB,PTCH1,PTCH2,PTGS2,SOX15
Coronavirus Pathogenesis Pathway	3.89	0.157	0	CASP1,CASP8,CCL2,CCL5,CCR2,E2F2,FASLG,FOS,HDAC11,HDAC5,IFNAR2,IL1B,IRF7,IRF9,JAK1,NFKBID,NFKBIE,NLRP3,OAS1,Oas1b,OAS2,OAS3,PTGS2,RIGI,STAT1,STAT2,STAT3,STING1,TGFBR2,TLR3,TLR7,TRIM25
Neuroprotective Role of THOP1 in Alzheimer's Disease	3.77	0.182	1.213	FAP,GZMA,Gzmb,HLA-A,HLA-E,HLA-G,KLK11,KLK12,KLK5,KLK6,KLK7,KLK8,PRSS22,PRSS27,PRSS53,SERPINA3,ST14,TMPRSS11A,Tmprss11b,TMPRSS11D,TMPRSS4,TMPRSS7
Iron homeostasis signaling pathway	3.75	0.174	#NUM!	ATP6V0A4,ATP6V1C2,BMP2,BMP4,BMP6,BMP8A,CD163,CP,CYBRD1,FTH1,FTL,HBA1/HBA2,HFE,HIF3A,IL6R,JAK1,LRP1,PDGFRA,PDGFRB,SLC11A1,SLC25A37,SLC40A1,STAT3,TCIRG1
Relaxin Signaling	3.74	0.168	0	ADCY1,ADCY8,BRAF,CTH,FOS,GNB4,GNG2,GNG4,Gucy1b2,GUCY2C,GUCY2F,NFKBID,NFKBIE,NOS2,NPR3,PDE12,PDE1A,PDE3B,PDE4B,PDE7B,PIK3CD,PIK3CG,PIK3R3,PIK3R5,SMPDL3A,SOX15
Immunogenic Cell Death Signaling Pathway	3.72	0.2	3.771	CASP1,CASP8,CXCL10,GZMA,Gzmb,Gzmc,HSPA2,IFNAR2,IFNGR1,IL1B,LRP1,MLKL,NLRP3,P2RX7,STING1,TLR3,TLR4,TNFRSF1B
LPS/IL-1 Mediated Inhibition of RXR Function	3.71	0.146	0.632	ABCC3,ABCC4,ACOX2,ACSL3,ALDH1L2,ALDH3A1,CD14,CYP2B6,CYP2F1,Cyp2g1,Cyp2j11/Cyp2j8,CYP3A7,FABP4,FABP5,FABP7,FMO1,GAL3ST2,GSTO1,IL18,IL18RAP,IL1A,IL1B,IL1F10,IL1RAP,IL33,IL36A,IL36B,IL36G,IL36RN,MAOA,MGMT,MGST2,MGST3,NDST3,SLCO1A2,TLR4,TNFRSF1B
cAMP-mediated signaling	3.7	0.148	1.372	ADCY1,ADCY8,ADRB2,APLNR,BRAF,Calm5,CALML5,CAMK2D,CNGA3,CNR2,CREB5,CRHR1,CXCR2,DUSP1,FPR2,GLP1R,HCAR2,HTR1D,HTR7,LPAR1,MC5R,NPR3,P2RY12,P2RY14,PDE12,PDE1A,PDE3B,PDE4B,PDE7B,PTGER2,RGS10,RGS14,SMPDL3A,STAT3,XCR1
Necroptosis Signaling Pathway	3.7	0.167	4.315	BIRC3,CAMK2D,CAPN6,CASP1,CASP8,CYBB,EIF2AK2,FAS,FASLG,IRF9,JAK1,MERTK,MLKL,NLRP3,PLA2G2E,PLA2G4D,PLA2G4E,PLA2G5,STAT1,STAT2,TLR3,TLR4,TNFRSF1B,TNFSF10,TSPO,ZBP1
Ferroptosis Signaling Pathway	3.63	0.174	1.043	ALOX12,ALOX12B,Alox12e,ALOX15,ALOX15B,ALOXE3,ANGPTL4,BRAF,CBS/LOC102724560,CHAC1,CTH,CYBB,EMP1,FTH1,FTL,GCLC,GPX4,H2BC12,H2BC8,NFE2L2,NOX4,SLC39A8,STAT3
Role of JAK1 and JAK3 in γc Cytokine Signaling	3.61	0.217	#NUM!	IL15RA,IL21R,IL2RA,IL2RB,IL2RG,IL7R,IL9R,JAK1,PIK3CD,PIK3CG,PIK3R3,PIK3R5,STAT1,STAT3,TSLP
Amyotrophic Lateral Sclerosis Signaling	3.6	0.181	1.213	APAF1,BIRC3,CACNA2D2,CACNA2D3,CACNG4,CACNG5,CAPN6,CASP1,CASP7,GPX1,GRIA2,GRIA4,NAIP,Naip1 (includes others),PDGFC,PIK3CD,PIK3CG,PIK3R3,PIK3R5,VEGFC,VEGFD
HMGB1 Signaling	3.59	0.162	3.5	CCL2,FASLG,FOS,ICAM1,IFNGR1,IL12B,IL18,IL1A,IL1B,IL1F10,IL33,IL36A,IL36B,IL36G,LEP,LTB,OSM,PIK3CD,PIK3CG,PIK3R3,PIK3R5,RAC2,RHOH,TLR4,TNFRSF1B,TNFSF10,VCAM1
IL-9 Signaling	3.59	0.286	1.897	BCL3,IL2RG,IL9R,JAK1,PIK3CD,PIK3CG,PIK3R3,PIK3R5,STAT1,STAT3
Intrinsic Prothrombin Activation Pathway	3.53	0.262	2.53	F13A1,KLK11,KLK12,KLK13,KLK5,KLK6,KLK7,KLK8,KLK9,PROS1,THBD
Fc Epsilon RI Signaling	3.49	0.178	3.13	BTK,FCER1A,FCER1G,GRAP2,INPP5D,LAT,LCP2,LYN,MS4A2,PIK3CD,PIK3CG,PIK3R3,PIK3R5,PLA2G2E,PLA2G4D,PLA2G4E,PLA2G5,PLCG2,PRKCB,RAC2,VAV1
Role of IL-17A in Arthritis	3.42	0.228	#NUM!	CCL2,CCL20,CCL5,CXCL3,MMP13,NFKBID,NFKBIE,NOS2,PIK3CD,PIK3CG,PIK3R3,PIK3R5,PTGS2
Sphingosine-1-phosphate Signaling	3.39	0.175	0.943	ADCY1,ADCY8,ASAH2,CASP1,CASP14,CASP4,CASP7,CASP8,NAAA,PDGFC,PDGFRA,PDGFRB,PIK3CD,PIK3CG,PIK3R3,PIK3R5,PLCG2,PLCL2,RAC2,RHOH,SMPD3
TWEAK Signaling	3.38	0.27	0	APAF1,BIRC3,CASP7,CASP8,IKBKE,MAP3K14,NAIP,Naip1 (includes others),NFKBID,NFKBIE
MIF Regulation of Innate Immunity	3.34	0.25	2.714	CD14,FOS,NFKBID,NFKBIE,NOS2,PLA2G2E,PLA2G4D,PLA2G4E,PLA2G5,PTGS2,TLR4
Endocannabinoid Cancer Inhibition Pathway	3.33	0.163	0.209	ADCY1,ADCY8,CASP1,CASP14,CASP4,CASP7,CASP8,CCND3,CNR2,CREB5,GPR55,MMP2,NOS2,NUPR1,PDGFC,PIK3CD,PIK3CG,PIK3R3,PIK3R5,SMPD3,TRIB3,TWIST1,VEGFC,VEGFD
ID1 Signaling Pathway	3.31	0.149	1.095	BCL3,BHLHE22,BHLHE40,BMP2,BMP4,BRAF,CDKN2A,CHRNA4,FGFR4,FGFRL1,HCK,IL6R,LCK,LIFR,LYN,MMP2,PDGFC,PIK3CD,PIK3CG,PIK3R3,PIK3R5,PLAC8,PLXNB1,S100A9,STAT3,TGFBR2,TGFBR3,TNFRSF1B,VEGFC,VEGFD
Antioxidant Action of Vitamin C	3.27	0.175	-3	CSF2RB,GLRX,GSTO1,IKBKE,NFKBID,NFKBIE,PLA2G2E,PLA2G4D,PLA2G4E,PLA2G5,PLA2G7,PLA2R1,PLB1,PLCG2,PLCL2,PLD1,PLD2,PLD4,SLC2A1,SLC2A3
FAK Signaling	3.25	0.107	6.359	ACKR1,ADCYAP1R1,ADGRA3,ADGRE1,ADGRG7,ADRB2,APLNR,C3AR1,C5AR1,CAPN6,CCR1,CCR2,CCR5,CCR6,CCR7,CCR8,CCR9,CD247,CD3D,CD3G,CELSR1,CELSR2,CMKLR2,CNR2,CRHR1,CSF2RB,CXCR2,CYSLTR1,ECM1,EDNRB,EFNA2,EFNB1,ELK3,FCER1G,FFAR4,FOS,FPR2,FZD10,FZD5,GLP1R,GPR132,GPR141,GPR155,GPR171,GPR174,GPR37,GPR55,GPR65,GPR68,GPR83,GPRC5A,GRPR,HCAR2,HTR1D,HTR7,IL10RA,IL13RA1,IL13RA2,IL15RA,IL18R1,IL18RAP,IL20RA,IL21R,IL2RA,IL2…
MSP-RON Signaling In Cancer Cells Pathway	3.25	0.164	3.128	BRAF,CREB5,CSF2RB,ELK3,FOS,KLK11,KLK12,KLK13,KLK5,KLK6,KLK7,KLK8,KLK9,MST1R,PDGFC,PIK3CD,PIK3CG,PIK3R3,PIK3R5,ST14,STAT3,VEGFC,VEGFD
TNFR2 Signaling	3.23	0.281	1	BIRC3,FOS,IKBKE,MAP3K14,NAIP,Naip1 (includes others),NFKBID,NFKBIE,TNFRSF1B
Erythropoietin Signaling Pathway	3.18	0.153	-1.347	APAF1,BIRC3,CSF2RB,FASLG,FOS,HBA1/HBA2,IL12B,IL18,IL1A,IL1B,IL1F10,IL33,IL36A,IL36B,IL36G,LEP,LTB,NFKBID,NFKBIE,OSM,PIK3CD,PIK3CG,PIK3R3,PIK3R5,PRKCB,RAC2,TNFSF10
Airway Inflammation in Asthma	3.12	0.273	#NUM!	CCL2,CCL20,IFNGR1,IL10,IL12B,IL33,OSM,RNASE2,TSLP
Role of Cytokines in Mediating Communication between Immune Cells	3.09	0.222	#NUM!	IL10,IL12B,IL18,IL1A,IL1B,IL1F10,IL24,IL33,IL36A,IL36B,IL36G,IL36RN
Phospholipases	3.09	0.203	2.309	LPL,PLA2G15,PLA2G2E,PLA2G4D,PLA2G4E,PLA2G5,PLA2G7,PLA2R1,PLB1,PLCG2,PLCL2,PLD1,PLD2,PLD4
Retinol Biosynthesis	3.08	0.234	0.707	AADAC,AKR1B10,BCO1,CES4A,DHRS7,LPL,PLB1,PNLIPRP1,PNPLA5,RBP2,RDH12
Role of JAK2 in Hormone-like Cytokine Signaling	3.05	0.21	2.887	BIRC3,CCND3,Cyp3a25 (includes others),CYP3A7,FOS,JAK1,LEP,NPY,PDGFC,STAT1,STAT3,VEGFC,VEGFD
Oxytocin In Brain Signaling Pathway	3.05	0.146	-0.378	CACNA2D2,CACNA2D3,CACNG4,CACNG5,Calm5,CALML5,CASP1,CREB5,GNB4,GNG2,GNG4,IL1B,NLRP1,NLRP10,NLRP3,PIK3CD,PIK3CG,PIK3R3,PIK3R5,PLA2G2E,PLA2G4D,PLA2G4E,PLA2G5,PLA2G7,PLA2R1,PLB1,PRKCB,PTGS2,TLR4
Synaptogenesis Signaling Pathway	3.02	0.13	1.121	ADCY1,ADCY8,BRAF,CACNA2D2,Calm5,CALML5,CAMK2D,CDH19,CDH4,CDH6,CNTNAP1,CREB5,DAB1,EFNA2,EFNB1,EPHB1,EPHB2,EPHB3,GRIA2,GRIA4,HCK,LCK,LRP1,LYN,NECTIN3,PIK3CD,PIK3CG,PIK3R3,PIK3R5,PLCG2,RASGRP1,RELN,SYN2,SYT1,SYT12,SYT13,SYT16,SYT4,SYT7,THBS2,WAS
Nitric Oxide Signaling in the Cardiovascular System	2.98	0.167	2.138	ARG2,CACNA2D2,CACNA2D3,CACNG4,CACNG5,Calm5,CALML5,Gucy1b2,GUCY2C,GUCY2F,PDE1A,PDE3B,PDGFC,PIK3CD,PIK3CG,PIK3R3,PIK3R5,PRKCB,VEGFC,VEGFD
Human Embryonic Stem Cell Pluripotency	2.98	0.144	0.186	BMP2,BMP4,BMP6,BMP8A,BRAF,FGFR4,FGFRL1,FZD10,FZD5,ID3,JAK1,LIFR,PDGFC,PDGFRA,PDGFRB,PIK3CD,PIK3CG,PIK3R3,PIK3R5,PRKCB,SMAD6,SMAD7,STAT3,TFCP2L1,TGFBR2,WNT10B,WNT11,WNT5A,ZIC3
Regulation Of The Epithelial Mesenchymal Transition By Growth Factors Pathway	2.97	0.146	3.922	BRAF,CLDN3,DOCK10,FASLG,FGF22,FGF5,FGFR4,FGFRL1,FOS,HGF,IKBKE,IL6R,JAK1,LTB,MMP2,PDGFC,PDGFRA,PDGFRB,PIK3CD,PIK3CG,PIK3R3,PIK3R5,STAT3,TGFBR2,TNFRSF1B,TNFSF10,TWIST1,ZEB2
Induction of Apoptosis by HIV1	2.85	0.2	0.277	APAF1,BIRC3,CASP8,FAS,FASLG,IKBKE,MAP3K14,MAP3K5,NAIP,Naip1 (includes others),NFKBID,NFKBIE,TNFRSF1B
Differential Regulation of Cytokine Production in Intestinal Epithelial Cells by IL-17A and IL-17F	2.84	0.304	2.646	CCL2,CCL5,IL10,IL12B,IL1A,IL1B,LCN2
HGF Signaling	2.84	0.159	1.941	CDKN2A,ELK3,FOS,HGF,ITGA4,ITGAE,ITGAL,ITGAX,ITGB2,ITGB7,ITGB8,MAP3K14,MAP3K5,PIK3CD,PIK3CG,PIK3R3,PIK3R5,PLCG2,PRKCB,PTGS2,STAT3
MIF-mediated Glucocorticoid Regulation	2.83	0.25	2.333	CD14,NFKBID,NFKBIE,PLA2G2E,PLA2G4D,PLA2G4E,PLA2G5,PTGS2,TLR4
TNFR1 Signaling	2.77	0.216	1.508	APAF1,BIRC3,CASP7,CASP8,FOS,IKBKE,MAP3K14,NAIP,Naip1 (includes others),NFKBID,NFKBIE
Pulmonary Healing Signaling Pathway	2.73	0.141	2.646	BMP4,BRAF,FZD10,FZD5,HBEGF,HCK,LCK,LYN,MMP11,MMP12,MMP13,MMP14,MMP2,MMP25,MMP27,MMP3,MMP8,PDGFC,PRKCB,STAT3,TLR2,TLR4,TNFRSF1B,VEGFC,VEGFD,WNT10B,WNT11,WNT5A
CD40 Signaling	2.72	0.194	1.732	CD40,FOS,ICAM1,IKBKE,MAP3K14,NFKBID,NFKBIE,PIK3CD,PIK3CG,PIK3R3,PIK3R5,PTGS2,STAT3
IL-17A Signaling in Airway Cells	2.72	0.194	1.732	CCL11,CCL20,CXCL3,IKBKE,IL19,JAK1,NFKBID,NFKBIE,PIK3CD,PIK3CG,PIK3R3,PIK3R5,STAT3
Tumoricidal Function of Hepatic Natural Killer Cells	2.72	0.292	2.236	APAF1,CASP7,CASP8,FAS,FASLG,ICAM1,ITGAL
FXR/RXR Activation	2.72	0.159	#NUM!	APOD,C3,C4A/C4B,CLU,CYP27A1,FETUB,FGFR4,IL18,IL1A,IL1B,IL1F10,IL33,IL36A,IL36B,IL36G,IL36RN,LPL,RBP4,SAA1,TTR
Pancreatic Adenocarcinoma Signaling	2.72	0.159	3.5	CDKN2A,E2F2,HBEGF,HDAC11,HDAC5,JAK1,PDGFC,PIK3CD,PIK3CG,PIK3R3,PIK3R5,PLD1,PLD2,PLD4,PTGS2,STAT1,STAT3,TGFBR2,VEGFC,VEGFD
Macropinocytosis Signaling	2.67	0.184	2.121	CD14,CSF1R,HGF,ITGB2,ITGB7,ITGB8,MRC1,PDGFC,PIK3CD,PIK3CG,PIK3R3,PIK3R5,PLCG2,PRKCB
Antiproliferative Role of Somatostatin Receptor 2	2.61	0.182	0.816	BRAF,CTH,GNB4,GNG2,GNG4,Gucy1b2,GUCY2C,GUCY2F,NPR3,PIK3CD,PIK3CG,PIK3R3,PIK3R5,SOX15
NF-κB Activation by Viruses	2.56	0.179	3.051	CCR5,CD4,EIF2AK2,IKBKE,LCK,MAP3K14,NFKBID,NFKBIE,PIK3CD,PIK3CG,PIK3R3,PIK3R5,PRKCB,TNFRSF14
IL-7 Signaling Pathway	2.56	0.179	3.207	CCND3,DNTT,HGF,Igha,IL2RG,IL7R,JAK1,LYN,PIK3CD,PIK3CG,PIK3R3,PIK3R5,SLC2A1,STAT1
PDGF Signaling	2.52	0.172	3.357	EIF2AK2,FOS,INPP5D,JAK1,PDGFC,PDGFRA,PDGFRB,PIK3CD,PIK3CG,PIK3R3,PIK3R5,PLCG2,PRKCB,STAT1,STAT3
Xenobiotic Metabolism AHR Signaling Pathway	2.52	0.172	2.84	ABCG2,AHR,AHRR,ALDH1L2,ALDH3A1,CYP1A1,GSTO1,HDAC5,IL1A,IL1B,MGST2,MGST3,UGT1A6,Ugt1a7c,UGT1A9 (includes others)
Pathogenesis of Multiple Sclerosis	2.46	0.444	#NUM!	CCL5,CCR1,CCR5,CXCL10
PTEN Signaling	2.45	0.146	-2.324	FASLG,FGFR4,IKBKE,INPP5D,ITGA4,ITGAE,ITGAL,ITGAX,ITGB2,ITGB7,ITGB8,MAGI1,PDGFRA,PDGFRB,PIK3CD,PIK3CG,PIK3R3,PIK3R5,RAC2,TGFBR2,TGFBR3,TNFRSF11A
Signaling by Rho Family GTPases	2.45	0.127	1.46	ARHGEF17,ARHGEF19,ARHGEF4,CDC42EP2,CDH19,CDH4,CDH6,CYBB,FOS,GNB4,GNG2,GNG4,ITGA4,ITGAE,ITGAL,ITGAX,ITGB2,ITGB7,ITGB8,NCF1,NCF2,NOX4,PIK3CD,PIK3CG,PIK3R3,PIK3R5,PIP4K2A,PLD1,RAC2,RHOH,SEPTIN11,STMN1,WAS,WIPF1
Pregnenolone Biosynthesis	2.4	0.259	0.447	CYP11A1,CYP26B1,CYP27A1,CYP2B6,CYP7B1,MICAL2,MICAL3
Bladder Cancer Signaling	2.4	0.155	#NUM!	CDKN2A,E2F2,FGF22,FGF5,HDAC11,HDAC5,MMP11,MMP12,MMP13,MMP14,MMP2,MMP25,MMP27,MMP3,MMP8,PDGFC,VEGFC,VEGFD
HOTAIR Regulatory Pathway	2.36	0.141	2.711	CD44,ICAM1,IRF1,MMP11,MMP12,MMP13,MMP14,MMP2,MMP25,MMP27,MMP3,MMP8,PIK3CD,PIK3CG,PIK3R3,PIK3R5,SPP1,STAT3,TLR4,TWIST1,WNT10B,WNT11,WNT5A
Ephrin Receptor Signaling	2.34	0.134	2.309	CREB5,EFNA2,EFNB1,EPHB1,EPHB2,EPHB3,GNB4,GNG2,GNG4,ITGA4,ITGAE,ITGAL,ITGAX,ITGB2,ITGB7,ITGB8,MAP3K14,PDGFC,PIK3CG,PTPN13,RAC2,SH2D3C,STAT3,VEGFC,VEGFD,WAS,WIPF1
Oxytocin Signaling Pathway	2.33	0.124	0.343	CACNA2D2,CACNA2D3,CACNG4,CACNG5,Calm5,CALML5,CCL5,CREB5,CTH,FOS,GJA1,GNB4,GNG2,GNG4,Gucy1b2,GUCY2C,GUCY2F,LEP,LPL,MYH14,MYH8,NFE2L2,NPR3,PIK3CD,PIK3CG,PIK3R3,PIK3R5,PLA2G2E,PLA2G4D,PLA2G4E,PLA2G5,PRKCB,PTGFR,PTGS2,SOX15
Neurovascular Coupling Signaling Pathway	2.32	0.129	0.928	CACNA2D2,CACNA2D3,CACNG4,CACNG5,Calm5,CALML5,CTH,ENTPD1,ENTPD3,ENTPD8,GJA1,GRIA2,GRIA4,Gucy1b2,GUCY2C,GUCY2F,KCNJ16,NPR3,PLA2G2E,PLA2G4D,PLA2G4E,PLA2G5,PLA2G7,PLA2R1,PLB1,PLD2,PTGS2,SLC16A1,SLC1A3,SOX15
Nicotine Degradation II	2.31	0.182	2.887	Aox4,CSGALNACT1,CYP1A1,CYP2B6,CYP2F1,CYP3A7,CYP4B1,FMO1,INMT,UGT1A6,Ugt1a7c,UGT1A9 (includes others)
Histidine Degradation VI	2.31	0.25	0.816	CYP11A1,CYP26B1,CYP2B6,CYP7B1,HAL,MICAL2,MICAL3
RAC Signaling	2.29	0.146	2.887	CD44,CYBB,IQGAP2,ITGA4,ITGAE,ITGAL,ITGAX,ITGB2,ITGB7,ITGB8,NCF1,NCF2,NOX4,PIK3CD,PIK3CG,PIK3R3,PIK3R5,PIP4K2A,PLD1,RAC2
eNOS Signaling	2.28	0.141	2.183	ADCY1,ADCY8,AQP11,AQP3,AQP9,Calm5,CALML5,CASP8,CHRNA4,CNGA3,Gucy1b2,HSPA2,LPAR1,PDGFC,PIK3CD,PIK3CG,PIK3R3,PIK3R5,PLCG2,PRKCB,VEGFC,VEGFD
Caveolar-mediated Endocytosis Signaling	2.28	0.173	#NUM!	B2M,CD48,CD55,HLA-A,HLA-E,HLA-G,ITGA4,ITGAE,ITGAL,ITGAX,ITGB2,ITGB7,ITGB8
Prostanoid Biosynthesis	2.27	0.4	1	HPGDS,PTGDS,PTGES,PTGS2
ERK/MAPK Signaling	2.25	0.13	1.706	BRAF,CREB5,DUSP1,DUSP2,ELK3,FOS,ITGA4,ITGAE,ITGAL,ITGAX,ITGB2,ITGB7,ITGB8,PIK3CD,PIK3CG,PIK3R3,PIK3R5,PLA2G2E,PLA2G4D,PLA2G4E,PLA2G5,PLCG2,PPP1R14C,PRKCB,RAC2,STAT1,STAT3,TLN2
Phagosome Maturation	2.21	0.139	#NUM!	ATP6V0A4,ATP6V1C2,B2M,CTSA,CTSH,CTSK,CTSO,CTSS,CYBB,HLA-A,HLA-DRA,HLA-E,HLA-G,LPO,NCF1,NCF2,NOX4,RAC2,TAP1,TCIRG1,TUBA1A,TUBB6
Cysteine Biosynthesis/Homocysteine Degradation	2.21	1	#NUM!	CBS/LOC102724560,CTH
Retinoic acid Mediated Apoptosis Signaling	2.19	0.183	3	APAF1,CASP8,CRABP1,CRABP2,IRF1,PARP10,PARP12,PARP14,PARP8,PARP9,TNFSF10
Circadian Rhythm Signaling	2.17	0.123	#NUM!	ADCY1,ADCY8,ADCYAP1R1,BHLHE40,BRAF,CACNA2D2,CACNA2D3,CACNG4,CACNG5,CAMK2D,CLOCK,CREB5,CTH,GNB4,GNG2,GNG4,GRIA2,GRIA4,GRPR,Gucy1b2,GUCY2C,GUCY2F,HCK,LCK,LYN,NFIL3,NPR3,PLCG2,PLCL2,PRKCB,PTGDS,RORB,SOX15
fMLP Signaling in Neutrophils	2.17	0.145	2.138	Calm5,CALML5,CYBB,FPR2,GNB4,GNG2,GNG4,NCF1,NCF2,NFKBID,NFKBIE,NOX4,PIK3CD,PIK3CG,PIK3R3,PIK3R5,PRKCB,RAC2,WAS
Apoptosis Signaling	2.15	0.154	0.775	APAF1,BIRC3,CAPN6,CASP7,CASP8,FAS,FASLG,IKBKE,MAP3K14,MAP3K5,NAIP,Naip1 (includes others),NFKBID,NFKBIE,PLCG2,TNFRSF1B
Vitamin-C Transport	2.14	0.261	1.633	GJB2,GLRX,GSTO1,SLC2A1,SLC2A3,STOM
Estrogen Biosynthesis	2.13	0.2	2.121	AKR1B10,CYP1A1,CYP2B6,CYP2F1,CYP3A7,CYP4B1,HSD17B11,HSD17B14,HSD17B2
Xenobiotic Metabolism Signaling	2.11	0.12	#NUM!	ABCC3,AHR,AHRR,ALDH1L2,ALDH3A1,CAMK2D,CES4A,CYP1A1,CYP2B6,CYP3A7,FMO1,FTL,GAL3ST2,GCLC,GSTO1,HDAC5,IL1A,IL1B,MAOA,MAP3K14,MAP3K5,MGMT,MGST2,MGST3,NDST3,NFE2L2,NOS2,PIK3CD,PIK3CG,PIK3R3,PIK3R5,PRKCB,UGT1A6,Ugt1a7c,UGT1A9 (includes others)
Urea Cycle	2.09	0.5	#NUM!	ARG2,ASS1,CPS1
IL-17A Signaling in Fibroblasts	2.08	0.211	#NUM!	CCL2,CEBPD,FOS,IKBKE,LCN2,NFKBID,NFKBIE,NFKBIZ
Role of RIG1-like Receptors in Antiviral Innate Immunity	2.07	0.196	1.89	CASP8,DHX58,IFIH1,IKBKE,IRF7,NFKBID,NFKBIE,RIGI,TRIM25
Pulmonary Fibrosis Idiopathic Signaling Pathway	2.03	0.117	2.271	BRAF,COL4A6,Col6a4,COL6A5,COL7A1,COL8A2,EPHB3,FGFR4,FGFRL1,FOS,FZD10,FZD5,IL13RA1,IL1B,LPAR1,MMP11,MMP12,MMP13,MMP14,MMP2,MMP25,MMP27,MMP3,MMP8,NOX4,PDGFC,PDGFRA,PDGFRB,PIK3CD,PIK3CG,PIK3R3,PIK3R5,STAT3,TGFBR2,TGFBR3,WNT10B,WNT11,WNT5A
Lymphotoxin β Receptor Signaling	2.01	0.182	2.333	APAF1,IKBKE,LTB,MAP3K14,NFKBID,PIK3CD,PIK3CG,PIK3R3,PIK3R5,VCAM1
Basal Cell Carcinoma Signaling	2.01	0.167	-2.449	BMP2,BMP4,BMP6,BMP8A,FZD10,FZD5,KIF7,PTCH1,PTCH2,WNT10B,WNT11,WNT5A
Differential Regulation of Cytokine Production in Macrophages and T Helper Cells by IL-17A and IL-17F	1.97	0.278	2.236	CCL2,CCL5,IL10,IL12B,IL1B
RANK Signaling in Osteoclasts	1.95	0.154	2.111	BIRC3,Calm5,CALML5,FOS,IKBKE,MAP3K14,MAP3K5,NFKBID,NFKBIE,PIK3CD,PIK3CG,PIK3R3,PIK3R5,TNFRSF11A
Chronic Myeloid Leukemia Signaling	1.95	0.119	0.522	ALOX12,ALOX15,Calm5,CALML5,CCND3,CDKN2A,E2F2,FAS,FOS,FZD10,FZD5,GAB2,HCK,HDAC11,HDAC5,IKBKE,IRF8,PIK3CD,PIK3CG,PIK3R3,PIK3R5,PLCG2,PLCL2,PTCH1,PTPN13,RAC2,SPP1,STAT3,TGFBR2,TNFSF10,WNT10B,WNT11,WNT5A
Ovarian Cancer Signaling	1.92	0.133	1.508	BRAF,CD44,CDKN2A,E2F2,FZD10,FZD5,GJA1,HDAC11,HDAC5,MMP2,PDGFC,PIK3CD,PIK3CG,PIK3R3,PIK3R5,PTGS2,VEGFC,VEGFD,WNT10B,WNT11,WNT5A
Apelin Adipocyte Signaling Pathway	1.91	0.152	-1.508	ADCY1,ADCY8,APLNR,CYBB,GPX1,GPX4,MGST2,MGST3,NCF1,NCF2,NOX4,PLIN1,PTGES,RAC2
Synaptic Long Term Depression	1.91	0.126	0.209	CACNA2D2,CACNA2D3,CACNG4,CACNG5,CRHR1,CTH,GRIA2,GRIA4,Gucy1b2,GUCY2C,GUCY2F,LYN,NOS2,NPR3,PLA2G2E,PLA2G4D,PLA2G4E,PLA2G5,PLA2G7,PLA2R1,PLB1,PLCG2,PLCL2,PRKCB,SOX15
Ceramide Biosynthesis	1.88	0.429	#NUM!	DEGS2,SPTLC3,SPTSSA
Gαi Signaling	1.87	0.136	1.213	ADCY1,ADCY8,APLNR,CNR2,CXCR2,FPR2,GNB4,GNG2,GNG4,HCAR2,HTR1D,LPAR1,NPR3,P2RY12,P2RY14,RGS10,RGS14,STAT3,XCR1
TR/RXR Activation	1.87	0.155	#NUM!	BCL3,DIO3,ENO1,KLF9,PDE3B,PIK3CD,PIK3CG,PIK3R3,PIK3R5,SLC16A3,SLC2A1,SYT12,UCP2
Cellular Effects of Sildenafil (Viagra)	1.87	0.133	#NUM!	ADCY1,ADCY8,CACNA2D2,CACNA2D3,CACNG4,CACNG5,Calm5,CALML5,GPR37,Gucy1b2,GUCY2C,GUCY2F,KCNQ3,MYH14,MYH8,PDE1A,PDE3B,PDE4B,PLCG2,PLCL2
Role of JAK1, JAK2 and TYK2 in Interferon Signaling	1.87	0.231	2	IFNAR2,IFNGR1,JAK1,STAT1,STAT2,STAT3
VEGF Family Ligand-Receptor Interactions	1.87	0.155	2.496	FOS,PIK3CD,PIK3CG,PIK3R3,PIK3R5,PLA2G2E,PLA2G4D,PLA2G4E,PLA2G5,PLCG2,PRKCB,VEGFC,VEGFD
Semaphorin Neuronal Repulsive Signaling Pathway	1.87	0.133	-1.5	CD44,Gucy1b2,ITGA4,ITGAE,ITGAL,ITGAX,ITGB2,ITGB7,ITGB8,PDE4B,PIK3CD,PIK3CG,PIK3R3,PIK3R5,PLCG2,PLXNA2,PLXNA3,PLXNB1,SEMA3A,SEMA6A
Nicotine Degradation III	1.85	0.172	2.53	Aox4,CSGALNACT1,CYP1A1,CYP2B6,CYP2F1,CYP3A7,CYP4B1,UGT1A6,Ugt1a7c,UGT1A9 (includes others)
Superpathway of Melatonin Degradation	1.84	0.164	2.714	CSGALNACT1,CYP1A1,CYP2B6,CYP2F1,CYP3A7,CYP4B1,MAOA,Sult1a1,UGT1A6,Ugt1a7c,UGT1A9 (includes others)
LPS-stimulated MAPK Signaling	1.83	0.153	2.887	CD14,FOS,IKBKE,MAP3K14,MAP3K5,NFKBID,NFKBIE,PIK3CD,PIK3CG,PIK3R3,PIK3R5,PRKCB,TLR4
Leptin Signaling in Obesity	1.83	0.158	1.414	ADCY1,ADCY8,LEP,NPY,PDE3B,PIK3CD,PIK3CG,PIK3R3,PIK3R5,PLCG2,PLCL2,STAT3
Triacylglycerol Degradation	1.8	0.169	1.134	AADAC,Ces2e,Ces2f,Ces2g,LPL,NDST3,PLB1,PNLIPRP1,PNPLA5,PNPLA7
Oncostatin M Signaling	1.76	0.186	2.828	CHI3L1,JAK1,MMP13,MMP3,OSM,OSMR,STAT1,STAT3
Acetone Degradation I (to Methylglyoxal)	1.76	0.186	2.236	AKR1B10,CYP1A1,CYP2B6,CYP2F1,CYP3A7,CYP4B1,DHRS7,PTGR1
Ascorbate Recycling (Cytosolic)	1.76	0.667	#NUM!	GLRX,GSTO1
Glioma Signaling	1.74	0.136	2.714	Calm5,CALML5,CAMK2D,CCND3,CDKN2A,E2F2,HDAC11,HDAC5,PDGFC,PDGFRA,PDGFRB,PIK3CD,PIK3CG,PIK3R3,PIK3R5,PLCG2,PRKCB
Regulation of the Epithelial-Mesenchymal Transition Pathway	1.73	0.123	#NUM!	BRAF,CLDN3,FGF22,FGF5,FGFR4,FGFRL1,FZD10,FZD5,HGF,JAK1,LOX,MMP2,PDGFRB,PIK3CD,PIK3CG,PIK3R3,PIK3R5,STAT3,TGFBR2,TWIST1,WNT10B,WNT11,WNT5A,ZEB2
Gαs Signaling	1.71	0.135	0.535	ADCY1,ADCY8,ADD2,ADRB2,BRAF,CNGA3,CREB5,CRHR1,GLP1R,GNB4,GNG2,GNG4,HCAR2,HCK,HTR7,MC5R,PTGER2
IL-3 Signaling	1.7	0.152	2.309	CSF2RB,FOS,GAB2,INPP5D,JAK1,PIK3CD,PIK3CG,PIK3R3,PIK3R5,PRKCB,STAT1,STAT3
GM-CSF Signaling	1.7	0.157	2.714	CAMK2D,CSF2RB,HCK,LYN,PIK3CD,PIK3CG,PIK3R3,PIK3R5,PRKCB,STAT1,STAT3
HER-2 Signaling in Breast Cancer	1.7	0.119	3.138	BRAF,CASP7,ELK3,FCER1A,FCER1G,FOS,HBEGF,HCK,IKBKE,IL1A,ITGB2,ITGB7,ITGB8,LCK,LYN,MMP2,MS4A2,MTCL1,NFKBID,NFKBIE,PIK3CD,PIK3CG,PIK3R3,PIK3R5,PRKCB,PTGS2,STAT3
Role of IL-17A in Psoriasis	1.7	0.286	2	CCL20,CXCL3,S100A8,S100A9
UVA-Induced MAPK Signaling	1.69	0.143	1.89	FOS,PARP10,PARP12,PARP14,PARP8,PARP9,PIK3CD,PIK3CG,PIK3R3,PIK3R5,PLCG2,PLCL2,SMPD3,STAT1
Fatty Acid α-oxidation	1.68	0.238	2.236	ALDH3A1,ALOX12B,ALOXE3,BCO2,PTGS2
Melatonin Degradation I	1.66	0.161	2.53	CSGALNACT1,CYP1A1,CYP2B6,CYP2F1,CYP3A7,CYP4B1,Sult1a1,UGT1A6,Ugt1a7c,UGT1A9 (includes others)
IL-2 Signaling	1.66	0.161	2.53	FOS,IL2RA,IL2RB,IL2RG,JAK1,LCK,PIK3CD,PIK3CG,PIK3R3,PIK3R5
Glutathione Redox Reactions I	1.64	0.207	-0.447	GPX1,GPX4,GSR,MGST2,MGST3,PTGES
Glutathione-mediated Detoxification	1.63	0.189	1.342	GGH,GSTO1,HPGDS,MGST2,MGST3,Nat8f3 (includes others),PTGES
Thrombopoietin Signaling	1.62	0.159	2.53	FOS,GAB2,PIK3CD,PIK3CG,PIK3R3,PIK3R5,PLCG2,PRKCB,STAT1,STAT3
Aryl Hydrocarbon Receptor Signaling	1.61	0.126	1.508	AHR,AHRR,ALDH1L2,ALDH3A1,APAF1,CCND3,CDKN2A,CYP1A1,Cyp3a25 (includes others),CYP3A7,FAS,FASLG,FOS,GSTO1,IL1A,IL1B,MGST2,MGST3,NFE2L2,TP73
Adipogenesis pathway	1.61	0.129	0	BMP2,BMP4,CEBPD,CLOCK,FABP4,FGFR4,FGFRL1,FZD10,FZD5,HDAC11,HDAC5,LEP,LPIN1,LPL,NR2F2,PLIN1,WNT10B,WNT5A
IL-23 Signaling Pathway	1.6	0.174	1.414	FOXP3,IL12B,IL1B,PIK3CD,PIK3CG,PIK3R3,PIK3R5,STAT3
Superpathway of Citrulline Metabolism	1.59	0.267	-1	ARG2,ASS1,CPS1,NOS2
Leukotriene Biosynthesis	1.59	0.267	#NUM!	ALOX5AP,DPEP1,MGST2,MGST3
Neuropathic Pain Signaling In Dorsal Horn Neurons	1.58	0.139	1.604	CAMK2D,FOS,GPR37,GRIA2,GRIA4,KCNQ3,PIK3CD,PIK3CG,PIK3R3,PIK3R5,PLCG2,PLCL2,PRKCB,TACR1
Docosahexaenoic Acid (DHA) Signaling	1.58	0.184	#NUM!	ALOX15,APAF1,IL1B,PIK3CD,PIK3CG,PIK3R3,PIK3R5
NAD Signaling Pathway	1.56	0.126	1.606	BMP6,BST1,CLOCK,GJA1,H1-10,H2BC12,H2BC8,HGF,NAMPT,PARP10,PARP12,PARP14,PARP8,PARP9,PIK3CD,PIK3CG,PIK3R3,PIK3R5,TRPM2
Apelin Endothelial Signaling Pathway	1.56	0.128	2.138	ADCY1,ADCY8,APLNR,Calm5,CALML5,CCL2,FOS,GNB4,GNG2,GNG4,HDAC5,ICAM1,PIK3CD,PIK3CG,PIK3R3,PIK3R5,PRKCB,VCAM1
Dendritic Cell Maturation	1.55	0.101	5.27	B2M,CCR7,CD247,CD3D,CD3G,CD40,CD80,CD86,CREB5,FCER1G,FCGR1A,FCGR2A,FCGR2B,FCGR3A/FCGR3B,HLA-A,HLA-DMB,HLA-DQA1,HLA-DQB1,HLA-DRA,HLA-E,HLA-G,ICAM1,IKBKE,IL10,IL12B,IL18,IL1A,IL1B,IL1F10,IL33,IL36A,IL36B,IL36G,IL36RN,IRF8,JCHAIN,LEP,LTB,LY75,MAP3K14,NFKBID,NFKBIE,PIK3CD,PIK3CG,PIK3R3,PIK3R5,PLCG2,PLCL2,STAT1,STAT2,TLR2,TLR3,TLR4,TLR9,TNFRSF1B,Trac,Trbc1,Trbc2,TREM2,TYROBP
Sphingosine and Sphingosine-1-phosphate Metabolism	1.55	0.333	#NUM!	ASAH2,NAAA,SGPP2
Role of MAPK Signaling in the Pathogenesis of Influenza	1.51	0.143	#NUM!	CCL2,CCL5,CXCL10,MAP3K5,PLA2G2E,PLA2G4D,PLA2G4E,PLA2G5,PLA2G7,PLA2R1,PLB1,PTGS2
Ubiquinol-10 Biosynthesis (Eukaryotic)	1.51	0.194	0.447	CYP11A1,CYP26B1,CYP2B6,CYP7B1,MICAL2,MICAL3
Xenobiotic Metabolism General Signaling Pathway	1.51	0.126	1.886	ABCA4,AHR,FTL,GCLC,GSTO1,MAP3K14,MAP3K5,MGST2,MGST3,NFE2L2,PIK3CD,PIK3CG,PIK3R3,PIK3R5,PRKCB,UGT1A6,Ugt1a7c,UGT1A9 (includes others)
Granzyme B Signaling	1.49	0.25	0	APAF1,CASP8,LMNB1,LMNB2
Glutamate Receptor Signaling	1.49	0.152	#NUM!	Calm5,CALML5,GNB4,GNG2,GNG4,GRIA2,GRIA4,PICK1,SLC17A2,SLC1A3
Role of MAPK Signaling in Promoting the Pathogenesis of Influenza	1.48	0.132	0.775	ATP6V0A4,ATP6V1C2,BRAF,MAP3K5,NFKBID,NFKBIE,PLA2G2E,PLA2G4D,PLA2G4E,PLA2G5,PLA2G7,PLA2R1,PLB1,PTGS2,TCIRG1
Role of NANOG in Mammalian Embryonic Stem Cell Pluripotency	1.48	0.129	1.89	BMP2,BMP4,BMP6,BMP8A,FZD10,FZD5,JAK1,LIFR,PIK3CD,PIK3CG,PIK3R3,PIK3R5,STAT3,WNT10B,WNT11,WNT5A
FGF Signaling	1.44	0.14	0	CREB5,FGF22,FGF5,FGFR4,FGFRL1,HGF,MAP3K5,PIK3CD,PIK3CG,PIK3R3,PIK3R5,STAT3
Small Cell Lung Cancer Signaling	1.43	0.135	1.134	APAF1,CCND3,E2F2,HDAC11,HDAC5,IKBKE,NFKBID,NFKBIE,PIK3CD,PIK3CG,PIK3R3,PIK3R5,PTGS2
Gap Junction Signaling	1.42	0.116	#NUM!	ADCY1,ADCY8,CTH,DBN1,GJA1,GJB2,GRIA2,GRIA4,Gucy1b2,GUCY2C,GUCY2F,LPAR1,NPR3,PIK3CD,PIK3CG,PIK3R3,PIK3R5,PLCG2,PLCL2,PRKCB,SOX15,TUBA1A,TUBB6
MYC Mediated Apoptosis Signaling	1.4	0.16	2.121	ADRB2,APAF1,CASP8,CDKN2A,FAS,FASLG,IKBKE,TNFRSF1B
PAK Signaling	1.39	0.128	1.667	EPHB3,ITGA4,ITGAE,ITGAL,ITGAX,ITGB2,ITGB7,ITGB8,PDGFC,PDGFRA,PDGFRB,PIK3CD,PIK3CG,PIK3R3,PIK3R5
Bupropion Degradation	1.38	0.2	2.236	CYP1A1,CYP2B6,CYP2F1,CYP3A7,CYP4B1
White Adipose Tissue Browning Pathway	1.37	0.123	-0.5	ADCY1,ADCY8,CACNA2D2,CACNA2D3,CACNG4,CACNG5,CREB5,FCER1A,FCER1G,FGFR4,FGFRL1,Gucy1b2,LEP,MS4A2,PLIN1,PRDM16,SLC16A1
Virus Entry via Endocytic Pathways	1.37	0.127	#NUM!	B2M,CD55,HLA-A,HLA-E,HLA-G,ITGB2,ITGB7,ITGB8,PIK3CD,PIK3CG,PIK3R3,PIK3R5,PLCG2,PRKCB,RAC2
PCP (Planar Cell Polarity) Pathway	1.36	0.15	-2.121	CELSR1,EFNB1,FZD10,FZD5,LGR4,PRICKLE1,WNT10B,WNT11,WNT5A
Gαq Signaling	1.35	0.118	3.207	BTK,Calm5,CALML5,GNB4,GNG2,GNG4,IKBKE,NFKBID,NFKBIE,PIK3CD,PIK3CG,PIK3R3,PIK3R5,PLCG2,PLD1,PLD2,PLD4,PRKCB,RAC2,RHOH
4-1BB Signaling in T Lymphocytes	1.33	0.176	1	IKBKE,MAP3K14,MAP3K5,NFKBID,NFKBIE,TNFRSF9
Growth Hormone Signaling	1.3	0.141	1.897	FOS,IGFALS,PIK3CD,PIK3CG,PIK3R3,PIK3R5,PLCG2,PRKCB,STAT1,STAT3
Opioid Signaling Pathway	1.29	0.107	0.392	ADCY1,ADCY8,BRAF,CACNA2D2,CACNA2D3,CACNG4,CACNG5,Calm5,CALML5,CAMK2D,CREB5,FOS,GNB4,GNG2,GNG4,GRK3,HCK,LCK,LYN,PDE1A,PIK3CG,PLD2,PRKCB,RAC2,RGS1,RGS10,RGS14,RGS20,RGS8,RGS9
Chemokine Signaling	1.29	0.136	3.162	Calm5,CALML5,CAMK2D,CCL11,CCL2,CCL5,CCR5,FOS,PIK3CG,PLCG2,PRKCB
NRF2-mediated Oxidative Stress Response	1.28	0.11	0.632	ABCC4,CYP1A1,CYP2B6,CYP2F1,Cyp2g1,Cyp2j11/Cyp2j8,Cyp3a25 (includes others),CYP3A7,DNAJC6,FKBP5,FMO1,FOS,FTH1,FTL,GCLC,GSR,GSTO1,MAP3K5,MGST2,MGST3,NFE2L2,PIK3CD,PIK3CG,PIK3R3,PIK3R5,PRKCB
Protein Citrullination	1.28	0.4	#NUM!	PADI1,PADI4
Glutathione Redox Reactions II	1.28	0.4	#NUM!	GLRX,GSR
Citrulline-Nitric Oxide Cycle	1.28	0.4	#NUM!	ASS1,NOS2
3-phosphoinositide Biosynthesis	1.28	0.112	0.894	DUSP1,DUSP14,DUSP2,INPP5D,IPMK,MINPP1,PDCD1,PIK3CD,PIK3CG,PIK3R3,PIK3R5,PIP4K2A,PLPP6,PPFIBP2,PPP1R13B,PPP1R14C,PTPN13,PTPN22,PTPRC,PTPRJ,PTPRO,PXYLP1,SGPP2
Oxytocin In Spinal Neurons Signaling Pathway	1.28	0.171	-0.816	CTH,Gucy1b2,GUCY2C,GUCY2F,NPR3,SOX15
Factors Promoting Cardiogenesis in Vertebrates	1.26	0.118	-0.728	BMP2,BMP4,BMP6,BMP8A,CAMK2D,CREB5,FZD10,FZD5,LRP1,NOX4,PLCG2,PLCL2,PRKCB,TGFBR2,TGFBR3,WNT10B,WNT11,WNT5A
Apelin Liver Signaling Pathway	1.25	0.185	-0.447	APLNR,EDN2,EDN3,FAS,PDGFRB
Purine Nucleotides Degradation II (Aerobic)	1.25	0.211	2	ADA,GDA,NT5C3A,XDH
Insulin Secretion Signaling Pathway	1.24	0.107	2.858	ADCY1,ADCY8,ASIC2,CACNA2D2,CACNA2D3,CACNG4,CACNG5,CAMK2D,CPE,CREB5,GLP1R,HCK,JAK1,LCK,LYN,PCSK1,PIK3CD,PIK3CG,PIK3R3,PIK3R5,PLCG2,PLCL2,PRKCB,SLC2A1,SLC2A3,SRP54,STAT1,STAT2,STAT3
P2Y Purigenic Receptor Signaling Pathway	1.24	0.12	1.604	ADCY1,ADCY8,CREB5,FOS,GNB4,GNG2,GNG4,P2RY12,P2RY6,PIK3CD,PIK3CG,PIK3R3,PIK3R5,PLCG2,PLCL2,PRKCB
Glioma Invasiveness Signaling	1.23	0.137	1	CD44,MMP2,PIK3CD,PIK3CG,PIK3R3,PIK3R5,RAC2,RHOH,TIMP1,TIMP4
Transcriptional Regulatory Network in Embryonic Stem Cells	1.23	0.148	#NUM!	FOXC1,H4C1,H4C14,H4C15,H4C6,H4C8,STAT3,ZIC3
CLEAR Signaling Pathway	1.21	0.105	-2.191	ATP6V0A4,ATP6V1C2,BMP6,BNIP3,CREB5,CTSA,FGFR4,GNS,GUSB,HEXA,HGF,PDGFRA,PDGFRB,PRKCB,SCPEP1,TCIRG1,TGFBR2,TGFBR3,TLR1,Tlr13,TLR2,TLR3,TLR4,TLR5,TLR7,TLR8,TLR9,TNFRSF11A,TNFRSF1B,TRPM1
PEDF Signaling	1.2	0.131	2.333	CASP7,CASP8,FAS,FASLG,IKBKE,NFKBID,NFKBIE,PIK3CD,PIK3CG,PIK3R3,PIK3R5
DNA damage-induced 14-3-3σ Signaling	1.18	0.152	2.646	APAF1,CASP1,CASP14,CASP4,CASP7,CASP8,TP73
EGF Signaling	1.16	0.143	2.121	FOS,JAK1,PIK3CD,PIK3CG,PIK3R3,PIK3R5,STAT1,STAT3
Superpathway of Inositol Phosphate Compounds	1.15	0.107	1.633	DUSP1,DUSP14,DUSP2,INPP5D,IP6K3,IPMK,MINPP1,PDCD1,PIK3CD,PIK3CG,PIK3R3,PIK3R5,PIP4K2A,PLCG2,PLPP6,PPFIBP2,PPP1R13B,PPP1R14C,PTPN13,PTPN22,PTPRC,PTPRJ,PTPRO,PXYLP1,SGPP2
Role of PI3K/AKT Signaling in the Pathogenesis of Influenza	1.14	0.136	0.707	CCL5,CCR5,NFKBID,NFKBIE,PIK3CD,PIK3CG,PIK3R3,PIK3R5,PLAC8
IL-1 Signaling	1.14	0.125	2.646	ADCY1,ADCY8,FOS,GNB4,GNG2,GNG4,IKBKE,IL1A,IL1RAP,MAP3K14,NFKBID,NFKBIE
Role of NFAT in Cardiac Hypertrophy	1.13	0.107	1.414	ADCY1,ADCY8,CACNA2D2,CACNA2D3,CACNG4,CACNG5,Calm5,CALML5,CAMK2D,GNB4,GNG2,GNG4,HDAC11,HDAC5,IL6R,PIK3CD,PIK3CG,PIK3R3,PIK3R5,PLCG2,PLCL2,PRKCB,SLC8A1,TGFBR2
Neuregulin Signaling	1.13	0.12	1.633	DCN,EREG,HBEGF,ITGA4,ITGAE,ITGAL,ITGAX,ITGB2,ITGB7,ITGB8,PICK1,PIK3R3,PLCG2,PRKCB
CD27 Signaling in Lymphocytes	1.12	0.14	0	APAF1,CASP8,FOS,IKBKE,MAP3K14,MAP3K5,NFKBID,NFKBIE
CNTF Signaling	1.12	0.14	2.121	JAK1,LIFR,PIK3CD,PIK3CG,PIK3R3,PIK3R5,STAT1,STAT3
γ-glutamyl Cycle	1.12	0.231	#NUM!	CHAC1,GCLC,OPLAH
Guanosine Nucleotides Degradation III	1.12	0.231	#NUM!	GDA,NT5C3A,XDH
Gustation Pathway	1.11	0.108	1.279	ADCY1,ADCY8,ASIC2,CACNA2D2,CACNA2D3,CACNG4,CACNG5,FFAR4,GLP1R,GPR37,KCNQ3,LIPN,LPL,P2RX4,P2RX7,P2RY10,P2RY12,P2RY14,P2RY6,PDE3B,PNLIPRP1,SLC5A1
Glioblastoma Multiforme Signaling	1.11	0.111	0.5	CCND3,CDKN2A,E2F2,FZD10,FZD5,PDGFC,PDGFRA,PDGFRB,PIK3CD,PIK3CG,PIK3R3,PIK3R5,PLCG2,PLCL2,RAC2,RHOH,WNT10B,WNT11,WNT5A
Glutamate Removal from Folates	1.11	1	#NUM!	GGH
Histamine Biosynthesis	1.11	1	#NUM!	HDC
L-cysteine Degradation II	1.11	1	#NUM!	CTH
nNOS Signaling in Skeletal Muscle Cells	1.1	0.146	#NUM!	CACNA2D2,CACNA2D3,CACNG4,CACNG5,Calm5,CALML5,SNTB1
Role of p14/p19ARF in Tumor Suppression	1.09	0.167	-0.447	CDKN2A,PIK3CD,PIK3CG,PIK3R3,PIK3R5
Cholecystokinin/Gastrin-mediated Signaling	1.08	0.118	3.051	FOS,IL18,IL1A,IL1B,IL1F10,IL33,IL36A,IL36B,IL36G,IL36RN,PRKCB,PTGS2,RAC2,RHOH
RAR Activation	1.08	0.107	#NUM!	ADCY1,ADCY8,AKR1B10,CRABP1,CRABP2,CSF2RB,DUSP1,FOS,MAP3K5,NR2F2,PIK3CD,PIK3CG,PIK3R3,PRKCB,RBP2,RBP4,RDH12,RDH16,SDR9C7,SMAD6,SMAD7,ZBTB16
SPINK1 General Cancer Pathway	1.05	0.13	1.667	GZMA,IL6R,JAK1,Mt4,PIK3CD,PIK3CG,PIK3R3,PIK3R5,STAT3
Thyroid Hormone Metabolism II (via Conjugation and/or Degradation)	1.05	0.15	0.816	CSGALNACT1,DIO3,Sult1a1,UGT1A6,Ugt1a7c,UGT1A9 (includes others)
Type II Diabetes Mellitus Signaling	1.04	0.111	2.111	ACSL3,CACNA2D2,CACNA2D3,CACNG4,CACNG5,IKBKE,MAP3K14,MAP3K5,NFKBID,NFKBIE,PIK3CD,PIK3CG,PIK3R3,PIK3R5,PRKCB,SMPD3,TNFRSF1B
Renin-Angiotensin Signaling	1.04	0.116	2.333	ADCY1,ADCY8,CCL2,CCL5,FOS,PIK3CD,PIK3CG,PIK3R3,PIK3R5,PLCG2,PRKCB,PTGER2,STAT1,STAT3
Protein Kinase A Signaling	1.03	0.0973	0.707	ADCY1,ADCY8,ADD2,BRAF,Calm5,CALML5,CAMK2D,CDC14B,CNGA3,CREB5,DHH,DUSP1,DUSP2,DUSP22,GNB4,GNG2,GNG4,H1-10,NFKBID,NFKBIE,PDE12,PDE1A,PDE3B,PDE4B,PDE7B,PLCG2,PLCL2,PPP1R14C,PRKCB,PTCH1,PTCH2,PTGS2,PTPN13,PTPN22,PTPN3,PTPRC,PTPRJ,PTPRO,SMPDL3A,TGFBR2
Regulation of Cellular Mechanics by Calpain Protease	1.03	0.122	#NUM!	CAPN6,CCND3,CNGA3,ITGA4,ITGAE,ITGAL,ITGAX,ITGB2,ITGB7,ITGB8,TLN2
RHOGDI Signaling	1.01	0.105	-0.302	ARHGDIB,ARHGEF17,ARHGEF19,ARHGEF4,CD44,CDH19,CDH4,CDH6,GNB4,GNG2,GNG4,ITGA4,ITGAE,ITGAL,ITGAX,ITGB2,ITGB7,ITGB8,MYH14,MYH8,PIP4K2A,RAC2,RHOH
Ceramide Degradation	1	0.286	#NUM!	ASAH2,NAAA
Estrogen-Dependent Breast Cancer Signaling	0.996	0.123	0.816	AKR1B10,CREB5,FOS,HSD17B11,HSD17B14,HSD17B2,PIK3CD,PIK3CG,PIK3R3,PIK3R5
The Visual Cycle	0.996	0.174	#NUM!	AKR1B10,DHRS7,RBP2,RDH12
Actin Cytoskeleton Signaling	0.987	0.102	0	ARHGEF4,CD14,FGF22,FGF5,IQGAP2,ITGA4,ITGAE,ITGAL,ITGAX,ITGB2,ITGB7,ITGB8,MYH14,MYH8,NCKAP1L,PDGFC,PIK3CD,PIK3CG,PIK3R3,PIK3R5,RAC2,TIAM2,TLN2,VAV1,WAS
CCR3 Signaling in Eosinophils	0.987	0.112	1.897	Calm5,CALML5,CCL11,GNB4,GNG2,GNG4,PIK3CD,PIK3CG,PIK3R3,PIK3R5,PLA2G2E,PLA2G4D,PLA2G4E,PLA2G5,PRKCB
FLT3 Signaling in Hematopoietic Progenitor Cells	0.967	0.122	1.265	CREB5,GAB2,INPP5D,PIK3CD,PIK3CG,PIK3R3,PIK3R5,STAT1,STAT2,STAT3
Choline Biosynthesis III	0.967	0.2	#NUM!	PLD1,PLD2,PLD4
Integrin Signaling	0.963	0.104	2.4	ARHGAP26,BRAF,CAPN6,ITGA4,ITGAE,ITGAL,ITGAX,ITGB2,ITGB7,ITGB8,PIK3CD,PIK3CG,PIK3R3,PIK3R5,PLCG2,RAC2,RHOH,TLN2,TNK2,TSPAN6,WAS,WIPF1
Ephrin B Signaling	0.959	0.125	0	EFNB1,EPHB1,EPHB2,EPHB3,GNB4,GNG2,GNG4,RAC2,VAV1
Actin Nucleation by ARP-WASP Complex	0.951	0.118	#NUM!	ITGA4,ITGAE,ITGAL,ITGAX,ITGB2,ITGB7,ITGB8,RAC2,RHOH,WAS,WIPF1
SNARE Signaling Pathway	0.947	0.11	-0.535	ADCY1,ADCY8,CACNA2D2,Calm5,CALML5,CAMK2D,MYH14,MYH8,SYN2,SYT1,SYT12,SYT13,SYT16,SYT4,SYT7
Endocannabinoid Developing Neuron Pathway	0.91	0.11	1.155	ADCY1,ADCY8,BRAF,CNR2,CREB5,GNB4,GNG2,GNG4,PIK3CD,PIK3CG,PIK3R3,PIK3R5,RAC2,STAT3
Reelin Signaling in Neurons	0.907	0.109	1.387	ARHGEF17,ARHGEF19,ARHGEF4,CAMK2D,CNR2,DAB1,HCK,LCK,LYN,NECTIN3,PIK3CD,PIK3CG,PIK3R3,PIK3R5,RELN
Prolactin Signaling	0.903	0.116	2.53	FOS,IRF1,NMI,PIK3CD,PIK3CG,PIK3R3,PIK3R5,PLCG2,PRKCB,STAT1,STAT3
Extrinsic Prothrombin Activation Pathway	0.9	0.188	#NUM!	F13A1,PROS1,THBD
Inositol Pyrophosphates Biosynthesis	0.9	0.25	#NUM!	IP6K3,IPMK
Adenosine Nucleotides Degradation II	0.9	0.188	#NUM!	ADA,NT5C3A,XDH
Paxillin Signaling	0.876	0.112	0.816	ITGA4,ITGAE,ITGAL,ITGAX,ITGB2,ITGB7,ITGB8,PIK3CD,PIK3CG,PIK3R3,PIK3R5,TLN2
G Beta Gamma Signaling	0.87	0.109	0.277	ADCY1,BTK,CACNA2D2,CACNA2D3,CACNG4,CACNG5,CAV2,GNB4,GNG2,GNG4,HBEGF,PIK3CG,PLCG2,PRKCB
Triacylglycerol Biosynthesis	0.863	0.127	0.447	ASPG,DGAT2L6,ELOVL6,LPGAT1,LPIN1,LPIN3,PLPP6
Serotonin Receptor Signaling	0.86	0.133	#NUM!	ADCY1,ADCY8,HTR1D,HTR7,MAOA,TPH1
GDNF Family Ligand-Receptor Interactions	0.854	0.118	1	DOK3,DOK4,FOS,PIK3CD,PIK3CG,PIK3R3,PIK3R5,PLCG2,RET
IL-17A Signaling in Gastric Cells	0.845	0.154	#NUM!	CCL20,CCL5,CXCL10,FOS
Systemic Lupus Erythematosus In B Cell Signaling Pathway	0.845	0.0897	4.914	BTK,Calm5,CALML5,CARD11,CCND3,CD19,CD40,CD5,CD72,CD79B,FASLG,FCGR2A,FCGR2B,FOS,HCK,IFIH1,IFIT2,IFIT3,IFNAR2,IFNGR1,Igha,IL10,IL12B,IL18,IL1A,IL1B,IL1F10,IL33,IL36A,IL36B,IL36G,IL6R,INPP5D,IRF7,IRF9,ISG15,JAK1,LCK,LEP,LILRB3,LILRB4,LTB,LYN,MAP3K14,OSM,PDCD1,PIK3AP1,PIK3CD,PIK3CG,PIK3R3,PIK3R5,PLCG2,PRKCB,RAC2,RASGRP1,STAT1,STAT2,STAT3,STING1,TLR3,TLR7,TLR8,TLR9,TNFSF10,VAV1
Regulation Of The Epithelial Mesenchymal Transition In Development Pathway	0.845	0.115	0	FZD10,FZD5,LOX,PTCH1,PTCH2,S100A4,TWIST1,WNT10B,WNT11,WNT5A
Dermatan Sulfate Degradation (Metazoa)	0.842	0.176	#NUM!	Chil3/Chil4,FGFRL1,HEXA
D-myo-inositol (1,3,4)-trisphosphate Biosynthesis	0.842	0.176	#NUM!	INPP5D,IPMK,MINPP1
tRNA Splicing	0.827	0.13	2.449	PDE12,PDE1A,PDE3B,PDE4B,PDE7B,SMPDL3A
Apelin Pancreas Signaling Pathway	0.827	0.13	0.816	APLNR,PDE3B,PIK3CD,PIK3CG,PIK3R3,PIK3R5
Asparagine Degradation I	0.821	0.5	#NUM!	ASPG
All-trans-decaprenyl Diphosphate Biosynthesis	0.821	0.5	#NUM!	PDSS1
Threonine Degradation II	0.821	0.5	#NUM!	Tdh
Purine Ribonucleosides Degradation to Ribose-1-phosphate	0.815	0.222	#NUM!	ADA,PGM2
Salvage Pathways of Pyrimidine Deoxyribonucleotides	0.815	0.222	#NUM!	APOBEC3B,UPP1
VDR/RXR Activation	0.804	0.115	1.633	CCL5,CD14,CXCL10,HSD17B2,KLK6,PRKCB,SERPINB1,SPP1,THBD
Glycolysis I	0.801	0.148	1	ENO1,GAPDH,PFKL,PGK1
Gα12/13 Signaling	0.796	0.105	1.155	BTK,CDH19,CDH4,CDH6,IKBKE,LPAR1,MAP3K5,NFKBID,NFKBIE,PIK3CD,PIK3CG,PIK3R3,PIK3R5,VAV1
Ephrin A Signaling	0.796	0.128	#NUM!	EFNA2,PIK3CD,PIK3CG,PIK3R3,PIK3R5,VAV1
ILK Signaling	0.79	0.0995	1.698	BMP2,CREB5,FOS,ITGB2,ITGB7,ITGB8,KRT18,MYH14,MYH8,NOS2,PDGFC,PIK3CD,PIK3CG,PIK3R3,PIK3R5,PTGS2,RAC2,RHOH,VEGFC,VEGFD
D-myo-inositol (1,4,5,6)-Tetrakisphosphate Biosynthesis	0.78	0.101	0.5	DUSP1,DUSP14,DUSP2,INPP5D,IPMK,MINPP1,PDCD1,PLPP6,PPFIBP2,PPP1R13B,PPP1R14C,PTPN13,PTPN22,PTPRC,PTPRJ,PTPRO,PXYLP1,SGPP2
D-myo-inositol (3,4,5,6)-tetrakisphosphate Biosynthesis	0.78	0.101	0.5	DUSP1,DUSP14,DUSP2,INPP5D,IPMK,MINPP1,PDCD1,PLPP6,PPFIBP2,PPP1R13B,PPP1R14C,PTPN13,PTPN22,PTPRC,PTPRJ,PTPRO,PXYLP1,SGPP2
GNRH Signaling	0.77	0.0995	1.508	ADCY1,ADCY8,CACNA2D2,CACNA2D3,CACNG4,CACNG5,Calm5,CALML5,CAMK2D,CREB5,FOS,GNB4,GNG2,GNG4,HBEGF,MAP3K14,MAP3K5,MMP2,PRKCB
Cardiac β-adrenergic Signaling	0.764	0.1	1.667	ADCY1,ADCY8,CACNA2D2,CACNA2D3,CACNG4,CACNG5,GNB4,GNG2,GNG4,GRK3,PDE12,PDE1A,PDE3B,PDE4B,PDE7B,PPP1R14C,SLC8A1,SMPDL3A
Pyrimidine Ribonucleotides Interconversion	0.759	0.132	-0.447	CMPK2,CTPS1,ENTPD1,ENTPD3,ENTPD8
Acute Myeloid Leukemia Signaling	0.757	0.11	-0.333	BRAF,CSF1R,CSF2RB,CSF3R,PIK3CD,PIK3CG,PIK3R3,PIK3R5,SPI1,STAT3
Xenobiotic Metabolism PXR Signaling Pathway	0.754	0.099	2.982	ABCC3,ALDH1L2,ALDH3A1,CAMK2D,CES4A,CYP2B6,CYP3A7,GAL3ST2,GSTO1,MAOA,MGST2,MGST3,NDST3,NOS2,PPP1R14C,PRKCB,UGT1A6,Ugt1a7c,UGT1A9 (includes others)
Ribonucleotide Reductase Signaling Pathway	0.745	0.1	2.183	BRAF,CDKN2A,CREB5,E2F2,FOS,HGF,MMP2,PARP10,PARP12,PARP14,PARP8,PARP9,PIK3CD,PIK3CG,PIK3R3,PIK3R5,STAT3
Stearate Biosynthesis I (Animals)	0.74	0.114	#NUM!	ACSL3,AKR1B10,ASPG,DHRS7,ELOVL6,LPGAT1,PTGR1,THEM5
Senescence Pathway	0.724	0.0936	2.837	BHLHE40,BRAF,CACNA2D2,CACNA2D3,CACNG4,CACNG5,Calm5,CALML5,CAPN6,CBX2,CCND3,CDKN2A,E2F2,ELK3,IKBKE,IL1A,PIK3CD,PIK3CG,PIK3R3,PIK3R5,SAA1,Saa3,SMAD6,SMAD7,STING1,TGFBR2,TGFBR3,TLR2
Sertoli Cell-Sertoli Cell Junction Signaling	0.721	0.0971	#NUM!	CLDN10,CLDN14,CLDN3,CLDN8,Gucy1b2,ITGA4,ITGAE,ITGAL,ITGAX,ITGB2,ITGB7,ITGB8,MAP3K14,MAP3K5,NECTIN3,NOS2,TGFBR3,TUBA1A,TUBB6,WAS
Regulation of Actin-based Motility by Rho	0.719	0.104	2.449	ITGA4,ITGAE,ITGAL,ITGAX,ITGB2,ITGB7,ITGB8,PIP4K2A,RAC2,RHOH,WAS,WIPF1
Mouse Embryonic Stem Cell Pluripotency	0.717	0.106	0.302	BMP4,FZD10,FZD5,ID3,JAK1,LIFR,PIK3CD,PIK3CG,PIK3R3,PIK3R5,STAT3
Serotonin Degradation	0.717	0.113	1.414	Adh6a,ALDH3A1,CSGALNACT1,MAOA,Sult1a1,UGT1A6,Ugt1a7c,UGT1A9 (includes others)
Endocannabinoid Neuronal Synapse Pathway	0.717	0.101	0.277	ADCY1,ADCY8,CACNA2D2,CACNA2D3,CACNG4,CACNG5,CNR2,GNB4,GNG2,GNG4,GRIA2,GRIA4,PLCG2,PLCL2,PTGS2
PPARα/RXRα Activation	0.714	0.0974	-1.941	ADCY1,ADCY8,BCL3,CHD5,CLOCK,HELZ2,IKBKE,IL18RAP,IL1B,IL1RAP,LPL,MAP3K14,NFKBID,NFKBIE,PLCG2,PLCL2,PRKCB,TGFBR2,TGFBR3
D-myo-inositol-5-phosphate Metabolism	0.714	0.0974	0.728	DUSP1,DUSP14,DUSP2,INPP5D,MINPP1,PDCD1,PIP4K2A,PLCG2,PLPP6,PPFIBP2,PPP1R13B,PPP1R14C,PTPN13,PTPN22,PTPRC,PTPRJ,PTPRO,PXYLP1,SGPP2
JAK/STAT Signaling	0.714	0.11	2.333	FOS,JAK1,PIK3CD,PIK3CG,PIK3R3,PIK3R5,STAT1,STAT2,STAT3
Melanoma Signaling	0.708	0.12	0.447	BRAF,CDKN2A,PIK3CD,PIK3CG,PIK3R3,PIK3R5
FAT10 Cancer Signaling Pathway	0.708	0.12	2.236	IKBKE,NFKBIE,STAT3,TGFBR2,TGFBR3,TNFRSF1B
Role of Tissue Factor in Cancer	0.701	0.103	#NUM!	FGF5,HBEGF,HCK,IL1B,LCK,LYN,MMP13,PIK3CD,PIK3CG,PIK3R3,PIK3R5,VEGFC
Semaphorin Signaling in Neurons	0.699	0.115	#NUM!	PLXNA2,PLXNA3,PLXNB1,RAC2,RHOH,SEMA3A,SEMA7A
Clathrin-mediated Endocytosis Signaling	0.695	0.0962	#NUM!	APOD,CLU,DAB2,EPHB2,FGF22,FGF5,ITGB2,ITGB7,ITGB8,LYZ,PDGFC,PIK3CD,PIK3CG,PIK3R3,PIK3R5,RBP4,S100A8,SH3KBP1,VEGFC,VEGFD
Melatonin Signaling	0.695	0.111	1.633	BRAF,Calm5,CALML5,CAMK2D,PLCG2,PLCL2,PRKCB,RORB
GPCR-Mediated Nutrient Sensing in Enteroendocrine Cells	0.668	0.102	0	ADCY1,ADCY8,CACNA2D2,CACNA2D3,CACNG4,CACNG5,FFAR4,GNG2,GNG4,PLCG2,PLCL2,PRKCB
Pyrimidine Ribonucleotides De Novo Biosynthesis	0.666	0.122	-0.447	CMPK2,CTPS1,ENTPD1,ENTPD3,ENTPD8
Uracil Degradation II (Reductive)	0.664	0.333	#NUM!	DPYD
NADH Repair	0.664	0.333	#NUM!	GAPDH
Serine Biosynthesis	0.664	0.333	#NUM!	PSAT1
Thyronamine and Iodothyronamine Metabolism	0.664	0.333	#NUM!	DIO3
Glutathione Biosynthesis	0.664	0.333	#NUM!	GCLC
D-glucuronate Degradation I	0.664	0.333	#NUM!	CRYL1
Methionine Salvage II (Mammalian)	0.664	0.333	#NUM!	MTR
Thymine Degradation	0.664	0.333	#NUM!	DPYD
Anandamide Degradation	0.664	0.333	#NUM!	NAAA
Biotin-carboxyl Carrier Protein Assembly	0.664	0.333	#NUM!	ACACB
Thyroid Hormone Metabolism I (via Deiodination)	0.664	0.333	#NUM!	DIO3
1D-myo-inositol Hexakisphosphate Biosynthesis V (from Ins(1,3,4)P3)	0.664	0.333	#NUM!	IPMK
N-acetylglucosamine Degradation I	0.664	0.333	#NUM!	GNPDA1
UVB-Induced MAPK Signaling	0.656	0.115	1.633	FOS,PIK3CD,PIK3CG,PIK3R3,PIK3R5,PRKCB
April Mediated Signaling	0.636	0.119	0.447	FOS,IKBKE,MAP3K14,NFKBID,NFKBIE
Retinoate Biosynthesis I	0.636	0.119	2.236	AKR1B10,RBP2,RDH12,RDH16,SDR9C7
Cardiac Hypertrophy Signaling	0.625	0.092	2.5	ADCY1,ADCY8,ADRB2,CACNA2D2,CACNA2D3,CACNG4,CACNG5,Calm5,CALML5,GNB4,GNG2,GNG4,IL6R,MAP3K14,MAP3K5,PIK3CD,PIK3CG,PIK3R3,PIK3R5,PLCG2,PLCL2,RAC2,RHOH,TGFBR2
p53 Signaling	0.622	0.102	0.707	APAF1,CDKN2A,DRAM1,FAS,PIK3CD,PIK3CG,PIK3R3,PIK3R5,PPP1R13B,TP73
CXCR4 Signaling	0.611	0.0952	2.111	ADCY1,ADCY8,CD4,ELMO1,FOS,GNB4,GNG2,GNG4,LYN,PIK3CD,PIK3CG,PIK3R3,PIK3R5,PRKCB,RAC2,RHOH
Angiopoietin Signaling	0.611	0.105	#NUM!	GRB14,IKBKE,NFKBID,NFKBIE,PIK3CD,PIK3CG,PIK3R3,PIK3R5
B Cell Activating Factor Signaling	0.609	0.116	#NUM!	FOS,IKBKE,MAP3K14,NFKBID,NFKBIE
Superpathway of D-myo-inositol (1,4,5)-trisphosphate Metabolism	0.609	0.136	#NUM!	INPP5D,IPMK,MINPP1
Phototransduction Pathway	0.607	0.111	#NUM!	CNGA3,GUCA1B,Gucy1b2,GUCY2C,GUCY2F,RGS9
VEGF Signaling	0.606	0.101	1.897	PDGFC,PIK3CD,PIK3CG,PIK3R3,PIK3R5,PLCG2,PRKCB,SH2D2A,VEGFC,VEGFD
Apelin Cardiomyocyte Signaling Pathway	0.606	0.101	1.265	APLNR,PIK3CD,PIK3CG,PIK3R3,PIK3R5,PLCG2,PLCL2,PRKCB,SLC8A1,SLC9A2
DNA Methylation and Transcriptional Repression Signaling	0.58	0.0982	-2.53	CDK15,CDK18,CHD5,E2F2,H4C1,H4C14,H4C15,H4C6,H4C8,HOXB3,TCF23
Glucose and Glucose-1-phosphate Degradation	0.565	0.154	#NUM!	PGM2,RGN
Coronavirus Replication Pathway	0.559	0.111	-2.236	Ifitm1,IFITM2,IFITM3,TUBA1A,TUBB6
Maturity Onset Diabetes of Young (MODY) Signaling	0.554	0.101	#NUM!	APOD,APOL2,CACNA2D2,CACNA2D3,CACNG4,CACNG5,GAPDH,UCP2
Renal Cell Carcinoma Signaling	0.554	0.101	1.633	EGLN3,FOS,HGF,PIK3CD,PIK3CG,PIK3R3,PIK3R5,SLC2A1
Retinoate Biosynthesis II	0.554	0.25	#NUM!	RBP2
Heme Biosynthesis from Uroporphyrinogen-III I	0.554	0.25	#NUM!	CPOX
Phenylethylamine Degradation I	0.554	0.25	#NUM!	AOC3
Melatonin Degradation II	0.554	0.25	#NUM!	MAOA
Arginine Degradation I (Arginase Pathway)	0.554	0.25	#NUM!	ARG2
N-acetylglucosamine Degradation II	0.554	0.25	#NUM!	GNPDA1
Oxidative Ethanol Degradation III	0.541	0.105	#NUM!	ACSS3,ALDH3A1,CYP2B6,CYP2F1,Cyp2g1,Cyp2j11/Cyp2j8
IL-22 Signaling	0.538	0.125	#NUM!	JAK1,STAT1,STAT3
WNT/β-catenin Signaling	0.536	0.092	-2.324	CD44,CDKN2A,DKK2,DKKL1,FZD10,FZD5,GJA1,LRP1,SOX12,SOX15,SOX7,TGFBR2,TGFBR3,WNT10B,WNT11,WNT5A
14-3-3-mediated Signaling	0.532	0.0945	1.265	FOS,MAP3K5,PIK3CD,PIK3CG,PIK3R3,PIK3R5,PLCG2,PLCL2,PRKCB,TP73,TUBA1A,TUBB6
Urate Biosynthesis/Inosine 5'-phosphate Degradation	0.52	0.143	#NUM!	NT5C3A,XDH
Cancer Drug Resistance By Drug Efflux	0.52	0.103	0.447	ABCG2,BRAF,PIK3CD,PIK3CG,PIK3R3,PTGS2
ERBB Signaling	0.514	0.0968	2.333	EREG,FOS,HBEGF,PIK3CD,PIK3CG,PIK3R3,PIK3R5,PLCG2,PRKCB
Role of IL-17F in Allergic Inflammatory Airway Diseases	0.511	0.106	1	CCL2,CREB5,CXCL10,IL1B,MMP13
Thrombin Signaling	0.504	0.0889	1.604	ADCY1,ADCY8,ARHGEF17,ARHGEF19,ARHGEF4,CAMK2D,GATA2,GATA3,GNB4,GNG2,GNG4,PIK3CD,PIK3CG,PIK3R3,PIK3R5,PLCG2,PLCL2,PRKCB,RAC2,RHOH
Non-Small Cell Lung Cancer Signaling	0.499	0.0957	1	CCND3,CDKN2A,E2F2,HDAC11,HDAC5,PIK3CD,PIK3CG,PIK3R3,PIK3R5
Estrogen Receptor Signaling	0.495	0.0856	3.024	ADCY1,ADCY8,ARG2,CACNA2D2,CACNA2D3,CACNG4,CACNG5,CREB5,FOS,GNB4,GNG2,GNG4,JAK1,LEP,MMP11,MMP12,MMP13,MMP14,MMP2,MMP25,MMP27,MMP3,MMP8,NDUFA4L2,PDGFC,PIK3CD,PIK3CG,PIK3R3,PIK3R5,PLCG2,PLCL2,PRKCB,TRIM63,VEGFC,VEGFD
NF-κB Signaling	0.483	0.0841	4.32	BMP2,BMP4,BRAF,CARD11,CASP8,CD247,CD3D,CD3G,CD40,EIF2AK2,FCER1G,FGFR4,IL18,IL1A,IL1B,IL1F10,IL33,IL36A,IL36B,IL36G,IL36RN,LCK,MAP3K14,NFKBID,NFKBIE,PDGFRA,PDGFRB,PIK3CD,PIK3CG,PIK3R3,PIK3R5,PLCG2,PRKCB,TGFBR2,TGFBR3,TLR1,TLR2,TLR3,TLR4,TLR5,TLR7,TLR8,TLR9,TNFRSF11A,TNFRSF1B,Trac,Trbc1,Trbc2
3-phosphoinositide Degradation	0.481	0.089	0.5	DUSP1,DUSP14,DUSP2,INPP5D,MINPP1,PDCD1,PLPP6,PPFIBP2,PPP1R13B,PPP1R14C,PTPN13,PTPN22,PTPRC,PTPRJ,PTPRO,PXYLP1,SGPP2
Xenobiotic Metabolism CAR Signaling Pathway	0.481	0.089	3.153	ABCC3,ALDH1L2,ALDH3A1,CYP1A1,CYP2B6,CYP3A7,FMO1,GAL3ST2,GSTO1,MGST2,MGST3,NDST3,NOS2,PRKCB,UGT1A6,Ugt1a7c,UGT1A9 (includes others)
Netrin Signaling	0.475	0.0972	-1.89	ABLIM2,CACNA2D2,CACNA2D3,CACNG4,CACNG5,RAC2,UNC5B
Arsenate Detoxification I (Glutaredoxin)	0.475	0.2	#NUM!	GSTO1
Pentose Phosphate Pathway (Oxidative Branch)	0.475	0.2	#NUM!	H6PD
Superpathway of Serine and Glycine Biosynthesis I	0.475	0.2	#NUM!	PSAT1
Lysine Degradation II	0.475	0.2	#NUM!	AASS
Acetate Conversion to Acetyl-CoA	0.475	0.2	#NUM!	ACSS3
Synaptic Long Term Potentiation	0.467	0.0909	0.905	ADCY1,ADCY8,Calm5,CALML5,CAMK2D,CREB5,GRIA2,GRIA4,PLCG2,PLCL2,PPP1R14C,PRKCB
Telomerase Signaling	0.467	0.0926	2.121	ELK3,HDAC11,HDAC5,IL2RA,IL2RB,IL2RG,PIK3CD,PIK3CG,PIK3R3,PIK3R5
α-Adrenergic Signaling	0.455	0.0917	2	ADCY1,ADCY8,Calm5,CALML5,GNB4,GNG2,GNG4,PLCG2,PRKCB,SLC8A1
Cardiomyocyte Differentiation via BMP Receptors	0.447	0.111	#NUM!	BMP2,BMP4,SMAD6
Tryptophan Degradation X (Mammalian, via Tryptamine)	0.447	0.111	#NUM!	AKR1B10,ALDH3A1,MAOA
Gluconeogenesis I	0.447	0.111	#NUM!	ENO1,GAPDH,PGK1
Chondroitin Sulfate Degradation (Metazoa)	0.442	0.125	#NUM!	Chil3/Chil4,HEXA
Granzyme A Signaling	0.427	0.0933	1.89	CASP1,GZMA,H1-10,IL1B,LMNB1,LMNB2,NDUFA4L2
GPCR-Mediated Integration of Enteroendocrine Signaling Exemplified by an L Cell	0.427	0.0933	-1.134	ADCY1,ADCY8,ADRB2,GLP1R,GRPR,PLCG2,PLCL2
Huntington's Disease Signaling	0.425	0.0848	-0.775	APAF1,CAPN6,CASP1,CASP14,CASP4,CASP7,CASP8,CREB5,GNB4,GNG2,GNG4,HDAC11,HDAC5,HSPA2,PIK3CD,PIK3CG,PIK3R3,PIK3R5,PRKCB,PSMB10,PSMB8,PSMB9,PSME1,PSME2
Cysteine Biosynthesis III (mammalia)	0.421	0.107	#NUM!	CBS/LOC102724560,CTH,MGMT
Arginine Biosynthesis IV	0.411	0.167	#NUM!	ASS1
Chondroitin and Dermatan Biosynthesis	0.411	0.167	#NUM!	CSGALNACT1
Serotonin and Melatonin Biosynthesis	0.411	0.167	#NUM!	TPH1
Arginine Degradation VI (Arginase 2 Pathway)	0.411	0.167	#NUM!	ARG2
Glycerol Degradation I	0.411	0.167	#NUM!	Gk
Glycine Cleavage Complex	0.411	0.167	#NUM!	OCA2
Tryptophan Degradation to 2-amino-3-carboxymuconate Semialdehyde	0.411	0.167	#NUM!	TDO2
Rapoport-Luebering Glycolytic Shunt	0.411	0.167	#NUM!	MINPP1
NAD Biosynthesis III	0.411	0.167	#NUM!	NAMPT
1D-myo-inositol Hexakisphosphate Biosynthesis II (Mammalian)	0.409	0.118	#NUM!	INPP5D,IPMK
Superpathway of Methionine Degradation	0.395	0.0976	0	CBS/LOC102724560,CTH,MGMT,MTR
Prostate Cancer Signaling	0.393	0.0877	#NUM!	CREB5,E2F2,HDAC11,HDAC5,NFKBID,NFKBIE,PIK3CD,PIK3CG,PIK3R3,PIK3R5
Neurotrophin/TRK Signaling	0.383	0.0897	0.378	CREB5,FOS,MAP3K5,PIK3CD,PIK3CG,PIK3R3,PIK3R5
WNT/Ca+ pathway	0.38	0.0909	-0.816	CREB5,FZD10,FZD5,PLCG2,PLCL2,WNT5A
Bile Acid Biosynthesis, Neutral Pathway	0.379	0.111	#NUM!	AKR1D1,CYP27A1
T Cell Receptor Signaling	0.375	0.0812	5.603	B2M,Calm5,CALML5,CARD11,CD247,CD28,CD3D,CD3G,CD4,CD80,CD86,CD8B,CTLA4,FCER1G,FOS,FYB1,GRAP2,H2-M2,H2-T22,H2-T24,HLA-A,HLA-DMB,HLA-DQA1,HLA-DQB1,HLA-DRA,HLA-E,HLA-G,ICAM1,ICOS,IKBKE,ITGAL,ITGB2,ITK,LAT,LCK,LCP2,NFKBIE,PIK3CD,PIK3CG,PIK3R3,PIK3R5,PLCG2,PTPN22,PTPRC,RASGRP1,SKAP1,Trac,Trbc1,Trbc2,VAV1
Thyroid Cancer Signaling	0.37	0.0886	0.378	BRAF,FOS,PIK3CD,PIK3CG,PIK3R3,PIK3R5,RET
Adenine and Adenosine Salvage III	0.361	0.143	#NUM!	ADA
ICOS-ICOSL Signaling in T Helper Cells	0.353	0.0809	4.158	Calm5,CALML5,CAMK2D,CD247,CD28,CD3D,CD3G,CD4,CD40,CD80,CD86,FCER1G,GAB2,GRAP2,HLA-A,HLA-DMB,HLA-DQA1,HLA-DQB1,HLA-DRA,ICOS,IKBKE,IL2RA,IL2RB,IL2RG,INPP5D,ITK,LAT,LCK,LCP2,NFKBID,NFKBIE,PIK3CD,PIK3CG,PIK3R3,PIK3R5,PLEKHA2,PTPRC,Trac,Trbc1,Trbc2,VAV1
ERBB4 Signaling	0.352	0.0882	1.633	PIK3CD,PIK3CG,PIK3R3,PIK3R5,PLCG2,PRKCB
γ-linolenate Biosynthesis II (Animals)	0.351	0.105	#NUM!	ACSL3,FADS2
CSDE1 Signaling Pathway	0.346	0.0893	2.236	APAF1,CCL2,CCND3,FABP7,FOS
FAT10 Signaling Pathway	0.346	0.0893	#NUM!	PSMB10,PSMB8,PSMB9,PSME1,PSME2
Heparan Sulfate Biosynthesis (Late Stages)	0.344	0.0864	2.236	AADAC,Ces2e,Ces2f,Ces2g,GAL3ST2,NDST3,PNPLA7
GABA Receptor Signaling	0.334	0.0833	#NUM!	ADCY1,ADCY8,CACNA2D2,CACNA2D3,CACNG4,CACNG5,GNB4,GNG2,GNG4,GPR37,KCNQ3
Dopamine Degradation	0.333	0.0938	#NUM!	ALDH3A1,MAOA,Sult1a1
Methylglyoxal Degradation III	0.333	0.0938	#NUM!	AKR1B10,DHRS7,PTGR1
BEX2 Signaling Pathway	0.332	0.0854	2.646	LMO2,MMP2,PDGFC,SPP1,STAT3,VEGFC,VEGFD
NGF Signaling	0.328	0.0833	1.265	CREB5,IKBKE,MAP3K14,MAP3K5,PIK3CD,PIK3CG,PIK3R3,PIK3R5,PLCG2,SMPD3
Histidine Degradation III	0.319	0.125	#NUM!	HAL
Sphingomyelin Metabolism	0.319	0.125	#NUM!	SMPD3
TGF-β Signaling	0.316	0.0833	1.633	BMP2,BMP4,FOS,IRF7,RUNX3,SMAD6,SMAD7,TGFBR2
Dopamine-DARPP32 Feedback in cAMP Signaling	0.305	0.0806	0.333	ADCY1,ADCY8,CACNA2D2,CACNA2D3,CACNG4,CACNG5,Calm5,CALML5,CREB5,Gucy1b2,KCNJ16,PLCG2,PLCL2,PPP1R14C,PRKCB
Endoplasmic Reticulum Stress Pathway	0.302	0.0952	#NUM!	CASP7,MAP3K5
Melanocyte Development and Pigmentation Signaling	0.295	0.0816	0.707	ADCY1,ADCY8,CREB5,PIK3CD,PIK3CG,PIK3R3,PIK3R5,PLCG2
nNOS Signaling in Neurons	0.293	0.0851	#NUM!	Calm5,CALML5,CAPN6,PRKCB
Citrulline Biosynthesis	0.283	0.111	#NUM!	ARG2
Heme Biosynthesis II	0.283	0.111	#NUM!	CPOX
Folate Transformations I	0.283	0.111	#NUM!	MTR
Putrescine Degradation III	0.281	0.0909	#NUM!	ALDH3A1,MAOA
Coagulation System	0.28	0.0857	#NUM!	F13A1,PROS1,THBD
Ethanol Degradation II	0.28	0.0857	#NUM!	ACSS3,Adh6a,ALDH3A1
Apelin Muscle Signaling Pathway	0.279	0.0833	#NUM!	APLNR,GNB4,GNG2,GNG4
Heparan Sulfate Biosynthesis	0.266	0.0795	2.236	AADAC,Ces2e,Ces2f,Ces2g,GAL3ST2,NDST3,PNPLA7
Calcium Transport I	0.253	0.1	#NUM!	ATP2C2
α-tocopherol Degradation	0.253	0.1	#NUM!	CYP4F2
Glycine Betaine Degradation	0.253	0.1	#NUM!	SARDH
Noradrenaline and Adrenaline Degradation	0.249	0.0811	#NUM!	Adh6a,ALDH3A1,MAOA
Pentose Phosphate Pathway	0.227	0.0909	#NUM!	H6PD
Ethanol Degradation IV	0.226	0.08	#NUM!	ACSS3,ALDH3A1
Glycogen Degradation II	0.204	0.0833	#NUM!	PGM2
GDP-glucose Biosynthesis	0.204	0.0833	#NUM!	PGM2
Dilated Cardiomyopathy Signaling Pathway	0	0.06	1.342	ADCY1,ADCY8,CACNA2D2,CACNA2D3,CACNG4,CACNG5,CAMK2D,MYH14,MYH8
MicroRNA Biogenesis Signaling Pathway	0	0.0481	-0.333	BMP4,BMP6,HGF,MTCL1,PIK3CD,PIK3CG,PIK3R3,PIK3R5,ZC3H12A
Chaperone Mediated Autophagy Signaling Pathway	0	0.0622	-1.581	ATP6V0A4,ATP6V1C2,CASP1,CD247,CD3D,CD3G,CTSA,FCER1G,GPX4,HSPA2,IL18,IL1B,KLK6,MMP11,MMP12,MMP13,MMP14,MMP2,MMP25,MMP27,MMP3,MMP8,NFE2L2,NLRP3,PIK3CD,PIK3CG,PIK3R3,PIK3R5,PRR5L,PSMB10,PSMB8,PSMB9,PSME1,PSME2,SNX10,STING1,TCIRG1,Trac,Trbc1,Trbc2
Mitochondrial Dysfunction	0	0.0754	2.2	ARG2,CACNA2D2,CACNA2D3,CACNG4,CACNG5,Calm5,CALML5,CAMK2D,CAPN6,CPOX,CREB5,GPX1,GPX4,GSR,MAOA,MAP3K5,MGST2,MGST3,NDUFA4L2,NFE2L2,PIK3CD,PIK3CG,PIK3R3,PIK3R5,PTGES,UCP2
Ceramide Signaling	0	0.0769	0	FOS,PIK3CD,PIK3CG,PIK3R3,PIK3R5,SMPD3,TNFRSF1B
PXR/RXR Activation	0	0.0615	2	ABCC3,CYP2B6,CYP3A7,UGT1A9 (includes others)
Tight Junction Signaling	0	0.0559	#NUM!	CLDN10,CLDN14,CLDN3,CLDN8,FOS,MYH14,MYH8,NECTIN3,TGFBR2,TNFRSF1B
Role of BRCA1 in DNA Damage Response	0	0.025	#NUM!	E2F2,STAT1
Role of NFAT in Regulation of the Immune Response	0	0.0424	5.145	BTK,Calm5,CALML5,CD247,CD28,CD3D,CD3G,CD4,CD79B,CD80,CD86,FCER1A,FCER1G,FCGR1A,FCGR2A,FCGR2B,FCGR3A/FCGR3B,FOS,GNB4,GNG2,GNG4,HLA-A,HLA-DMB,HLA-DQA1,HLA-DQB1,HLA-DRA,Igha,IKBKE,ITK,LAT,LCK,LCP2,LYN,MS4A2,NFKBID,NFKBIE,PIK3CD,PIK3CG,PIK3R3,PIK3R5,PLCG2,Trac,Trbc1,Trbc2
FcγRIIB Signaling in B Lymphocytes	0	0.0281	1.667	BTK,CACNA2D2,CACNA2D3,CACNG4,CACNG5,CD79B,FCGR2B,Igha,INPP5D,LYN,PIK3CD,PIK3CG,PIK3R3,PIK3R5,PLCG2
CCR5 Signaling in Macrophages	0	0.0481	2.449	CACNA2D2,CACNA2D3,CACNG4,CACNG5,Calm5,CALML5,CCL5,CCR5,CD247,CD3D,CD3G,CD4,FAS,FASLG,FCER1G,FOS,GNB4,GNG2,GNG4,PLCG2,PRKCB,Trac,Trbc1,Trbc2
Calcium-induced T Lymphocyte Apoptosis	0	0.037	2.887	Calm5,CALML5,CD247,CD3D,CD3G,CD4,FCER1G,HLA-A,HLA-DMB,HLA-DQA1,HLA-DQB1,HLA-DRA,LCK,PRKCB,Trac,Trbc1,Trbc2
Cytotoxic T Lymphocyte-mediated Apoptosis of Target Cells	0	0.0376	3	APAF1,B2M,CASP7,CASP8,CD247,CD3D,CD3G,FAS,FASLG,FCER1G,HLA-A,HLA-E,HLA-G,Trac,Trbc1,Trbc2
CTLA4 Signaling in Cytotoxic T Lymphocytes	0	0.0773	-3.317	AHR,B2M,CARD11,CD247,CD28,CD3D,CD3G,CD80,CD86,CD8B,CTLA4,FCER1G,FOS,FOXP3,FYB1,GRAP2,H2-M2,H2-T22,H2-T24,HCK,HLA-A,HLA-DMB,HLA-DQA1,HLA-DQB1,HLA-DRA,HLA-E,HLA-G,ITGAL,ITGB2,ITK,LAT,LCK,LCP2,LYN,PIK3CD,PIK3CG,PIK3R3,PIK3R5,PLCG2,PLD1,PLD2,PLD4,RAC2,Trac,Trbc1,Trbc2,VAV1
T Helper Cell Differentiation	0	0.0701	#NUM!	CD247,CD28,CD3D,CD3G,CD40,CD80,CD86,FCER1G,FOXP3,GATA3,HLA-A,HLA-DMB,HLA-DQA1,HLA-DQB1,HLA-DRA,ICOS,IFNGR1,IL10,IL10RA,IL12B,IL18,IL18R1,IL21R,IL2RA,IL2RG,IL6R,STAT1,STAT3,TGFBR2,TNFRSF1B,Trac,Trbc1,Trbc2
CD28 Signaling in T Helper Cells	0	0.0696	3.71	Calm5,CALML5,CARD11,CD247,CD28,CD3D,CD3G,CD4,CD80,CD86,CTLA4,FCER1G,FOS,GRAP2,HLA-A,HLA-DMB,HLA-DQA1,HLA-DQB1,HLA-DRA,IKBKE,ITK,LAT,LCK,LCP2,NFKBID,NFKBIE,PIK3CD,PIK3CG,PIK3R3,PIK3R5,PTPRC,Trac,Trbc1,Trbc2,VAV1,WAS
IL-15 Signaling	0	0.0208	2.53	Igha,IL15RA,IL2RB,IL2RG,JAK1,LCK,PIK3CD,PIK3CG,PIK3R3,PIK3R5,STAT3
Mechanisms of Viral Exit from Host Cells	0	0.0732	#NUM!	LMNB1,LMNB2,PRKCB
Agrin Interactions at Neuromuscular Junction	0	0.0435	#NUM!	ITGA4,LAMA2,RAC2
CDK5 Signaling	0	0.0609	-0.447	ADCY1,ADCY8,LAMA1,LAMA2,LAMA5,LAMC2,PPP1R14C
Lipid Antigen Presentation by CD1	0	0.0193	#NUM!	B2M,CD247,CD3D,CD3G,FCER1G,Trac,Trbc1,Trbc2
Cell Cycle Regulation by BTG Family Proteins	0	0.0263	#NUM!	E2F2
Role of CHK Proteins in Cell Cycle Checkpoint Control	0	0.0172	#NUM!	E2F2
Polyamine Regulation in Colon Cancer	0	0.0508	#NUM!	ALOX15,BRAF,FOS
ATM Signaling	0	0.02	#NUM!	CREB5,TP73
Androgen Signaling	0	0.0592	-0.816	CACNA2D2,CACNA2D3,CACNG4,CACNG5,Calm5,CALML5,GNB4,GNG2,GNG4,PRKCB
Role of OCT4 in Mammalian Embryonic Stem Cell Pluripotency	0	0.0652	#NUM!	NR2F2,SPP1,Tdh
Germ Cell-Sertoli Cell Junction Signaling	0	0.0765	#NUM!	LAMC3,MAP3K14,MAP3K5,NECTIN3,PIK3CD,PIK3CG,PIK3R3,PIK3R5,RAC2,RHOH,TGFBR2,TUBA1A,TUBB6
Aldosterone Signaling in Epithelial Cells	0	0.0698	2.333	ASIC2,DNAJC6,DUSP1,HSPA2,PIK3CD,PIK3CG,PIK3R3,PIK3R5,PIP4K2A,PLCG2,PLCL2,PRKCB
Type I Diabetes Mellitus Signaling	0	0.0707	4.025	APAF1,CASP8,CD247,CD28,CD3D,CD3G,CD80,CD86,CPE,FAS,FASLG,FCER1G,HLA-A,HLA-DMB,HLA-DQA1,HLA-DQB1,HLA-DRA,HLA-E,HLA-G,IFNGR1,IKBKE,IL12B,IL1B,IL1RAP,IRF1,JAK1,MAP3K14,MAP3K5,NFKBID,NFKBIE,NOS2,STAT1,TNFRSF1B,Trac,Trbc1,Trbc2
Endometrial Cancer Signaling	0	0.0667	1	PIK3CD,PIK3CG,PIK3R3,PIK3R5
Allograft Rejection Signaling	0	0.0534	#NUM!	B2M,CD247,CD28,CD3D,CD3G,CD40,CD80,CD86,FAS,FASLG,FCER1G,H2-M2,H2-T22,H2-T24,HLA-A,HLA-DMB,HLA-DQA1,HLA-DQB1,HLA-DRA,HLA-E,HLA-G,IL10,JCHAIN,Trac,Trbc1,Trbc2
Autoimmune Thyroid Disease Signaling	0	0.0502	#NUM!	CD247,CD28,CD3D,CD3G,CD40,CD80,CD86,FAS,FASLG,FCER1G,HLA-A,HLA-DMB,HLA-DQA1,HLA-DQB1,HLA-DRA,HLA-E,HLA-G,IL10,JCHAIN,Trac,Trbc1,Trbc2,TSHR
Graft-versus-Host Disease Signaling	0	0.0628	#NUM!	CD247,CD28,CD3D,CD3G,CD80,CD86,FAS,FASLG,FCER1G,HLA-A,HLA-DMB,HLA-DQA1,HLA-DQB1,HLA-DRA,HLA-E,HLA-G,IL18,IL1A,IL1B,IL1F10,IL33,IL36A,IL36B,IL36G,IL36RN,Trac,Trbc1,Trbc2
p70S6K Signaling	0	0.0258	3.207	BTK,CD19,CD79B,Igha,IL2RG,JAK1,LYN,PIK3CD,PIK3CG,PIK3R3,PIK3R5,PLCG2,PLCL2,PLD1,PRKCB
ERK5 Signaling	0	0.0405	#NUM!	CREB5,FOS,SH2D2A
mTOR Signaling	0	0.0701	2.333	EIF3J,PDGFC,PIK3CD,PIK3CG,PIK3R3,PIK3R5,PLD1,PLD2,PLD4,PRKCB,PRR5L,RAC2,RHOH,VEGFC,VEGFD
G Protein Signaling Mediated by Tubby	0	0.0427	3.9	CD247,CD3D,CD3G,FCER1G,FYB1,GNB4,GNG2,GNG4,GRAP2,ITK,LAT,LCK,LCP2,MERTK,NAMPT,PLCG2,Trac,Trbc1,Trbc2,VAV1
Communication between Innate and Adaptive Immune Cells	0	0.0482	#NUM!	B2M,CCL3L3,CCL5,CCR7,CD247,CD28,CD3D,CD3G,CD4,CD40,CD79B,CD80,CD86,CD8B,CXCL10,FCER1G,HLA-A,HLA-DRA,HLA-E,HLA-G,Igha,IL10,IL12B,IL18,IL1A,IL1B,IL1F10,IL33,IL36A,IL36B,IL36G,IL36RN,JCHAIN,TLR1,Tlr13,TLR2,TLR3,TLR4,TLR5,TLR7,TLR8,TLR9,Trac,Trbc1,Trbc2
Systemic Lupus Erythematosus Signaling	0	0.0449	#NUM!	C6,C7,CD247,CD28,CD3D,CD3G,CD40,CD72,CD79B,CD80,CD86,FCER1G,FCGR1A,FCGR2A,FCGR2B,FCGR3A/FCGR3B,FOS,HLA-A,HLA-E,HLA-G,Igha,IL10,IL18,IL1A,IL1B,IL1F10,IL33,IL36A,IL36B,IL36G,IL36RN,IL6R,INPP5D,JCHAIN,LAT,LCK,LYN,PIK3CD,PIK3CG,PIK3R3,PIK3R5,PLCG2,PTPRC,TLR7,TLR9,Trac,Trbc1,Trbc2
CDC42 Signaling	0	0.0573	1.941	B2M,CD247,CD3D,CD3G,CDC42EP2,FCER1G,FOS,H2-M2,H2-T22,H2-T24,HLA-A,HLA-DMB,HLA-DQA1,HLA-DQB1,HLA-DRA,HLA-E,HLA-G,IQGAP2,ITGA4,ITGAE,ITGAL,ITGAX,ITGB2,ITGB7,ITGB8,ITK,TNK2,Trac,Trbc1,Trbc2,VAV1,WAS,WIPF1
EIF2 Signaling	0	0.0396	0	EIF2AK2,EIF3J,NOX4,PIK3CD,PIK3CG,PIK3R3,PIK3R5,RPL37A,TRIB3
AMPK Signaling	0	0.0661	1.155	ACACB,ADRB2,CFTR,CHRNA4,CREB5,GNB4,GNG2,GNG4,LEP,PFKFB3,PFKL,PIK3CD,PIK3CG,PIK3R3,PIK3R5,SLC2A1
Hereditary Breast Cancer Signaling	0	0.0493	#NUM!	CCND3,HDAC11,HDAC5,PIK3CD,PIK3CG,PIK3R3,PIK3R5
RHOA Signaling	0	0.0484	0	CDC42EP2,LPAR1,PIP4K2A,PLD1,RHPN2,SEPTIN11
Phospholipase C Signaling	0	0.0446	2.353	ADCY1,ADCY8,ARHGEF17,ARHGEF19,ARHGEF4,BTK,Calm5,CALML5,CD247,CD3D,CD3G,CD79B,CREB5,FCER1G,FCGR2A,FCGR2B,GNB4,GNG2,GNG4,GRAP2,HDAC11,HDAC5,Igha,ITGA4,ITGAE,ITGAL,ITGAX,ITGB2,ITGB7,ITGB8,ITK,JCHAIN,LAT,LCK,LCP2,LYN,PLA2G2E,PLA2G4D,PLA2G4E,PLA2G5,PLCG2,PLD1,PLD2,PLD4,PRKCB,RAC2,RHOH,Trac,Trbc1,Trbc2
Altered T Cell and B Cell Signaling in Rheumatoid Arthritis	0	0.0489	#NUM!	CCL21,CD247,CD28,CD3D,CD3G,CD40,CD79B,CD80,CD86,CXCL13,FAS,FASLG,FCER1G,HLA-A,HLA-DMB,HLA-DQA1,HLA-DQB1,HLA-DRA,Igha,IL10,IL12B,IL18,IL1A,IL1B,IL1F10,IL33,IL36A,IL36B,IL36G,IL36RN,LTB,MAP3K14,SLAMF1,SPP1,TLR1,Tlr13,TLR2,TLR3,TLR4,TLR5,TLR7,TLR8,TLR9,Trac,Trbc1,Trbc2
Regulation of eIF4 and p70S6K Signaling	0	0.0663	1.342	EIF3J,ITGA4,ITGAE,ITGAL,ITGAX,ITGB2,ITGB7,ITGB8,PIK3CD,PIK3CG,PIK3R3,PIK3R5
B Cell Development	0	0.0307	#NUM!	CD19,CD40,CD79B,CD80,CD86,DNTT,HLA-A,HLA-DMB,HLA-DQA1,HLA-DQB1,HLA-DRA,Igha,IL7R,PTPRC,SPN
Regulation of IL-2 Expression in Activated and Anergic T Lymphocytes	0	0.0455	3.9	Calm5,CALML5,CARD11,CD247,CD28,CD3D,CD3G,CD80,FCER1G,FOS,IKBKE,LAT,LCK,NFKBID,NFKBIE,PLCG2,TGFBR2,Trac,Trbc1,Trbc2,VAV1
Role of WNT/GSK-3β Signaling in the Pathogenesis of Influenza	0	0.0641	-2.236	FZD10,FZD5,WNT10B,WNT11,WNT5A
NUR77 Signaling in T Lymphocytes	0	0.0526	3.464	APAF1,B2M,Calm5,CALML5,CD247,CD28,CD3D,CD3G,CD80,CD86,FASLG,FCER1G,H2-M2,H2-T22,H2-T24,HLA-A,HLA-DMB,HLA-DQA1,HLA-DQB1,HLA-DRA,HLA-E,HLA-G,PRKCB,TNFSF10,Trac,Trbc1,Trbc2
PKCθ Signaling in T Lymphocytes	0	0.0699	4.596	CACNA2D2,CACNA2D3,CACNG4,CACNG5,CAMK2D,CARD11,CD247,CD28,CD3D,CD3G,CD4,CD80,CD86,FCER1G,FOS,GRAP2,HLA-A,HLA-DMB,HLA-DQA1,HLA-DQB1,HLA-DRA,IKBKE,LAT,LCK,LCP2,MAP3K14,MAP3K5,NFKBID,NFKBIE,PIK3CD,PIK3CG,PIK3R3,PIK3R5,PLCG2,RAC2,Trac,Trbc1,Trbc2,VAV1
Role of Lipids/Lipid Rafts in the Pathogenesis of Influenza	0	0.0435	#NUM!	RSAD2
Antiproliferative Role of TOB in T Cell Signaling	0	0.0211	-1.342	CD247,CD28,CD3D,CD3G,FCER1G,TGFBR2,Trac,Trbc1,Trbc2
OX40 Signaling Pathway	0	0.0439	0.378	B2M,CD247,CD3D,CD3G,CD4,FCER1G,H2-M2,H2-T22,H2-T24,HLA-A,HLA-DMB,HLA-DQA1,HLA-DQB1,HLA-DRA,HLA-E,HLA-G,NFKBID,NFKBIE,Trac,Trbc1,Trbc2
PI3K Signaling in B Lymphocytes	0	0.0457	3.962	BTK,C3,Calm5,CALML5,CAMK2D,CD19,CD40,CD79B,DAPP1,FCGR2B,FOS,Igha,IKBKE,INPP5D,LYN,NFKBID,NFKBIE,PIK3AP1,PIK3CD,PIK3CG,PLCG2,PLCL2,PLEKHA2,PRKCB,PTPRC,TLR4,VAV1
Inhibition of Angiogenesis by TSP1	0	0.0588	#NUM!	Gucy1b2,TGFBR2
Cyclins and Cell Cycle Regulation	0	0.0588	#NUM!	CCND3,CDKN2A,E2F2,HDAC11,HDAC5
Cell Cycle Control of Chromosomal Replication	0	0.0357	#NUM!	CDK15,CDK18
Hematopoiesis from Pluripotent Stem Cells	0	0.0315	#NUM!	CD247,CD3D,CD3G,CD4,CD8B,FCER1G,Igha,IL10,IL12B,IL1A,JCHAIN,Trac,Trbc1,Trbc2
ERB2-ERBB3 Signaling	0	0.0769	1.342	PIK3CD,PIK3CG,PIK3R3,PIK3R5,STAT3
Estrogen-mediated S-phase Entry	0	0.0385	#NUM!	E2F2
GADD45 Signaling	0	0.05	#NUM!	CCND3,IL1B,TGFBR2
Fatty Acid Activation	0	0.0667	#NUM!	ACSL3
NAD biosynthesis II (from tryptophan)	0	0.0769	#NUM!	TDO2
Androgen Biosynthesis	0	0.0476	#NUM!	HSD17B14
CDP-diacylglycerol Biosynthesis I	0	0.04	#NUM!	LPGAT1
Acyl-CoA Hydrolysis	0	0.0714	#NUM!	THEM5
NAD Salvage Pathway II	0	0.0741	#NUM!	NT5C3A,PXYLP1
Pyridoxal 5'-phosphate Salvage Pathway	0	0.0615	-1	BRAF,CDK18,DMPK,EIF2AK2
Pyrimidine Deoxyribonucleotides De Novo Biosynthesis I	0	0.0435	#NUM!	CMPK2
D-myo-inositol (1,4,5)-Trisphosphate Biosynthesis	0	0.0769	#NUM!	PIP4K2A,PLCG2
Oleate Biosynthesis II (Animals)	0	0.0769	#NUM!	FADS2
Chondroitin Sulfate Biosynthesis	0	0.0517	#NUM!	CSGALNACT1,GAL3ST2,NDST3
Dermatan Sulfate Biosynthesis	0	0.05	#NUM!	CSGALNACT1,GAL3ST2,NDST3
Glycogen Degradation III	0	0.0714	#NUM!	PGM2
NAD Phosphorylation and Dephosphorylation	0	0.0769	#NUM!	PXYLP1
Dermatan Sulfate Biosynthesis (Late Stages)	0	0.0426	#NUM!	GAL3ST2,NDST3
Phosphatidylglycerol Biosynthesis II (Non-plastidic)	0	0.037	#NUM!	LPGAT1
Mitochondrial L-carnitine Shuttle Pathway	0	0.0526	#NUM!	ACSL3
Phenylalanine Degradation IV (Mammalian, via Side Chain)	0	0.0714	#NUM!	MAOA
D-myo-inositol (1,4,5)-trisphosphate Degradation	0	0.0625	#NUM!	INPP5D
Tryptophan Degradation III (Eukaryotic)	0	0.0385	#NUM!	TDO2
Salvage Pathways of Pyrimidine Ribonucleotides	0	0.0722	-0.378	APOBEC3B,BRAF,CDK18,CMPK2,DMPK,EIF2AK2,UPP1
Histamine Degradation	0	0.0476	#NUM!	ALDH3A1
Chondroitin Sulfate Biosynthesis (Late Stages)	0	0.06	#NUM!	CSGALNACT1,GAL3ST2,NDST3
UDP-N-acetyl-D-galactosamine Biosynthesis II	0	0.0769	#NUM!	GNPDA1
Fatty Acid β-oxidation I	0	0.0286	#NUM!	ACSL3
Methionine Degradation I (to Homocysteine)	0	0.0385	#NUM!	MGMT
Epithelial Adherens Junction Signaling	0	0.0446	-1.89	ARHGEF17,HGF,MAGI1,NECTIN3,TGFBR2,TGFBR3,WAS
Remodeling of Epithelial Adherens Junctions	0	0.0735	#NUM!	HGF,Mapre2,MAPRE3,TUBA1A,TUBB6
TEC Kinase Signaling	0	0.0761	4.707	BTK,CD247,CD3D,CD3G,FAS,FASLG,FCER1A,FCER1G,FOS,GNB4,GNG2,GNG4,HCK,ITGA4,ITGAE,ITGAL,ITGAX,ITGB2,ITGB7,ITGB8,ITK,JAK1,LCK,LYN,MS4A2,PIK3CD,PIK3CG,PIK3R3,PIK3R5,PLCG2,PRKCB,RAC2,RHOH,STAT1,STAT2,STAT3,TLR4,TNFSF10,Trac,Trbc1,Trbc2,TXK,VAV1,WAS
UVC-Induced MAPK Signaling	0	0.0784	1	BRAF,FOS,PRKCB,SMPD3
BER (Base Excision Repair) Pathway	0	0.0227	#NUM!	CDKN2A
HIPPO signaling	0	0.0349	#NUM!	CD44,PPP1R14C,RASSF6
Unfolded protein response	0	0.0778	0.447	CD82,CEBPD,DNAJC6,HSPA2,INSIG1,MAP3K5,NFE2L2
Parkinson's Signaling	0	0.0625	#NUM!	GPR37
Cell Cycle: G1/S Checkpoint Regulation	0	0.0735	1.342	CCND3,CDKN2A,E2F2,HDAC11,HDAC5
SAPK/JNK Signaling	0	0.0359	1.897	CD247,CD3D,CD3G,FCER1G,GNB4,GNG2,GNG4,LCK,MAP3K5,PIK3CD,PIK3CG,PIK3R3,PIK3R5,RAC2,SH2D2A,Trac,Trbc1,Trbc2
Protein Ubiquitination Pathway	0	0.0659	#NUM!	B2M,BIRC3,DNAJC6,HLA-A,HLA-E,HLA-G,HSPA2,PSMB10,PSMB8,PSMB9,PSME1,PSME2,TAP1,TAP2,UBE2C,UBE2L6,USP18,USP43
Amyloid Processing	0	0.0196	#NUM!	CAPN6
Cell Cycle: G2/M DNA Damage Checkpoint Regulation	0	0.02	#NUM!	CDKN2A
IL-4 Signaling	0	0.0659	2.271	ALOX15,ALOX15B,ANO1,BATF,CCL11,CCL22,CD247,CD3D,CD3G,COL4A6,Col6a4,COL6A5,COL7A1,COL8A2,CREB5,FAS,FCER1G,GATA3,HLA-DMB,HLA-DQA1,HLA-DQB1,HLA-DRA,IL13RA1,IL2RG,JAK1,MAOA,MMP12,NFIL3,PIK3CD,PIK3CG,PIK3R3,PIK3R5,PRR5L,Retnla,STAT3,Trac,Trbc1,Trbc2
B Cell Receptor Signaling	0	0.0504	3.53	APBB1IP,BTK,Calm5,CALML5,CAMK2D,CD19,CD79B,CREB5,DAPP1,FCGR2A,FCGR2B,GAB2,Igha,IKBKE,INPP5D,JCHAIN,LYN,MAP3K14,MAP3K5,NFKBID,NFKBIE,PIK3AP1,PIK3CD,PIK3CG,PIK3R3,PIK3R5,PLCG2,POU2F2,PRKCB,PTPRC,RAC2,VAV1
Insulin Receptor Signaling	0	0.0643	1.667	ASIC2,INPP5D,JAK1,PDE3B,PIK3CD,PIK3CG,PIK3R3,PIK3R5,PPP1R14C
Sonic Hedgehog Signaling	0	0.0645	#NUM!	PTCH1,PTCH2
IGF-1 Signaling	0	0.0667	1.89	FOS,JAK1,PIK3CD,PIK3CG,PIK3R3,PIK3R5,STAT3
Dopamine Receptor Signaling	0	0.05	#NUM!	ADCY1,ADCY8,MAOA,PPP1R14C
Notch Signaling	0	0.0526	#NUM!	CNTN1,DLL4
Hypoxia Signaling in the Cardiovascular System	0	0.0658	#NUM!	CREB5,NFKBID,NFKBIE,UBE2C,UBE2L6
BMP signaling pathway	0	0.0769	-1.633	BMP2,BMP4,BMP6,BMP8A,GREM1,SMAD6,SMAD7
Autophagy	0	0.0694	1.069	BMP6,BNIP3,Calm5,CALML5,CREB5,DRAM1,FOS,HGF,NOD2,PIK3CD,PIK3CG,PIK3R3,PIK3R5,TLR4,TNFRSF1B
Sumoylation Pathway	0	0.0777	0.378	ARHGDIB,FAS,FASLG,FOS,MAP3K5,MYB,RAC2,RHOH
Sirtuin Signaling Pathway	0	0.0546	-1.387	ARG2,CLOCK,CPS1,H1-10,NAMPT,NDUFA4L2,NFE2L2,NOS2,PFKFB3,PGK1,SLC2A1,STAT3,TP73,TSPO,TUBA1A,UCP2
Th17 Activation Pathway	0	0.0413	2.138	AHR,BATF,CCL20,CCR6,CD247,CD3D,CD3G,FCER1G,FOXP3,IL10,IL12B,IL1B,IL21R,IL6R,JAK1,PTGER2,STAT3,Trac,Trbc1,Trbc2
NER (Nucleotide Excision Repair, Enhanced Pathway)	0	0.0577	2.449	H4C1,H4C14,H4C15,H4C6,H4C8,POLK
Apelin Cardiac Fibroblast Signaling Pathway	0	0.0435	#NUM!	APLNR
BAG2 Signaling Pathway	0	0.0714	#NUM!	HSPA2,PSMB10,PSMB8,PSMB9,PSME1,PSME2
PFKFB4 Signaling Pathway	0	0.0417	#NUM!	CREB5,XDH
T Cell Exhaustion Signaling Pathway	0	0.0758	3.528	BATF,BTLA,CD247,CD274,CD28,CD3D,CD3G,CD80,CD86,CTLA4,FCER1G,FOS,HAVCR2,HLA-A,HLA-DMB,HLA-DQA1,HLA-DQB1,HLA-DRA,HLA-E,HLA-G,IFNAR2,IL10,IL10RA,IL12B,IL6R,IRF9,JAK1,PDCD1,PDCD1LG2,PIK3CD,PIK3CG,PIK3R3,PIK3R5,PLCG2,STAT1,STAT2,STAT3,TGFBR2,TGFBR3,TNFRSF14,Trac,Trbc1,Trbc2
Systemic Lupus Erythematosus In T Cell Signaling Pathway	0	0.0747	3.395	B2M,CASP1,CASP14,CASP4,CASP7,CASP8,CD247,CD28,CD3D,CD3G,CD44,CD80,CD86,CREB5,FAS,FASLG,FCER1G,FOS,FOXP3,H2-M2,H2-T22,H2-T24,HLA-A,HLA-DMB,HLA-DQA1,HLA-DQB1,HLA-DRA,HLA-E,HLA-G,ICOS,IL10,IL12B,ITGAL,LAT,LEP,NOS2,PIK3CD,PIK3CG,PIK3R3,PIK3R5,RAC2,RHOH,SELPLG,STAT3,Trac,Trbc1,Trbc2,VAV1
Inhibition of ARE-Mediated mRNA Degradation Pathway	0	0.0556	2.449	FASLG,LTB,PSMB10,PSMB8,PSMB9,PSME1,PSME2,TNFRSF1B,TNFSF10
Kinetochore Metaphase Signaling Pathway	0	0.00901	#NUM!	PPP1R14C
Calcium Signaling	0	0.0727	-0.905	CACNA2D2,CACNA2D3,CACNG4,CACNG5,Calm5,CALML5,CAMK2D,CHRNA4,CREB5,GRIA2,GRIA4,HDAC11,HDAC5,MYH14,MYH8,SLC8A1

## Sheet: B. Select shared pathways
	Select psoriasis-associated pathways
	IPA Canonical pathway	GSE235951	p value	z score
	Th1 signaling	Human psoriasis: this study	12.1	5.284
	Th1 signaling	KRT14/GPX4 model	14.8	5.376
	S100 family signaling	Human psoriasis: this study	12	4.217
	S100 family signaling	KRT14/GPX4 model	14.9	5.167
	Neutrophil extracellular trap	Human psoriasis: this study	11.9	4.801
	Neutrophil extracellular trap	KRT14/GPX4 model	9.12	3.881
	IL-10 signaling	Human psoriasis: this study	9.23	-1.406
	IL-10 signaling	KRT14/GPX4 model	15.9	-2.48
	Role of IL-17A in psoriasis	Human psoriasis: this study	6.13	3
	Role of IL-17A in psoriasis	KRT14/GPX4 model	1.71	2
	IL-23 signaling	Human psoriasis: this study	5.63	2.5
	IL-23 signaling	KRT14/GPX4 model	1.61	1.414
	PPAR signaling	Human psoriasis: this study	3.04	-2.837
	PPAR signaling	KRT14/GPX4 model	4.15	-4.146
	LXR/RXR activation	Human psoriasis: this study	6.57	-1.8
	LXR/RXR activation	KRT14/GPX4 model	7.84	-3.024
	IL-17 signaling	Human psoriasis: this study	5.35	4.542
	IL-17 signaling	KRT14/GPX4 model	6.91	5.096
	Eicosanoid signaling	Human psoriasis: this study	2.72	2.333
	Eicosanoid signaling	KRT14/GPX4 model	8.08	1.897
	VEGF signaling	Human psoriasis: this study	1.09	3.051
	VEGF signaling	KRT14/GPX4 model	0.614	1.897
	Toll-like receptor signaling	Human psoriasis: this study	3.09	2.887
	Toll-like receptor signaling	KRT14/GPX4 model	7.82	3.9
	IL-6 signaling	Human psoriasis: this study	4.66	2.746
	IL-6 signaling	KRT14/GPX4 model	4.72	4.082
	IL-8 signaling	Human psoriasis: this study	4.52	4.768
	IL-8 signaling	KRT14/GPX4 model	4.05	4.642
	p38 MAPK signaling	Human psoriasis: this study	4.36	3.266
	p38 MAPK signaling	KRT14/GPX4 model	4.8	2.858
	TREM1 signaling	Human psoriasis: this study	5.23	4.583
	TREM1 signaling	KRT14/GPX4 model	15.4	5.657
	Interferon signaling	Human psoriasis: this study	4.16	2.887
	Interferon signaling	KRT14/GPX4 model	8.54	3.873
	Phagosome formation	Human psoriasis: this study	9.13	6.248
	Phagosome formation	KRT14/GPX4 model	17.3	7.062
	Th2 pathway	Human psoriasis: this study	12.3	4.217
	Th2 pathway	KRT14/GPX4 model	12.2	3
