# Supplementary material for: Ferroptosis of select skin epithelial cells initiates and maintains chronic systemic immune-mediated psoriatic disease
Source: J Clin Invest. 2024 Nov 21;135(2):e183219. doi: 10.1172/JCI183219 (PMC11735110; doi:10.1172/JCI183219)
Supplement: Supplemental table 8 [file jci-135-183219-s085.xlsx]

## Sheet: A. GO Biological process 
	K14/Gpx4 vs. Cre- control skin (DEG)
	Analysis Type:	PANTHER Overrepresentation Test (Released 20221013)
	Annotation Version and Release Date:	GO Ontology database DOI: 10.5281/zenodo.6799722 Released 2022-07-01
	Analyzed List:	K14/Gpx4 vs. Cre- control DEGs (Mus musculus)
	Reference List:	Mus musculus (all genes in database)
	Test Type:	FISHER
	Correction:	FDR
	GO biological process complete	Mus musculus - REFLIST (21997)	Genes (3643)	Expected	over/under	Fold Enrichment	raw P-value	FDR
	regulation of myeloid dendritic cell activation (GO:0030885)	7	7	1.16	+	6.04	0.00159	0.0254
	lipoxygenase pathway (GO:0019372)	11	10	1.82	+	5.49	0.000259	0.00554
	antigen processing and presentation of exogenous peptide antigen via MHC class I (GO:0042590)	13	11	2.15	+	5.11	0.000195	0.00438
	positive regulation of gamma-delta T cell differentiation (GO:0045588)	12	10	1.99	+	5.03	0.000415	0.00817
	positive regulation of gamma-delta T cell activation (GO:0046645)	12	10	1.99	+	5.03	0.000415	0.00816
	negative T cell selection (GO:0043383)	15	12	2.48	+	4.83	0.000144	0.00339
	wound healing involved in inflammatory response (GO:0002246)	10	8	1.66	+	4.83	0.0019	0.0294
	negative thymic T cell selection (GO:0045060)	14	11	2.32	+	4.74	0.000303	0.00635
	positive thymic T cell selection (GO:0045059)	14	11	2.32	+	4.74	0.000303	0.00634
	regulation of B cell receptor signaling pathway (GO:0050855)	18	14	2.98	+	4.7	5e-05	0.00133
	positive regulation of antigen processing and presentation (GO:0002579)	12	9	1.99	+	4.53	0.00136	0.0223
	regulation of cell-cell adhesion mediated by integrin (GO:0033632)	12	9	1.99	+	4.53	0.00136	0.0222
	stimulatory C-type lectin receptor signaling pathway (GO:0002223)	12	9	1.99	+	4.53	0.00136	0.0222
	cellular response to lectin (GO:1990858)	12	9	1.99	+	4.53	0.00136	0.0222
	response to lectin (GO:1990840)	12	9	1.99	+	4.53	0.00136	0.0222
	positive regulation of T cell differentiation in thymus (GO:0033089)	12	9	1.99	+	4.53	0.00136	0.0221
	regulation of gamma-delta T cell differentiation (GO:0045586)	15	11	2.48	+	4.43	0.000458	0.00887
	melanin biosynthetic process (GO:0042438)	15	11	2.48	+	4.43	0.000458	0.00886
	regulation of gamma-delta T cell activation (GO:0046643)	15	11	2.48	+	4.43	0.000458	0.00885
	cell proliferation involved in kidney development (GO:0072111)	11	8	1.82	+	4.39	0.00288	0.0415
	positive regulation of synaptic transmission, cholinergic (GO:0032224)	11	8	1.82	+	4.39	0.00288	0.0415
	regulation of fever generation (GO:0031620)	11	8	1.82	+	4.39	0.00288	0.0415
	regulation of natural killer cell mediated immune response to tumor cell (GO:0002855)	11	8	1.82	+	4.39	0.00288	0.0414
	response to protozoan (GO:0001562)	43	31	7.12	+	4.35	5.88e-09	3.48e-07
	thymic T cell selection (GO:0045061)	25	18	4.14	+	4.35	9.13e-06	0.000282
	defense response to protozoan (GO:0042832)	39	28	6.46	+	4.34	3.37e-08	1.76e-06
	positive regulation of humoral immune response (GO:0002922)	21	15	3.48	+	4.31	5.41e-05	0.00142
	secondary metabolite biosynthetic process (GO:0044550)	17	12	2.82	+	4.26	0.000325	0.00669
	antifungal innate immune response (GO:0061760)	17	12	2.82	+	4.26	0.000325	0.00668
	T cell costimulation (GO:0031295)	27	19	4.47	+	4.25	6.56e-06	0.00021
	respiratory burst (GO:0045730)	13	9	2.15	+	4.18	0.00201	0.0306
	negative regulation of CD4-positive, alpha-beta T cell proliferation (GO:2000562)	13	9	2.15	+	4.18	0.00201	0.0306
	inflammatory response to wounding (GO:0090594)	13	9	2.15	+	4.18	0.00201	0.0306
	regulation of neutrophil activation (GO:1902563)	16	11	2.65	+	4.15	0.000675	0.0124
	regulation of synaptic transmission, cholinergic (GO:0032222)	16	11	2.65	+	4.15	0.000675	0.0124
	response to interferon-beta (GO:0035456)	64	44	10.6	+	4.15	1.27e-11	1.09e-09
	positive regulation of T-helper 1 type immune response (GO:0002827)	19	13	3.15	+	4.13	0.00023	0.00506
	innate immune response-activating signal transduction (GO:0002758)	19	13	3.15	+	4.13	0.00023	0.00505
	microglial cell activation (GO:0001774)	28	19	4.64	+	4.1	9.54e-06	0.000294
	antigen processing and presentation of exogenous peptide antigen (GO:0002478)	37	25	6.13	+	4.08	4.13e-07	1.73e-05
	positive regulation of defense response to bacterium (GO:1900426)	15	10	2.48	+	4.03	0.0014	0.0227
	gamma-delta T cell activation (GO:0046629)	15	10	2.48	+	4.03	0.0014	0.0226
	regulation of antigen processing and presentation (GO:0002577)	21	14	3.48	+	4.03	0.000162	0.00376
	innate immune response activating cell surface receptor signaling pathway (GO:0002220)	18	12	2.98	+	4.03	0.000473	0.00904
	keratinization (GO:0031424)	62	41	10.27	+	3.99	1.49e-10	1.11e-08
	cellular response to interferon-beta (GO:0035458)	56	37	9.27	+	3.99	1.18e-09	7.86e-08
	antigen processing and presentation of exogenous antigen (GO:0019884)	44	29	7.29	+	3.98	7.41e-08	3.65e-06
	leukocyte activation involved in inflammatory response (GO:0002269)	32	21	5.3	+	3.96	4.79e-06	0.000158
	regulation of T-helper 1 type immune response (GO:0002825)	32	21	5.3	+	3.96	4.79e-06	0.000158
	lymphocyte costimulation (GO:0031294)	29	19	4.8	+	3.96	1.37e-05	0.000407
	regulation of CD4-positive, alpha-beta T cell proliferation (GO:2000561)	26	17	4.31	+	3.95	3.93e-05	0.00106
	melanin metabolic process (GO:0006582)	17	11	2.82	+	3.91	0.00097	0.0169
	adhesion of symbiont to host (GO:0044406)	14	9	2.32	+	3.88	0.00289	0.0416
	neuroinflammatory response (GO:0150076)	42	27	6.96	+	3.88	2.97e-07	1.29e-05
	regulation of hypersensitivity (GO:0002883)	14	9	2.32	+	3.88	0.00289	0.0415
	positive T cell selection (GO:0043368)	36	23	5.96	+	3.86	2.39e-06	8.41e-05
	positive regulation of CD4-positive, alpha-beta T cell activation (GO:2000516)	41	26	6.79	+	3.83	5.94e-07	2.43e-05
	positive regulation of alpha-beta T cell proliferation (GO:0046641)	30	19	4.97	+	3.82	1.94e-05	0.000563
	T cell migration (GO:0072678)	30	19	4.97	+	3.82	1.94e-05	0.000562
	interleukin-6 production (GO:0032635)	35	22	5.8	+	3.8	4.78e-06	0.000158
	glial cell activation (GO:0061900)	35	22	5.8	+	3.8	4.78e-06	0.000158
	regulation of alpha-beta T cell proliferation (GO:0046640)	51	32	8.45	+	3.79	3.72e-08	1.92e-06
	interferon-gamma production (GO:0032609)	40	25	6.62	+	3.77	1.18e-06	4.52e-05
	toll-like receptor 3 signaling pathway (GO:0034138)	16	10	2.65	+	3.77	0.00198	0.0305
	interleukin-1 production (GO:0032612)	16	10	2.65	+	3.77	0.00198	0.0304
	interleukin-1 beta production (GO:0032611)	16	10	2.65	+	3.77	0.00198	0.0304
	positive regulation of T cell apoptotic process (GO:0070234)	16	10	2.65	+	3.77	0.00198	0.0304
	negative regulation of alpha-beta T cell proliferation (GO:0046642)	16	10	2.65	+	3.77	0.00198	0.0303
	positive regulation of lymphocyte apoptotic process (GO:0070230)	21	13	3.48	+	3.74	0.000466	0.00894
	leukocyte migration involved in inflammatory response (GO:0002523)	26	16	4.31	+	3.72	0.000112	0.00272
	positive regulation of CD4-positive, alpha-beta T cell differentiation (GO:0043372)	31	19	5.13	+	3.7	2.72e-05	0.000759
	positive regulation of inflammatory response to antigenic stimulus (GO:0002863)	18	11	2.98	+	3.69	0.00136	0.0222
	negative regulation of T cell mediated immunity (GO:0002710)	23	14	3.81	+	3.68	0.000322	0.00663
	regulation of monocyte chemotaxis (GO:0090025)	30	18	4.97	+	3.62	5.4e-05	0.00143
	positive regulation of natural killer cell mediated cytotoxicity (GO:0045954)	35	21	5.8	+	3.62	1.32e-05	0.000394
	T cell selection (GO:0045058)	52	31	8.61	+	3.6	1.42e-07	6.6e-06
	positive regulation of natural killer cell mediated immunity (GO:0002717)	37	22	6.13	+	3.59	9.22e-06	0.000284
	retinoic acid metabolic process (GO:0042573)	27	16	4.47	+	3.58	0.000154	0.0036
	regulation of CD8-positive, alpha-beta T cell activation (GO:2001185)	17	10	2.82	+	3.55	0.00275	0.0401
	positive regulation of leukocyte apoptotic process (GO:2000108)	34	20	5.63	+	3.55	2.61e-05	0.000732
	craniofacial suture morphogenesis (GO:0097094)	17	10	2.82	+	3.55	0.00275	0.0401
	antigen processing and presentation of exogenous peptide antigen via MHC class II (GO:0019886)	24	14	3.97	+	3.52	0.000444	0.00862
	lymphocyte chemotaxis (GO:0048247)	43	25	7.12	+	3.51	3.12e-06	0.000108
	response to interferon-alpha (GO:0035455)	31	18	5.13	+	3.51	7.41e-05	0.00188
	regulation of natural killer cell differentiation (GO:0032823)	19	11	3.15	+	3.5	0.00188	0.0292
	regulation of thymocyte apoptotic process (GO:0070243)	19	11	3.15	+	3.5	0.00188	0.0292
	alpha-beta T cell proliferation (GO:0046633)	19	11	3.15	+	3.5	0.00188	0.0291
	antigen processing and presentation of peptide antigen via MHC class II (GO:0002495)	26	15	4.31	+	3.48	0.000306	0.00637
	pyroptosis (GO:0070269)	33	19	5.47	+	3.48	5.13e-05	0.00136
	regulation of phagocytosis, engulfment (GO:0060099)	21	12	3.48	+	3.45	0.00128	0.0212
	negative regulation of B cell proliferation (GO:0030889)	21	12	3.48	+	3.45	0.00128	0.0212
	lymphocyte migration (GO:0072676)	70	40	11.59	+	3.45	5.69e-09	3.38e-07
	chemokine-mediated signaling pathway (GO:0070098)	58	33	9.61	+	3.44	1.28e-07	6.14e-06
	neutrophil chemotaxis (GO:0030593)	76	43	12.59	+	3.42	1.94e-09	1.24e-07
	positive regulation of alpha-beta T cell activation (GO:0046635)	76	43	12.59	+	3.42	1.94e-09	1.23e-07
	T-helper 1 type immune response (GO:0042088)	23	13	3.81	+	3.41	0.00088	0.0157
	negative regulation of interferon-gamma production (GO:0032689)	41	23	6.79	+	3.39	1.19e-05	0.000356
	leukocyte adhesion to vascular endothelial cell (GO:0061756)	25	14	4.14	+	3.38	0.000603	0.0113
	antigen processing and presentation of peptide or polysaccharide antigen via MHC class II (GO:0002504)	27	15	4.47	+	3.35	0.000414	0.0082
	positive regulation of interleukin-1 beta production (GO:0032731)	63	35	10.43	+	3.35	8.4e-08	4.09e-06
	negative regulation of interleukin-6 production (GO:0032715)	54	30	8.94	+	3.35	6.89e-07	2.78e-05
	neutrophil activation (GO:0042119)	27	15	4.47	+	3.35	0.000414	0.00819
	regulation of CD4-positive, alpha-beta T cell activation (GO:2000514)	76	42	12.59	+	3.34	5.02e-09	3.01e-07
	regulation of inflammatory response to antigenic stimulus (GO:0002861)	38	21	6.29	+	3.34	3.32e-05	0.000916
	positive regulation of macrophage cytokine production (GO:0060907)	29	16	4.8	+	3.33	0.000285	0.00602
	interleukin-2 production (GO:0032623)	20	11	3.31	+	3.32	0.00254	0.0376
	detection of temperature stimulus involved in sensory perception of pain (GO:0050965)	20	11	3.31	+	3.32	0.00254	0.0375
	positive regulation of macrophage migration (GO:1905523)	31	17	5.13	+	3.31	0.000196	0.0044
	positive regulation of monocyte chemotaxis (GO:0090026)	22	12	3.64	+	3.29	0.00173	0.0272
	detection of other organism (GO:0098543)	22	12	3.64	+	3.29	0.00173	0.0272
	regulation of defense response to bacterium (GO:1900424)	22	12	3.64	+	3.29	0.00173	0.0272
	regulation of membrane invagination (GO:1905153)	22	12	3.64	+	3.29	0.00173	0.0272
	regulation of natural killer cell mediated cytotoxicity (GO:0042269)	61	33	10.1	+	3.27	3.09e-07	1.33e-05
	regulation of T cell cytokine production (GO:0002724)	37	20	6.13	+	3.26	6.41e-05	0.00166
	positive regulation of T cell cytokine production (GO:0002726)	26	14	4.31	+	3.25	0.000808	0.0145
	regulation of alpha-beta T cell activation (GO:0046634)	117	63	19.38	+	3.25	2.88e-12	2.64e-10
	negative regulation of tumor necrosis factor superfamily cytokine production (GO:1903556)	71	38	11.76	+	3.23	5.02e-08	2.54e-06
	leukocyte cell-cell adhesion (GO:0007159)	60	32	9.94	+	3.22	5.89e-07	2.42e-05
	regulation of T cell differentiation in thymus (GO:0033081)	30	16	4.97	+	3.22	0.000379	0.00762
	positive regulation of interleukin-1 production (GO:0032732)	75	40	12.42	+	3.22	2.43e-08	1.29e-06
	regulation of interferon-gamma production (GO:0032649)	122	65	20.2	+	3.22	1.57e-12	1.49e-10
	regulation of natural killer cell mediated immunity (GO:0002715)	64	34	10.6	+	3.21	2.84e-07	1.23e-05
	cellular response to chemokine (GO:1990869)	68	36	11.26	+	3.2	1.37e-07	6.47e-06
	response to chemokine (GO:1990868)	68	36	11.26	+	3.2	1.37e-07	6.45e-06
	positive regulation of alpha-beta T cell differentiation (GO:0046638)	51	27	8.45	+	3.2	4.85e-06	0.000159
	negative regulation of tumor necrosis factor production (GO:0032720)	70	37	11.59	+	3.19	9.53e-08	4.6e-06
	CD4-positive, alpha-beta T cell differentiation (GO:0043367)	53	28	8.78	+	3.19	3.36e-06	0.000115
	positive regulation of mast cell activation (GO:0033005)	36	19	5.96	+	3.19	0.000123	0.00295
	negative regulation of B cell activation (GO:0050869)	38	20	6.29	+	3.18	8.49e-05	0.00214
	T cell mediated cytotoxicity (GO:0001913)	21	11	3.48	+	3.16	0.00338	0.0476
	granulocyte chemotaxis (GO:0071621)	84	44	13.91	+	3.16	1.04e-08	5.85e-07
	negative regulation of interleukin-10 production (GO:0032693)	21	11	3.48	+	3.16	0.00338	0.0475
	CD4-positive or CD8-positive, alpha-beta T cell lineage commitment (GO:0043369)	21	11	3.48	+	3.16	0.00338	0.0475
	regulation of acute inflammatory response to antigenic stimulus (GO:0002864)	21	11	3.48	+	3.16	0.00338	0.0474
	neutrophil migration (GO:1990266)	92	48	15.24	+	3.15	2.21e-09	1.39e-07
	intermediate filament organization (GO:0045109)	73	38	12.09	+	3.14	1.26e-07	6.06e-06
	type I interferon signaling pathway (GO:0060337)	25	13	4.14	+	3.14	0.00156	0.0251
	cellular response to type I interferon (GO:0071357)	25	13	4.14	+	3.14	0.00156	0.025
	response to interferon-gamma (GO:0034341)	127	66	21.03	+	3.14	2.1e-12	1.96e-10
	regulation of acute inflammatory response (GO:0002673)	52	27	8.61	+	3.14	6.37e-06	0.000206
	regulation of monocyte chemotactic protein-1 production (GO:0071637)	27	14	4.47	+	3.13	0.00107	0.0183
	positive regulation of interferon-gamma production (GO:0032729)	83	43	13.75	+	3.13	1.8e-08	9.76e-07
	positive regulation of chemokine production (GO:0032722)	83	43	13.75	+	3.13	1.8e-08	9.73e-07
	leukocyte chemotaxis (GO:0030595)	139	72	23.02	+	3.13	2.32e-13	2.52e-11
	regulation of T-helper 17 type immune response (GO:2000316)	29	15	4.8	+	3.12	0.00073	0.0133
	activation of innate immune response (GO:0002218)	60	31	9.94	+	3.12	2.32e-06	8.25e-05
	positive regulation of acute inflammatory response (GO:0002675)	31	16	5.13	+	3.12	0.0005	0.00951
	negative regulation of antigen receptor-mediated signaling pathway (GO:0050858)	31	16	5.13	+	3.12	0.0005	0.0095
	cytokine production involved in immune response (GO:0002367)	64	33	10.6	+	3.11	1.05e-06	4.09e-05
	regulation of type 2 immune response (GO:0002828)	33	17	5.47	+	3.11	0.000343	0.007
	monocyte chemotaxis (GO:0002548)	35	18	5.8	+	3.11	0.000235	0.00516
	positive regulation of natural killer cell activation (GO:0032816)	35	18	5.8	+	3.11	0.000235	0.00515
	alpha-beta T cell activation (GO:0046631)	115	59	19.05	+	3.1	4.49e-11	3.45e-09
	T cell differentiation involved in immune response (GO:0002292)	43	22	7.12	+	3.09	5.29e-05	0.0014
	positive regulation of phagocytosis (GO:0050766)	90	46	14.91	+	3.09	7.03e-09	4.09e-07
	negative regulation of alpha-beta T cell activation (GO:0046636)	45	23	7.45	+	3.09	3.65e-05	0.001
	regulation of T cell apoptotic process (GO:0070232)	49	25	8.12	+	3.08	2.91e-05	0.00081
	positive regulation of T cell proliferation (GO:0042102)	110	56	18.22	+	3.07	1.72e-10	1.27e-08
	regulation of antigen receptor-mediated signaling pathway (GO:0050854)	65	33	10.76	+	3.07	1.21e-06	4.61e-05
	antigen processing and presentation of peptide antigen (GO:0048002)	81	41	13.41	+	3.06	5.69e-08	2.84e-06
	alpha-beta T cell differentiation (GO:0046632)	83	42	13.75	+	3.06	3.9e-08	2.01e-06
	mononuclear cell migration (GO:0071674)	97	49	16.06	+	3.05	2.88e-09	1.79e-07
	regulation of interleukin-1 beta production (GO:0032651)	97	49	16.06	+	3.05	2.88e-09	1.78e-07
	regulation of neutrophil migration (GO:1902622)	56	28	9.27	+	3.02	9.99e-06	0.000307
	antigen processing and presentation of peptide antigen via MHC class I (GO:0002474)	56	28	9.27	+	3.02	9.99e-06	0.000306
	positive regulation of tumor necrosis factor production (GO:0032760)	110	55	18.22	+	3.02	6.69e-10	4.65e-08
	regulation of mast cell activation (GO:0033003)	60	30	9.94	+	3.02	4.58e-06	0.000154
	positive regulation of antigen receptor-mediated signaling pathway (GO:0050857)	26	13	4.31	+	3.02	0.00205	0.031
	regulation of lipopolysaccharide-mediated signaling pathway (GO:0031664)	26	13	4.31	+	3.02	0.00205	0.031
	lipopolysaccharide-mediated signaling pathway (GO:0031663)	38	19	6.29	+	3.02	0.000211	0.00469
	detection of external biotic stimulus (GO:0098581)	28	14	4.64	+	3.02	0.00139	0.0227
	detection of biotic stimulus (GO:0009595)	38	19	6.29	+	3.02	0.000211	0.00468
	regulation of leukocyte degranulation (GO:0043300)	60	30	9.94	+	3.02	4.58e-06	0.000153
	regulation of neuroinflammatory response (GO:0150077)	30	15	4.97	+	3.02	0.000953	0.0168
	positive regulation of collagen metabolic process (GO:0010714)	34	17	5.63	+	3.02	0.000447	0.00866
	macrophage differentiation (GO:0030225)	28	14	4.64	+	3.02	0.00139	0.0226
	regulation of viral entry into host cell (GO:0046596)	52	26	8.61	+	3.02	2.19e-05	0.000628
	positive regulation of tumor necrosis factor superfamily cytokine production (GO:1903557)	112	56	18.55	+	3.02	4.5e-10	3.21e-08
	response to type I interferon (GO:0034340)	34	17	5.63	+	3.02	0.000447	0.00865
	positive regulation of cell adhesion mediated by integrin (GO:0033630)	24	12	3.97	+	3.02	0.00301	0.043
	alpha-beta T cell activation involved in immune response (GO:0002287)	40	20	6.62	+	3.02	0.000245	0.00534
	toll-like receptor signaling pathway (GO:0002224)	66	33	10.93	+	3.02	1.44e-06	5.43e-05
	regulation of natural killer cell activation (GO:0032814)	54	27	8.94	+	3.02	1.48e-05	0.000435
	cellular extravasation (GO:0045123)	46	23	7.62	+	3.02	7.26e-05	0.00186
	regulation of interleukin-6 production (GO:0032675)	166	83	27.49	+	3.02	1.63e-14	1.94e-12
	positive regulation of innate immune response (GO:0045089)	142	71	23.52	+	3.02	1.41e-12	1.36e-10
	detection of temperature stimulus involved in sensory perception (GO:0050961)	24	12	3.97	+	3.02	0.00301	0.0429
	regulation of tumor necrosis factor superfamily cytokine production (GO:1903555)	188	93	31.14	+	2.99	8.53e-16	1.15e-13
	CD4-positive, alpha-beta T cell activation (GO:0035710)	71	35	11.76	+	2.98	8.26e-07	3.29e-05
	regulation of tumor necrosis factor production (GO:0032680)	185	91	30.64	+	2.97	2.17e-15	2.85e-13
	regulation of interleukin-10 production (GO:0032653)	61	30	10.1	+	2.97	5.48e-06	0.000179
	macrophage activation (GO:0042116)	59	29	9.77	+	2.97	8.04e-06	0.000252
	T cell mediated immunity (GO:0002456)	53	26	8.78	+	2.96	2.56e-05	0.000723
	regulation of humoral immune response (GO:0002920)	53	26	8.78	+	2.96	2.56e-05	0.000722
	regulation of CD4-positive, alpha-beta T cell differentiation (GO:0043370)	51	25	8.45	+	2.96	3.78e-05	0.00103
	regulation of macrophage migration (GO:1905521)	49	24	8.12	+	2.96	5.59e-05	0.00146
	regulation of interleukin-17 production (GO:0032660)	45	22	7.45	+	2.95	0.000123	0.00295
	phenol-containing compound biosynthetic process (GO:0046189)	41	20	6.79	+	2.95	0.000273	0.00581
	inflammatory response to antigenic stimulus (GO:0002437)	41	20	6.79	+	2.95	0.000273	0.0058
	alpha-beta T cell differentiation involved in immune response (GO:0002293)	39	19	6.46	+	2.94	0.000408	0.00813
	brown fat cell differentiation (GO:0050873)	39	19	6.46	+	2.94	0.000408	0.00812
	positive regulation of leukocyte degranulation (GO:0043302)	39	19	6.46	+	2.94	0.000408	0.00811
	mature B cell differentiation (GO:0002335)	37	18	6.13	+	2.94	0.000612	0.0114
	CD4-positive, alpha-beta T cell differentiation involved in immune response (GO:0002294)	37	18	6.13	+	2.94	0.000612	0.0114
	T-helper cell differentiation (GO:0042093)	37	18	6.13	+	2.94	0.000612	0.0114
	regulation of leukocyte apoptotic process (GO:2000106)	109	53	18.05	+	2.94	2.17e-09	1.37e-07
	positive regulation of interleukin-6 production (GO:0032755)	107	52	17.72	+	2.93	3.17e-09	1.94e-07
	positive regulation of T cell migration (GO:2000406)	35	17	5.8	+	2.93	0.00092	0.0163
	negative regulation of leukocyte mediated cytotoxicity (GO:0001911)	31	15	5.13	+	2.92	0.00123	0.0206
	positive regulation of collagen biosynthetic process (GO:0032967)	31	15	5.13	+	2.92	0.00123	0.0206
	granulocyte activation (GO:0036230)	31	15	5.13	+	2.92	0.00123	0.0206
	positive regulation of leukocyte mediated cytotoxicity (GO:0001912)	91	44	15.07	+	2.92	6.88e-08	3.41e-06
	cell chemotaxis (GO:0060326)	211	102	34.94	+	2.92	1.16e-16	1.78e-14
	regulation of innate immune response (GO:0045088)	240	116	39.75	+	2.92	7.44e-19	1.33e-16
	regulation of interleukin-1 production (GO:0032652)	118	57	19.54	+	2.92	5.84e-10	4.11e-08
	negative regulation of viral genome replication (GO:0045071)	58	28	9.61	+	2.91	1.42e-05	0.000421
	negative regulation of innate immune response (GO:0045824)	85	41	14.08	+	2.91	2.22e-07	1e-05
	positive regulation of cytokine production involved in immune response (GO:0002720)	83	40	13.75	+	2.91	3.3e-07	1.42e-05
	positive regulation of cytokine production involved in inflammatory response (GO:1900017)	27	13	4.47	+	2.91	0.00264	0.0387
	secondary palate development (GO:0062009)	27	13	4.47	+	2.91	0.00264	0.0387
	regulation of immune response to tumor cell (GO:0002837)	27	13	4.47	+	2.91	0.00264	0.0387
	positive regulation of response to biotic stimulus (GO:0002833)	187	90	30.97	+	2.91	7.27e-15	9.02e-13
	defense response to fungus (GO:0050832)	52	25	8.61	+	2.9	4.48e-05	0.0012
	keratinocyte differentiation (GO:0030216)	129	62	21.36	+	2.9	1.15e-10	8.65e-09
	pattern recognition receptor signaling pathway (GO:0002221)	98	47	16.23	+	2.9	2.49e-08	1.32e-06
	antigen processing and presentation (GO:0019882)	119	57	19.71	+	2.89	7.2e-10	4.96e-08
	negative regulation of immune response (GO:0050777)	193	92	31.96	+	2.88	7.05e-15	8.81e-13
	peptide cross-linking (GO:0018149)	42	20	6.96	+	2.88	0.000313	0.00649
	myeloid leukocyte cytokine production (GO:0061082)	42	20	6.96	+	2.88	0.000313	0.00648
	positive regulation of myeloid leukocyte cytokine production involved in immune response (GO:0061081)	40	19	6.62	+	2.87	0.000465	0.00895
	negative regulation of adaptive immune response (GO:0002820)	59	28	9.77	+	2.87	1.74e-05	0.000509
	regulation of neutrophil chemotaxis (GO:0090022)	38	18	6.29	+	2.86	0.000692	0.0127
	regulation of collagen metabolic process (GO:0010712)	55	26	9.11	+	2.85	3.7e-05	0.00101
	positive regulation of inflammatory response (GO:0050729)	146	69	24.18	+	2.85	2.07e-11	1.7e-09
	regulation of B cell differentiation (GO:0045577)	36	17	5.96	+	2.85	0.00103	0.0178
	negative regulation of CD4-positive, alpha-beta T cell activation (GO:2000515)	36	17	5.96	+	2.85	0.00103	0.0178
	macrophage cytokine production (GO:0010934)	36	17	5.96	+	2.85	0.00103	0.0178
	regulation of leukocyte mediated cytotoxicity (GO:0001910)	125	59	20.7	+	2.85	7.77e-10	5.33e-08
	negative regulation of leukocyte apoptotic process (GO:2000107)	70	33	11.59	+	2.85	3.35e-06	0.000115
	granulocyte migration (GO:0097530)	104	49	17.22	+	2.84	1.7e-08	9.24e-07
	negative regulation of lymphocyte activation (GO:0051250)	170	80	28.15	+	2.84	7.79e-13	7.82e-11
	extracellular matrix assembly (GO:0085029)	34	16	5.63	+	2.84	0.00154	0.0248
	positive regulation of nitric oxide metabolic process (GO:1904407)	51	24	8.45	+	2.84	7.91e-05	0.002
	positive regulation of lymphocyte proliferation (GO:0050671)	149	70	24.68	+	2.84	1.73e-11	1.45e-09
	response to fungus (GO:0009620)	64	30	10.6	+	2.83	1.02e-05	0.000311
	regulation of vascular endothelial growth factor production (GO:0010574)	32	15	5.3	+	2.83	0.00231	0.0347
	negative regulation of leukocyte mediated immunity (GO:0002704)	77	36	12.75	+	2.82	1.94e-06	6.99e-05
	positive regulation of toll-like receptor signaling pathway (GO:0034123)	30	14	4.97	+	2.82	0.00347	0.0484
	regulation of smooth muscle cell apoptotic process (GO:0034391)	30	14	4.97	+	2.82	0.00347	0.0483
	diol metabolic process (GO:0034311)	30	14	4.97	+	2.82	0.00347	0.0483
	positive regulation of T cell activation (GO:0050870)	247	115	40.91	+	2.81	1.25e-17	2.08e-15
	positive regulation of interleukin-12 production (GO:0032735)	43	20	7.12	+	2.81	0.000368	0.00744
	cellular response to interferon-gamma (GO:0071346)	99	46	16.4	+	2.81	6.3e-08	3.13e-06
	myeloid leukocyte activation (GO:0002274)	166	77	27.49	+	2.8	3.19e-12	2.89e-10
	positive regulation of interleukin-10 production (GO:0032733)	41	19	6.79	+	2.8	0.000543	0.0102
	negative regulation of mononuclear cell proliferation (GO:0032945)	95	44	15.73	+	2.8	1.32e-07	6.24e-06
	positive regulation of leukocyte cell-cell adhesion (GO:1903039)	273	126	45.21	+	2.79	6.26e-19	1.15e-16
	response to amyloid-beta (GO:1904645)	39	18	6.46	+	2.79	0.000802	0.0145
	negative regulation of leukocyte proliferation (GO:0070664)	102	47	16.89	+	2.78	5.36e-08	2.69e-06
	positive regulation of cell killing (GO:0031343)	102	47	16.89	+	2.78	5.36e-08	2.68e-06
	positive regulation of mononuclear cell proliferation (GO:0032946)	152	70	25.17	+	2.78	4.47e-11	3.45e-09
	regulation of lymphocyte apoptotic process (GO:0070228)	74	34	12.26	+	2.77	4.75e-06	0.000158
	positive regulation of defense response (GO:0031349)	303	139	50.18	+	2.77	1.43e-20	2.97e-18
	negative regulation of T cell activation (GO:0050868)	133	61	22.03	+	2.77	7.05e-10	4.87e-08
	positive regulation of leukocyte proliferation (GO:0070665)	168	77	27.82	+	2.77	4.5e-12	4.01e-10
	regulation of collagen biosynthetic process (GO:0032965)	48	22	7.95	+	2.77	0.000205	0.00457
	negative regulation of leukocyte activation (GO:0002695)	201	92	33.29	+	2.76	4.17e-14	4.8e-12
	negative regulation of lymphocyte proliferation (GO:0050672)	94	43	15.57	+	2.76	2.32e-07	1.03e-05
	establishment of skin barrier (GO:0061436)	35	16	5.8	+	2.76	0.00176	0.0276
	regulation of alpha-beta T cell differentiation (GO:0046637)	70	32	11.59	+	2.76	1.02e-05	0.000312
	positive regulation of lymphocyte differentiation (GO:0045621)	138	63	22.85	+	2.76	6.44e-10	4.51e-08
	T cell homeostasis (GO:0043029)	46	21	7.62	+	2.76	0.0003	0.0063
	modulation by symbiont of entry into host (GO:0052372)	57	26	9.44	+	2.75	5.57e-05	0.00146
	regulation of chemokine production (GO:0032642)	110	50	18.22	+	2.74	3.5e-08	1.81e-06
	regulation of macrophage cytokine production (GO:0010935)	44	20	7.29	+	2.74	0.000439	0.00855
	cellular response to amyloid-beta (GO:1904646)	33	15	5.47	+	2.74	0.00262	0.0386
	regulation of myeloid leukocyte mediated immunity (GO:0002886)	73	33	12.09	+	2.73	8.03e-06	0.000252
	regulation of interleukin-12 production (GO:0032655)	62	28	10.27	+	2.73	4.78e-05	0.00127
	inflammatory response (GO:0006954)	512	231	84.79	+	2.72	7.43e-33	5.58e-30
	intermediate filament cytoskeleton organization (GO:0045104)	91	41	15.07	+	2.72	5.92e-07	2.42e-05
	regulation of T cell mediated immunity (GO:0002709)	111	50	18.38	+	2.72	4.07e-08	2.09e-06
	bone mineralization (GO:0030282)	60	27	9.94	+	2.72	7.04e-05	0.00181
	positive regulation of lymphocyte migration (GO:2000403)	40	18	6.62	+	2.72	0.000947	0.0167
	peptidyl-tyrosine phosphorylation (GO:0018108)	100	45	16.56	+	2.72	2.3e-07	1.03e-05
	T cell differentiation (GO:0030217)	198	89	32.79	+	2.71	3.46e-13	3.66e-11
	mast cell activation (GO:0045576)	49	22	8.12	+	2.71	0.000249	0.00539
	positive regulation of nitric oxide biosynthetic process (GO:0045429)	49	22	8.12	+	2.71	0.000249	0.00538
	regulation of T cell migration (GO:2000404)	49	22	8.12	+	2.71	0.000249	0.00538
	receptor signaling pathway via STAT (GO:0097696)	49	22	8.12	+	2.71	0.000249	0.00537
	negative regulation of cell activation (GO:0050866)	223	100	36.93	+	2.71	8.6e-15	1.04e-12
	positive regulation of interleukin-8 production (GO:0032757)	58	26	9.61	+	2.71	0.000104	0.00255
	regulation of regulatory T cell differentiation (GO:0045589)	38	17	6.29	+	2.7	0.00139	0.0227
	regulation of mast cell degranulation (GO:0043304)	38	17	6.29	+	2.7	0.00139	0.0227
	regulation of nitric oxide metabolic process (GO:0080164)	76	34	12.59	+	2.7	6.5e-06	0.000209
	positive regulation of T cell differentiation (GO:0045582)	123	55	20.37	+	2.7	1.49e-08	8.14e-07
	positive regulation of regulated secretory pathway (GO:1903307)	65	29	10.76	+	2.69	3.66e-05	0.001
	intermediate filament-based process (GO:0045103)	92	41	15.24	+	2.69	1.05e-06	4.1e-05
	regulation of cell killing (GO:0031341)	146	65	24.18	+	2.69	5.3e-10	3.76e-08
	regulation of lymphocyte proliferation (GO:0050670)	252	112	41.73	+	2.68	3.37e-16	4.82e-14
	negative regulation of cell killing (GO:0031342)	36	16	5.96	+	2.68	0.00206	0.0312
	negative regulation of adaptive immune response based on somatic recombination of immune receptors built from immunoglobulin superfamily domains (GO:0002823)	54	24	8.94	+	2.68	0.000226	0.005
	regulation of mononuclear cell proliferation (GO:0032944)	257	114	42.56	+	2.68	2.87e-16	4.15e-14
	regulation of cytokine production involved in immune response (GO:0002718)	124	55	20.54	+	2.68	1.62e-08	8.86e-07
	regulation of phagocytosis (GO:0050764)	122	54	20.2	+	2.67	2.37e-08	1.26e-06
	positive regulation of response to cytokine stimulus (GO:0060760)	61	27	10.1	+	2.67	7.85e-05	0.00199
	regulation of lymphocyte differentiation (GO:0045619)	217	96	35.94	+	2.67	8.36e-14	9.28e-12
	positive regulation of heart contraction (GO:0045823)	43	19	7.12	+	2.67	0.000773	0.014
	myeloid cell activation involved in immune response (GO:0002275)	77	34	12.75	+	2.67	7.76e-06	0.000245
	negative regulation of viral life cycle (GO:1903901)	34	15	5.63	+	2.66	0.00304	0.0434
	positive regulation of phospholipase C activity (GO:0010863)	34	15	5.63	+	2.66	0.00304	0.0433
	peptidyl-tyrosine modification (GO:0018212)	102	45	16.89	+	2.66	3.05e-07	1.32e-05
	regulation of T cell proliferation (GO:0042129)	195	86	32.29	+	2.66	1.49e-12	1.43e-10
	regulation of cytokine production involved in inflammatory response (GO:1900015)	59	26	9.77	+	2.66	0.000115	0.00279
	osteoclast differentiation (GO:0030316)	59	26	9.77	+	2.66	0.000115	0.00279
	regulation of cell adhesion mediated by integrin (GO:0033628)	50	22	8.28	+	2.66	0.000303	0.00633
	negative regulation of leukocyte cell-cell adhesion (GO:1903038)	148	65	24.51	+	2.65	1.14e-09	7.68e-08
	antigen processing and presentation of endogenous peptide antigen (GO:0002483)	41	18	6.79	+	2.65	0.00113	0.0193
	regulation of water loss via skin (GO:0033561)	41	18	6.79	+	2.65	0.00113	0.0192
	regulation of mast cell activation involved in immune response (GO:0033006)	41	18	6.79	+	2.65	0.00113	0.0192
	antigen processing and presentation of endogenous peptide antigen via MHC class I (GO:0019885)	41	18	6.79	+	2.65	0.00113	0.0192
	regulation of B cell proliferation (GO:0030888)	73	32	12.09	+	2.65	1.63e-05	0.000477
	positive regulation of immune effector process (GO:0002699)	315	138	52.17	+	2.65	3.79e-19	7.03e-17
	receptor signaling pathway via JAK-STAT (GO:0007259)	48	21	7.95	+	2.64	0.000441	0.00857
	lymphocyte homeostasis (GO:0002260)	80	35	13.25	+	2.64	1.03e-05	0.000315
	regulation of leukocyte proliferation (GO:0070663)	279	122	46.21	+	2.64	5.21e-17	8.13e-15
	myeloid leukocyte differentiation (GO:0002573)	142	62	23.52	+	2.64	3.54e-09	2.15e-07
	cytokine production (GO:0001816)	197	86	32.63	+	2.64	2.03e-12	1.91e-10
	regulation of T cell activation (GO:0050863)	378	165	62.6	+	2.64	1.42e-22	3.94e-20
	positive regulation of cytokine-mediated signaling pathway (GO:0001961)	55	24	9.11	+	2.63	0.000248	0.00539
	negative regulation of response to biotic stimulus (GO:0002832)	117	51	19.38	+	2.63	8.09e-08	3.96e-06
	negative regulation of viral process (GO:0048525)	101	44	16.73	+	2.63	5.19e-07	2.15e-05
	regulation of adaptive immune response (GO:0002819)	232	101	38.42	+	2.63	4.19e-14	4.79e-12
	positive regulation of bone mineralization (GO:0030501)	46	20	7.62	+	2.63	0.000641	0.0118
	T cell proliferation (GO:0042098)	99	43	16.4	+	2.62	7.49e-07	3e-05
	positive regulation of cytokine production (GO:0001819)	505	219	83.63	+	2.62	2.08e-29	1.13e-26
	leukocyte migration (GO:0050900)	240	104	39.75	+	2.62	1.67e-14	1.98e-12
	positive regulation of adaptive immune response based on somatic recombination of immune receptors built from immunoglobulin superfamily domains (GO:0002824)	150	65	24.84	+	2.62	1.43e-09	9.3e-08
	positive regulation of adaptive immune response (GO:0002821)	157	68	26	+	2.62	5.52e-10	3.9e-08
	regulation of leukocyte chemotaxis (GO:0002688)	127	55	21.03	+	2.61	2.43e-08	1.29e-06
	regulation of T-helper cell differentiation (GO:0045622)	37	16	6.13	+	2.61	0.00243	0.0362
	regulation of response to biotic stimulus (GO:0002831)	370	160	61.28	+	2.61	1.23e-21	2.98e-19
	antigen processing and presentation of endogenous antigen (GO:0019883)	44	19	7.29	+	2.61	0.000932	0.0165
	negative regulation of immune effector process (GO:0002698)	139	60	23.02	+	2.61	8.13e-09	4.68e-07
	regulation of leukocyte mediated immunity (GO:0002703)	297	128	49.19	+	2.6	2e-17	3.22e-15
	positive regulation of cell-cell adhesion (GO:0022409)	325	140	53.82	+	2.6	6.39e-19	1.16e-16
	regulation of nitric oxide biosynthetic process (GO:0045428)	72	31	11.92	+	2.6	2.81e-05	0.000783
	regulation of leukocyte cell-cell adhesion (GO:1903037)	373	160	61.77	+	2.59	2.82e-21	6.45e-19
	positive regulation of osteoclast differentiation (GO:0045672)	35	15	5.8	+	2.59	0.00357	0.0494
	negative regulation of T cell proliferation (GO:0042130)	77	33	12.75	+	2.59	2.39e-05	0.00068
	positive regulation of leukocyte mediated immunity (GO:0002705)	182	78	30.14	+	2.59	4.38e-11	3.4e-09
	negative regulation of leukocyte migration (GO:0002686)	49	21	8.12	+	2.59	0.000788	0.0142
	positive regulation of response to external stimulus (GO:0032103)	458	196	75.85	+	2.58	9.46e-26	3.92e-23
	regulation of T cell differentiation (GO:0045580)	185	79	30.64	+	2.58	3.62e-11	2.83e-09
	negative regulation of lymphocyte differentiation (GO:0045620)	61	26	10.1	+	2.57	0.000151	0.00352
	positive regulation of blood circulation (GO:1903524)	47	20	7.78	+	2.57	0.00116	0.0196
	T cell activation (GO:0042110)	348	148	57.63	+	2.57	1.37e-19	2.6e-17
	T cell differentiation in thymus (GO:0033077)	80	34	13.25	+	2.57	1.82e-05	0.000529
	dendritic cell differentiation (GO:0097028)	40	17	6.62	+	2.57	0.00198	0.0304
	negative regulation of immune system process (GO:0002683)	464	197	76.84	+	2.56	1.82e-25	6.99e-23
	T cell receptor signaling pathway (GO:0050852)	99	42	16.4	+	2.56	2.34e-06	8.28e-05
	leukocyte activation (GO:0045321)	649	275	107.48	+	2.56	2.16e-35	2.13e-32
	negative regulation of T cell differentiation (GO:0045581)	52	22	8.61	+	2.55	0.000596	0.0112
	positive regulation of mononuclear cell migration (GO:0071677)	71	30	11.76	+	2.55	7.42e-05	0.00188
	myeloid leukocyte migration (GO:0097529)	142	60	23.52	+	2.55	1.18e-08	6.54e-07
	positive regulation of pattern recognition receptor signaling pathway (GO:0062208)	45	19	7.45	+	2.55	0.0017	0.027
	negative regulation of lymphocyte mediated immunity (GO:0002707)	64	27	10.6	+	2.55	0.000122	0.00294
	positive regulation of T cell mediated immunity (GO:0002711)	83	35	13.75	+	2.55	1.42e-05	0.000421
	regulation of adaptive immune response based on somatic recombination of immune receptors built from immunoglobulin superfamily domains (GO:0002822)	216	91	35.77	+	2.54	2.53e-12	2.33e-10
	negative regulation of osteoblast differentiation (GO:0045668)	57	24	9.44	+	2.54	0.000319	0.00659
	negative regulation of interleukin-1 production (GO:0032692)	38	16	6.29	+	2.54	0.00289	0.0416
	regulation of interleukin-8 production (GO:0032677)	76	32	12.59	+	2.54	3.83e-05	0.00104
	regulation of phospholipase C activity (GO:1900274)	38	16	6.29	+	2.54	0.00289	0.0415
	positive regulation of lymphocyte mediated immunity (GO:0002708)	157	66	26	+	2.54	2.99e-09	1.84e-07
	positive regulation of leukocyte differentiation (GO:1902107)	207	87	34.28	+	2.54	9.72e-12	8.41e-10
	positive regulation of hemopoiesis (GO:1903708)	207	87	34.28	+	2.54	9.72e-12	8.37e-10
	positive regulation of tyrosine phosphorylation of STAT protein (GO:0042531)	55	23	9.11	+	2.53	0.000464	0.00894
	regulation of biological process involved in symbiotic interaction (GO:0043903)	67	28	11.1	+	2.52	0.000158	0.00367
	regulation of immune effector process (GO:0002697)	455	190	75.35	+	2.52	4.33e-24	1.34e-21
	regulation of granulocyte chemotaxis (GO:0071622)	60	25	9.94	+	2.52	0.000256	0.0055
	regulation of T cell receptor signaling pathway (GO:0050856)	48	20	7.95	+	2.52	0.00128	0.0211
	lymphocyte activation (GO:0046649)	517	215	85.62	+	2.51	6.79e-27	3.24e-24
	epidermal cell differentiation (GO:0009913)	202	84	33.45	+	2.51	3.21e-11	2.56e-09
	leukocyte apoptotic process (GO:0071887)	53	22	8.78	+	2.51	0.000676	0.0124
	leukocyte degranulation (GO:0043299)	53	22	8.78	+	2.51	0.000676	0.0124
	acute inflammatory response (GO:0002526)	70	29	11.59	+	2.5	0.000117	0.00284
	sensory perception of pain (GO:0019233)	104	43	17.22	+	2.5	2.23e-06	7.93e-05
	cell activation (GO:0001775)	736	302	121.89	+	2.48	7.46e-37	9.05e-34
	cytokine-mediated signaling pathway (GO:0019221)	317	130	52.5	+	2.48	2.66e-16	3.91e-14
	positive regulation of leukocyte chemotaxis (GO:0002690)	100	41	16.56	+	2.48	4.6e-06	0.000154
	positive regulation of leukocyte migration (GO:0002687)	161	66	26.66	+	2.48	7.87e-09	4.54e-07
	leukocyte mediated cytotoxicity (GO:0001909)	61	25	10.1	+	2.47	0.000301	0.00632
	positive regulation of neutrophil migration (GO:1902624)	44	18	7.29	+	2.47	0.00273	0.0398
	retinoid metabolic process (GO:0001523)	66	27	10.93	+	2.47	0.000247	0.00537
	regulation of lymphocyte mediated immunity (GO:0002706)	225	92	37.26	+	2.47	6.52e-12	5.74e-10
	regulation of leukocyte migration (GO:0002685)	235	96	38.92	+	2.47	2.99e-12	2.72e-10
	mononuclear cell differentiation (GO:1903131)	365	149	60.45	+	2.46	2.12e-18	3.76e-16
	lymphocyte differentiation (GO:0030098)	321	130	53.16	+	2.45	6.62e-16	9.15e-14
	regulation of mononuclear cell migration (GO:0071675)	121	49	20.04	+	2.45	7.15e-07	2.87e-05
	negative regulation of lymphocyte apoptotic process (GO:0070229)	47	19	7.78	+	2.44	0.00209	0.0315
	regulation of cytokine production (GO:0001817)	780	315	129.18	+	2.44	2.49e-37	3.27e-34
	positive regulation of biomineralization (GO:0110151)	57	23	9.44	+	2.44	0.000626	0.0116
	regulation of interleukin-2 production (GO:0032663)	67	27	11.1	+	2.43	0.000272	0.00578
	positive regulation of production of molecular mediator of immune response (GO:0002702)	139	56	23.02	+	2.43	1.4e-07	6.55e-06
	natural killer cell activation (GO:0030101)	72	29	11.92	+	2.43	0.000146	0.00345
	leukocyte differentiation (GO:0002521)	441	177	73.04	+	2.42	4.73e-21	1.02e-18
	phenol-containing compound metabolic process (GO:0018958)	100	40	16.56	+	2.42	8.73e-06	0.00027
	negative regulation of chemotaxis (GO:0050922)	60	24	9.94	+	2.42	0.000754	0.0136
	positive regulation of phospholipase activity (GO:0010518)	50	20	8.28	+	2.42	0.00163	0.0259
	negative regulation of cytokine-mediated signaling pathway (GO:0001960)	70	28	11.59	+	2.42	0.000211	0.00468
	negative regulation of cytokine production (GO:0001818)	295	118	48.86	+	2.42	2.47e-14	2.88e-12
	leukocyte homeostasis (GO:0001776)	115	46	19.05	+	2.42	2.09e-06	7.49e-05
	regulation of lymphocyte migration (GO:2000401)	65	26	10.76	+	2.42	0.000392	0.00787
	regulation of NIK/NF-kappaB signaling (GO:1901222)	98	39	16.23	+	2.4	1.25e-05	0.000373
	defense response to virus (GO:0051607)	234	93	38.75	+	2.4	2.36e-11	1.92e-09
	diterpenoid metabolic process (GO:0016101)	68	27	11.26	+	2.4	0.000304	0.00633
	regulation of defense response (GO:0031347)	655	260	108.48	+	2.4	8.72e-30	4.91e-27
	positive regulation of interferon-beta production (GO:0032728)	48	19	7.95	+	2.39	0.00236	0.0354
	negative regulation of production of molecular mediator of immune response (GO:0002701)	48	19	7.95	+	2.39	0.00236	0.0353
	defense response to symbiont (GO:0140546)	235	93	38.92	+	2.39	2.56e-11	2.06e-09
	positive regulation of ERK1 and ERK2 cascade (GO:0070374)	228	90	37.76	+	2.38	6.88e-11	5.24e-09
	positive regulation of biomineral tissue development (GO:0070169)	56	22	9.27	+	2.37	0.00158	0.0252
	negative regulation of defense response (GO:0031348)	242	95	40.08	+	2.37	1.8e-11	1.49e-09
	positive regulation of angiogenesis (GO:0045766)	176	69	29.15	+	2.37	1.1e-08	6.18e-07
	positive regulation of vasculature development (GO:1904018)	176	69	29.15	+	2.37	1.1e-08	6.16e-07
	myeloid leukocyte mediated immunity (GO:0002444)	74	29	12.26	+	2.37	0.000193	0.00436
	positive regulation of phosphatidylinositol 3-kinase signaling (GO:0014068)	74	29	12.26	+	2.37	0.000193	0.00436
	regulation of leukocyte differentiation (GO:1902105)	342	134	56.64	+	2.37	1.49e-15	1.97e-13
	chemotaxis (GO:0006935)	506	198	83.8	+	2.36	2.38e-22	6.35e-20
	positive regulation of NIK/NF-kappaB signaling (GO:1901224)	69	27	11.43	+	2.36	0.000345	0.00703
	positive regulation of signaling receptor activity (GO:2000273)	46	18	7.62	+	2.36	0.00343	0.0479
	regulation of inflammatory response (GO:0050727)	363	142	60.12	+	2.36	2.27e-16	3.37e-14
	odontogenesis of dentin-containing tooth (GO:0042475)	82	32	13.58	+	2.36	0.000119	0.00287
	regulation of T cell mediated cytotoxicity (GO:0001914)	59	23	9.77	+	2.35	0.00118	0.0199
	taxis (GO:0042330)	508	198	84.13	+	2.35	3.02e-22	7.94e-20
	positive regulation of myeloid leukocyte differentiation (GO:0002763)	72	28	11.92	+	2.35	0.000277	0.00586
	response to virus (GO:0009615)	296	115	49.02	+	2.35	2.34e-13	2.53e-11
	T cell activation involved in immune response (GO:0002286)	85	33	14.08	+	2.34	9.27e-05	0.00231
	regulation of cell-cell adhesion (GO:0022407)	499	193	82.64	+	2.34	3.03e-21	6.74e-19
	terpenoid metabolic process (GO:0006721)	75	29	12.42	+	2.33	0.000322	0.00664
	regulation of bone mineralization (GO:0030500)	88	34	14.57	+	2.33	7.36e-05	0.00187
	skin development (GO:0043588)	290	112	48.03	+	2.33	6.64e-13	6.75e-11
	regulation of production of molecular mediator of immune response (GO:0002700)	202	78	33.45	+	2.33	2.38e-09	1.49e-07
	regulation of toll-like receptor signaling pathway (GO:0034121)	70	27	11.59	+	2.33	0.000395	0.00792
	positive regulation of T cell mediated cytotoxicity (GO:0001916)	52	20	8.61	+	2.32	0.0033	0.0466
	cell activation involved in immune response (GO:0002263)	216	83	35.77	+	2.32	9.38e-10	6.35e-08
	negative regulation of cell-cell adhesion (GO:0022408)	209	80	34.61	+	2.31	2.47e-09	1.54e-07
	leukocyte activation involved in immune response (GO:0002366)	212	81	35.11	+	2.31	1.88e-09	1.22e-07
	positive regulation of cytosolic calcium ion concentration (GO:0007204)	231	88	38.26	+	2.3	4.04e-10	2.92e-08
	biomineral tissue development (GO:0031214)	105	40	17.39	+	2.3	2.25e-05	0.000641
	substrate adhesion-dependent cell spreading (GO:0034446)	58	22	9.61	+	2.29	0.00187	0.0291
	negative regulation of inflammatory response (GO:0050728)	145	55	24.01	+	2.29	1.1e-06	4.27e-05
	negative regulation of response to cytokine stimulus (GO:0060761)	74	28	12.26	+	2.28	0.000498	0.00949
	locomotion (GO:0040011)	532	201	88.11	+	2.28	3.03e-21	6.82e-19
	cellular response to molecule of bacterial origin (GO:0071219)	225	85	37.26	+	2.28	1.14e-09	7.67e-08
	positive regulation of ossification (GO:0045778)	61	23	10.1	+	2.28	0.00145	0.0234
	positive regulation of chemotaxis (GO:0050921)	152	57	25.17	+	2.26	7.07e-07	2.84e-05
	aorta development (GO:0035904)	64	24	10.6	+	2.26	0.00115	0.0195
	calcium-mediated signaling (GO:0019722)	136	51	22.52	+	2.26	2.6e-06	9.12e-05
	response to molecule of bacterial origin (GO:0002237)	318	119	52.67	+	2.26	7.39e-13	7.47e-11
	regulation of defense response to virus (GO:0050688)	75	28	12.42	+	2.25	0.000546	0.0103
	epidermis development (GO:0008544)	319	119	52.83	+	2.25	8.29e-13	8.27e-11
	ceramide biosynthetic process (GO:0046513)	59	22	9.77	+	2.25	0.00208	0.0314
	cellular response to lipopolysaccharide (GO:0071222)	215	80	35.61	+	2.25	6.32e-09	3.73e-07
	cellular response to calcium ion (GO:0071277)	78	29	12.92	+	2.24	0.000428	0.0084
	odontogenesis (GO:0042476)	113	42	18.71	+	2.24	2.42e-05	0.000686
	regulation of tyrosine phosphorylation of STAT protein (GO:0042509)	70	26	11.59	+	2.24	0.00101	0.0175
	regulation of phospholipase activity (GO:0010517)	62	23	10.27	+	2.24	0.00164	0.026
	regulation of chemotaxis (GO:0050920)	232	86	38.42	+	2.24	1.9e-09	1.22e-07
	positive regulation of peptidyl-tyrosine phosphorylation (GO:0050731)	189	70	31.3	+	2.24	7.77e-08	3.81e-06
	regulation of viral life cycle (GO:1903900)	146	54	24.18	+	2.23	1.97e-06	7.11e-05
	positive regulation of protein kinase B signaling (GO:0051897)	117	43	19.38	+	2.22	3.12e-05	0.000868
	regulation of sensory perception of pain (GO:0051930)	60	22	9.94	+	2.21	0.00234	0.035
	roof of mouth development (GO:0060021)	101	37	16.73	+	2.21	0.000113	0.00275
	biomineralization (GO:0110148)	112	41	18.55	+	2.21	3.81e-05	0.00104
	regulation of angiogenesis (GO:0045765)	301	110	49.85	+	2.21	1.74e-11	1.45e-09
	phospholipase C-activating G protein-coupled receptor signaling pathway (GO:0007200)	96	35	15.9	+	2.2	0.000212	0.00471
	lymphocyte activation involved in immune response (GO:0002285)	140	51	23.19	+	2.2	5.47e-06	0.000179
	monocarboxylic acid biosynthetic process (GO:0072330)	151	55	25.01	+	2.2	2.73e-06	9.52e-05
	regulation of vasculature development (GO:1901342)	305	111	50.51	+	2.2	2.13e-11	1.74e-09
	leukocyte proliferation (GO:0070661)	187	68	30.97	+	2.2	1.73e-07	7.93e-06
	response to lipopolysaccharide (GO:0032496)	297	108	49.19	+	2.2	3.39e-11	2.67e-09
	regulation of response to external stimulus (GO:0032101)	993	360	164.45	+	2.19	1.02e-34	9.46e-32
	regulation of neurotransmitter receptor activity (GO:0099601)	69	25	11.43	+	2.19	0.00157	0.025
	glial cell development (GO:0021782)	119	43	19.71	+	2.18	3.61e-05	0.000991
	positive regulation of cell adhesion (GO:0045785)	512	185	84.79	+	2.18	4.7e-18	7.97e-16
	positive regulation of type I interferon production (GO:0032481)	72	26	11.92	+	2.18	0.00122	0.0205
	cellular response to interleukin-1 (GO:0071347)	75	27	12.42	+	2.17	0.000965	0.0169
	regulation of hemopoiesis (GO:1903706)	426	153	70.55	+	2.17	7.81e-15	9.62e-13
	regulation of biomineralization (GO:0110149)	109	39	18.05	+	2.16	0.000122	0.00292
	regulation of cytokine-mediated signaling pathway (GO:0001959)	137	49	22.69	+	2.16	1.18e-05	0.000357
	I-kappaB kinase/NF-kappaB signaling (GO:0007249)	70	25	11.59	+	2.16	0.00172	0.0271
	negative regulation of leukocyte differentiation (GO:1902106)	112	40	18.55	+	2.16	9.2e-05	0.0023
	positive regulation of I-kappaB kinase/NF-kappaB signaling (GO:0043123)	129	46	21.36	+	2.15	2.71e-05	0.000758
	regulation of phosphatidylinositol 3-kinase signaling (GO:0014066)	101	36	16.73	+	2.15	0.000187	0.00423
	calcium ion transmembrane import into cytosol (GO:0097553)	87	31	14.41	+	2.15	0.000502	0.00953
	lymphocyte proliferation (GO:0046651)	166	59	27.49	+	2.15	1.88e-06	6.8e-05
	regulation of biomineral tissue development (GO:0070167)	107	38	17.72	+	2.14	0.00017	0.00392
	artery development (GO:0060840)	107	38	17.72	+	2.14	0.00017	0.00392
	positive regulation of NF-kappaB transcription factor activity (GO:0051092)	155	55	25.67	+	2.14	5.67e-06	0.000185
	cellular response to biotic stimulus (GO:0071216)	251	89	41.57	+	2.14	6.71e-09	3.93e-07
	regulation of response to cytokine stimulus (GO:0060759)	147	52	24.35	+	2.14	8.73e-06	0.000271
	response to cytokine (GO:0034097)	796	281	131.83	+	2.13	1.31e-25	5.29e-23
	tissue remodeling (GO:0048771)	119	42	19.71	+	2.13	6.15e-05	0.0016
	positive regulation of Ras protein signal transduction (GO:0046579)	71	25	11.76	+	2.13	0.00192	0.0296
	negative regulation of angiogenesis (GO:0016525)	108	38	17.89	+	2.12	0.00018	0.0041
	negative regulation of vasculature development (GO:1901343)	111	39	18.38	+	2.12	0.000138	0.00328
	water homeostasis (GO:0030104)	74	26	12.26	+	2.12	0.00217	0.0328
	cellular response to cytokine stimulus (GO:0071345)	695	243	115.1	+	2.11	6.78e-22	1.72e-19
	cellular hormone metabolic process (GO:0034754)	123	43	20.37	+	2.11	7.35e-05	0.00187
	negative regulation of response to external stimulus (GO:0032102)	401	140	66.41	+	2.11	5.99e-13	6.13e-11
	mononuclear cell proliferation (GO:0032943)	169	59	27.99	+	2.11	3.43e-06	0.000117
	regulation of viral process (GO:0050792)	169	59	27.99	+	2.11	3.43e-06	0.000117
	regulation of systemic arterial blood pressure (GO:0003073)	129	45	21.36	+	2.11	4.47e-05	0.0012
	positive regulation of MAPK cascade (GO:0043410)	525	183	86.95	+	2.1	1.54e-16	2.31e-14
	multicellular organismal water homeostasis (GO:0050891)	66	23	10.93	+	2.1	0.00343	0.0479
	positive regulation of myeloid cell differentiation (GO:0045639)	112	39	18.55	+	2.1	0.000151	0.00353
	fatty acid biosynthetic process (GO:0006633)	112	39	18.55	+	2.1	0.000151	0.00352
	positive regulation of immune system process (GO:0002684)	1123	391	185.98	+	2.1	1.03e-34	9.05e-32
	regulation of peptidyl-tyrosine phosphorylation (GO:0050730)	265	92	43.89	+	2.1	6.58e-09	3.87e-07
	mesonephros development (GO:0001823)	98	34	16.23	+	2.09	0.000404	0.00806
	regulation of pattern recognition receptor signaling pathway (GO:0062207)	98	34	16.23	+	2.09	0.000404	0.00805
	second-messenger-mediated signaling (GO:0019932)	199	69	32.96	+	2.09	5.85e-07	2.41e-05
	positive regulation of reactive oxygen species metabolic process (GO:2000379)	78	27	12.92	+	2.09	0.00177	0.0277
	regulation of immune response (GO:0050776)	1066	369	176.54	+	2.09	2.29e-32	1.64e-29
	positive regulation of small GTPase mediated signal transduction (GO:0051057)	78	27	12.92	+	2.09	0.00177	0.0277
	regulation of ERK1 and ERK2 cascade (GO:0070372)	327	113	54.16	+	2.09	2.05e-10	1.51e-08
	negative regulation of blood vessel morphogenesis (GO:2000181)	110	38	18.22	+	2.09	0.00021	0.00468
	negative regulation of hemopoiesis (GO:1903707)	116	40	19.21	+	2.08	0.000186	0.00421
	regulation of regulated secretory pathway (GO:1903305)	186	64	30.8	+	2.08	1.67e-06	6.15e-05
	regulation of morphogenesis of an epithelium (GO:1905330)	73	25	12.09	+	2.07	0.00323	0.0457
	regulation of cartilage development (GO:0061035)	73	25	12.09	+	2.07	0.00323	0.0457
	negative regulation of cell adhesion (GO:0007162)	313	107	51.84	+	2.06	8.2e-10	5.57e-08
	metanephros development (GO:0001656)	82	28	13.58	+	2.06	0.00153	0.0246
	inositol lipid-mediated signaling (GO:0048017)	85	29	14.08	+	2.06	0.00169	0.0267
	defense response to Gram-positive bacterium (GO:0050830)	173	59	28.65	+	2.06	6.69e-06	0.000214
	ureteric bud development (GO:0001657)	94	32	15.57	+	2.06	0.000783	0.0141
	defense response (GO:0006952)	1554	528	257.36	+	2.05	4.85e-45	1.27e-41
	hemopoiesis (GO:0030097)	743	252	123.05	+	2.05	3.87e-21	8.48e-19
	axon guidance (GO:0007411)	242	82	40.08	+	2.05	1.32e-07	6.26e-06
	regulation of immune system process (GO:0002682)	1703	576	282.04	+	2.04	6.69e-49	2.11e-45
	kidney epithelium development (GO:0072073)	139	47	23.02	+	2.04	7.66e-05	0.00194
	regulation of cell adhesion (GO:0030155)	814	275	134.81	+	2.04	7.32e-23	2.06e-20
	regulation of cell activation (GO:0050865)	862	291	142.76	+	2.04	3.57e-24	1.12e-21
	neuron projection guidance (GO:0097485)	243	82	40.24	+	2.04	1.39e-07	6.51e-06
	mesonephric tubule development (GO:0072164)	95	32	15.73	+	2.03	0.00123	0.0206
	mesonephric epithelium development (GO:0072163)	95	32	15.73	+	2.03	0.00123	0.0206
	osteoblast differentiation (GO:0001649)	107	36	17.72	+	2.03	0.000442	0.0086
	organic hydroxy compound biosynthetic process (GO:1901617)	170	57	28.15	+	2.02	1.34e-05	0.000398
	regulation of leukocyte activation (GO:0002694)	809	271	133.98	+	2.02	4.7e-22	1.22e-19
	hematopoietic or lymphoid organ development (GO:0048534)	800	267	132.49	+	2.02	1.13e-21	2.79e-19
	regulation of tissue remodeling (GO:0034103)	84	28	13.91	+	2.01	0.00248	0.0368
	activation of cysteine-type endopeptidase activity involved in apoptotic process (GO:0006919)	78	26	12.92	+	2.01	0.00296	0.0425
	cellular response to tumor necrosis factor (GO:0071356)	129	43	21.36	+	2.01	0.000163	0.00378
	regulation of viral genome replication (GO:0045069)	90	30	14.91	+	2.01	0.00151	0.0243
	oligodendrocyte differentiation (GO:0048709)	87	29	14.41	+	2.01	0.00192	0.0297
	positive regulation of exocytosis (GO:0045921)	105	35	17.39	+	2.01	0.000611	0.0114
	carboxylic acid biosynthetic process (GO:0046394)	237	79	39.25	+	2.01	3.55e-07	1.52e-05
	organic acid biosynthetic process (GO:0016053)	238	79	39.42	+	2	3.78e-07	1.61e-05
	B cell activation (GO:0042113)	217	72	35.94	+	2	1.54e-06	5.76e-05
	response to tumor necrosis factor (GO:0034612)	151	50	25.01	+	2	6.15e-05	0.0016
	organ growth (GO:0035265)	130	43	21.53	+	2	0.000177	0.00405
	renal system process (GO:0003014)	115	38	19.05	+	2	0.000433	0.00848
	hair cycle (GO:0042633)	115	38	19.05	+	2	0.000433	0.00847
	molting cycle (GO:0042303)	115	38	19.05	+	2	0.000433	0.00846
	negative regulation of cellular response to growth factor stimulus (GO:0090288)	103	34	17.06	+	1.99	0.000843	0.0151
	cell-cell adhesion via plasma-membrane adhesion molecules (GO:0098742)	197	65	32.63	+	1.99	4.56e-06	0.000153
	hormone metabolic process (GO:0042445)	194	64	32.13	+	1.99	5.78e-06	0.000188
	negative regulation of peptidase activity (GO:0010466)	261	86	43.23	+	1.99	1.53e-07	7.06e-06
	response to external biotic stimulus (GO:0043207)	1515	499	250.9	+	1.99	2.09e-39	3.3e-36
	positive regulation of gliogenesis (GO:0014015)	82	27	13.58	+	1.99	0.00344	0.0479
	response to other organism (GO:0051707)	1513	498	250.57	+	1.99	2.92e-39	4.19e-36
	response to biotic stimulus (GO:0009607)	1554	511	257.36	+	1.99	2.87e-40	5.03e-37
	regulation of osteoblast differentiation (GO:0045667)	146	48	24.18	+	1.99	0.000109	0.00268
	regulation of I-kappaB kinase/NF-kappaB signaling (GO:0043122)	192	63	31.8	+	1.98	7.89e-06	0.000248
	immune system development (GO:0002520)	842	276	139.45	+	1.98	2.36e-21	5.56e-19
	positive regulation of immune response (GO:0050778)	717	235	118.74	+	1.98	2.93e-18	5.14e-16
	regulation of type I interferon production (GO:0032479)	107	35	17.72	+	1.98	0.000979	0.0171
	cellular modified amino acid metabolic process (GO:0006575)	193	63	31.96	+	1.97	8.48e-06	0.000265
	hematopoietic progenitor cell differentiation (GO:0002244)	141	46	23.35	+	1.97	0.000136	0.00324
	renal tubule development (GO:0061326)	92	30	15.24	+	1.97	0.00245	0.0364
	defense response to other organism (GO:0098542)	1171	381	193.93	+	1.96	6.32e-29	3.21e-26
	sphingolipid metabolic process (GO:0006665)	142	46	23.52	+	1.96	0.000203	0.00454
	regulation of ossification (GO:0030278)	139	45	23.02	+	1.95	0.000186	0.00421
	calcium ion transport (GO:0006816)	235	76	38.92	+	1.95	1.62e-06	6.01e-05
	positive regulation of neuron death (GO:1901216)	133	43	22.03	+	1.95	0.000299	0.0063
	coagulation (GO:0050817)	118	38	19.54	+	1.94	0.000738	0.0134
	response to toxic substance (GO:0009636)	118	38	19.54	+	1.94	0.000738	0.0134
	blood coagulation (GO:0007596)	118	38	19.54	+	1.94	0.000738	0.0134
	aminoglycan metabolic process (GO:0006022)	115	37	19.05	+	1.94	0.000956	0.0168
	sensory perception of mechanical stimulus (GO:0050954)	199	64	32.96	+	1.94	1.11e-05	0.000336
	positive regulation of stress-activated protein kinase signaling cascade (GO:0070304)	140	45	23.19	+	1.94	0.000276	0.00586
	calcium ion transmembrane transport (GO:0070588)	162	52	26.83	+	1.94	7.32e-05	0.00187
	myeloid cell differentiation (GO:0030099)	287	92	47.53	+	1.94	1.57e-07	7.21e-06
	positive regulation of JNK cascade (GO:0046330)	103	33	17.06	+	1.93	0.00183	0.0286
	regulation of peptidase activity (GO:0052547)	444	142	73.53	+	1.93	6.56e-11	5.02e-09
	positive regulation of cell activation (GO:0050867)	601	192	99.53	+	1.93	2.56e-14	2.97e-12
	regulation of lymphocyte activation (GO:0051249)	695	222	115.1	+	1.93	2.8e-16	4.09e-14
	isoprenoid metabolic process (GO:0006720)	94	30	15.57	+	1.93	0.00277	0.0402
	positive regulation of stress-activated MAPK cascade (GO:0032874)	138	44	22.85	+	1.93	0.000374	0.00754
	positive regulation of MAP kinase activity (GO:0043406)	129	41	21.36	+	1.92	0.000554	0.0104
	ossification (GO:0001503)	255	81	42.23	+	1.92	1.24e-06	4.69e-05
	B cell differentiation (GO:0030183)	145	46	24.01	+	1.92	0.000241	0.00526
	ear morphogenesis (GO:0042471)	142	45	23.52	+	1.91	0.000306	0.00636
	regulation of reactive oxygen species metabolic process (GO:2000377)	161	51	26.66	+	1.91	0.000147	0.00346
	external encapsulating structure organization (GO:0045229)	281	89	46.54	+	1.91	3.84e-07	1.63e-05
	hemostasis (GO:0007599)	120	38	19.87	+	1.91	0.000843	0.0151
	regulation of MAP kinase activity (GO:0043405)	196	62	32.46	+	1.91	2.18e-05	0.000624
	glial cell differentiation (GO:0010001)	212	67	35.11	+	1.91	1.31e-05	0.000391
	negative regulation of endopeptidase activity (GO:0010951)	187	59	30.97	+	1.91	4.47e-05	0.0012
	innate immune response (GO:0045087)	897	282	148.56	+	1.9	8.82e-20	1.74e-17
	amide transport (GO:0042886)	140	44	23.19	+	1.9	0.000414	0.00818
	regulation of myeloid leukocyte differentiation (GO:0002761)	140	44	23.19	+	1.9	0.000414	0.00817
	positive regulation of intracellular signal transduction (GO:1902533)	996	313	164.95	+	1.9	7.37e-22	1.84e-19
	positive regulation of leukocyte activation (GO:0002696)	580	182	96.06	+	1.89	4.76e-13	4.94e-11
	inner ear morphogenesis (GO:0042472)	118	37	19.54	+	1.89	0.00115	0.0194
	biological process involved in interspecies interaction between organisms (GO:0044419)	1646	516	272.6	+	1.89	3.57e-36	3.75e-33
	extracellular matrix organization (GO:0030198)	279	87	46.21	+	1.88	1.09e-06	4.22e-05
	response to bacterium (GO:0009617)	922	287	152.7	+	1.88	1.17e-19	2.25e-17
	cell-cell adhesion (GO:0098609)	453	141	75.02	+	1.88	4.21e-10	3.02e-08
	positive regulation of peptidase activity (GO:0010952)	180	56	29.81	+	1.88	0.000104	0.00255
	regulation of blood pressure (GO:0008217)	225	70	37.26	+	1.88	1.09e-05	0.00033
	positive regulation of cell motility (GO:2000147)	605	188	100.2	+	1.88	4.17e-13	4.38e-11
	negative regulation of secretion by cell (GO:1903531)	177	55	29.31	+	1.88	9.54e-05	0.00236
	extracellular structure organization (GO:0043062)	280	87	46.37	+	1.88	1.13e-06	4.32e-05
	positive regulation of endothelial cell proliferation (GO:0001938)	103	32	17.06	+	1.88	0.00282	0.0409
	nephron epithelium development (GO:0072009)	103	32	17.06	+	1.88	0.00282	0.0409
	regulation of BMP signaling pathway (GO:0030510)	103	32	17.06	+	1.88	0.00282	0.0409
	positive regulation of locomotion (GO:0040017)	622	193	103.01	+	1.87	2.63e-13	2.82e-11
	positive regulation of DNA-binding transcription factor activity (GO:0051091)	271	84	44.88	+	1.87	1.67e-06	6.14e-05
	positive regulation of cell migration (GO:0030335)	578	179	95.72	+	1.87	1.94e-12	1.83e-10
	regulated exocytosis (GO:0045055)	152	47	25.17	+	1.87	0.000331	0.00678
	hair cycle process (GO:0022405)	107	33	17.72	+	1.86	0.00323	0.0458
	molting cycle process (GO:0022404)	107	33	17.72	+	1.86	0.00323	0.0458
	icosanoid metabolic process (GO:0006690)	133	41	22.03	+	1.86	0.000961	0.0169
	regulation of signaling receptor activity (GO:0010469)	146	45	24.18	+	1.86	0.000528	0.01
	immune system process (GO:0002376)	2589	796	428.77	+	1.86	3.16e-55	1.66e-51
	regulation of MAPK cascade (GO:0043408)	732	225	121.23	+	1.86	5.58e-15	7.1e-13
	negative regulation of multicellular organismal process (GO:0051241)	1154	354	191.12	+	1.85	4.01e-23	1.17e-20
	homophilic cell adhesion via plasma membrane adhesion molecules (GO:0007156)	111	34	18.38	+	1.85	0.00265	0.0388
	negative regulation of secretion (GO:0051048)	206	63	34.12	+	1.85	4.67e-05	0.00125
	immune response (GO:0006955)	1668	510	276.24	+	1.85	1.91e-33	1.58e-30
	wound healing (GO:0042060)	265	81	43.89	+	1.85	3.97e-06	0.000134
	regulation of gliogenesis (GO:0014013)	131	40	21.7	+	1.84	0.00129	0.0213
	response to wounding (GO:0009611)	351	107	58.13	+	1.84	1.53e-07	7.07e-06
	fat cell differentiation (GO:0045444)	138	42	22.85	+	1.84	0.00117	0.0197
	response to external stimulus (GO:0009605)	2488	757	412.05	+	1.84	1.03e-50	4.07e-47
	regulation of nervous system process (GO:0031644)	191	58	31.63	+	1.83	0.000112	0.00273
	extrinsic apoptotic signaling pathway (GO:0097191)	122	37	20.2	+	1.83	0.00196	0.0301
	regulation of myeloid cell differentiation (GO:0045637)	221	67	36.6	+	1.83	3.91e-05	0.00106
	positive regulation of multicellular organismal process (GO:0051240)	1699	515	281.38	+	1.83	5.75e-33	4.53e-30
	adaptive immune response (GO:0002250)	525	159	86.95	+	1.83	1.71e-10	1.27e-08
	regulation of endopeptidase activity (GO:0052548)	360	109	59.62	+	1.83	1.49e-07	6.9e-06
	sensory perception of sound (GO:0007605)	169	51	27.99	+	1.82	0.000307	0.00638
	regulation of fibroblast proliferation (GO:0048145)	123	37	20.37	+	1.82	0.00286	0.0414
	regulation of protein kinase B signaling (GO:0051896)	173	52	28.65	+	1.81	0.000342	0.00699
	regulation of smooth muscle cell proliferation (GO:0048660)	183	55	30.31	+	1.81	0.000241	0.00526
	axonogenesis (GO:0007409)	384	115	63.6	+	1.81	8.8e-08	4.25e-06
	regulation of amine transport (GO:0051952)	117	35	19.38	+	1.81	0.00332	0.0468
	negative regulation of hydrolase activity (GO:0051346)	365	109	60.45	+	1.8	2.51e-07	1.1e-05
	cell killing (GO:0001906)	144	43	23.85	+	1.8	0.00107	0.0183
	regulation of sequestering of calcium ion (GO:0051282)	124	37	20.54	+	1.8	0.00296	0.0424
	negative regulation of cell population proliferation (GO:0008285)	765	228	126.69	+	1.8	5.18e-14	5.83e-12
	olefinic compound metabolic process (GO:0120254)	151	45	25.01	+	1.8	0.000929	0.0164
	regulation of animal organ morphogenesis (GO:2000027)	128	38	21.2	+	1.79	0.00243	0.0362
	exocytosis (GO:0006887)	253	75	41.9	+	1.79	2.16e-05	0.00062
	axon development (GO:0061564)	419	124	69.39	+	1.79	5.1e-08	2.57e-06
	gliogenesis (GO:0042063)	274	81	45.38	+	1.79	1.11e-05	0.000336
	positive regulation of cysteine-type endopeptidase activity (GO:2001056)	149	44	24.68	+	1.78	0.00123	0.0206
	immune effector process (GO:0002252)	588	173	97.38	+	1.78	1.35e-10	1.01e-08
	positive regulation of endopeptidase activity (GO:0010950)	170	50	28.15	+	1.78	0.000628	0.0116
	regulation of tube size (GO:0035150)	174	51	28.82	+	1.77	0.00071	0.013
	regulation of cell migration (GO:0030334)	987	289	163.46	+	1.77	1.11e-16	1.72e-14
	regulation of cold-induced thermogenesis (GO:0120161)	147	43	24.35	+	1.77	0.00163	0.0259
	regulation of hydrolase activity (GO:0051336)	986	288	163.29	+	1.76	1.5e-16	2.28e-14
	negative regulation of proteolysis (GO:0045861)	360	105	59.62	+	1.76	1.15e-06	4.39e-05
	immune response-regulating signaling pathway (GO:0002764)	446	130	73.86	+	1.76	4.57e-08	2.31e-06
	positive regulation of cysteine-type endopeptidase activity involved in apoptotic process (GO:0043280)	127	37	21.03	+	1.76	0.00342	0.0478
	positive regulation of gene expression (GO:0010628)	1220	355	202.05	+	1.76	3.77e-20	7.52e-18
	response to lipid (GO:0033993)	678	197	112.29	+	1.75	2.05e-11	1.69e-09
	positive regulation of hydrolase activity (GO:0051345)	544	158	90.09	+	1.75	2.44e-09	1.53e-07
	regulation of cell motility (GO:2000145)	1044	303	172.9	+	1.75	4.35e-17	6.86e-15
	cellular response to metal ion (GO:0071248)	169	49	27.99	+	1.75	0.000874	0.0156
	blood vessel diameter maintenance (GO:0097746)	173	50	28.65	+	1.75	0.000962	0.0169
	regulation of tube diameter (GO:0035296)	173	50	28.65	+	1.75	0.000962	0.0168
	positive regulation of lymphocyte activation (GO:0051251)	516	149	85.46	+	1.74	7.66e-09	4.44e-07
	regulation of locomotion (GO:0040012)	1092	315	180.85	+	1.74	1.81e-17	2.95e-15
	angiogenesis (GO:0001525)	330	95	54.65	+	1.74	4.69e-06	0.000156
	inner ear development (GO:0048839)	216	62	35.77	+	1.73	0.000259	0.00554
	cell migration (GO:0016477)	945	271	156.5	+	1.73	8.64e-15	1.04e-12
	positive regulation of calcium ion transport (GO:0051928)	150	43	24.84	+	1.73	0.00249	0.0369
	vascular process in circulatory system (GO:0003018)	234	67	38.75	+	1.73	0.000166	0.00384
	negative regulation of locomotion (GO:0040013)	360	103	59.62	+	1.73	3.03e-06	0.000105
	positive regulation of kinase activity (GO:0033674)	437	125	72.37	+	1.73	2.36e-07	1.04e-05
	positive regulation of signal transduction (GO:0009967)	1577	451	261.17	+	1.73	2.41e-24	7.9e-22
	regulation of calcium ion transport (GO:0051924)	294	84	48.69	+	1.73	2.12e-05	0.000611
	positive regulation of protein serine/threonine kinase activity (GO:0071902)	203	58	33.62	+	1.73	0.000464	0.00894
	ear development (GO:0043583)	249	71	41.24	+	1.72	0.000101	0.00248
	limb morphogenesis (GO:0035108)	172	49	28.49	+	1.72	0.00131	0.0216
	appendage morphogenesis (GO:0035107)	172	49	28.49	+	1.72	0.00131	0.0215
	regulation of exocytosis (GO:0017157)	253	72	41.9	+	1.72	0.000111	0.0027
	small molecule biosynthetic process (GO:0044283)	415	118	68.73	+	1.72	6.17e-07	2.51e-05
	cell morphogenesis involved in neuron differentiation (GO:0048667)	482	137	79.83	+	1.72	6.96e-08	3.44e-06
	organic hydroxy compound metabolic process (GO:1901615)	468	133	77.51	+	1.72	1.18e-07	5.67e-06
	blood vessel morphogenesis (GO:0048514)	447	127	74.03	+	1.72	2.31e-07	1.03e-05
	regulation of fat cell differentiation (GO:0045598)	148	42	24.51	+	1.71	0.00326	0.0461
	response to mechanical stimulus (GO:0009612)	148	42	24.51	+	1.71	0.00326	0.0461
	cellular response to lipid (GO:0071396)	453	128	75.02	+	1.71	2.71e-07	1.19e-05
	cellular response to xenobiotic stimulus (GO:0071466)	170	48	28.15	+	1.7	0.00171	0.027
	response to temperature stimulus (GO:0009266)	170	48	28.15	+	1.7	0.00171	0.0269
	organic hydroxy compound transport (GO:0015850)	156	44	25.84	+	1.7	0.00297	0.0426
	positive regulation of epithelial cell proliferation (GO:0050679)	231	65	38.26	+	1.7	0.000291	0.00614
	positive regulation of cell communication (GO:0010647)	1784	500	295.45	+	1.69	2.41e-25	9.04e-23
	negative regulation of cell motility (GO:2000146)	325	91	53.82	+	1.69	1.95e-05	0.000563
	cell adhesion (GO:0007155)	887	248	146.9	+	1.69	1.33e-12	1.29e-10
	cell surface receptor signaling pathway (GO:0007166)	2050	573	339.51	+	1.69	3.99e-29	2.1e-26
	positive regulation of signaling (GO:0023056)	1791	500	296.61	+	1.69	4.04e-25	1.48e-22
	regulation of cell population proliferation (GO:0042127)	1745	487	289	+	1.69	2.2e-24	7.53e-22
	receptor-mediated endocytosis (GO:0006898)	172	48	28.49	+	1.69	0.00246	0.0365
	negative regulation of cell migration (GO:0030336)	312	87	51.67	+	1.68	3.44e-05	0.000949
	positive regulation of programmed cell death (GO:0043068)	617	172	102.18	+	1.68	5.28e-09	3.15e-07
	positive regulation of cell death (GO:0010942)	689	192	114.11	+	1.68	6.51e-10	4.54e-08
	multicellular organismal homeostasis (GO:0048871)	385	107	63.76	+	1.68	4.55e-06	0.000153
	positive regulation of secretion by cell (GO:1903532)	364	101	60.28	+	1.68	1.16e-05	0.00035
	positive regulation of cell population proliferation (GO:0008284)	1013	281	167.77	+	1.67	7.21e-14	8.06e-12
	positive regulation of apoptotic process (GO:0043065)	606	168	100.36	+	1.67	1e-08	5.71e-07
	regulation of multicellular organismal development (GO:2000026)	1545	428	255.87	+	1.67	8.18e-21	1.74e-18
	signal release (GO:0023061)	206	57	34.12	+	1.67	0.000958	0.0168
	epithelial cell differentiation (GO:0030855)	619	171	102.51	+	1.67	1.01e-08	5.75e-07
	activation of immune response (GO:0002253)	431	119	71.38	+	1.67	1.78e-06	6.48e-05
	regulation of multicellular organismal process (GO:0051239)	2989	825	495.02	+	1.67	8.65e-42	1.7e-38
	regulation of endothelial cell proliferation (GO:0001936)	174	48	28.82	+	1.67	0.00261	0.0384
	regulation of DNA-binding transcription factor activity (GO:0051090)	435	120	72.04	+	1.67	1.92e-06	6.93e-05
	regulation of stress-activated protein kinase signaling cascade (GO:0070302)	207	57	34.28	+	1.66	0.000999	0.0174
	positive regulation of protein kinase activity (GO:0045860)	360	99	59.62	+	1.66	1.9e-05	0.000552
	positive regulation of GTPase activity (GO:0043547)	262	72	43.39	+	1.66	0.000261	0.00558
	neuron projection morphogenesis (GO:0048812)	517	142	85.62	+	1.66	2.32e-07	1.03e-05
	regulation of stress-activated MAPK cascade (GO:0032872)	204	56	33.79	+	1.66	0.00124	0.0206
	positive regulation of cell differentiation (GO:0045597)	991	272	164.12	+	1.66	4.71e-13	4.91e-11
	positive regulation of response to stimulus (GO:0048584)	2409	661	398.96	+	1.66	6.33e-32	4.34e-29
	negative regulation of response to stimulus (GO:0048585)	1662	456	275.25	+	1.66	1.35e-21	3.23e-19
	import into cell (GO:0098657)	186	51	30.8	+	1.66	0.00197	0.0303
	cell projection morphogenesis (GO:0048858)	529	145	87.61	+	1.66	2.28e-07	1.02e-05
	transmembrane receptor protein tyrosine kinase signaling pathway (GO:0007169)	387	106	64.09	+	1.65	8.69e-06	0.000271
	circulatory system process (GO:0003013)	471	129	78	+	1.65	1.06e-06	4.11e-05
	export from cell (GO:0140352)	482	132	79.83	+	1.65	7.69e-07	3.07e-05
	skeletal system morphogenesis (GO:0048705)	252	69	41.73	+	1.65	0.000371	0.00749
	limb development (GO:0060173)	201	55	33.29	+	1.65	0.00154	0.0247
	appendage development (GO:0048736)	201	55	33.29	+	1.65	0.00154	0.0247
	cell morphogenesis involved in differentiation (GO:0000904)	615	168	101.85	+	1.65	2.27e-08	1.22e-06
	secretion by cell (GO:0032940)	432	118	71.55	+	1.65	3.23e-06	0.000112
	regulation of response to stress (GO:0080134)	1426	389	236.16	+	1.65	4.55e-18	7.79e-16
	respiratory tube development (GO:0030323)	220	60	36.43	+	1.65	0.001	0.0174
	protein processing (GO:0016485)	224	61	37.1	+	1.64	0.000842	0.0151
	regulation of body fluid levels (GO:0050878)	360	98	59.62	+	1.64	2.56e-05	0.000721
	positive regulation of secretion (GO:0051047)	419	114	69.39	+	1.64	5.67e-06	0.000185
	positive regulation of ion transport (GO:0043270)	342	93	56.64	+	1.64	4.05e-05	0.00109
	lung development (GO:0030324)	217	59	35.94	+	1.64	0.00125	0.0208
	plasma membrane bounded cell projection morphogenesis (GO:0120039)	523	142	86.62	+	1.64	4.71e-07	1.96e-05
	cell-substrate adhesion (GO:0031589)	192	52	31.8	+	1.64	0.00228	0.0343
	regulation of secretion by cell (GO:1903530)	681	184	112.78	+	1.63	1.02e-08	5.77e-07
	cellular response to organic substance (GO:0071310)	1903	514	315.16	+	1.63	3.6e-23	1.07e-20
	cellular response to chemical stimulus (GO:0070887)	2500	675	414.03	+	1.63	6.73e-31	4.08e-28
	regulation of neuron death (GO:1901214)	397	107	65.75	+	1.63	1.46e-05	0.000429
	regulation of epithelial cell proliferation (GO:0050678)	439	118	72.7	+	1.62	6.68e-06	0.000214
	regulation of intracellular signal transduction (GO:1902531)	1639	440	271.44	+	1.62	2.35e-19	4.41e-17
	regulation of cellular response to growth factor stimulus (GO:0090287)	317	85	52.5	+	1.62	0.000129	0.00307
	vasculature development (GO:0001944)	582	156	96.39	+	1.62	2.42e-07	1.06e-05
	cell part morphogenesis (GO:0032990)	556	149	92.08	+	1.62	4.23e-07	1.76e-05
	blood circulation (GO:0008015)	437	117	72.37	+	1.62	8.46e-06	0.000265
	renal system development (GO:0072001)	325	87	53.82	+	1.62	0.000115	0.00279
	lipid localization (GO:0010876)	355	95	58.79	+	1.62	5.5e-05	0.00144
	lipid catabolic process (GO:0016042)	284	76	47.03	+	1.62	0.000331	0.00677
	cell morphogenesis (GO:0000902)	785	210	130.01	+	1.62	1.89e-09	1.22e-07
	negative regulation of growth (GO:0045926)	258	69	42.73	+	1.61	0.000588	0.011
	response to oxygen-containing compound (GO:1901700)	1385	370	229.37	+	1.61	4.76e-16	6.76e-14
	leukocyte mediated immunity (GO:0002443)	438	117	72.54	+	1.61	8.7e-06	0.000271
	regulation of hormone levels (GO:0010817)	584	156	96.72	+	1.61	2.55e-07	1.12e-05
	regulation of anatomical structure morphogenesis (GO:0022603)	989	264	163.79	+	1.61	1.41e-11	1.2e-09
	blood vessel development (GO:0001568)	551	147	91.25	+	1.61	6.6e-07	2.67e-05
	urogenital system development (GO:0001655)	368	98	60.95	+	1.61	5.4e-05	0.00142
	response to xenobiotic stimulus (GO:0009410)	312	83	51.67	+	1.61	0.0002	0.00449
	anatomical structure maturation (GO:0071695)	256	68	42.4	+	1.6	0.000962	0.0168
	cell motility (GO:0048870)	1109	294	183.67	+	1.6	1.51e-12	1.44e-10
	cellular calcium ion homeostasis (GO:0006874)	200	53	33.12	+	1.6	0.00359	0.0496
	morphogenesis of a branching epithelium (GO:0061138)	200	53	33.12	+	1.6	0.00359	0.0495
	monocarboxylic acid metabolic process (GO:0032787)	536	142	88.77	+	1.6	1.44e-06	5.42e-05
	regulation of secretion (GO:0051046)	767	203	127.03	+	1.6	6.83e-09	3.99e-07
	regulation of cysteine-type endopeptidase activity (GO:2000116)	242	64	40.08	+	1.6	0.00126	0.0209
	apoptotic signaling pathway (GO:0097190)	329	87	54.49	+	1.6	0.000166	0.00383
	negative regulation of signal transduction (GO:0009968)	1268	335	210	+	1.6	4.87e-14	5.52e-12
	lipid transport (GO:0006869)	318	84	52.67	+	1.59	0.000227	0.00501
	enzyme-linked receptor protein signaling pathway (GO:0007167)	602	159	99.7	+	1.59	3.68e-07	1.57e-05
	positive regulation of catalytic activity (GO:0043085)	1083	286	179.36	+	1.59	4.65e-12	4.11e-10
	tube morphogenesis (GO:0035239)	746	197	123.55	+	1.59	1.33e-08	7.34e-07
	bone development (GO:0060348)	235	62	38.92	+	1.59	0.00187	0.0291
	calcium ion homeostasis (GO:0055074)	235	62	38.92	+	1.59	0.00187	0.0291
	epithelium development (GO:0060429)	1161	306	192.28	+	1.59	1.06e-12	1.05e-10
	negative regulation of cell communication (GO:0010648)	1397	367	231.36	+	1.59	5.57e-15	7.13e-13
	regulation of vesicle-mediated transport (GO:0060627)	621	163	102.85	+	1.58	4.1e-07	1.72e-05
	cellular divalent inorganic cation homeostasis (GO:0072503)	225	59	37.26	+	1.58	0.00264	0.0387
	negative regulation of signaling (GO:0023057)	1401	367	232.02	+	1.58	7.9e-15	9.65e-13
	regulation of cysteine-type endopeptidase activity involved in apoptotic process (GO:0043281)	210	55	34.78	+	1.58	0.00339	0.0474
	homeostasis of number of cells (GO:0048872)	317	83	52.5	+	1.58	0.000378	0.00762
	positive regulation of developmental process (GO:0051094)	1505	394	249.25	+	1.58	7.25e-16	9.85e-14
	response to peptide (GO:1901652)	360	94	59.62	+	1.58	0.000137	0.00326
	cellular response to oxygen-containing compound (GO:1901701)	969	253	160.48	+	1.58	2.49e-10	1.82e-08
	morphogenesis of a branching structure (GO:0001763)	211	55	34.94	+	1.57	0.0035	0.0485
	regulation of ion transport (GO:0043269)	769	200	127.36	+	1.57	2.71e-08	1.42e-06
	secretion (GO:0046903)	550	143	91.09	+	1.57	3.24e-06	0.000111
	adaptive immune response based on somatic recombination of immune receptors built from immunoglobulin superfamily domains (GO:0002460)	381	99	63.1	+	1.57	0.00012	0.00289
	regulation of GTPase activity (GO:0043087)	351	91	58.13	+	1.57	0.000252	0.00543
	regulation of catalytic activity (GO:0050790)	1810	469	299.76	+	1.56	3.78e-18	6.54e-16
	steroid metabolic process (GO:0008202)	278	72	46.04	+	1.56	0.00114	0.0194
	regulation of signal transduction (GO:0009966)	2924	757	484.25	+	1.56	2.86e-30	1.67e-27
	response to organic substance (GO:0010033)	2641	683	437.39	+	1.56	7.29e-27	3.38e-24
	positive regulation of transferase activity (GO:0051347)	526	136	87.11	+	1.56	7.6e-06	0.00024
	positive regulation of molecular function (GO:0044093)	1506	389	249.41	+	1.56	6.35e-15	8.01e-13
	respiratory system development (GO:0060541)	248	64	41.07	+	1.56	0.00242	0.036
	regulation of protein serine/threonine kinase activity (GO:0071900)	345	89	57.14	+	1.56	0.000296	0.00623
	regulation of peptide secretion (GO:0002791)	237	61	39.25	+	1.55	0.00333	0.0469
	synapse organization (GO:0050808)	315	81	52.17	+	1.55	0.00062	0.0115
	regulation of neuron apoptotic process (GO:0043523)	288	74	47.7	+	1.55	0.00107	0.0183
	metal ion transport (GO:0030001)	608	156	100.69	+	1.55	1.99e-06	7.16e-05
	response to chemical (GO:0042221)	3602	924	596.54	+	1.55	9.46e-37	1.06e-33
	positive regulation of phosphorus metabolic process (GO:0010562)	924	237	153.03	+	1.55	3.31e-09	2.02e-07
	positive regulation of phosphate metabolic process (GO:0045937)	924	237	153.03	+	1.55	3.31e-09	2.02e-07
	cell population proliferation (GO:0008283)	858	220	142.1	+	1.55	1.33e-08	7.34e-07
	regulation of cell differentiation (GO:0045595)	1677	430	277.73	+	1.55	4.92e-16	6.93e-14
	tube development (GO:0035295)	976	250	161.64	+	1.55	1.36e-09	8.89e-08
	embryonic organ morphogenesis (GO:0048562)	328	84	54.32	+	1.55	0.000603	0.0113
	negative regulation of developmental process (GO:0051093)	999	255	165.45	+	1.54	1.21e-09	8.06e-08
	regulation of peptide transport (GO:0090087)	239	61	39.58	+	1.54	0.00347	0.0482
	regulation of proteolysis (GO:0030162)	749	191	124.04	+	1.54	1.9e-07	8.63e-06
	sensory organ morphogenesis (GO:0090596)	310	79	51.34	+	1.54	0.000944	0.0167
	positive regulation of protein phosphorylation (GO:0001934)	758	193	125.54	+	1.54	1.73e-07	7.93e-06
	regulation of response to stimulus (GO:0048583)	4140	1054	685.64	+	1.54	7.33e-42	1.65e-38
	inorganic cation transmembrane transport (GO:0098662)	460	117	76.18	+	1.54	6.4e-05	0.00166
	fatty acid metabolic process (GO:0006631)	370	94	61.28	+	1.53	0.000354	0.00721
	kidney development (GO:0001822)	311	79	51.51	+	1.53	0.000967	0.0169
	positive regulation of phosphorylation (GO:0042327)	839	213	138.95	+	1.53	4.38e-08	2.24e-06
	regulation of blood circulation (GO:1903522)	264	67	43.72	+	1.53	0.00251	0.0371
	divalent inorganic cation homeostasis (GO:0072507)	268	68	44.38	+	1.53	0.00212	0.0321
	regulation of cell communication (GO:0010646)	3348	849	554.47	+	1.53	8.69e-32	5.71e-29
	lipid metabolic process (GO:0006629)	1223	310	202.55	+	1.53	3.37e-11	2.67e-09
	regulation of hormone secretion (GO:0046883)	305	77	50.51	+	1.52	0.00143	0.0231
	regulation of signaling (GO:0023051)	3356	847	555.8	+	1.52	4.01e-31	2.53e-28
	negative regulation of catalytic activity (GO:0043086)	662	167	109.64	+	1.52	2.34e-06	8.27e-05
	positive regulation of transport (GO:0051050)	1076	271	178.2	+	1.52	1.21e-09	8.05e-08
	organic anion transport (GO:0015711)	290	73	48.03	+	1.52	0.00185	0.0288
	regulation of protein secretion (GO:0050708)	302	76	50.02	+	1.52	0.00174	0.0273
	regulation of molecular function (GO:0065009)	2583	650	427.78	+	1.52	6.88e-23	1.97e-20
	regulation of lipid metabolic process (GO:0019216)	386	97	63.93	+	1.52	0.000363	0.00736
	regulation of nervous system development (GO:0051960)	554	139	91.75	+	1.51	2.01e-05	0.00058
	response to metal ion (GO:0010038)	295	74	48.86	+	1.51	0.00199	0.0304
	regulation of kinase activity (GO:0043549)	704	176	116.59	+	1.51	1.73e-06	6.33e-05
	negative regulation of cell differentiation (GO:0045596)	714	178	118.25	+	1.51	1.61e-06	5.99e-05
	regulation of protein kinase activity (GO:0045859)	598	149	99.04	+	1.5	1.23e-05	0.000367
	defense response to bacterium (GO:0042742)	535	133	88.6	+	1.5	3.98e-05	0.00107
	anion transport (GO:0006820)	403	100	66.74	+	1.5	0.000472	0.00903
	cellular component morphogenesis (GO:0032989)	653	162	108.15	+	1.5	6.72e-06	0.000214
	lymphocyte mediated immunity (GO:0002449)	371	92	61.44	+	1.5	0.000752	0.0136
	supramolecular fiber organization (GO:0097435)	549	136	90.92	+	1.5	3.85e-05	0.00105
	neuron projection development (GO:0031175)	747	185	123.71	+	1.5	1.62e-06	5.99e-05
	regulation of transmembrane transport (GO:0034762)	625	154	103.51	+	1.49	1.45e-05	0.000428
	inorganic ion transmembrane transport (GO:0098660)	516	127	85.46	+	1.49	9.52e-05	0.00235
	animal organ development (GO:0048513)	3306	813	547.52	+	1.48	1.17e-26	5.29e-24
	immune response-regulating cell surface receptor signaling pathway (GO:0002768)	358	88	59.29	+	1.48	0.00125	0.0208
	regulation of ion transmembrane transport (GO:0034765)	525	129	86.95	+	1.48	8.63e-05	0.00217
	regulation of developmental process (GO:0050793)	2652	651	439.21	+	1.48	1.1e-20	2.31e-18
	alcohol metabolic process (GO:0006066)	314	77	52	+	1.48	0.00268	0.0391
	positive regulation of nervous system development (GO:0051962)	359	88	59.46	+	1.48	0.00128	0.0212
	tissue development (GO:0009888)	1785	437	295.62	+	1.48	1.36e-13	1.5e-11
	regulation of programmed cell death (GO:0043067)	1592	388	263.66	+	1.47	7e-12	6.13e-10
	regulation of neurogenesis (GO:0050767)	456	111	75.52	+	1.47	0.000401	0.00801
	regulation of metal ion transport (GO:0010959)	456	111	75.52	+	1.47	0.000401	0.008
	skeletal system development (GO:0001501)	522	127	86.45	+	1.47	0.000162	0.00376
	response to inorganic substance (GO:0010035)	461	112	76.35	+	1.47	0.000429	0.0084
	embryonic organ development (GO:0048568)	515	125	85.29	+	1.47	0.000185	0.0042
	regulation of system process (GO:0044057)	651	158	107.81	+	1.47	2.56e-05	0.000724
	regulation of apoptotic process (GO:0042981)	1560	378	258.36	+	1.46	2.85e-11	2.28e-09
	cation transmembrane transport (GO:0098655)	504	122	83.47	+	1.46	0.000249	0.00537
	morphogenesis of an epithelium (GO:0002009)	529	128	87.61	+	1.46	0.000178	0.00406
	carboxylic acid metabolic process (GO:0019752)	811	196	134.31	+	1.46	3.08e-06	0.000107
	negative regulation of programmed cell death (GO:0043069)	985	238	163.13	+	1.46	2.26e-07	1.02e-05
	positive regulation of proteolysis (GO:0045862)	356	86	58.96	+	1.46	0.00241	0.036
	response to stress (GO:0006950)	3388	818	561.1	+	1.46	8.92e-25	3.13e-22
	negative regulation of transport (GO:0051051)	510	123	84.46	+	1.46	0.000269	0.00574
	neurogenesis (GO:0022008)	1396	336	231.2	+	1.45	7.8e-10	5.33e-08
	cell-cell signaling (GO:0007267)	894	215	148.06	+	1.45	1.23e-06	4.69e-05
	response to endogenous stimulus (GO:0009719)	1156	278	191.45	+	1.45	2.95e-08	1.55e-06
	lipid biosynthetic process (GO:0008610)	524	126	86.78	+	1.45	0.000259	0.00555
	regulation of cation transmembrane transport (GO:1904062)	412	99	68.23	+	1.45	0.00108	0.0185
	negative regulation of apoptotic process (GO:0043066)	962	231	159.32	+	1.45	5.08e-07	2.11e-05
	regulation of cell death (GO:0010941)	1767	424	292.64	+	1.45	4.15e-12	3.72e-10
	immune response-activating signal transduction (GO:0002757)	346	83	57.3	+	1.45	0.0033	0.0465
	anatomical structure morphogenesis (GO:0009653)	2337	560	387.04	+	1.45	6.66e-16	9.13e-14
	homeostatic process (GO:0042592)	1469	352	243.29	+	1.45	4.11e-10	2.96e-08
	animal organ morphogenesis (GO:0009887)	1057	253	175.05	+	1.45	1.84e-07	8.39e-06
	cation transport (GO:0006812)	765	183	126.69	+	1.44	1.22e-05	0.000366
	cell differentiation (GO:0030154)	3675	879	608.63	+	1.44	8.89e-26	3.79e-23
	circulatory system development (GO:0072359)	945	226	156.5	+	1.44	9.65e-07	3.82e-05
	ion transport (GO:0006811)	1117	267	184.99	+	1.44	8.45e-08	4.1e-06
	neuron development (GO:0048666)	921	220	152.53	+	1.44	1.38e-06	5.23e-05
	sensory organ development (GO:0007423)	616	147	102.02	+	1.44	9.4e-05	0.00233
	cellular lipid metabolic process (GO:0044255)	918	219	152.03	+	1.44	1.64e-06	6.07e-05
	cellular developmental process (GO:0048869)	3702	883	613.1	+	1.44	1.52e-25	5.98e-23
	regulation of cell development (GO:0060284)	596	142	98.71	+	1.44	0.000139	0.0033
	programmed cell death (GO:0012501)	1033	246	171.08	+	1.44	4.02e-07	1.69e-05
	tissue morphogenesis (GO:0048729)	639	152	105.83	+	1.44	8.1e-05	0.00204
	central nervous system development (GO:0007417)	913	217	151.21	+	1.44	2.36e-06	8.33e-05
	oxoacid metabolic process (GO:0043436)	829	197	137.29	+	1.43	7.29e-06	0.000231
	regulation of protein phosphorylation (GO:0001932)	1125	267	186.32	+	1.43	1.42e-07	6.6e-06
	ion homeostasis (GO:0050801)	527	125	87.28	+	1.43	0.000412	0.00817
	organic acid metabolic process (GO:0006082)	839	199	138.95	+	1.43	6.69e-06	0.000214
	regulation of phosphorylation (GO:0042325)	1270	301	210.33	+	1.43	2.51e-08	1.32e-06
	cell death (GO:0008219)	1072	254	177.54	+	1.43	3.37e-07	1.44e-05
	cellular response to nitrogen compound (GO:1901699)	549	130	90.92	+	1.43	0.000349	0.00711
	epithelial tube morphogenesis (GO:0060562)	368	87	60.95	+	1.43	0.0035	0.0485
	embryonic morphogenesis (GO:0048598)	635	150	105.16	+	1.43	0.000118	0.00285
	response to hormone (GO:0009725)	597	141	98.87	+	1.43	0.000214	0.00474
	forebrain development (GO:0030900)	395	93	65.42	+	1.42	0.00313	0.0445
	cation homeostasis (GO:0055080)	502	118	83.14	+	1.42	0.000873	0.0156
	regulation of transport (GO:0051049)	1940	456	321.29	+	1.42	7.87e-12	6.85e-10
	system development (GO:0048731)	3813	894	631.48	+	1.42	6.68e-24	2.02e-21
	regulation of phosphorus metabolic process (GO:0051174)	1425	334	236	+	1.42	1.11e-08	6.21e-07
	negative regulation of gene expression (GO:0010629)	939	220	155.51	+	1.41	4.74e-06	0.000158
	cellular ion homeostasis (GO:0006873)	423	99	70.05	+	1.41	0.00232	0.0348
	regulation of phosphate metabolic process (GO:0019220)	1424	333	235.83	+	1.41	1.35e-08	7.43e-07
	anatomical structure formation involved in morphogenesis (GO:0048646)	980	229	162.3	+	1.41	3.28e-06	0.000113
	cellular chemical homeostasis (GO:0055082)	518	121	85.79	+	1.41	0.000849	0.0152
	chemical homeostasis (GO:0048878)	942	220	156.01	+	1.41	5.98e-06	0.000194
	behavior (GO:0007610)	720	168	119.24	+	1.41	8.72e-05	0.00219
	inorganic ion homeostasis (GO:0098771)	515	120	85.29	+	1.41	0.001	0.0174
	ion transmembrane transport (GO:0034220)	640	149	105.99	+	1.41	0.000228	0.00503
	negative regulation of molecular function (GO:0044092)	1031	240	170.75	+	1.41	2.48e-06	8.72e-05
	neuron differentiation (GO:0030182)	1147	267	189.96	+	1.41	6.09e-07	2.48e-05
	cellular cation homeostasis (GO:0030003)	404	94	66.91	+	1.4	0.00349	0.0484
	negative regulation of cell death (GO:0060548)	1118	260	185.16	+	1.4	1e-06	3.93e-05
	generation of neurons (GO:0048699)	1226	285	203.04	+	1.4	2.74e-07	1.19e-05
	regulation of transferase activity (GO:0051338)	823	191	136.3	+	1.4	3.46e-05	0.000952
	transmembrane transport (GO:0055085)	972	225	160.98	+	1.4	6.72e-06	0.000214
	regulation of membrane potential (GO:0042391)	467	108	77.34	+	1.4	0.00204	0.0309
	response to organic cyclic compound (GO:0014070)	671	155	111.13	+	1.39	0.000256	0.0055
	cell junction organization (GO:0034330)	524	121	86.78	+	1.39	0.00134	0.0221
	regulation of anatomical structure size (GO:0090066)	561	129	92.91	+	1.39	0.000898	0.0159
	apoptotic process (GO:0006915)	983	226	162.8	+	1.39	1.09e-05	0.00033
	nervous system development (GO:0007399)	2038	468	337.52	+	1.39	7.02e-11	5.32e-09
	negative regulation of intracellular signal transduction (GO:1902532)	529	121	87.61	+	1.38	0.00171	0.027
	regulation of biological quality (GO:0065008)	3833	875	634.8	+	1.38	2.42e-20	4.89e-18
	regulation of trans-synaptic signaling (GO:0099177)	527	120	87.28	+	1.37	0.00203	0.0308
	regulation of localization (GO:0032879)	2297	520	380.41	+	1.37	3.55e-11	2.78e-09
	modulation of chemical synaptic transmission (GO:0050804)	526	119	87.11	+	1.37	0.00243	0.0361
	intracellular signal transduction (GO:0035556)	1456	327	241.13	+	1.36	5.64e-07	2.33e-05
	head development (GO:0060322)	731	164	121.06	+	1.35	0.000527	0.00998
	cell development (GO:0048468)	1915	428	317.15	+	1.35	1.05e-08	5.93e-07
	multicellular organism development (GO:0007275)	4559	1016	755.03	+	1.35	2.68e-21	6.22e-19
	cellular response to endogenous stimulus (GO:0071495)	931	207	154.19	+	1.34	0.00013	0.0031
	regulation of neuron projection development (GO:0010975)	549	122	90.92	+	1.34	0.00355	0.0491
	positive regulation of protein modification process (GO:0031401)	1046	232	173.23	+	1.34	6.49e-05	0.00167
	brain development (GO:0007420)	673	149	111.46	+	1.34	0.00161	0.0256
	anatomical structure development (GO:0048856)	5341	1179	884.54	+	1.33	3.31e-24	1.07e-21
	cellular homeostasis (GO:0019725)	618	136	102.35	+	1.33	0.00299	0.0427
	small molecule metabolic process (GO:0044281)	1574	345	260.68	+	1.32	1.87e-06	6.8e-05
	developmental process (GO:0032502)	5724	1253	947.97	+	1.32	6.19e-25	2.22e-22
	positive regulation of protein metabolic process (GO:0051247)	1495	327	247.59	+	1.32	4.17e-06	0.000141
	protein phosphorylation (GO:0006468)	737	161	122.06	+	1.32	0.00155	0.0248
	negative regulation of biological process (GO:0048519)	5444	1186	901.6	+	1.32	1.6e-22	4.35e-20
	positive regulation of biological process (GO:0048518)	6514	1415	1078.81	+	1.31	4.85e-28	2.39e-25
	response to nitrogen compound (GO:1901698)	922	198	152.7	+	1.3	0.00101	0.0176
	response to organonitrogen compound (GO:0010243)	802	172	132.82	+	1.29	0.00232	0.0348
	plasma membrane bounded cell projection organization (GO:0120036)	1174	251	194.43	+	1.29	0.000238	0.0052
	positive regulation of cellular process (GO:0048522)	5869	1248	971.99	+	1.28	1.62e-20	3.31e-18
	negative regulation of protein metabolic process (GO:0051248)	1057	224	175.05	+	1.28	0.000754	0.0137
	cell projection organization (GO:0030030)	1225	259	202.88	+	1.28	0.000314	0.00649
	positive regulation of metabolic process (GO:0009893)	3825	806	633.47	+	1.27	1.72e-11	1.45e-09
	response to abiotic stimulus (GO:0009628)	983	207	162.8	+	1.27	0.00164	0.026
	negative regulation of cellular process (GO:0048523)	4808	1009	796.27	+	1.27	2.25e-14	2.65e-12
	positive regulation of macromolecule metabolic process (GO:0010604)	3479	718	576.17	+	1.25	8.44e-09	4.84e-07
	regulation of protein metabolic process (GO:0051246)	2563	522	424.47	+	1.23	6.42e-06	0.000207
	response to stimulus (GO:0050896)	8804	1787	1458.06	+	1.23	2.21e-24	7.42e-22
	regulation of protein modification process (GO:0031399)	1586	320	262.66	+	1.22	0.00105	0.0181
	negative regulation of metabolic process (GO:0009892)	2982	592	493.86	+	1.2	2.01e-05	0.00058
	signaling (GO:0023052)	5487	1078	908.72	+	1.19	4.48e-09	2.69e-07
	cell communication (GO:0007154)	5597	1097	926.94	+	1.18	4.4e-09	2.66e-07
	negative regulation of macromolecule metabolic process (GO:0010605)	2746	538	454.77	+	1.18	0.000177	0.00405
	signal transduction (GO:0007165)	5162	1006	854.9	+	1.18	8.34e-08	4.07e-06
	regulation of cellular component organization (GO:0051128)	2474	479	409.73	+	1.17	0.00104	0.0179
	cellular response to stimulus (GO:0051716)	6908	1337	1144.06	+	1.17	3.7e-10	2.68e-08
	positive regulation of cellular metabolic process (GO:0031325)	3078	588	509.76	+	1.15	0.00074	0.0134
	multicellular organismal process (GO:0032501)	7442	1420	1232.5	+	1.15	1.94e-09	1.24e-07
	regulation of metabolic process (GO:0019222)	6619	1254	1096.2	+	1.14	2e-07	9.08e-06
	positive regulation of nitrogen compound metabolic process (GO:0051173)	3071	578	508.6	+	1.14	0.00252	0.0373
	transport (GO:0006810)	3760	706	622.71	+	1.13	0.00088	0.0157
	regulation of gene expression (GO:0010468)	4744	883	785.67	+	1.12	0.000362	0.00734
	establishment of localization (GO:0051234)	3923	730	649.7	+	1.12	0.00159	0.0254
	biological regulation (GO:0065007)	12948	2396	2144.36	+	1.12	2.25e-15	2.93e-13
	localization (GO:0051179)	4500	832	745.26	+	1.12	0.00119	0.0201
	regulation of macromolecule metabolic process (GO:0060255)	6101	1126	1010.41	+	1.11	8.97e-05	0.00225
	regulation of biological process (GO:0050789)	12315	2265	2039.53	+	1.11	2.35e-12	2.18e-10
	regulation of cellular process (GO:0050794)	11607	2087	1922.28	+	1.09	3.87e-07	1.64e-05
	cellular process (GO:0009987)	15352	2696	2542.5	+	1.06	2.05e-07	9.28e-06
	biological_process (GO:0008150)	20785	3496	3442.28	+	1.02	0.000171	0.00393
	macromolecule metabolic process (GO:0043170)	5824	862	964.53	-	0.89	0.000311	0.00645
	organic cyclic compound metabolic process (GO:1901360)	2966	390	491.21	-	0.79	2.64e-06	9.24e-05
	cellular nitrogen compound biosynthetic process (GO:0044271)	1355	173	224.41	-	0.77	0.000669	0.0123
	establishment of protein localization (GO:0045184)	1228	156	203.37	-	0.77	0.00116	0.0195
	gene expression (GO:0010467)	2412	300	399.46	-	0.75	4.04e-07	1.7e-05
	protein transport (GO:0015031)	1129	138	186.98	-	0.74	0.000382	0.00767
	Unclassified (UNCLASSIFIED)	1212	147	200.72	-	0.73	0.000171	0.00393
	cellular nitrogen compound metabolic process (GO:0034641)	3235	386	535.76	-	0.72	1.11e-11	9.48e-10
	nervous system process (GO:0050877)	2176	259	360.37	-	0.72	4.53e-08	2.3e-06
	intracellular transport (GO:0046907)	1303	154	215.79	-	0.71	2.48e-05	0.000703
	cellular aromatic compound metabolic process (GO:0006725)	2729	322	451.96	-	0.71	2.33e-10	1.71e-08
	organelle assembly (GO:0070925)	763	89	126.36	-	0.7	0.00115	0.0195
	macromolecule biosynthetic process (GO:0009059)	1272	148	210.66	-	0.7	1.63e-05	0.000479
	cell cycle (GO:0007049)	1248	142	206.69	-	0.69	6.4e-06	0.000207
	cell cycle process (GO:0022402)	803	91	132.99	-	0.68	0.000301	0.00632
	microtubule cytoskeleton organization (GO:0000226)	533	60	88.27	-	0.68	0.00347	0.0484
	microtubule-based process (GO:0007017)	812	91	134.48	-	0.68	0.000183	0.00416
	heterocycle metabolic process (GO:0046483)	2655	294	439.7	-	0.67	3.38e-13	3.6e-11
	peptide metabolic process (GO:0006518)	524	58	86.78	-	0.67	0.00261	0.0384
	G protein-coupled receptor signaling pathway (GO:0007186)	1835	201	303.9	-	0.66	1.29e-09	8.48e-08
	protein modification by small protein conjugation or removal (GO:0070647)	704	76	116.59	-	0.65	0.000172	0.00395
	cell division (GO:0051301)	506	54	83.8	-	0.64	0.00142	0.0229
	mitochondrion organization (GO:0007005)	452	48	74.86	-	0.64	0.0023	0.0346
	cellular response to DNA damage stimulus (GO:0006974)	709	75	117.42	-	0.64	9.34e-05	0.00232
	nucleobase-containing compound metabolic process (GO:0006139)	2510	259	415.69	-	0.62	5.66e-16	7.9e-14
	intracellular protein transport (GO:0006886)	651	67	107.81	-	0.62	8.99e-05	0.00225
	DNA metabolic process (GO:0006259)	714	73	118.25	-	0.62	3.15e-05	0.000874
	chromatin organization (GO:0006325)	544	55	90.09	-	0.61	0.00023	0.00505
	proteolysis involved in protein catabolic process (GO:0051603)	629	63	104.17	-	0.6	5.27e-05	0.0014
	post-transcriptional regulation of gene expression (GO:0010608)	460	46	76.18	-	0.6	0.000624	0.0116
	cellular macromolecule metabolic process (GO:0044260)	2348	232	388.86	-	0.6	3.91e-17	6.23e-15
	amide biosynthetic process (GO:0043604)	485	47	80.32	-	0.59	0.000202	0.00452
	mitotic cell cycle (GO:0000278)	579	56	95.89	-	0.58	4.09e-05	0.0011
	non-membrane-bounded organelle assembly (GO:0140694)	306	29	50.68	-	0.57	0.00265	0.0387
	DNA repair (GO:0006281)	466	44	77.18	-	0.57	0.000148	0.00346
	cellular macromolecule catabolic process (GO:0044265)	742	70	122.89	-	0.57	1.11e-06	4.27e-05
	chromosome organization (GO:0051276)	394	37	65.25	-	0.57	0.000477	0.00911
	cellular macromolecule biosynthetic process (GO:0034645)	725	68	120.07	-	0.57	1.1e-06	4.26e-05
	regulation of translation (GO:0006417)	368	34	60.95	-	0.56	0.000523	0.00991
	mitotic cell cycle process (GO:1903047)	503	46	83.3	-	0.55	3.23e-05	0.000894
	nucleic acid metabolic process (GO:0090304)	1999	176	331.06	-	0.53	9.13e-20	1.78e-17
	modification-dependent protein catabolic process (GO:0019941)	550	47	91.09	-	0.52	1.87e-06	6.81e-05
	nucleocytoplasmic transport (GO:0006913)	246	21	40.74	-	0.52	0.00194	0.03
	nuclear transport (GO:0051169)	246	21	40.74	-	0.52	0.00194	0.0299
	sensory perception (GO:0007600)	1662	141	275.25	-	0.51	6.78e-18	1.14e-15
	regulation of mRNA metabolic process (GO:1903311)	309	26	51.17	-	0.51	0.000366	0.00742
	modification-dependent macromolecule catabolic process (GO:0043632)	561	47	92.91	-	0.51	9.22e-07	3.66e-05
	ubiquitin-dependent protein catabolic process (GO:0006511)	539	45	89.27	-	0.5	1.4e-06	5.3e-05
	proteasomal protein catabolic process (GO:0010498)	375	31	62.11	-	0.5	5.46e-05	0.00143
	endosomal transport (GO:0016197)	218	18	36.1	-	0.5	0.00258	0.038
	histone modification (GO:0016570)	346	28	57.3	-	0.49	7.04e-05	0.00181
	complement activation, classical pathway (GO:0006958)	213	17	35.28	-	0.48	0.00224	0.0337
	protein targeting (GO:0006605)	226	18	37.43	-	0.48	0.00121	0.0203
	RNA metabolic process (GO:0016070)	1405	111	232.69	-	0.48	1.66e-17	2.72e-15
	protein acylation (GO:0043543)	192	15	31.8	-	0.47	0.00259	0.0381
	peptidyl-lysine modification (GO:0018205)	287	22	47.53	-	0.46	0.000147	0.00345
	proteasome-mediated ubiquitin-dependent protein catabolic process (GO:0043161)	331	25	54.82	-	0.46	3.23e-05	0.000894
	DNA replication (GO:0006260)	183	13	30.31	-	0.43	0.00134	0.0221
	protein-DNA complex assembly (GO:0065004)	159	11	26.33	-	0.42	0.00268	0.0391
	establishment of RNA localization (GO:0051236)	147	10	24.35	-	0.41	0.00277	0.0402
	phagocytosis, recognition (GO:0006910)	203	13	33.62	-	0.39	0.000184	0.00417
	mitotic nuclear division (GO:0140014)	162	10	26.83	-	0.37	0.000891	0.0158
	energy derivation by oxidation of organic compounds (GO:0015980)	245	15	40.58	-	0.37	2.26e-05	0.000644
	RNA localization (GO:0006403)	165	10	27.33	-	0.37	0.000661	0.0122
	methylation (GO:0032259)	295	17	48.86	-	0.35	1.12e-06	4.32e-05
	protein-DNA complex subunit organization (GO:0071824)	191	11	31.63	-	0.35	0.000104	0.00255
	Golgi vesicle transport (GO:0048193)	262	15	43.39	-	0.35	3.69e-06	0.000125
	protein methylation (GO:0006479)	140	8	23.19	-	0.35	0.000885	0.0157
	protein alkylation (GO:0008213)	140	8	23.19	-	0.35	0.000885	0.0157
	microtubule cytoskeleton organization involved in mitosis (GO:1902850)	123	7	20.37	-	0.34	0.00226	0.034
	mRNA metabolic process (GO:0016071)	579	32	95.89	-	0.33	1.03e-12	1.02e-10
	endoplasmic reticulum to Golgi vesicle-mediated transport (GO:0006888)	110	6	18.22	-	0.33	0.00307	0.0437
	regulation of chromosome organization (GO:0033044)	239	13	39.58	-	0.33	6.81e-06	0.000216
	cytoplasmic translation (GO:0002181)	111	6	18.38	-	0.33	0.00312	0.0444
	regulation of RNA splicing (GO:0043484)	187	10	30.97	-	0.32	5.47e-05	0.00143
	ribonucleoprotein complex subunit organization (GO:0071826)	174	9	28.82	-	0.31	7.26e-05	0.00186
	peptide biosynthetic process (GO:0043043)	381	19	63.1	-	0.3	1.23e-09	8.12e-08
	macromolecule methylation (GO:0043414)	248	12	41.07	-	0.29	6.77e-07	2.74e-05
	ribonucleoprotein complex assembly (GO:0022618)	166	8	27.49	-	0.29	6.99e-05	0.0018
	Golgi organization (GO:0007030)	127	6	21.03	-	0.29	0.000435	0.00849
	positive regulation of chromosome organization (GO:2001252)	108	5	17.89	-	0.28	0.00161	0.0257
	mitotic sister chromatid segregation (GO:0000070)	109	5	18.05	-	0.28	0.0011	0.0188
	regulation of mRNA processing (GO:0050684)	154	7	25.5	-	0.27	9.23e-05	0.0023
	regulation of mRNA splicing, via spliceosome (GO:0048024)	116	5	19.21	-	0.26	0.000571	0.0107
	regulation of telomere maintenance (GO:0032204)	93	4	15.4	-	0.26	0.002	0.0306
	mRNA processing (GO:0006397)	422	18	69.89	-	0.26	4.07e-12	3.67e-10
	mRNA splicing, via spliceosome (GO:0000398)	214	9	35.44	-	0.25	9.94e-07	3.93e-05
	RNA splicing, via transesterification reactions with bulged adenosine as nucleophile (GO:0000377)	214	9	35.44	-	0.25	9.94e-07	3.92e-05
	RNA splicing, via transesterification reactions (GO:0000375)	214	9	35.44	-	0.25	9.94e-07	3.91e-05
	electron transport chain (GO:0022900)	98	4	16.23	-	0.25	0.00148	0.0238
	histone methylation (GO:0016571)	100	4	16.56	-	0.24	0.00101	0.0176
	nuclear export (GO:0051168)	129	5	21.36	-	0.23	9.99e-05	0.00246
	response to pheromone (GO:0019236)	105	4	17.39	-	0.23	0.000498	0.00949
	rRNA metabolic process (GO:0016072)	240	9	39.75	-	0.23	4.41e-08	2.25e-06
	ncRNA metabolic process (GO:0034660)	488	18	80.82	-	0.22	1.35e-15	1.8e-13
	nucleoside triphosphate biosynthetic process (GO:0009142)	110	4	18.22	-	0.22	0.000368	0.00744
	RNA splicing (GO:0008380)	338	12	55.98	-	0.21	2.4e-11	1.94e-09
	ribonucleoprotein complex biogenesis (GO:0022613)	402	14	66.58	-	0.21	1.76e-13	1.93e-11
	cellular respiration (GO:0045333)	176	6	29.15	-	0.21	1.75e-06	6.4e-05
	RNA processing (GO:0006396)	792	27	131.17	-	0.21	5.29e-26	2.32e-23
	mitochondrial respiratory chain complex assembly (GO:0033108)	93	3	15.4	-	0.19	0.000605	0.0113
	purine ribonucleoside triphosphate biosynthetic process (GO:0009206)	94	3	15.57	-	0.19	0.000626	0.0116
	purine nucleoside triphosphate biosynthetic process (GO:0009145)	95	3	15.73	-	0.19	0.000415	0.00817
	translation (GO:0006412)	357	11	59.12	-	0.19	5.11e-13	5.26e-11
	ribonucleoside triphosphate biosynthetic process (GO:0009201)	99	3	16.4	-	0.18	0.000292	0.00616
	rRNA processing (GO:0006364)	207	6	34.28	-	0.18	3.15e-08	1.64e-06
	RNA modification (GO:0009451)	150	4	24.84	-	0.16	2.16e-06	7.7e-05
	ncRNA processing (GO:0034470)	369	9	61.11	-	0.15	4.39e-15	5.68e-13
	ATP biosynthetic process (GO:0006754)	83	2	13.75	-	0.15	0.000468	0.00898
	mitochondrial gene expression (GO:0140053)	140	3	23.19	-	0.13	1.52e-06	5.68e-05
	ribosome biogenesis (GO:0042254)	286	6	47.37	-	0.13	1.19e-12	1.17e-10
	regulation of mitotic sister chromatid segregation (GO:0033047)	54	1	8.94	-	0.11	0.00337	0.0474
	tRNA metabolic process (GO:0006399)	172	3	28.49	-	0.11	2.18e-08	1.17e-06
	tRNA processing (GO:0008033)	120	2	19.87	-	0.1	2.95e-06	0.000103
	mitochondrial ATP synthesis coupled electron transport (GO:0042775)	63	1	10.43	-	0.1	0.00102	0.0176
	mRNA export from nucleus (GO:0006406)	64	1	10.6	-	0.09	0.00103	0.0178
	ATP synthesis coupled electron transport (GO:0042773)	65	1	10.76	-	0.09	0.00108	0.0184
	ribosomal large subunit biogenesis (GO:0042273)	68	1	11.26	-	0.09	0.000729	0.0133
	sensory perception of chemical stimulus (GO:0007606)	1235	18	204.53	-	0.09	7.27e-60	5.73e-56
	aerobic respiration (GO:0009060)	144	2	23.85	-	0.08	1.3e-07	6.19e-06
	RNA export from nucleus (GO:0006405)	78	1	12.92	-	0.08	0.000137	0.00326
	tRNA modification (GO:0006400)	83	1	13.75	-	0.07	6.04e-05	0.00157
	RNA 3'-end processing (GO:0031123)	92	1	15.24	-	0.07	1.79e-05	0.000524
	oxidative phosphorylation (GO:0006119)	105	1	17.39	-	0.06	3.82e-06	0.000129
	mitochondrial translation (GO:0032543)	109	1	18.05	-	0.06	1.55e-06	5.77e-05
	sensory perception of smell (GO:0007608)	1133	7	187.64	-	0.04	7.31e-66	1.15e-61
	RNA methylation (GO:0001510)	71	0	11.76	-	< 0.01	4.37e-05	0.00117
	transcription initiation at RNA polymerase II promoter (GO:0006367)	63	0	10.43	-	< 0.01	9.39e-05	0.00233
	DNA-templated transcription initiation (GO:0006352)	90	0	14.91	-	< 0.01	2.12e-06	7.57e-05
	transcription preinitiation complex assembly (GO:0070897)	53	0	8.78	-	< 0.01	0.00053	0.01
	RNA polymerase II preinitiation complex assembly (GO:0051123)	48	0	7.95	-	< 0.01	0.00129	0.0212
	proton motive force-driven mitochondrial ATP synthesis (GO:0042776)	62	0	10.27	-	< 0.01	0.000151	0.00353
	proton motive force-driven ATP synthesis (GO:0015986)	67	0	11.1	-	< 0.01	6.21e-05	0.00161
	tRNA aminoacylation (GO:0043039)	43	0	7.12	-	< 0.01	0.00317	0.045
	amino acid activation (GO:0043038)	44	0	7.29	-	< 0.01	0.0019	0.0294
	maturation of SSU-rRNA (GO:0030490)	50	0	8.28	-	< 0.01	0.000809	0.0145
	snRNA metabolic process (GO:0016073)	47	0	7.78	-	< 0.01	0.00124	0.0206
	ribosomal small subunit biogenesis (GO:0042274)	72	0	11.92	-	< 0.01	2.6e-05	0.00073
	ribosome assembly (GO:0042255)	60	0	9.94	-	< 0.01	0.000145	0.00341
	aerobic electron transport chain (GO:0019646)	54	0	8.94	-	< 0.01	0.000559	0.0105

## Sheet: B. GO 0050679
	K14/Gpx4 vs. Cre- control skin (DEG)
	GO 0050679 Positive regulation of epithelial cell proliferation
	MOUSE|MGI=MGI=97005|UniProtKB=P34960	Mmp12	Macrophage metalloelastase;Mmp12;PTN000024107;orthologs	MACROPHAGE METALLOELASTASE (PTHR10201:SF267)	metalloprotease(PC00153)	Mus musculus
	MOUSE|MGI=MGI=1316658|UniProtKB=Q61462	Cyba	Cytochrome b-245 light chain;Cyba;PTN000389365;orthologs	CYTOCHROME B-245 LIGHT CHAIN (PTHR15168:SF0)		Mus musculus
	MOUSE|MGI=MGI=104685|UniProtKB=Q9D030	Twist2	Twist-related protein 2;Twist2;PTN000598555;orthologs	TWIST-RELATED PROTEIN 2 (PTHR23349:SF70)	basic helix-loop-helix transcription factor(PC00055)	Mus musculus
	MOUSE|MGI=MGI=107571|UniProtKB=Q9WVC3	Cav2	Caveolin-2;Cav2;PTN000090168;orthologs	CAVEOLIN-2 (PTHR10844:SF3)	scaffold/adaptor protein(PC00226)	Mus musculus
	MOUSE|MGI=MGI=95515|UniProtKB=P61148	Fgf1	Fibroblast growth factor 1;Fgf1;PTN000160313;orthologs	FIBROBLAST GROWTH FACTOR 1 (PTHR11486:SF86)	growth factor(PC00112)	Mus musculus
	MOUSE|MGI=MGI=95655|UniProtKB=Q01721	Gas1	Growth arrest-specific protein 1;Gas1;PTN000423878;orthologs	GROWTH ARREST-SPECIFIC PROTEIN 1 (PTHR16840:SF3)		Mus musculus
	MOUSE|MGI=MGI=103060|UniProtKB=Q61508	Ecm1	Extracellular matrix protein 1;Ecm1;PTN000423469;orthologs	EXTRACELLULAR MATRIX PROTEIN 1 (PTHR16776:SF3)		Mus musculus
	MOUSE|MGI=MGI=108037|UniProtKB=P97946	Vegfd	Vascular endothelial growth factor D;Vegfd;PTN000246465;orthologs	VASCULAR ENDOTHELIAL GROWTH FACTOR D (PTHR12025:SF11)	growth factor(PC00112)	Mus musculus
	MOUSE|MGI=MGI=104798|UniProtKB=P06804	Tnf	Tumor necrosis factor;Tnf;PTN000158046;orthologs	TUMOR NECROSIS FACTOR (PTHR11471:SF23)	intercellular signal molecule(PC00207)	Mus musculus
	MOUSE|MGI=MGI=98724|UniProtKB=P48030	Tgfa	Protransforming growth factor alpha;Tgfa;PTN000077799;orthologs	PROTRANSFORMING GROWTH FACTOR ALPHA (PTHR10740:SF1)	growth factor(PC00112)	Mus musculus
	MOUSE|MGI=MGI=1929076|UniProtKB=Q9R118	Htra1	Serine protease HTRA1;Htra1;PTN000533729;orthologs	SERINE PROTEASE HTRA1 (PTHR22939:SF13)	serine protease(PC00203)	Mus musculus
	MOUSE|MGI=MGI=88022|UniProtKB=P21570	Ang	Angiogenin;Ang;PTN000153674;orthologs	ANGIOGENIN (PTHR11437:SF60)	endoribonuclease(PC00094)	Mus musculus
	MOUSE|MGI=MGI=892014|UniProtKB=Q8C4U3	Sfrp1	Secreted frizzled-related protein 1;Sfrp1;PTN000139818;orthologs	SECRETED FRIZZLED-RELATED PROTEIN 1 (PTHR11309:SF87)	transmembrane signal receptor(PC00197)	Mus musculus
	MOUSE|MGI=MGI=95561|UniProtKB=P35917	Flt4	Vascular endothelial growth factor receptor 3;Flt4;PTN000699254;orthologs	VASCULAR ENDOTHELIAL GROWTH FACTOR RECEPTOR 3 (PTHR24416:SF49)	transmembrane signal receptor(PC00197)	Mus musculus
	MOUSE|MGI=MGI=96949|UniProtKB=P12025	Mdk	Midkine;Mdk;PTN000354692;orthologs	MIDKINE (PTHR13850:SF2)	growth factor(PC00112)	Mus musculus
	MOUSE|MGI=MGI=104984|UniProtKB=Q64438	Ang2	Angiogenin-2;Ang2;PTN000153669;orthologs	ANGIOGENIN (PTHR11437:SF60)	endoribonuclease(PC00094)	Mus musculus
	MOUSE|MGI=MGI=98493|UniProtKB=P70323	Tbx1	T-box transcription factor TBX1;Tbx1;PTN000137877;orthologs	T-BOX TRANSCRIPTION FACTOR TBX1 (PTHR11267:SF104)	Rel homology transcription factor(PC00252)	Mus musculus
	MOUSE|MGI=MGI=1352457|UniProtKB=Q9QZB6	Nr4a3	Nuclear receptor subfamily 4 group A member 3;Nr4a3;PTN000639640;orthologs	NUCLEAR RECEPTOR SUBFAMILY 4 GROUP A MEMBER 3 (PTHR24085:SF2)	C4 zinc finger nuclear receptor(PC00169)	Mus musculus
	MOUSE|MGI=MGI=103556|UniProtKB=P40224	Cxcl12	Stromal cell-derived factor 1;Cxcl12;PTN000428519;orthologs	STROMAL CELL-DERIVED FACTOR 1 (PTHR18837:SF3)		Mus musculus
	MOUSE|MGI=MGI=2685861|UniProtKB=D3YUU6	Crnn	Cornulin;Crnn;PTN000181626;orthologs	CORNULIN (PTHR11639:SF26)	calmodulin-related(PC00061)	Mus musculus
	MOUSE|MGI=MGI=98958|UniProtKB=P22725	Wnt5a	Protein Wnt-5a;Wnt5a;PTN000246853;orthologs	PROTEIN WNT-5A (PTHR12027:SF33)	intercellular signal molecule(PC00207)	Mus musculus
	MOUSE|MGI=MGI=1930813|UniProtKB=Q91ZD1	Osr2	Protein odd-skipped-related 2;Osr2;PTN001423938;orthologs	PROTEIN ODD-SKIPPED-RELATED 2 (PTHR14196:SF4)	zinc finger transcription factor(PC00244)	Mus musculus
	MOUSE|MGI=MGI=95522|UniProtKB=P16092	Flg	Fibroblast growth factor receptor 1;Fgfr1;PTN000699310;orthologs	FIBROBLAST GROWTH FACTOR RECEPTOR 1 (PTHR24416:SF131)	transmembrane signal receptor(PC00197)	Mus musculus
	MOUSE|MGI=MGI=1098211|UniProtKB=O35904	Pik3cd	Phosphatidylinositol 4,5-bisphosphate 3-kinase catalytic subunit delta isoform;Pik3cd;PTN000005850;orthologs	PHOSPHATIDYLINOSITOL 4,5-BISPHOSPHATE 3-KINASE CATALYTIC SUBUNIT DELTA ISOFORM (PTHR10048:SF35)	kinase(PC00137)	Mus musculus
	MOUSE|MGI=MGI=1202879|UniProtKB=Q924A0	Tcf7l2	Transcription factor 7-like 2;Tcf7l2;PTN000043064;orthologs	TRANSCRIPTION FACTOR 7-LIKE 2 (PTHR10373:SF32)	DNA-binding transcription factor(PC00218)	Mus musculus
	MOUSE|MGI=MGI=96109|UniProtKB=Q61670	Hlx	H2.0-like homeobox protein;Hlx;PTN000677670;orthologs	H2.0-LIKE HOMEOBOX PROTEIN (PTHR46808:SF1)	homeodomain transcription factor(PC00119)	Mus musculus
	MOUSE|MGI=MGI=1354161|UniProtKB=P59941	Sirt6	NAD-dependent protein deacetylase sirtuin-6;Sirt6;PTN000119211;orthologs	NAD-DEPENDENT PROTEIN DEACETYLASE SIRTUIN-6 (PTHR47651:SF12)	histone modifying enzyme(PC00261)	Mus musculus
	MOUSE|MGI=MGI=1096350|UniProtKB=O70514	Fgfbp1	Fibroblast growth factor-binding protein 1;Fgfbp1;PTN000391944;orthologs	FIBROBLAST GROWTH FACTOR-BINDING PROTEIN 1 (PTHR15258:SF2)		Mus musculus
	MOUSE|MGI=MGI=97357|UniProtKB=P03966	Mycn	N-myc proto-oncogene protein;Mycn;PTN000162026;orthologs	N-MYC PROTO-ONCOGENE PROTEIN (PTHR45851:SF2)	basic helix-loop-helix transcription factor(PC00055)	Mus musculus
	MOUSE|MGI=MGI=96432|UniProtKB=P05017	Igf1	Insulin-like growth factor I;Igf1;PTN000155824;orthologs	INSULIN-LIKE GROWTH FACTOR I (PTHR46845:SF1)	growth factor(PC00112)	Mus musculus
	MOUSE|MGI=MGI=88177|UniProtKB=P21274	Bmp2	Bone morphogenetic protein 2;Bmp2;PTN000218881;orthologs	BONE MORPHOGENETIC PROTEIN 2 (PTHR11848:SF143)	growth factor(PC00112)	Mus musculus
	MOUSE|MGI=MGI=95662|UniProtKB=O09100	Gata2	Endothelial transcription factor GATA-2;Gata2;PTN000007704;orthologs	ENDOTHELIAL TRANSCRIPTION FACTOR GATA-2 (PTHR10071:SF149)	DNA-binding transcription factor(PC00218)	Mus musculus
	MOUSE|MGI=MGI=109124|UniProtKB=P97953	Vegfc	Vascular endothelial growth factor C;Vegfc;PTN000246490;orthologs	VASCULAR ENDOTHELIAL GROWTH FACTOR C (PTHR12025:SF3)	growth factor(PC00112)	Mus musculus
	MOUSE|MGI=MGI=1919170|UniProtKB=Q924X1	Epgn	Epigen;Epgn;PTN000077780;orthologs	EPIGEN (PTHR10740:SF10)	growth factor(PC00112)	Mus musculus
	MOUSE|MGI=MGI=95728|UniProtKB=Q0VGT2	Gli2	Zinc finger protein GLI2;Gli2;PTN000456732;orthologs	ZINC FINGER PROTEIN GLI2 (PTHR45718:SF6)	DNA-binding transcription factor(PC00218)	Mus musculus
	MOUSE|MGI=MGI=98872|UniProtKB=P26687	Twist1	Twist-related protein 1;Twist1;PTN000598573;orthologs	TWIST-RELATED PROTEIN 1 (PTHR23349:SF64)	basic helix-loop-helix transcription factor(PC00055)	Mus musculus
	MOUSE|MGI=MGI=98259|UniProtKB=P10148	Ccl2	C-C motif chemokine 2;Ccl2;PTN000246003;orthologs	C-C MOTIF CHEMOKINE 2 (PTHR12015:SF117)	cytokine(PC00083)	Mus musculus
	MOUSE|MGI=MGI=99403|UniProtKB=Q60614	Adora2b	Adenosine receptor A2b;Adora2b;PTN000664072;orthologs	ADENOSINE RECEPTOR A2B (PTHR24246:SF18)	G-protein coupled receptor(PC00021)	Mus musculus
	MOUSE|MGI=MGI=2685484|UniProtKB=Q80UL9	Jaml	Junctional adhesion molecule-like;Jaml;PTN001793242;orthologs	JUNCTIONAL ADHESION MOLECULE-LIKE (PTHR13869:SF22)	myelin protein(PC00161)	Mus musculus
	MOUSE|MGI=MGI=2444826|UniProtKB=Q8C5G2	Vash2	Tubulinyl-Tyr carboxypeptidase 2;Vash2;PTN001813283;orthologs	TUBULINYL-TYR CARBOXYPEPTIDASE 2 (PTHR15750:SF4)		Mus musculus
	MOUSE|MGI=MGI=104978|UniProtKB=Q60991	Cyp7b1	Cytochrome P450 7B1;Cyp7b1;PTN000671213;orthologs	CYTOCHROME P450 7B1 (PTHR24304:SF0)	oxygenase(PC00177)	Mus musculus
	MOUSE|MGI=MGI=1924155|UniProtKB=Q91XL1	Lrg1	Leucine-rich HEV glycoprotein;Lrg1;PTN000688653;orthologs	LEUCINE-RICH HEV GLYCOPROTEIN (PTHR46473:SF16)		Mus musculus
	MOUSE|MGI=MGI=98297|UniProtKB=Q62226	Shh	Sonic hedgehog protein;Shh;PTN000223635;orthologs	SONIC HEDGEHOG PROTEIN (PTHR11889:SF36)		Mus musculus
	MOUSE|MGI=MGI=1196377|UniProtKB=Q60769	Tnfaip3	Tumor necrosis factor alpha-induced protein 3;Tnfaip3;PTN000332241;orthologs	TUMOR NECROSIS FACTOR ALPHA-INDUCED PROTEIN 3 (PTHR13367:SF3)	cysteine protease(PC00081)	Mus musculus
	MOUSE|MGI=MGI=103036|UniProtKB=P42230	Stat5a	Signal transducer and activator of transcription 5A;Stat5a;PTN000210590;orthologs	SIGNAL TRANSDUCER AND ACTIVATOR OF TRANSCRIPTION 5A (PTHR11801:SF47)	DNA-binding transcription factor(PC00218)	Mus musculus
	MOUSE|MGI=MGI=2429397|UniProtKB=Q8K3Z0	Nod2	Nucleotide-binding oligomerization domain-containing protein 2;Nod2;PTN000648089;orthologs	NUCLEOTIDE-BINDING OLIGOMERIZATION DOMAIN-CONTAINING PROTEIN 2 (PTHR24106:SF64)	scaffold/adaptor protein(PC00226)	Mus musculus
	MOUSE|MGI=MGI=95523|UniProtKB=P21803	Fgfr2	Fibroblast growth factor receptor 2;Fgfr2;PTN000699291;orthologs	FIBROBLAST GROWTH FACTOR RECEPTOR 2 (PTHR24416:SF130)	transmembrane signal receptor(PC00197)	Mus musculus
	MOUSE|MGI=MGI=88182|UniProtKB=P20722	Bmp6	Bone morphogenetic protein 6;Bmp6;PTN000218652;orthologs	BONE MORPHOGENETIC PROTEIN 6 (PTHR11848:SF137)	growth factor(PC00112)	Mus musculus
	MOUSE|MGI=MGI=107936|UniProtKB=P70380	Il18	Interleukin-18;Il18;;orthologs			Mus musculus
	MOUSE|MGI=MGI=96537|UniProtKB=P18893	Il10	Interleukin-10;Il10;;orthologs			Mus musculus
	MOUSE|MGI=MGI=96603|UniProtKB=Q00651	Itga4	Integrin alpha-4;Itga4;PTN000576073;orthologs	INTEGRIN ALPHA-4 (PTHR23220:SF78)	integrin(PC00126)	Mus musculus
	MOUSE|MGI=MGI=1345147|UniProtKB=Q9WUA6	Akt3	RAC-gamma serine/threonine-protein kinase;Akt3;PTN000682426;orthologs	RAC-GAMMA SERINE/THREONINE-PROTEIN KINASE (PTHR24356:SF190)	non-receptor serine/threonine protein kinase(PC00167)	Mus musculus
	MOUSE|MGI=MGI=2442013|UniProtKB=Q8BW93	C5ar2	C5a anaphylatoxin chemotactic receptor 2;C5ar2;PTN000658921;orthologs	C5A ANAPHYLATOXIN CHEMOTACTIC RECEPTOR 2 (PTHR24225:SF1)	G-protein coupled receptor(PC00021)	Mus musculus
	MOUSE|MGI=MGI=95832|UniProtKB=P28798	Grn	Progranulin;Grn;PTN000263648;orthologs	PROGRANULIN (PTHR12274:SF3)		Mus musculus
	MOUSE|MGI=MGI=1344424|UniProtKB=Q9WVG7	Osr1	Protein odd-skipped-related 1;Osr1;PTN000367537;orthologs	PROTEIN ODD-SKIPPED-RELATED 1 (PTHR14196:SF5)	zinc finger transcription factor(PC00244)	Mus musculus
	MOUSE|MGI=MGI=106011|UniProtKB=Q64687	St8sia1	Alpha-N-acetylneuraminide alpha-2,8-sialyltransferase;St8sia1;PTN000241559;orthologs	ALPHA-N-ACETYLNEURAMINIDE ALPHA-2,8-SIALYLTRANSFERASE (PTHR11987:SF3)	transferase(PC00220)	Mus musculus
	MOUSE|MGI=MGI=1097164|UniProtKB=O35914	Bnc1	Zinc finger protein basonuclin-1;Bnc1;PTN000385513;orthologs	ZINC FINGER PROTEIN BASONUCLIN-1 (PTHR15021:SF1)	zinc finger transcription factor(PC00244)	Mus musculus
	MOUSE|MGI=MGI=2154240|UniProtKB=Q9QY40	Plxnb3	Plexin-B3;Plxnb3;PTN000504797;orthologs	PLEXIN-B3 (PTHR22625:SF33)	transmembrane signal receptor(PC00197)	Mus musculus
	MOUSE|MGI=MGI=1346086|UniProtKB=Q9WV08	Aplnr	Apelin receptor;Aplnr;PTN000659664;orthologs	APELIN RECEPTOR (PTHR24228:SF31)	G-protein coupled receptor(PC00021)	Mus musculus
	MOUSE|MGI=MGI=98475|UniProtKB=P30548	Tacr1	Substance-P receptor;Tacr1;PTN000662776;orthologs	SUBSTANCE-P RECEPTOR (PTHR46925:SF4)	G-protein coupled receptor(PC00021)	Mus musculus
	MOUSE|MGI=MGI=98262|UniProtKB=P30882	Ccl5	C-C motif chemokine 5;Ccl5;PTN000245838;orthologs	C-C MOTIF CHEMOKINE 5 (PTHR12015:SF170)	cytokine(PC00083)	Mus musculus
	MOUSE|MGI=MGI=108075|UniProtKB=P56726	Smo	Smoothened homolog;Smo;PTN000139411;orthologs	SMOOTHENED HOMOLOG (PTHR11309:SF35)	transmembrane signal receptor(PC00197)	Mus musculus
	MOUSE|MGI=MGI=88180|UniProtKB=P21275	Bmp4	Bone morphogenetic protein 4;Bmp4;PTN000218901;orthologs	BONE MORPHOGENETIC PROTEIN 4 (PTHR11848:SF165)	growth factor(PC00112)	Mus musculus
	MOUSE|MGI=MGI=95524|UniProtKB=Q61851	Fgfr3	Fibroblast growth factor receptor 3;Fgfr3;PTN000699353;orthologs	FIBROBLAST GROWTH FACTOR RECEPTOR 3 (PTHR24416:SF505)	transmembrane signal receptor(PC00197)	Mus musculus
	MOUSE|MGI=MGI=103038|UniProtKB=P42227	Stat3	Signal transducer and activator of transcription 3;Stat3;PTN000210533;orthologs	SIGNAL TRANSDUCER AND ACTIVATOR OF TRANSCRIPTION 3 (PTHR11801:SF2)	DNA-binding transcription factor(PC00218)	Mus musculus

## Sheet: C. GO 0030216
	K14/Gpx4 vs. Cre- control skin (DEG)
	GO 0030216 Keratinocyte differentiation
	MOUSE|MGI=MGI=3696883|UniProtKB=Q497J0	Cstdc5	Cystatin domain-containing 5;Cstdc5;PTN000151737;orthologs	CYSTATIN A FAMILY MEMBER 3-RELATED (PTHR11414:SF16)	protease inhibitor(PC00191)	Mus musculus
	MOUSE|MGI=MGI=106659|UniProtKB=Q62267	Sprr1b	Cornifin-B;Sprr1b;PTN000586387;orthologs	SMALL PROLINE-RICH PROTEIN 3 (PTHR23263:SF124)	structural protein(PC00211)	Mus musculus
	MOUSE|MGI=MGI=96702|UniProtKB=Q922U2	Krt5	Keratin, type II cytoskeletal 5;Krt5;PTN000581070;orthologs	KERATIN, TYPE II CYTOSKELETAL 5 (PTHR45616:SF32)		Mus musculus
	MOUSE|MGI=MGI=96704|UniProtKB=Q9DCV7	Krt7	Keratin, type II cytoskeletal 7;Krt7;PTN000581182;orthologs	KERATIN, TYPE II CYTOSKELETAL 7 (PTHR45616:SF21)		Mus musculus
	MOUSE|MGI=MGI=96685|UniProtKB=P02535	Krt10	Keratin, type I cytoskeletal 10;Krt10;PTN000580369;orthologs	KERATIN, TYPE I CYTOSKELETAL 10 (PTHR23239:SF137)	intermediate filament(PC00129)	Mus musculus
	MOUSE|MGI=MGI=1330347|UniProtKB=O70555	Sprr2d	Small proline-rich protein 2D;Sprr2d;;orthologs			Mus musculus
	MOUSE|MGI=MGI=3696881|UniProtKB=L7N257	Cstdc6	Cystatin domain-containing 6;Cstdc6;PTN000151738;orthologs	CYSTATIN A FAMILY MEMBER 3-RELATED (PTHR11414:SF16)	protease inhibitor(PC00191)	Mus musculus
	MOUSE|MGI=MGI=96699|UniProtKB=Q3TTY5	Krt2	Keratin, type II cytoskeletal 2 epidermal;Krt2;PTN000580985;orthologs	KERATIN, TYPE II CYTOSKELETAL 2 EPIDERMAL (PTHR45616:SF14)		Mus musculus
	MOUSE|MGI=MGI=1100845|UniProtKB=P50446	Krt6a	Keratin, type II cytoskeletal 6A;Krt6a;PTN000581121;orthologs	KERATIN, TYPE II CYTOSKELETAL 6A-RELATED (PTHR45616:SF39)		Mus musculus
	MOUSE|MGI=MGI=104671|UniProtKB=P34056	Tfap2a	Transcription factor AP-2-alpha;Tfap2a;PTN000087754;orthologs	TRANSCRIPTION FACTOR AP-2-ALPHA (PTHR10812:SF8)	general transcription factor(PC00259)	Mus musculus
	MOUSE|MGI=MGI=2385030|UniProtKB=Q8VED5	Krt79	Keratin, type II cytoskeletal 79;Krt79;PTN000581085;orthologs	KERATIN, TYPE II CYTOSKELETAL 79 (PTHR45616:SF10)		Mus musculus
	MOUSE|MGI=MGI=96690|UniProtKB=Q9Z2K1	Krt16	Keratin, type I cytoskeletal 16;Krt16;PTN000580596;orthologs	KERATIN, TYPE I CYTOSKELETAL 16 (PTHR23239:SF105)	intermediate filament(PC00129)	Mus musculus
	MOUSE|MGI=MGI=1330349|UniProtKB=O70557	Sprr2f	Small proline-rich protein 2F;Sprr2f;;orthologs			Mus musculus
	MOUSE|MGI=MGI=109362|UniProtKB=P97861	Krt86	Keratin, type II cuticular Hb6;Krt86;PTN000580816;orthologs	KERATIN, TYPE II CUTICULAR HB1 (PTHR45616:SF52)		Mus musculus
	MOUSE|MGI=MGI=3607712|UniProtKB=Q6NXH9	Krt73	Keratin, type II cytoskeletal 73;Krt73;PTN000580953;orthologs	KERATIN, TYPE II CYTOSKELETAL 73 (PTHR45616:SF31)		Mus musculus
	MOUSE|MGI=MGI=96701|UniProtKB=P07744	Krt4	Keratin, type II cytoskeletal 4;Krt4;PTN000581003;orthologs	KERATIN, TYPE II CYTOSKELETAL 4 (PTHR45616:SF3)		Mus musculus
	MOUSE|MGI=MGI=1889549|UniProtKB=Q8BG60	Txnip	Thioredoxin-interacting protein;Txnip;PTN000127355;orthologs	THIOREDOXIN-INTERACTING PROTEIN (PTHR11188:SF14)	ubiquitin-protein ligase(PC00234)	Mus musculus
	MOUSE|MGI=MGI=1335092|UniProtKB=O89094	Casp14	Caspase-14;Casp14;PTN000048259;orthologs	CASPASE-14 (PTHR10454:SF131)	protease(PC00190)	Mus musculus
	MOUSE|MGI=MGI=3524930|UniProtKB=P56567	Csta1	Cystatin-A;Csta;PTN000151717;orthologs	2010005H15RIK PROTEIN-RELATED (PTHR11414:SF25)	protease inhibitor(PC00191)	Mus musculus
	MOUSE|MGI=MGI=96688|UniProtKB=Q61781	Krt14	Keratin, type I cytoskeletal 14;Krt14;PTN000580605;orthologs	KERATIN, TYPE I CYTOSKELETAL 14 (PTHR23239:SF368)	intermediate filament(PC00129)	Mus musculus
	MOUSE|MGI=MGI=1277124|UniProtKB=Q9WV54	Asah1	Acid ceramidase;Asah1;PTN002005719;orthologs	ACID CERAMIDASE (PTHR28583:SF1)	cysteine protease(PC00081)	Mus musculus
	MOUSE|MGI=MGI=96816|UniProtKB=P18165	Lor	Loricrin;Loricrin;;orthologs			Mus musculus
	MOUSE|MGI=MGI=2176159|UniProtKB=Q811W2	Cyp26b1	Cytochrome P450 26B1;Cyp26b1;PTN002386503;orthologs	CYTOCHROME P450 26B1 (PTHR24286:SF177)	oxygenase(PC00177)	Mus musculus
	MOUSE|MGI=MGI=1923500|UniProtKB=Q8BGZ7	Krt75	Keratin, type II cytoskeletal 75;Krt75;PTN000580895;orthologs	KERATIN, TYPE II CYTOSKELETAL 75 (PTHR45616:SF13)		Mus musculus
	MOUSE|MGI=MGI=2676312|UniProtKB=E9Q876	Abca12	Glucosylceramide transporter ABCA12;Abca12;PTN000442619;orthologs	GLUCOSYLCERAMIDE TRANSPORTER ABCA12 (PTHR19229:SF29)	ATP-binding cassette (ABC) transporter(PC00003)	Mus musculus
	MOUSE|MGI=MGI=97798|UniProtKB=Q05769	Ptgs2	Prostaglandin G/H synthase 2;Ptgs2;PTN000224653;orthologs	PROSTAGLANDIN G/H SYNTHASE 2 (PTHR11903:SF8)	oxygenase(PC00177)	Mus musculus
	MOUSE|MGI=MGI=106196|UniProtKB=P35173	Stfa3	Stefin-3;Stfa3;PTN000151735;orthologs	CYSTATIN-A (PTHR11414:SF20)	protease inhibitor(PC00191)	Mus musculus
	MOUSE|MGI=MGI=1929913|UniProtKB=Q99PV8	Bcl11b	B-cell lymphoma/leukemia 11B;Bcl11b;PTN000579400;orthologs	B-CELL LYMPHOMA/LEUKEMIA 11B (PTHR45993:SF4)	C2H2 zinc finger transcription factor(PC00248)	Mus musculus
	MOUSE|MGI=MGI=1333768|UniProtKB=Q9Z331	Krt6b	Keratin, type II cytoskeletal 6B;Krt6b;PTN000581118;orthologs	KERATIN, TYPE II CYTOSKELETAL 6A-RELATED (PTHR45616:SF39)		Mus musculus
	MOUSE|MGI=MGI=3645124|UniProtKB=B2RV77	Cstdc4	Cystatin domain-containing 4;Cstdc4;PTN000151718;orthologs	2010005H15RIK PROTEIN-RELATED (PTHR11414:SF25)	protease inhibitor(PC00191)	Mus musculus
	MOUSE|MGI=MGI=1330346|UniProtKB=O70556	Sprr2e	Small proline-rich protein 2E;Sprr2e;;orthologs			Mus musculus
	MOUSE|MGI=MGI=88141|UniProtKB=Q6PAJ1	Bcr	Breakpoint cluster region protein;Bcr;PTN000573009;orthologs	BREAKPOINT CLUSTER REGION PROTEIN (PTHR23182:SF3)	G-protein modulator(PC00022)	Mus musculus
	MOUSE|MGI=MGI=1332243|UniProtKB=O88693	Ugcg	Ceramide glucosyltransferase;Ugcg;PTN000296118;orthologs	CERAMIDE GLUCOSYLTRANSFERASE (PTHR12726:SF0)	glycosyltransferase(PC00111)	Mus musculus
	MOUSE|MGI=MGI=1330309|UniProtKB=O70560	Sprr2i	Small proline-rich protein 2I;Sprr2i;;orthologs			Mus musculus
	MOUSE|MGI=MGI=3045312|UniProtKB=E9Q1Z0	Krt90	Keratin 90;Krt90;PTN000580879;orthologs	KERATIN 90 (PTHR45616:SF19)		Mus musculus
	MOUSE|MGI=MGI=1330344|UniProtKB=O70562	Sprr2k	Small proline-rich protein 2K;Sprr2k;;orthologs			Mus musculus
	MOUSE|MGI=MGI=3646939|UniProtKB=Q6IFZ8	Gm5414	Predicted gene 5414;Gm5414;PTN000581120;orthologs	KERATIN, TYPE II CYTOSKELETAL 6A-RELATED (PTHR45616:SF39)		Mus musculus
	MOUSE|MGI=MGI=97783|UniProtKB=Q61207	Psap	Prosaposin;Psap;PTN000159378;orthologs	PROSAPOSIN (PTHR11480:SF36)	scaffold/adaptor protein(PC00226)	Mus musculus
	MOUSE|MGI=MGI=96698|UniProtKB=P04104	Krt1	Keratin, type II cytoskeletal 1;Krt1;PTN000581098;orthologs	KERATIN, TYPE II CYTOSKELETAL 1 (PTHR45616:SF33)		Mus musculus
	MOUSE|MGI=MGI=2146034|UniProtKB=Q6IME9	Krt72	Keratin, type II cytoskeletal 72;Krt72;PTN000580927;orthologs	KERATIN, TYPE II CYTOSKELETAL 72 (PTHR45616:SF2)		Mus musculus
	MOUSE|MGI=MGI=1330352|UniProtKB=O70554	Sprr2b	Small proline-rich protein 2B;Sprr2b;;orthologs			Mus musculus
	MOUSE|MGI=MGI=1928858|UniProtKB=Q9ERE2	Krt81	Keratin, type II cuticular Hb1;Krt81;PTN000580817;orthologs	KERATIN, TYPE II CUTICULAR HB1 (PTHR45616:SF52)		Mus musculus
	MOUSE|MGI=MGI=96542|UniProtKB=P01582	Il1a	Interleukin-1 alpha;Il1a;PTN000152066;orthologs	INTERLEUKIN-1 ALPHA (PTHR10078:SF33)	interleukin superfamily(PC00128)	Mus musculus
	MOUSE|MGI=MGI=102949|UniProtKB=Q61575	Foxn1	Forkhead box protein N1;Foxn1;PTN000215544;orthologs	FORKHEAD BOX PROTEIN N1 (PTHR46721:SF1)		Mus musculus
	MOUSE|MGI=MGI=96705|UniProtKB=P11679	Krt8	Keratin, type II cytoskeletal 8;Krt8;PTN000580747;orthologs	KERATIN, TYPE II CYTOSKELETAL 8 (PTHR45616:SF26)		Mus musculus
	MOUSE|MGI=MGI=1338881|UniProtKB=P56677	St14	Suppressor of tumorigenicity 14 protein homolog;St14;PTN000666429;orthologs	SUPPRESSOR OF TUMORIGENICITY 14 PROTEIN (PTHR24253:SF50)	serine protease(PC00203)	Mus musculus
	MOUSE|MGI=MGI=107507|UniProtKB=Q9D952	Evpl	Envoplakin;Evpl;PTN000570942;orthologs	ENVOPLAKIN (PTHR23169:SF7)	intermediate filament binding protein(PC00130)	Mus musculus
	MOUSE|MGI=MGI=3644688|UniProtKB=Q6IE28	Csta3	Cystatin A family member 3;Csta3;PTN000151739;orthologs	CYSTATIN A FAMILY MEMBER 3-RELATED (PTHR11414:SF16)	protease inhibitor(PC00191)	Mus musculus
	MOUSE|MGI=MGI=3588209|UniProtKB=Q6IFZ6	Krt77	Keratin, type II cytoskeletal 1b;Krt77;PTN000580974;orthologs	KERATIN, TYPE II CYTOSKELETAL 1B (PTHR45616:SF24)		Mus musculus
	MOUSE|MGI=MGI=3646318|UniProtKB=A0A2R8VHP3	Gm5478	Predicted pseudogene 5478;Gm5478;PTN001508704;orthologs	KERATIN, TYPE II CYTOSKELETAL 6A-RELATED (PTHR45616:SF39)		Mus musculus
	MOUSE|MGI=MGI=1935037|UniProtKB=Q9JIL6	Gprc5d	G-protein coupled receptor family C group 5 member D;Gprc5d;PTN000376403;orthologs	G-PROTEIN COUPLED RECEPTOR FAMILY C GROUP 5 MEMBER D (PTHR14511:SF16)	G-protein coupled receptor(PC00021)	Mus musculus
	MOUSE|MGI=MGI=3690448|UniProtKB=E9Q1Y9	Krt83	Keratin 83;Krt83;PTN000580819;orthologs	KERATIN, TYPE II CUTICULAR HB1 (PTHR45616:SF52)		Mus musculus
	MOUSE|MGI=MGI=1330343|UniProtKB=O70559	Sprr2h	Small proline-rich protein 2H;Sprr2h;;orthologs			Mus musculus
	MOUSE|MGI=MGI=2661061|UniProtKB=Q7TMD7	Dsg4	Desmoglein-4;Dsg4;PTN000616001;orthologs	DESMOGLEIN-4 (PTHR24025:SF10)	cadherin(PC00057)	Mus musculus
	MOUSE|MGI=MGI=98732|UniProtKB=Q08189	Tgm3	Protein-glutamine gamma-glutamyltransferase E;Tgm3;PTN000173714;orthologs	PROTEIN-GLUTAMINE GAMMA-GLUTAMYLTRANSFERASE E (PTHR11590:SF36)	transferase(PC00220)	Mus musculus
	MOUSE|MGI=MGI=3665486|UniProtKB=Q6IMF0	Krt87	Keratin, type II cuticular 87;Krt87;PTN000580818;orthologs	KERATIN, TYPE II CUTICULAR 87 (PTHR45616:SF56)		Mus musculus
	MOUSE|MGI=MGI=106197|UniProtKB=P35174	Stfa2	Stefin-2;Stfa2;PTN000151723;orthologs	STEFIN A2-LIKE 1-RELATED (PTHR11414:SF17)	protease inhibitor(PC00191)	Mus musculus
	MOUSE|MGI=MGI=3046938|UniProtKB=Q8VHD8	Hrnr	Hornerin;Hrnr;PTN000500768;orthologs	HORNERIN (PTHR22571:SF25)	cytoskeletal protein(PC00085)	Mus musculus
	MOUSE|MGI=MGI=96700|UniProtKB=Q99M73	Krt84	Keratin, type II cuticular Hb4;Krt84;PTN000580860;orthologs	KERATIN, TYPE II CUTICULAR HB4 (PTHR45616:SF17)		Mus musculus
	MOUSE|MGI=MGI=3629975|UniProtKB=Q6IFZ9	Krt74	Keratin, type II cytoskeletal 74;Krt74;PTN000580915;orthologs	KERATIN, TYPE II CYTOSKELETAL 74 (PTHR45616:SF5)		Mus musculus
	MOUSE|MGI=MGI=106198|UniProtKB=P35175	Stfa1	Stefin-1;Stfa1;PTN000151746;orthologs	CYSTATIN A FAMILY MEMBER 3-RELATED (PTHR11414:SF16)	protease inhibitor(PC00191)	Mus musculus
	MOUSE|MGI=MGI=1917529|UniProtKB=E9Q0F0	Krt78	Keratin 78;Krt78;PTN000581032;orthologs	KERATIN, TYPE II CYTOSKELETAL 78 (PTHR45616:SF18)		Mus musculus
