# Supplementary material for: Ferroptosis of select skin epithelial cells initiates and maintains chronic systemic immune-mediated psoriatic disease
Source: J Clin Invest. 2024 Nov 21;135(2):e183219. doi: 10.1172/JCI183219 (PMC11735110; doi:10.1172/JCI183219)
Supplement: Supplemental table 9 [file jci-135-183219-s086.xlsx]

## Sheet: A. IPA meta-analysis studies
Studies used in IPA meta-analysis
Mouse models	IPA #	GEO Accession #	ID	Comparison ID
IMQ C57.Bl/6 female	NA 9168	GSE86315	10530056	GSE86315.GPL11002.DESeq2.test5
IMQ C57.Bl/6 male	NA 9169	GSE86315	10462098	GSE86315.GPL11002.DESeq2.test6
C57.Bl/6 i.d. IL-23 induced vs normal	NA 20193	GSE50400	10479946	GSE50400.GPL1261.test3
K14-AREG	NA 18278	GSE27628	10466941	GSE27628.GPL1261.test5
K5-Stat3C	NA 18274	GSE27628	10524945	GSE27628.GPL1261.test1
K14/Gpx4 (epidermis+dermis) - this study		GSE235950
K14/Gpx4 (epidermis only) - this study		GSE235951
Human psoriasis
Psoriais NA 8457	NA 8457	GSE54456	10524770	GSE54456.GPL9052.DESeq2R.test1
Psoriasis NA 15317	NA 15317	GSE13355	10479631	GSE13355.GPL570.test3
Psoriasis - this study		GSE235951

## Sheet: B. All pathway z_scores
IPA z_scores (all pathways)
Canonical Pathways	IMQ C57.Bl/6 female NA9168 (GSE86315)	C57.Bl/6 IL-23 induced NA20193 (GSE50400)	IMQ C57.Bl/6 male NA9169 (GSE86315)	K5.Stat3C NA18274 (GSE27628)	K14.AREG NA18278 (GSE27628)	Psoriais NA8457 (GSE54456)	Psoriasis NA15317 (GSE13355)	Psoriasis: this study (GSE235951)	K14/Gpx4: this study (GSE235951)
14-3-3-mediated Signaling	0	0	0	2.236	0	0	-1.342	2.138	0
3-phosphoinositide Biosynthesis	0	-1	0	0.302	-1.265	0	-1.134	2.785	0.894
3-phosphoinositide Degradation	0	-1	0	0.905	-0.707	0	-0.447	2.746	0
ABRA Signaling Pathway	0	-0.816	0	0.447	1.134	1.342	-0.577	-0.577	0.816
Acetone Degradation I (to Methylglyoxal)	0	-1	0	0	0	-2	0	0	2.236
Actin Cytoskeleton Signaling	0	0.707	-1.633	1.291	-2.121	-2.121	-2.333	2.041	0
Actin Nucleation by ARP-WASP Complex	0	0	0	2.646	0	0	0	2.714	0
Activation of IRF by Cytosolic Pattern Recognition Receptors	0	1.89	0	2.236	1	0	1.342	1.633	1.807
Activin Inhibin Signaling Pathway	1.732	1.964	0.943	1.732	1.569	1.89	1.069	2.694	4.768
Acute Myeloid Leukemia Signaling	0	0	0	-0.447	-1.134	0	0	0.277	0
Acute Phase Response Signaling	2.333	1.807	1.508	2.138	0.632	2.121	1.941	3.4	3.651
Adenosine Nucleotides Degradation II	0	0	0	0	0	0	2	2.236	0
Adipogenesis pathway	0	-1.414	-0.707	-1.897	1.732	0	-1.134	-0.447	0
Adrenomedullin signaling pathway	1.508	0	2	2.138	-1.604	1.342	-0.535	1.257	0.898
Agrin Interactions at Neuromuscular Junction	0	0	0	1.134	0	-2.236	-2	1.134	0
Aldosterone Signaling in Epithelial Cells	0	0	0	1.342	-1	0	-1.633	1.265	2.333
AMPK Signaling	0	-2.121	0	-0.632	-0.378	0	-1.732	-0.728	1.155
Amyotrophic Lateral Sclerosis Signaling	0	-1	0	2.236	0	0	0	0.832	1.213
Antioxidant Action of Vitamin C	-0.816	-1	-0.707	-1.633	0.447	0	-1	-2.309	-3
Antiproliferative Role of TOB in T Cell Signaling	0.447	0	0	0	0	0	0	-1.897	-1.342
Apelin Adipocyte Signaling Pathway	2	-1.633	0	-0.378	0	0	0	0.577	-1.508
Apelin Cardiac Fibroblast Signaling Pathway	0	-1	0	-1	0	0	0	0	0
Apelin Endothelial Signaling Pathway	0	1	0	2.121	0.632	0	-0.707	2.828	2.138
Apelin Liver Signaling Pathway	0	0	-2	0	-1.633	0	0	0	-0.447
Apelin Pancreas Signaling Pathway	0	0	0	0	-1	0	0	1	0.816
Apoptosis Signaling	0	-0.447	0	0.447	-0.447	0	-1.342	0.5	0.775
Aryl Hydrocarbon Receptor Signaling	1	1.633	0	0.816	-0.632	0	0.707	-1	1.508
Autophagy	-0.447	-1.633	-1.134	0.632	0.632	0	0.816	0.943	1.069
B Cell Receptor Signaling	0	2.828	0.816	1.265	1	0	0.447	3.266	3.53
Basal Cell Carcinoma Signaling	0	0	-1	-0.816	-1.633	0	0	-0.535	-2.449
Breast Cancer Regulation by Stathmin1	-1.8	0.324	-0.962	2.48	-1.715	0	-0.186	2.907	3
Bupropion Degradation	0	-1	0	0	0	-2	0	0	2.236
Calcium Signaling	-1	-0.378	-0.707	-0.378	-0.816	-1.414	-0.816	-0.728	-0.905
Calcium-induced T Lymphocyte Apoptosis	-2.53	2.236	0	0	0	0	0	3.3	2.887
cAMP-mediated signaling	0.577	-1	-0.728	1.069	-1.732	-1.069	0	0.577	1.372
Cardiac Hypertrophy Signaling (Enhanced)	0.775	0.928	0.894	2.611	-0.973	1.414	-0.426	1.912	4.75
Cardiac β-adrenergic Signaling	0	0	0	1	0	0	-0.447	-0.816	1.667
CCR3 Signaling in Eosinophils	1.633	0	1.342	2.333	-1.342	0	0.707	2.496	1.897
CD28 Signaling in T Helper Cells	0	1.633	0	0	1.265	0	-0.816	3.128	3.71
CD40 Signaling	0	0	0	0	-0.333	0	0	1.414	1.732
CDC42 Signaling	-1	1	0	2.333	-1	0	0	2.357	1.941
CDK5 Signaling	0	-1	0	1.414	-1	0	0	-1.069	-0.447
CDX Gastrointestinal Cancer Signaling Pathway	-1.508	-0.688	-1.213	-0.243	0.853	-2.324	-0.258	-0.762	-0.617
Cell Cycle Regulation by BTG Family Proteins	0	0	0	0	0	0	2.236	0	0
Cell Cycle: G1/S Checkpoint Regulation	0	0	0	-1.633	0	0	-1.342	1.134	1.342
Cell Cycle: G2/M DNA Damage Checkpoint Regulation	-1	0	-1	0	0	0	-1.633	-1.89	0
Ceramide Signaling	0	0	0	0	1	0	0	1	0
Chaperone Mediated Autophagy Signaling Pathway	-1.667	0.5	-0.905	0.333	-0.277	-0.447	0.258	1.089	-1.581
Chemokine Signaling	0	1.342	0	2.646	1.342	0	0	1.886	3.162
Cholecystokinin/Gastrin-mediated Signaling	2.121	2.121	2.828	2.333	0	1.134	0.302	2.065	3.051
Chondroitin Sulfate Biosynthesis	0	0	0.447	0	0	-1	0	1.508	0
Chondroitin Sulfate Biosynthesis (Late Stages)	0	0	0.447	0	0	-1	0	1.508	0
Chronic Myeloid Leukemia Signaling	-0.333	0.277	-1.732	0.853	-2.132	0	0.535	0	0.522
CLEAR Signaling Pathway	-0.816	-0.277	-0.302	-0.258	0	0	0	-1.677	0
CNTF Signaling	0	0	0	2	0	0	-1	1.897	2.121
Coagulation System	0	0	0	-0.447	0	0	0	-0.707	0
Colorectal Cancer Metastasis Signaling	0.905	3	0	0.894	0.229	1.667	0.535	1.809	4.221
Coronavirus Pathogenesis Pathway	0	0.832	0	0.243	0.302	-1	-2.183	-0.894	0
Coronavirus Replication Pathway	1	0	0	0	-2	0	0	0	-2.236
Corticotropin Releasing Hormone Signaling	0	-1.414	-0.378	1.134	-0.378	1	0	1.091	1.342
CREB Signaling in Neurons	-1.46	0.333	-1.347	2.064	-1.761	-0.626	-0.816	2.305	3.622
Crosstalk between Dendritic Cells and Natural Killer Cells	-2	3.464	0	2.236	2.828	1.633	0	4.082	5.014
CTLA4 Signaling in Cytotoxic T Lymphocytes	2.5	-3.13	0	-0.816	-2.2	0	1.667	-3.753	-3.317
CXCR4 Signaling	0	1.633	0	1.897	-0.378	0	0	3.13	2.111
Cyclins and Cell Cycle Regulation	2.449	2	1.342	1	1.342	0	2.333	1.265	0
D-myo-inositol (1,4,5,6)-Tetrakisphosphate Biosynthesis	0	-1	0	0.632	-1.134	0	-0.447	2.746	0
D-myo-inositol (3,4,5,6)-tetrakisphosphate Biosynthesis	0	-1	0	0.632	-1.134	0	-0.447	2.746	0
D-myo-inositol-5-phosphate Metabolism	0	-1	0	0.905	-1.134	0	-0.816	2.502	0
Death Receptor Signaling	0	0	0	1.633	0	0	-1.134	3.638	1.964
Dendritic Cell Maturation	-0.943	2.4	-0.209	2.496	1.213	2.309	0.229	5.337	5.27
Dermatan Sulfate Biosynthesis	0	0	0.447	0	0	-1	0	1.508	0
Dermatan Sulfate Biosynthesis (Late Stages)	0	0	1	0	0	-1	0	1.265	0
DHCR24 Signaling Pathway	-1.633	-1	-1.89	0.333	-2	0.816	0	2.294	1.604
Differential Regulation of Cytokine Production in Intestinal Epithelial Cells by IL-17A and IL-17F	2.236	2.828	2.449	0	0	3.464	2.828	3.317	2.646
Differential Regulation of Cytokine Production in Macrophages and T Helper Cells by IL-17A and IL-17F	0	2.646	2	0	0	3	2.236	2.828	2.236
Dilated Cardiomyopathy Signaling Pathway	0	-0.832	0.816	-0.378	-0.816	1.604	0	0	1.342
DNA damage-induced 14-3-3σ Signaling	-0.447	0	-0.816	0	0	0	-1.633	0	2.646
Dopamine Degradation	0	-0.447	0	0	0	0	0	1.342	0
Dopamine-DARPP32 Feedback in cAMP Signaling	0	-1.342	-1	1.508	-1	0	-1	0	0.333
EGF Signaling	0	0	0	0	0.447	0	-0.816	1	2.121
Eicosanoid Signaling	1.633	1.342	1.134	1.342	0	0	2	2.333	1.897
Endocannabinoid Cancer Inhibition Pathway	0	0	0.378	1.155	0	0	1.134	1.528	0.209
Endocannabinoid Developing Neuron Pathway	0	0	0	0	0	0	-1	2.138	1.155
Endocannabinoid Neuronal Synapse Pathway	0	0.447	-0.447	1	-0.447	0	0	0.277	0.277
Endothelin-1 Signaling	1.414	1	0.302	1.807	-0.277	2.236	0.302	2.271	2.959
eNOS Signaling	0	0	1	2.333	0	0	0	1.342	2.183
Ephrin Receptor Signaling	0	-1.134	0	1.155	-1.89	0	0	3.13	2.309
Epithelial Adherens Junction Signaling	1.342	-0.378	0	-0.302	-1	0	0	0.775	-1.89
ERBB Signaling	0	0	2	1.89	-0.333	-1.342	-0.378	1.698	2.333
ERK/MAPK Signaling	2.121	1.414	1.134	2.828	-0.632	0	0	2.191	1.706
ERK5 Signaling	0	0	0	1.342	0	0	0	1.667	0
Erythropoietin Signaling Pathway	-1.89	-1.5	-2.309	0.277	-0.5	-2.673	-1.604	-1.151	-1.347
Estrogen Biosynthesis	0	-1.342	0	0	0	-1.633	0.447	0	2.121
Estrogen Receptor Signaling	0.333	0.5	-0.577	1.5	0	0.447	-0.229	1.938	0
Estrogen-Dependent Breast Cancer Signaling	0	0	0	0	0	0	-2	0.632	0.816
Estrogen-mediated S-phase Entry	1.342	0	0	0	0	0	1.89	0.707	0
Ethanol Degradation II	0	-1	0	-2	0	0	0	-0.447	0
Ethanol Degradation IV	0	-1.633	0	0	0	0	0	0	0
Factors Promoting Cardiogenesis in Vertebrates	-2.236	-1.342	-3	0	-2.138	-0.447	-0.816	-1.964	-0.728
FAK Signaling	-1.616	2.722	-0.6	2.782	-0.258	0	-1.219	4.502	6.359
FAT10 Cancer Signaling Pathway	0	0.378	0	0	1.414	0	0	0.378	2.236
Fatty Acid β-oxidation I	0	0	0	0	-2.236	0	0	0	0
Fc Epsilon RI Signaling	2	2.449	2	2.121	-0.333	0	1.414	3.441	3.13
Fcγ Receptor-mediated Phagocytosis in Macrophages and Monocytes	0	2.646	0	2.333	1	0	-0.302	3.962	3.578
Ferroptosis Signaling Pathway	-0.447	0	-1.134	-1	-0.447	0	1	2.041	1.043
FGF Signaling	0	0	0	0	-1.414	0	0	0.707	0
FLT3 Signaling in Hematopoietic Progenitor Cells	0	0	0	0.447	0.378	0	0	2.309	1.265
fMLP Signaling in Neutrophils	0	0	0	2.236	-0.447	0	-1.342	3.153	2.138
G Protein Signaling Mediated by Tubby	-2.236	2.111	0	1.633	0.905	0	0	3.5	3.9
G-Protein Coupled Receptor Signaling	-0.186	0.309	-0.73	2.1	-1.809	-1	-0.73	2.429	3.232
Glioblastoma Multiforme Signaling	-1	0	-1.89	0.905	-2.111	0	-1.89	-0.378	0.5
Glioma Invasiveness Signaling	0	1.342	0	2	0	0	0	2.138	1
Glioma Signaling	0	0	0	2.236	0	0	0	2	2.714
Glutathione-mediated Detoxification	2	0	0	0	0	0	-1	-0.447	1.342
GM-CSF Signaling	0	2	0	2.121	1	0	0	2.236	2.714
GNRH Signaling	0	0	0	2.138	-0.378	0	-0.378	1.213	1.508
GP6 Signaling Pathway	0	0	-3.051	3.051	-2.236	0	-0.378	1.347	2.711
Growth Hormone Signaling	0	0	0	0.816	-0.378	0	-0.816	0.905	1.897
Guanosine Nucleotides Degradation III	0	0	0	0	0	0	2.236	2.236	0
Gustation Pathway	-1	-1.732	-0.832	0	-1.897	0	-0.707	0.626	1.279
Gαi Signaling	0.816	0	0	1.897	-0.447	0.378	0.707	2.357	1.213
Gαq Signaling	0	0	0	1.89	-1.414	0	-1.414	1.291	3.207
Heparan Sulfate Biosynthesis	0.447	0	0.447	0	-1	-1	0	1.265	2
Heparan Sulfate Biosynthesis (Late Stages)	0.447	0	0.447	0	0	-1	0	1.265	2
Hepatic Fibrosis Signaling Pathway	1.213	1.095	0.962	3.333	0.192	1.604	-0.577	3.2	5.25
HER-2 Signaling in Breast Cancer	2	2.714	2.646	2.183	1.155	0	0.535	2.137	3.138
HGF Signaling	0	0	0	3.317	0.447	0	-1.342	1.807	1.941
HIF1α Signaling	1.414	2.673	1.265	2.309	0.229	0.632	1.265	3.355	4.116
HMGB1 Signaling	1.342	1.667	1.667	2.236	0	3	1	3.266	3.5
HOTAIR Regulatory Pathway	0	1.89	-1.265	1.134	-0.277	1.342	0.302	0.655	2.711
Human Embryonic Stem Cell Pluripotency	-2	-1.89	-2.714	0.943	-2.524	1	-1.134	0.365	0.186
Huntington's Disease Signaling	0	0	0	0.333	-0.707	0	0.378	0.447	0
ICOS-ICOSL Signaling in T Helper Cells	-2.53	3.464	-1	1	1.508	1	0	3.674	4.158
ID1 Signaling Pathway	0	0.5	0.577	0	0.471	0	0.775	1.667	1.095
IGF-1 Signaling	0	0	0	0.816	-0.816	0	-1.342	0.535	1.89
IL-10 Signaling	1	-0.894	-1.604	-1.069	-0.688	-2.333	0.577	-1.406	-2.48
IL-12 Signaling and Production in Macrophages	1	1.347	-0.832	1.604	-0.186	0	0.2	1.234	1.414
IL-13 Signaling Pathway	0.816	2.4	0.707	3.051	0	-0.447	-0.577	1.8	3.8
IL-15 Production	0.816	1.387	0	2.496	1.508	0	1.633	2.449	2.041
IL-15 Signaling	0	2	0	0	0	0	0.816	3.638	2.53
IL-17 Signaling	3.051	3.273	3.5	3.317	2.065	4.146	1.698	4.542	5.096
IL-17A Signaling in Airway Cells	0	2	0	2	-0.447	2.236	0	2.121	1.732
IL-17A Signaling in Gastric Cells	0	0	0	0	0	0	1	1	0
IL-2 Signaling	0	2	0	0	0.816	0	-1	1.941	2.53
IL-23 Signaling Pathway	2	1.342	2.449	0	0	1.89	-1.134	2.5	1.414
IL-3 Signaling	0	0	0	2.121	0.707	0	-0.447	2.496	2.309
IL-33 Signaling Pathway	1.941	3	2.668	1.291	1.698	2.138	1.698	2.556	2.53
IL-4 Signaling	-3.153	1	-3.441	2.309	-2.746	0	-0.707	3.501	2.271
IL-6 Signaling	1.89	0.577	1.508	2.333	0.277	1.89	0.577	2.746	4.082
IL-7 Signaling Pathway	0	0	0	0	1	0	0	1.265	3.207
IL-8 Signaling	0	2.333	1.633	3.207	1.387	2	0.905	4.768	4.642
IL-9 Signaling	0	0	0	0	-0.816	0	-1	0.707	1.897
ILK Signaling	1	1	-1	-0.302	0	-2.333	-3.162	0.728	1.698
Immunogenic Cell Death Signaling Pathway	0	2.111	0	2.309	2.121	2.449	1.633	3.273	3.771
Inhibition of ARE-Mediated mRNA Degradation Pathway	1	0.447	0	0.816	1	0	0	2.309	0
Inhibition of Matrix Metalloproteases	-0.816	-2.121	0	0	-2	0	0	-1.667	-1.387
iNOS Signaling	0	0	0	2.236	2	0	0	2.121	3.162
Insulin Secretion Signaling Pathway	0	1.155	-1.633	1.414	-0.775	-0.816	0.535	2.469	2.858
Integrin Signaling	1	0	0	1.807	-0.905	0	-2.828	2.502	2.4
Interferon Signaling	0	2	0	2	2.449	2.236	2.646	2.887	3.873
Intrinsic Prothrombin Activation Pathway	2.646	2.449	0.632	0	-1.342	2	1.633	1.342	2.53
JAK/STAT Signaling	0	1	0	1.89	0.333	0	-1.342	1.5	2.333
Kinetochore Metaphase Signaling Pathway	1.941	0	2.333	0	0	0	3	1.698	0
Leukocyte Extravasation Signaling	0.378	3.357	0.378	3.357	2.309	0	0	4.747	4.902
LPS/IL-1 Mediated Inhibition of RXR Function	-1	1	0	1.134	2	0	2	2.53	0.632
LXR/RXR Activation	-1.941	-1.886	-2.138	-2	-2.121	-1.604	-1.213	-1.8	-3.024
Macrophage Alternative Activation Signaling Pathway	-1.877	0.192	-1.606	0	0	-0.905	-0.447	2.598	2.143
Macrophage Classical Activation Signaling Pathway	-0.243	3.128	2.324	3.5	2.183	4.025	2	5.078	4.143
Macropinocytosis Signaling	0	0	0	2.236	0	0	0	2.121	2.121
Melatonin Degradation I	0	-1.342	0	1	0	-1.89	1.134	-1	2.53
Melatonin Signaling	0	0	0	1	0	1	-1	1.667	1.633
MicroRNA Biogenesis Signaling Pathway	0	0	0	0	-1.667	0	-0.447	2.065	-0.333
MIF Regulation of Innate Immunity	1.342	2.236	1.342	0	1	0	1.342	1.667	2.714
MIF-mediated Glucocorticoid Regulation	1.342	2	1.342	0	0	0	2	1.89	2.333
Mitochondrial Dysfunction	-1.134	0.277	-0.333	1.265	0.577	1	-0.277	-1.838	2.2
Mitotic Roles of Polo-Like Kinase	2	0	0	0	0	0	1.414	2.333	0
Mouse Embryonic Stem Cell Pluripotency	0	0	0	-0.378	-1.667	0	-2	1.213	0
MSP-RON Signaling In Cancer Cells Pathway	3	2.236	2.111	1.069	1.667	2	-0.302	2.353	3.128
MSP-RON Signaling In Macrophages Pathway	4	0.905	1.508	0.333	-0.632	0.378	0.577	-0.87	0.707
mTOR Signaling	0	0	0	2.449	-0.816	0	0	2.84	2.333
Multiple Sclerosis Signaling Pathway	0	2.117	2.357	2.53	2.4	3.153	1	5.078	5.762
MYC Mediated Apoptosis Signaling	0	-0.816	0	0	0	0	0	0.816	2.121
Myelination Signaling Pathway	0.707	0.258	-1.291	2.333	-2.502	-1	-0.302	-0.272	2.949
NAD Signaling Pathway	0	-0.707	1.414	0	-0.302	0	-0.333	1.789	1.606
Natural Killer Cell Signaling	0	3.13	1.134	2.673	1.091	1.633	1	4.529	3.452
Necroptosis Signaling Pathway	1.633	1.387	0.378	1.265	1.89	0	2.646	3.9	4.315
Netrin Signaling	0	-1.134	0	0	0	0	0	-1.265	-1.89
Neuregulin Signaling	0	0	1.633	2.646	0	-1.342	0.378	2.138	1.633
Neuroinflammation Signaling Pathway	-2.324	2.746	-1.069	2.711	2.449	1.387	1.147	3.606	5.83
Neuroprotective Role of THOP1 in Alzheimer's Disease	2.714	2.324	2.887	1	0	2.333	1.941	2.324	1.213
Neurotrophin/TRK Signaling	0	0	-2	1	-0.447	0	0	1.265	0.378
Neurovascular Coupling Signaling Pathway	0.277	-1	-0.655	2.065	-2.138	0.378	1.265	1.715	0.928
Neutrophil Extracellular Trap Signaling Pathway	1.604	3.888	2.921	1.347	3.667	2.5	2.449	4.801	3.881
NF-κB Activation by Viruses	0	0	0	3	0.447	0	0	2.714	3.051
NF-κB Signaling	1.414	1.069	1.155	2.183	0	1.134	1.265	3.452	4.32
NGF Signaling	0	0	0	2.121	0	0	0	2.53	1.265
Nicotine Degradation II	0	-1.667	0	0.447	0	-1.414	1.134	-1.342	2.887
Nicotine Degradation III	0	-0.816	0	0.447	0	-1.414	1.134	-1	2.53
Nitric Oxide Signaling in the Cardiovascular System	0	0	0	0.816	0.378	0	-1.633	2.5	2.138
NOD1/2 Signaling Pathway	1.508	2.982	2.496	2.324	0.728	3.153	1.291	4.226	4.217
Noradrenaline and Adrenaline Degradation	1	0	0	-2	-1	0	1	1.134	0
NRF2-mediated Oxidative Stress Response	0	-1	0	1.414	-0.447	0	1	3.3	0.632
Oncostatin M Signaling	0	1.342	0	2	1	0	0	3.051	2.828
Opioid Signaling Pathway	0	0.277	0	1.604	0	-1	-1.265	0.493	0.392
Osteoarthritis Pathway	1.667	1.789	0	0.471	1.279	2.333	2.138	2.92	3.124
Ovarian Cancer Signaling	0	0	0	0	0.447	0	0	1.265	1.508
Oxidative Ethanol Degradation III	0	-1	0	0	0	0	0	0	0
Oxytocin In Brain Signaling Pathway	1.134	-0.535	1	0.775	-2.324	-0.333	-0.905	1.3	-0.378
Oxytocin In Spinal Neurons Signaling Pathway	0	-2	0	0.816	-2	0	0	1	-0.816
Oxytocin Signaling Pathway	1.941	0	1.807	1.569	-2.041	0.905	0	2.082	0.343
p38 MAPK Signaling	3.162	1.941	3.051	2.714	-0.632	1.89	2.324	3.266	2.858
p53 Signaling	0	0	0	0	0.816	0	0	-1.387	0
p70S6K Signaling	0	0	0	2.121	0.378	0	-0.378	2.183	3.207
PAK Signaling	0	0	0	2.714	-1	0	0	2.714	1.667
Pancreatic Adenocarcinoma Signaling	0	0.816	0	0	1.414	0	0.707	2.668	3.5
Pathogen Induced Cytokine Storm Signaling Pathway	0.801	4.131	0.926	4.596	3.051	4.529	3.395	7.614	9.045
Paxillin Signaling	0	0	0	1.667	-1.342	0	-2.449	2.121	0.816
PCP (Planar Cell Polarity) Pathway	0	0	-2.236	-0.816	-1.897	0	0	-1.265	-2.121
PD-1, PD-L1 cancer immunotherapy pathway	1.897	-1.897	0	0	-0.302	0	0.447	-2.858	-2.785
PDGF Signaling	0	0	0	2.646	0.816	0	-0.447	2.309	3.357
Phagosome Formation	-0.493	3.048	0.333	3.713	-1.286	0.707	0.845	6.248	7.062
Phospholipase C Signaling	1.667	1.732	1.508	3.638	1	0	1.508	2.694	2.353
Phospholipases	1.134	1	0.707	1	-1	0	1.342	1.897	2.309
PI3K Signaling in B Lymphocytes	0	2.236	-0.447	2.333	1.265	0	-1.342	2.236	3.962
PI3K/AKT Signaling	0	0	0	2.121	1.342	0	0	2.324	2.714
PKCθ Signaling in T Lymphocytes	-2.714	3	-1	2.449	2.111	0	-0.447	4.243	4.596
Polyamine Regulation in Colon Cancer	0	0	0	0	0.816	0	0	0	0
PPAR Signaling	-2.121	-1.897	-1.265	-3	-2.646	-1.342	-1.265	-2.837	-4.146
PPARα/RXRα Activation	0	-1.508	0	-1.5	-1.604	-1	-1.89	-2.683	-1.941
Production of Nitric Oxide and Reactive Oxygen Species in Macrophages	-0.333	2.138	-0.378	2.714	0.832	1.89	0.277	2.414	4.116
Prolactin Signaling	0	0	0	1.414	-0.333	0	-1.134	1.291	2.53
Protein Kinase A Signaling	0	1.606	-1.5	0	0.218	0.333	-0.632	-1.183	0.707
PTEN Signaling	0	1.633	0	-0.832	-0.816	0	0	-0.894	-2.324
Pulmonary Fibrosis Idiopathic Signaling Pathway	0	0.688	-2.117	1.732	-3.43	2.121	0.688	0.927	2.271
Pulmonary Healing Signaling Pathway	0	3	-0.277	1.414	1	0.378	2.673	2.846	2.646
Purine Nucleotides Degradation II (Aerobic)	0	0	0	0	0	0	2.236	2.449	2
PXR/RXR Activation	0	0.378	0	-1.134	0	-0.447	1.342	0	2
Pyrimidine Deoxyribonucleotides De Novo Biosynthesis I	0	0	-0.447	0	0	0	0	1	0
Pyrimidine Ribonucleotides De Novo Biosynthesis	0	0	-1.342	0	0	0	0	1.89	-0.447
Pyrimidine Ribonucleotides Interconversion	0	0	-1.342	0	0	0	0	1.89	-0.447
Pyroptosis Signaling Pathway	0	1.897	0.447	1.633	2.236	2.236	2.449	2.837	5.385
RAC Signaling	0	0	0	1.941	-0.447	0	0	3	2.887
RAR Activation	0	-2.137	0.192	-0.378	-2.137	-1.961	0	0.485	0.13
Reelin Signaling in Neurons	0	0	-1	1.508	0.333	0	-1	0.626	1.387
Regulation of Actin-based Motility by Rho	0	1	0	0.905	0	0	-0.816	2.111	2.449
Regulation of Cellular Mechanics by Calpain Protease	0	0	0	2.449	0	0	0	0.632	0
Regulation of eIF4 and p70S6K Signaling	0	0	0	2.646	0	0	0	2.121	1.342
Regulation of IL-2 Expression in Activated and Anergic T Lymphocytes	-1	3.162	0	1.342	3	0	0	3.578	3.9
Regulation Of The Epithelial Mesenchymal Transition By Growth Factors Pathway	0	0.816	0	1.807	0.258	0	0	2.858	3.922
Regulation Of The Epithelial Mesenchymal Transition In Development Pathway	0	0	-0.816	0	-1.89	0	0	-1.5	0
Relaxin Signaling	0	0	0	1	-0.707	0	-1.342	0.905	0
Renal Cell Carcinoma Signaling	0	0	0	1	0	0	0	1.414	1.633
Renin-Angiotensin Signaling	0	0	0	1.414	0	0	-1.134	1.5	0
Retinoate Biosynthesis I	1	0	0	0	-0.816	0	2	2.646	2.236
Retinol Biosynthesis	1.342	0	0	-1	-1.633	0	0	1.342	0.707
RHOA Signaling	1	0.816	-1	0.333	0	0	-1.134	-0.333	0
RHOGDI Signaling	-0.447	1.134	0.447	-0.577	1	2.121	0.707	-1.069	-0.302
Ribonucleotide Reductase Signaling Pathway	1.633	0	1.414	0.707	0.707	0	0.5	0.816	2.183
Role of CHK Proteins in Cell Cycle Checkpoint Control	-2	0	0	0	0	0	-1	0	0
Role Of Chondrocytes In Rheumatoid Arthritis Signaling Pathway	2.138	3.13	1.807	3.742	3.051	2.714	2.673	4.158	5.604
Role of Hypercytokinemia/hyperchemokinemia in the Pathogenesis of Influenza	2.333	3.638	2.714	2.449	2.828	4.025	4.379	4.6	5.754
Role of IL-17A in Psoriasis	2	2.236	2.236	0	0	3.162	2.828	3	2
Role of IL-17F in Allergic Inflammatory Airway Diseases	2	2.236	0	0	0	3	2	2.236	1
Role of JAK family kinases in IL-6-type Cytokine Signaling	2	0.905	0	1.342	1.604	0.378	0.302	1.414	4.123
Role of JAK2 in Hormone-like Cytokine Signaling	0	-1.342	0	-0.816	1	0	-1.667	-0.775	2.887
Role of MAPK Signaling in Inhibiting the Pathogenesis of Influenza	1.342	2.53	0.816	1.134	0	2.646	2.646	2.887	1.414
Role of MAPK Signaling in Promoting the Pathogenesis of Influenza	1.342	1.342	0.378	1.414	-1.633	0	0	3.153	0.775
Role of NFAT in Cardiac Hypertrophy	0	-0.378	-0.447	2.333	-1.807	0	-2.333	0.186	1.414
Role of NFAT in Regulation of the Immune Response	-2.887	3.317	0	2.449	1.387	2	0.577	5	5.145
Role Of Osteoblasts In Rheumatoid Arthritis Signaling Pathway	2.065	3.8	2.294	2.982	3.024	2.683	2.524	4.389	4.901
Role Of Osteoclasts In Rheumatoid Arthritis Signaling Pathway	1.941	2.837	-0.756	2.668	-1.3	2.333	1.291	3	4.621
Role of Pattern Recognition Receptors in Recognition of Bacteria and Viruses	0	2.121	0	2.236	1.134	2.236	1.414	3.153	4.747
Role of PI3K/AKT Signaling in the Pathogenesis of Influenza	0	0	0	0	0.378	0	0	1.633	0.707
Role of PKR in Interferon Induction and Antiviral Response	0	1.89	0	3	2.111	2	1.89	0.688	4.747
Role of Tissue Factor in Cancer	1	2.5	1.134	1.789	1.213	0.816	2	4.218	3.273
Role of WNT/GSK-3β Signaling in the Pathogenesis of Influenza	0	0	0	-0.447	-1.633	0	0	-1.265	-2.236
S100 Family Signaling Pathway	-0.469	2.898	-0.14	2.54	0	1.769	1.664	4.217	5.167
Salvage Pathways of Pyrimidine Deoxyribonucleotides	0	0	0	0	0	0	2	0	0
Salvage Pathways of Pyrimidine Ribonucleotides	1.134	-1.342	0	0.707	-0.816	0	2.828	2.887	-0.378
SAPK/JNK Signaling	0	2.236	0	2.828	0	0	0	3.051	1.897
Semaphorin Neuronal Repulsive Signaling Pathway	2	0.378	0	-0.258	-0.577	0	0	-1.414	-1.5
Senescence Pathway	0.632	-0.535	1	2.132	-0.632	2.236	-1.213	1.859	2.837
Serotonin Degradation	1	-0.447	0	-0.816	-1	-0.378	2.121	1.414	1.414
Serotonin Receptor Signaling	2.041	1.372	1.671	2.887	-0.898	1.8	1.061	3.255	3.302
Signaling by Rho Family GTPases	0.707	-0.378	-1.134	1.941	-1.134	-2.333	-1.387	1.279	1.46
Sirtuin Signaling Pathway	0	-1.89	-0.816	-1.667	-0.447	0	-1.134	-2.043	0
SNARE Signaling Pathway	0	-0.333	-0.333	1.265	-1.89	-1.265	-1.414	-0.853	-0.535
Sperm Motility	1.667	1.633	1	2.111	-2	0	0.816	2.183	2.668
Sphingosine-1-phosphate Signaling	0	0	-0.378	0.378	-1	0	-1	0.258	0.943
SPINK1 General Cancer Pathway	0	0	0	2	0	0	-2.449	1.387	1.667
SPINK1 Pancreatic Cancer Pathway	-3	-2.449	-1.414	-1	0	-2.646	-3	-2.887	-3.5
STAT3 Pathway	0	-1.134	-0.447	1.508	0	0	0	1.528	3.207
Stearate Biosynthesis I (Animals)	0	0	0	0	-1.633	0	-1	0.378	0
Superpathway of D-myo-inositol (1,4,5)-trisphosphate Metabolism	0	0	0	-1	0	0	0	0	0
Superpathway of Inositol Phosphate Compounds	0	-1	0	0.535	-0.905	0	-1.414	2.335	0
Superpathway of Melatonin Degradation	0	-0.816	0	1	0	-1.414	1.414	0.378	2.714
Synaptic Long Term Depression	0.707	0	0.302	2.714	-2.646	0.816	1	1.826	0.209
Synaptogenesis Signaling Pathway	0	-1.291	-0.905	1.147	-0.775	-1.265	-0.229	0.866	1.121
Systemic Lupus Erythematosus In B Cell Signaling Pathway	1.897	3.053	1.698	3.674	2.041	3.5	1.528	4.41	4.914
Systemic Lupus Erythematosus In T Cell Signaling Pathway	-2.236	1.886	0.905	0.577	1.706	1.508	-1.414	3.501	3.395
T Cell Exhaustion Signaling Pathway	-0.447	1.886	0	2.53	2.496	0.707	0.816	2.6	3.528
T Cell Receptor Signaling	-3.5	4.025	0	2.333	3.024	1.342	-0.378	5	5.603
TEC Kinase Signaling	0	3.162	0	3	0.905	-1	-0.577	3.4	4.707
Telomerase Signaling	0	2.236	0	2	0.447	0	0	3.051	2.121
TGF-β Signaling	0	-1	0	1.667	-0.447	0	0	0.333	1.633
Th1 Pathway	-3.317	4.025	0	2.333	2.183	2.646	0	5.284	5.376
Th17 Activation Pathway	1.342	2.111	2.646	2.828	2	3.051	1.667	3.838	2.138
Th2 Pathway	-3.317	2.132	0	2.714	0.577	1.134	-0.707	4.217	3
Thrombin Signaling	0	1.342	-1	2.121	-0.378	0	-1.667	1	1.604
Thrombopoietin Signaling	0	0	0	2.449	0.816	0	-0.447	1.941	2.53
Thyroid Cancer Signaling	0	-1	0	1	0.378	0	-0.816	0.775	0.378
Thyroid Hormone Metabolism II (via Conjugation and/or Degradation)	0	0	0	0	0	0	2	0	0.816
TNFR1 Signaling	0	0	0	1	-0.447	0	0	1	1.508
TNFR2 Signaling	0	0	0	0	0.447	0	0	0	1
Toll-like Receptor Signaling	2.449	2.121	2.646	2.236	0	1.342	1.89	2.887	3.9
Transcriptional Regulatory Network in Embryonic Stem Cells	0	-0.378	-1	-0.277	-1.807	0	-1.134	0.756	0.688
TREM1 Signaling	0.378	2.714	2	2.121	2.236	2.646	2.646	4.583	5.657
Triacylglycerol Biosynthesis	0	0	0	-2.236	-1.342	0	0	0.707	0.447
Triacylglycerol Degradation	0	0	0	-1	-1.633	0	0	0	0.816
Tumor Microenvironment Pathway	1.732	2.2	0.258	2.673	0	2.138	0.728	4.003	4.128
Type I Diabetes Mellitus Signaling	0	1.134	0	2.53	0.707	0	1	2.84	4.025
Type II Diabetes Mellitus Signaling	0	0	0	0	0.816	0	0	2.53	2.111
Urate Biosynthesis/Inosine 5'-phosphate Degradation	0	0	0	0	0	0	2	2	0
UVA-Induced MAPK Signaling	0	0	0	2	-0.447	0	-1	1.414	1.89
VDR/RXR Activation	0	2.121	0	-0.816	1.342	1.342	0.707	1.291	1.633
VEGF Family Ligand-Receptor Interactions	2	0	2	2.449	0.707	0	0.707	2.828	2.496
VEGF Signaling	0	0	0	0.816	0.816	-1	-2.449	3.051	1.897
Vitamin-C Transport	2	0	0	2	0	0	0	1.89	1.633
White Adipose Tissue Browning Pathway	0	-1.155	-0.447	0.302	-2.138	0	-1.633	0	-0.5
WNT/β-catenin Signaling	0.816	0	0.378	-0.5	0.775	0.447	0.707	-0.6	-2.324
Wound Healing Signaling Pathway	2.183	2.191	-0.343	2.475	-0.507	3.411	1.877	4.064	3.355
Xenobiotic Metabolism AHR Signaling Pathway	1.414	-0.378	0	0	-1	-0.378	1.414	-0.577	2.84
Xenobiotic Metabolism CAR Signaling Pathway	1.508	-2.111	1.134	0.535	-0.816	-2.138	-0.277	-0.539	3.153
Xenobiotic Metabolism General Signaling Pathway	1.633	0	0	2.309	-2.121	-0.447	0.333	1.213	1.886
Xenobiotic Metabolism PXR Signaling Pathway	1.732	-1.941	1.667	-0.688	-2.121	-1.069	-0.243	0.667	2.982
α-Adrenergic Signaling	0	0	0	1.134	-2	0	-1	2.111	2
γ-linolenate Biosynthesis II (Animals)	0	0	0	0	0	-2	0	-1	0
Gαs Signaling	0	-1.342	-2	-0.707	-1.342	0	-1	0	0.535
Leptin Signaling in Obesity	0	0	0	0	-1	0	-2.236	0	1.414
LPS-stimulated MAPK Signaling	0	0	0	2	0	0	-1	0	2.887
Lymphotoxin β Receptor Signaling	0	0	0	0	0.447	0	0	0	2.333
Neuropathic Pain Signaling In Dorsal Horn Neurons	0	0	-1.633	1.342	-0.378	0	-1.89	0	1.604
RANK Signaling in Osteoclasts	0	0	0	2	0.378	0	-1	0	2.111
Small Cell Lung Cancer Signaling	0	0	0	0	0.447	0	0	0	1.134
TWEAK Signaling	0	0	0	0	-2	0	0	0	0

## Sheet: C. Select pathways z_scores
Psoriasis-associated select IPA pathways: z_scores
Canonical Pathways	IMQ C57.Bl/6 female NA9168 (GSE86315)	C57.Bl/6 IL-23 induced NA20193 (GSE50400)	IMQ C57.Bl/6 male NA9169 (GSE86315)	K5.Stat3C NA18274 (GSE27628)	K14.AREG NA18278 (GSE27628)	Psoriais NA8457 (GSE54456)	Psoriasis NA15317 (GSE13355)	Psoriasis: this study (GSE235951)	K14/Gpx4: this study (GSE235951)
Eicosanoid Signaling	1.633	1.342	1.134	1.342	0	0	2	2.333	1.897
IL-10 Signaling	1	-0.894	-1.604	-1.069	-0.688	-2.333	0.577	-1.406	-2.48
IL-17 Signaling	3.051	3.273	3.5	3.317	2.065	4.146	1.698	4.542	5.096
IL-23 Signaling Pathway	2	1.342	2.449	0	0	1.89	-1.134	2.5	1.414
IL-6 Signaling	1.89	0.577	1.508	2.333	0.277	1.89	0.577	2.746	4.082
IL-8 Signaling	0	2.333	1.633	3.207	1.387	2	0.905	4.768	4.642
Interferon Signaling	0	2	0	2	2.449	2.236	2.646	2.887	3.873
LXR/RXR Activation	-1.941	-1.886	-2.138	-2	-2.121	-1.604	-1.213	-1.8	-3.024
Neutrophil Extracellular Trap Signaling Pathway	1.604	3.888	2.921	1.347	3.667	2.5	2.449	4.801	3.881
p38 MAPK Signaling	3.162	1.941	3.051	2.714	-0.632	1.89	2.324	3.266	2.858
Phagosome Formation	-0.493	3.048	0.333	3.713	-1.286	0.707	0.845	6.248	7.062
PPAR Signaling	-2.121	-1.897	-1.265	-3	-2.646	-1.342	-1.265	-2.837	-4.146
Role of IL-17A in Psoriasis	2	2.236	2.236	0	0	3.162	2.828	3	2
S100 Family Signaling Pathway	-0.469	2.898	-0.14	2.54	0	1.769	1.664	4.217	5.167
Th1 Pathway	-3.317	4.025	0	2.333	2.183	2.646	0	5.284	5.376
Th2 Pathway	-3.317	2.132	0	2.714	0.577	1.134	-0.707	4.217	3
Toll-like Receptor Signaling	2.449	2.121	2.646	2.236	0	1.342	1.89	2.887	3.9
TREM1 Signaling	0.378	2.714	2	2.121	2.236	2.646	2.646	4.583	5.657
VEGF Signaling	0	0	0	0.816	0.816	-1	-2.449	3.051	1.897

## Sheet: D. Pearson correlation matrix
Pearson correlation coefficients: based on z_scores of 19 selected psoriasis-associated IPA pathways
	IMQ C57.Bl/6 female NA9168 (GSE86315)	C57.Bl/6 IL-23 induced NA20193 (GSE50400)	IMQ C57.Bl/6 male NA9169 (GSE86315)	K5.Stat3C NA18274 (GSE27628)	K14.AREG NA18278 (GSE27628)	Psoriais NA8457 (GSE54456)	Psoriasis NA15317 (GSE13355)	Psoriasis: this study (GSE235951)	K14/Gpx4: this study (GSE235951)
IMQ C57.Bl/6 female NA9168 (GSE86315)	1	0.16	0.74	0.19	0.15	0.34	0.53	0.12	0.17
C57.Bl/6 IL-23 induced NA20193 (GSE50400)		1	0.63	0.81	0.71	0.83	0.58	0.92	0.89
IMQ C57.Bl/6 male NA9169 (GSE86315)			1	0.53	0.49	0.77	0.55	0.58	0.56
K5.Stat3C NA18274 (GSE27628)				1	0.53	0.66	0.44	0.9	0.94
K14.AREG NA18278 (GSE27628)					1	0.67	0.43	0.65	0.62
Psoriais NA8457 (GSE54456)						1	0.6	0.74	0.75
Psoriasis NA15317 (GSE13355)							1	0.4	0.49
Psoriasis: this study (GSE235951)								1	0.96
K14/Gpx4: this study (GSE235951)									1
