# Supplementary material for: Ferroptosis of select skin epithelial cells initiates and maintains chronic systemic immune-mediated psoriatic disease
Source: J Clin Invest. 2024 Nov 21;135(2):e183219. doi: 10.1172/JCI183219 (PMC11735110; doi:10.1172/JCI183219)
Supplement: Supplemental table 10 [file jci-135-183219-s077.xlsx]

## Sheet: A. Psoriasis shared DEGs
	Gene	Psoriasis: this study (GSE235951)	Psoriasis (GSE54456)		Gene	Psoriasis: this study (GSE235951)	Psoriasis (GSE121212)		Gene	Psoriasis: this study (GSE235951)	Psoriasis (GSE67785)		Gene	Psoriasis: this study (GSE235951)	Psoriasis (GSE14905)		Gene	Psoriasis: this study (GSE235951)	Psoriasis (GSE153007)		Gene	Psoriasis: this study (GSE235951)	K14/Gpx4 (GSE235951)		Gene	Psoriasis: this study (GSE235951)	IMQ (C57Bl/6 male) (GSE 86315)		Gene	Psoriasis: this study (GSE235951)	IMQ (C57Bl/6 female) (GSE 86315)		Gene	Psoriasis: this study (GSE235951)	K14-AREG (tail) (GSE27628)		Gene	Psoriasis: this study (GSE235951)	K14-AREG (ear) (GSE27628)		Gene	Psoriasis: this study (GSE235951)	IMQ (C57Bl/6) (GSE27628)		Gene	Psoriasis: this study (GSE235951)	K5-Stat3C (GSE27628)		Gene
		log2FC	log2FC			log2FC	log2FC			log2FC	log2FC			log2FC	log2FC			log2FC	log2FC			log2FC	log2FC			log2FC	log2FC			log2FC	log2FC			log2FC	log2FC			log2FC	log2FC			log2FC	log2FC			log2FC	log2FC
	DGAT2L6	-8.53	-2.95256		DGAT2L6	-8.53	-3.1205		DGAT2L6	-8.53	-2.76598		WIF1	-6.19	-2.81967		SOHLH1	-8.73	-4.0268		DGAT2L6	-8.53	2.62		LBP	6.69	-0.692159		LBP	6.69	-1.13376		KRT25	-6.55	-2.10098		WIF1	-6.19	-2.28096		UGT3A2	-7.47	-1.22033		SOST	5.14	0.887525		LBP
	UGT3A2	-7.47	-4.53544		UGT3A2	-7.47	-5.6146		UGT3A2	-7.47	-4.35256		CXCL8	5.66	3.74416		UGT3A2	-7.47	-0.782409		NOS2	5.15	2.60999		KRT25	-6.55	-3.12405		KRT25	-6.55	-1.61202		WIF1	-6.19	-2.63691		G0S2	4.93	-2.14078		NOS2	5.15	0.831877		CXCL1	4.22	2.0321		KRT25
	LBP	6.69	2.40441		WIF1	-6.19	-4.11103		WIF1	-6.19	-2.38962		TNIP3	5.43	1.80735		KRT25	-6.55	-1.41684		IL19	4.98	5.96		WNT2	-5.48	-2.28036		WNT2	-5.48	-3.29222		NEUROD2	-5.57	0.31034		CYP2W1	-4.91	-0.956057		IL36A	4.59	2.53107		KYNU	3.98	0.321928		WIF1
	KRT25	-6.55	-1.33062		CXCL8	5.66	3.52509		CXCL8	5.66	5.07337		IL17F	5.28	0.356144		FRMD1	-6.54	0.31034		AWAT2	-4.91	1.73001		IL17F	5.28	5.76356		IL17F	5.28	4.04271		CYP2W1	-4.91	-0.948601		CXCL1	4.22	3.00899		VNN1	4.34	-1.73118		GJB2	3.88	0.575312		G0S2
	WIF1	-6.19	-3.06169		WNT2	-5.48	-5.44559		NEUROD2	-5.57	-3.69181		NOS2	5.15	0.594549		WIF1	-6.19	-2.46989		SERPINB4	4.68	3.25001		IL19	4.98	5.04729		BMP3	-5.22	-1.81053		DEFB4A	4.77	-0.918386		AQP7	-3.88	-0.400538		KLK6	4.33	3.3505		TMPRSS11A	3.76	4.07039		CYP2W1
	NEUROD2	-5.57	-3.76256		TNIP3	5.43	3.61302		WNT2	-5.48	-3.28253		SOST	5.14	0.807355		CXCL8	5.66	6.79312		TMPRSS11D	4.64	4.43		G0S2	4.93	-1.16086		IL19	4.98	3.34125		IL36A	4.59	1.33342		WFDC3	-3.66	-0.815575		KRT6B	4.27	7.22689		CXCL11	3.64	1.11103		DEFB4A
	WNT2	-5.48	-3.01219		BMP3	-5.22	-3.03101		TNIP3	5.43	5.09705		RHCG	5.05	3.71149		NEUROD2	-5.57	-1.94486		IL36A	4.59	3.29		AWAT2	-4.91	-1.58487		AWAT2	-4.91	-2.48604		VNN1	4.34	-1.52607		CXCL11	3.64	1.72247		CXCL1	4.22	0.713696		ADAMDEC1	3.58	1.23879		IL36A
	TNIP3	5.43	6.98488		NOS2	5.15	3.9128		BMP3	-5.22	-1.55193		IL19	4.98	1.5656		WNT2	-5.48	-0.765535		IL12B	4.52	4.21		CYP2W1	-4.91	-4.12583		CYP2W1	-4.91	-3.35224		KLK6	4.33	2		KANK4	-3.51	-1.15704		SPP1	4.19	1.852		CACNA1H	-3.58	1.07039		KLK6
	BMP3	-5.22	-1.82615		SOST	5.14	3.10603		NOS2	5.15	4.09627		CASP5	4.9	0.485427		TNIP3	5.43	5.61176		VNN1	4.34	-1.75001		SERPINB4	4.68	3.80361		SERPINB4	4.68	3.88908		CXCL1	4.22	4.49185		RGS1	3.5	3.01792		WFDC2	-4.14	1.10434		CD274	3.56001	0.815575		KRT6B
	NOS2	5.15	5.40646		RHCG	5.05	3.91596		SOST	5.14	2.9431		MSMB	-4.82	-2.13093		IL17F	5.28	0.565597		KLK6	4.33	3.45		TMPRSS11D	4.64	4.31282		TMPRSS11D	4.64	8.08397		CHAC1	4.16	-1.40054		GZMB	3.44	1.89918		PI15	4.01	2.02503		MME	3.46	-1.37295		CXCL1
	SOST	5.14	3.28945		IL19	4.98	4.32486		RHCG	5.05	4.29175		DEFB4A	4.77	5.66676		NOS2	5.15	4.93546		KRT6B	4.27	5.35		IL36A	4.59	4.42466		IL36A	4.59	5.45832		WFDC2	-4.14	1.60881		CD80	3.43	0.389567		GJB2	3.88	3.49825		GZMB	3.44	2.15381		SPP1
	RHCG	5.05	5.18401		G0S2	4.93	1.4768		IL19	4.98	4.61396		SERPINB4	4.68	6.91169		SOST	5.14	3.6893		CXCL1	4.22	2.51999		VNN1	4.34	1.85435		KLK6	4.33	4.31019		OLR1	4.13	0.910733		IL7R	3.38999	2.17632		IL31RA	-3.79	-2.09424		KRT6A	3.44	0.978196		WFDC2
	G0S2	4.93	-0.658646		AWAT2	-4.91	-3.31478		AWAT2	-4.91	-2.70554		MUC4	4.67	0.613532		RHCG	5.05	5.1127		SPP1	4.19	1.41002		KLK6	4.33	3.68279		KRT6B	4.27	7.28098		BEST2	-4.07	-0.823749		CXCL13	3.33	4.90689		KRT71	-3.79	2.36457		IL7R	3.38999	1.58015		OLR1
	CYP2W1	-4.91	-4.68877		CYP2W1	-4.91	-3.82062		CYP2W1	-4.91	-4.30466		TMPRSS11D	4.64	3.17951		IL19	4.98	2.19535		CHAC1	4.16	-1.72002		KRT6B	4.27	6.20983		CXCL1	4.22	3.33443		HRNR	4.06	-1.15704		SELE	3.31999	1.75702		TMPRSS11A	3.76	6.01346		CXCL13	3.33	-1.61353		HRNR
	CASP5	4.9	5.15741		CASP5	4.9	3.31801		CASP5	4.9	4.2547		IL36A	4.59	1.19535		G0S2	4.93	-0.83996		HRNR	4.06	1.66998		CXCL1	4.22	3.21666		ELFN2	-4.19	-3.77758		PI15	4.01	2.81558		CD2	3.26	2.21723		WFDC3	-3.66	-2.66221		KRT77	-3.28001	-6.20945		KYNU
	MSMB	-4.82	-3.56097		MSMB	-4.82	-2.89249		MSMB	-4.82	-3.02105		TOX3	-4.45	-0.790772		CYP2W1	-4.91	-1.1635		ZBP1	3.97	3.51		HRNR	4.06	1.74945		HRNR	4.06	2.6067		ZBP1	3.97	1.31034		SRGN	3.26	1.82782		IL17A	3.62	1.1375		SRGN	3.26	1.16993		ZBP1
	FPR2	4.65	3.01587		DEFB4A	4.77	3.51285		DEFB4A	4.77	6.84867		TCN1	4.43	5.47573		CASP5	4.9	1.29866		GJB2	3.88	-1.51		IL22	4.06	7.7188		IL22	4.06	7.20372		SPRR3	3.94	0.815575		NLRC3	3.22	0.910733		KRT24	3.61	-2.82782		TLR8	3.23999	-0.411426		AQP7
	TMPRSS11D	4.64	7.51479		SERPINB4	4.68	3.67509		SERPINB4	4.68	6.91256		VNN1	4.34	2.44361		MSMB	-4.82	-2.20789		OASL	3.88	2.46001		PI15	4.01	2.48558		PI15	4.01	1.68248		GJB2	3.88	1.4957		EDN2	-3.15001	-0.9855		CCL3	3.59	3.1375		FAM3D	3.12999	1.46989		OASL
	IL36A	4.59	10.6738		MUC4	4.67	3.29288		MUC4	4.67	3.27277		KLK6	4.33	3.60881		DEFB4A	4.77	9.43525		IL31RA	-3.79	1.37		ZBP1	3.97	-1.01749		KYNU	3.98	-1.73552		KRT71	-3.79	-2.36177		CXCL9	3.13999	2.93546		RND1	3.51	2.30451		S100A8	3.11	3.08406		KRT71
	IL12B	4.52	4.85645		TMPRSS11D	4.64	4.28136		FPR2	4.65	2.50294		KRT6B	4.27	2.11437		IL21	4.73	0.475085		TMPRSS11A	3.76	2.45001		GJB2	3.88	6.44476		ZBP1	3.97	-1.87232		TMPRSS11A	3.76	2.94673		CXCL10	3.11	1.76553		KRT6A	3.44	4.32193		CSF3R	3.02	1.18903		TMPRSS11A
	TOX3	-4.45	-1.64131		IL36A	4.59	3.56638		TMPRSS11D	4.64	6.47788		CXCL1	4.22	2.04963		SERPINB4	4.68	7.93723		HEPHL1	3.72	-1.32998		S100A7A	3.84	5.52524		AQP7	-3.88	-1.41776		WFDC3	-3.66	-1.0635		ENHO	-3.11	-0.9855		KRT16	3.38	3.25701		FCGR1A	3.00999	1.1375		TNNT3
	TCN1	4.43	7.66877		IL12B	4.52	3.40631		IL36A	4.59	5.64455		S100A12	4.18	5.53916		MUC4	4.67	2.9542		SERPINB3	3.71	3.62		IL31RA	-3.79	-1.13599		GJB2	3.88	7.05448		DKK4	3.64999	0.485427		CD36	3.04	-0.475085		PRKCQ	3.38	0.887525		GPR183	2.98001	0.757023		WFDC3
	VNN1	4.34	2.62527		TCN1	4.43	3.6086		TOX3	-4.45	-1.0207		CHAC1	4.16	1.50589		FPR2	4.65	0.584963		KRT24	3.61	1.59		KRT71	-3.79	-2.7857		OASL	3.88	-1.90651		CXCL11	3.64	1.11103		GPC3	-3.04	-1.74416		FXYD6	-3.28001	-1.26303		LCE3B	2.97001	3.6893		CXCL11
	KLK6	4.33	3.19588		VNN1	4.34	3.05612		TCN1	4.43	5.82381		SPINK1	-4.15	-0.411426		TMPRSS11D	4.64	5.77083		CCL3	3.59	3.77		TMPRSS11A	3.76	6.04247		S100A7A	3.84	4.46493		ATP12A	3.63	-3.15381		FZD2	2.95	-1.63691		S100A9	3.28001	3.88753		PLA2G4D	2.94	3.9542		ATP12A
	KRT6B	4.27	3.08057		KLK6	4.33	2.8374		VNN1	4.34	2.23551		WFDC2	-4.14	-0.536053		IL36A	4.59	3.47249		CD274	3.56001	2.17999		TNNT3	-3.73	-1.10037		SHISA9	-3.8	-5.75376		IL20	3.62	0.713696		PLEK	2.94	1.66903		SRGN	3.26	0.389567		CXCR4	2.86001	0.722466		IL17A
	CXCL1	4.22	6.22478		LCE3C	4.3	3.78274		KLK6	4.33	3.16137		PI3	4.08	5.76288		IL12B	4.52	0.85599		KANK4	-3.51	-1.37		HEPHL1	3.72	1.34062		IL31RA	-3.79	-1.92482		KRT24	3.61	-7.64386		FASLG	2.92001	0.516015		ALDH1A3	3.23999	2.54102		SASH3	2.86001	0.659925		KRT24
	ELFN2	-4.19	-1.68109		KRT6B	4.27	3.23502		LCE3C	4.3	5.51163		BEST2	-4.07	-0.526069		TOX3	-4.45	0.516015		NPTX1	-3.5	-2.02998		SERPINB3	3.71	4.03116		TMPRSS11A	3.76	5.29863		CD274	3.56001	0.545968		CXCR4	2.86001	2.24489		MMP9	3.23999	-1.13093		IL34	-2.76001	-0.704872		CCL3
	SPP1	4.19	1.46639		CXCL1	4.22	4.07164		KRT6B	4.27	2.41351		CLDN17	4.02	0.604071		TCN1	4.43	7.82972		RGS1	3.5	2.82999		WFDC3	-3.66	-1.96543		SERPINB3	3.71	5.7293		DMBX1	3.51	0.378512		C1QB	2.84	2.17313		CYP1A1	-3.23	-1.66903		PGLYRP2	2.68999	0.704872		CACNA1H
	KRT6C	4.18	6.75697		SPP1	4.19	1.40621		CXCL1	4.22	4.21503		PI15	4.01	2.01078		VNN1	4.34	4.06178		SLC6A14	3.47999	1.62999		ATP12A	3.63	2.32271		WFDC3	-3.66	-1.6371		KANK4	-3.51	-1.02148		PHYHIP	-2.82999	-1.48543		ATP2B2	-3.19	-1.77821		SLAMF1	2.68999	0.555816		CD274
	S100A12	4.18	8.03765		KRT6C	4.18	4.29075		ELFN2	-4.19	-1.26195		KYNU	3.98	4.67807		KLK6	4.33	2.62994		CLDN8	-3.44	-1.30001		IL17A	3.62	6.81237		ATP12A	3.63	1.756		RGS1	3.5	4.07895		JCHAIN	2.82	3.79701		FAM3D	3.12999	4.12928		B3GALT5	-2.67	0.432959		CAMP
	CHAC1	4.16	4.74937		S100A12	4.18	3.73731		SPP1	4.19	1.02878		ZBP1	3.97	0.526069		LCE3C	4.3	2.4957		GZMB	3.44	4.79		IL20	3.62	2.75345		IL17A	3.62	6.46672		SLC6A14	3.47999	2.05658		OSM	2.82	0.669027		S100A8	3.11	5.83794		CD48	2.63001	0.62293		DMBX1
	WFDC2	-4.14	-1.44255		CHAC1	4.16	3.61498		KRT6C	4.18	5.2043		CDH12	-3.96	-0.575312		KRT6B	4.27	2.97453		KRT6A	3.44	2.30001		CCL3	3.59	1.85328		CCL3	3.59	3.21911		CLDN8	-3.44	-3.10434		SNX10	2.80999	0.879706		SAA1	3.11	4.7761		IRF8	2.63001	1.26303		KANK4
	BEST2	-4.07	-2.81408		PI3	4.08	3.74057		S100A12	4.18	4.64836		SPRR3	3.94	3.04963		CXCL1	4.22	6.02901		CD80	3.43	1.55001		CD274	3.56001	1.15049		KANK4	-3.51	-1.82412		GZMB	3.44	1.76977		CCL5	2.79	1.37851		SPRR2A	3.1	2.31904		GLI2	-2.58	-0.613532		RND1
	HRNR	4.06	4.92036		BEST2	-4.07	-2.59209		CHAC1	4.16	3.82692		GJB2	3.88	3.08066		ELFN2	-4.19	0.526069		IL7R	3.38999	2.68001		MMP1	3.56001	5.49929		RND1	3.51	1.73018		KRT6A	3.44	1.31615		CCR7	2.77	1.15056		GPC3	-3.04	-1.28688		PTPRC	2.56001	0.678072		NPTX1
	PI15	4.01	1.89976		HRNR	4.06	3.0145		WFDC2	-4.14	-1.42218		OASL	3.88	2.6017		SPP1	4.19	0.641546		KRT16	3.38	4.72		KANK4	-3.51	-1.53993		NPTX1	-3.5	-2.00486		CD80	3.43	0.669027		UPP1	2.76001	1.60881		BTC	-3	-2.79494		HERC6	2.51999	0.475085		RGS1
	KYNU	3.98	4.50871		CLDN17	4.02	3.41899		PI3	4.08	6.64354		S100A7A	3.84	6.4363		KRT6C	4.18	5.01346		RSAD2	3.36	3.42		RND1	3.51	1.8425		CLDN8	-3.44	-2.31467		IL7R	3.38999	3.57289		ITK	2.71999	1.64155		SERPINB11	3	3.05485		BCL2A1	2.51	2.41954		CSF2
	ZBP1	3.97	2.2426		PI15	4.01	1.37412		BEST2	-4.07	-2.56128		IL31RA	-3.79	-0.594549		S100A12	4.18	5.86542		CXCL13	3.33	3.25001		CSF2	3.47999	4.67315		GZMB	3.44	1.53401		KRT16	3.38	2.85		B3GALT5	-2.67	0.613532		GPR183	2.98001	1		SLAMF6	2.48001	0.575312		SLC6A14
	CDH12	-3.96	-2.1553		DEFB4B	4	3.52188		HRNR	4.06	3.9669		KRT71	-3.79	-1.04264		CHAC1	4.16	1.18269		KRT77	-3.28001	-2.24001		SLC6A14	3.47999	1.27614		KRT6A	3.44	5.1265		GSTA3	-3.36	-2.84197		CD6	2.67	1.38957		LCE3B	2.97001	5.57289		KLK13	2.42	2.81147		MME
	AQP7	-3.88	-1.42718		KYNU	3.98	3.92121		CLDN17	4.02	2.86114		SERPINB3	3.71	5.53294		SPINK1	-4.15	-1.80735		S100A9	3.28001	4.64		CLDN8	-3.44	-1.73188		IL7R	3.38999	-1.3352		CXCL3	3.31001	5.66107		IRF8	2.63001	1.65076		PLA2G4D	2.94	6.12309		EGFL6	2.39999	-1.12433		CLDN8
	GJB2	3.88	4.3349		ZBP1	3.97	2.90985		PI15	4.01	1.70779		ERBB4	-3.66	-0.367371		WFDC2	-4.14	-1.42761		CD2	3.26	1.69001		GZMB	3.44	2.29034		KRT16	3.38	6.01451		KRT77	-3.28001	-1.54102		LCN2	2.63001	3.18903		PLEK	2.94	0.782409		ATP1A2	-2.38001	-1.41684		GZMB
	OASL	3.88	4.53113		CDH12	-3.96	-4.00659		DEFB4B	4	3.56195		WFDC3	-3.66	-0.782409		PI3	4.08	7.12205		SRGN	3.26	0.980025		KRT6A	3.44	4.37246		RSAD2	3.36	-1.51319		CD2	3.26	2.75275		SELL	2.60999	0.992768		GJB6	2.92001	4.86295		ZBTB16	-2.38001	-2.24793		KRT6A
	SLC26A5	-3.83	-2.10906		SPRR3	3.94	3.90973		KYNU	3.98	4.14624		CXCL11	3.64	1.23266		BEST2	-4.07	-0.389567		TLR8	3.23999	1.72002		KRT16	3.38	5.25255		CXCL13	3.33	2.24227		CXCR6	3.26	2.77821		PTPRC	2.56001	1.41143		CCL4	2.90001	2.41684		CD24	2.26999	1.5008		CD80
	SHISA9	-3.8	-2.2176		SPRR2F	3.92	3.65874		ZBP1	3.97	2.31522		ATP12A	3.63	3.25096		CLDN17	4.02	2.9542		CXCL2	3.23	5.52		CXCL13	3.33	2.86544		CXCL3	3.31001	4.8605		SRGN	3.26	2.80735		RHOH	2.53	0.678072		RAB3B	-2.90001	-2.47508		SLC2A4	-2.26999	-0.687061		DSCAM
	IL31RA	-3.79	-1.24196		GJB2	3.88	3.80738		CDH12	-3.96	-2.22222		SERPINA1	3.63	1.70487		KYNU	3.98	4.51096		CYP1A1	-3.23	1.51999		CXCL3	3.31001	5.40797		FXYD6	-3.28001	-1.08508		MMP9	3.23999	5.03562		FYB1	2.51999	1.81147		PLAT	2.87001	0.941106		CA3	-2.26	-0.823749		IL7R
	KRT71	-3.79	-1.39726		OASL	3.88	3.23741		SPRR3	3.94	3.56041		IL17A	3.62	0.992768		ZBP1	3.97	1.83592		CLEC4E	3.22	4.53		FXYD6	-3.28001	-1.20508		KRT77	-3.28001	-3.34107		TLR8	3.23999	0.687061		HERC6	2.51999	0.555816		TPPP	-2.87001	-3.16672		CD14	2.19001	1.62293		KRT16
	TMPRSS11A	3.76	6.94707		S100A7A	3.84	3.6574		SPRR2F	3.92	7.33148		IL20	3.62	1.03562		CDH12	-3.96	-1.1635		NLRC3	3.22	1.05998		KRT77	-3.28001	-3.36171		S100A9	3.28001	8.82494		CYP1A1	-3.23	-3.76553		GABRA4	2.49001	-0.807355		CYBB	2.82999	0.933573		SPRR2D	2.17999	4.848		PRKCQ
	IL26	3.75	4.31237		SLC26A5	-3.83	-2.12476		AQP7	-3.88	-1.83653		KRT24	3.61	0.356144		ANKRD20A5P	-3.94	-0.505891		MT4	-3.17001	-1.01999		S100A9	3.28001	7.19319		GPR17	-3.27001	-4.00682		NLRC3	3.22	1.08406		SLAMF6	2.48001	1.29866		PHYHIP	-2.82999	-1.38405		CD53	2.13999	1.03562		TEX35
	TNNT3	-3.73	-2.27441		IL31RA	-3.79	-1.57817		GJB2	3.88	3.80892		CCL3	3.59	1.09761		SPRR3	3.94	2.62059		KRT75	3.16	-2.04002		CXCL2	3.23	3.9813		LRRC55	3.27001	-2.82046		MT4	-3.17001	-3.83794		SAMSN1	2.45001	1.73985		IL34	-2.76001	-2.46989		TNFRSF21	2.13999	0.807355		GSTA3
	HEPHL1	3.72	6.09712		TMPRSS11A	3.76	3.53979		OASL	3.88	3.71579		ADAMDEC1	3.58	3.11103		AQP7	-3.88	-0.367371		EDN2	-3.15001	-1.76998		CLEC4E	3.22	2.83013		CD2	3.26	-1.91774		GPR15	3.16	0.978196		EGFL6	2.39999	-2.0321		LYPD1	2.76001	-1.07039		PRF1	2.11999	-0.970854		RSAD2
	SERPINB3	3.71	6.47364		TNNT3	-3.73	-2.94045		S100A7A	3.84	7.71489		CACNA1H	-3.58	-0.516015		GJB2	3.88	4.7866		CXCL9	3.13999	4.23		DHRS9	3.21	2.70781		CXCR6	3.26	-1.45691		KRT75	3.16	-2.23266		ICOS	2.39001	2.37295		ACP7	2.74	1.35614		ABCD2	2.07001	-0.333424		CXCL13
	ERBB4	-3.66	-1.91949		HEPHL1	3.72	4.08422		SHISA9	-3.8	-2.28617		CCL18	3.56001	2.12102		OASL	3.88	5.1375		TREM1	3.13999	2.84		KRT17	3.19	0.925012		CXCL2	3.23	4.10819		EDN2	-3.15001	-1.19535		ATP1B1	2.38001	-0.831877		ITK	2.71999	-1.85997		PITX1	2.07001	2.63691		SELE
	WFDC3	-3.66	-2.56032		SERPINB3	3.71	3.86069		IL31RA	-3.79	-1.30964		CD274	3.56001	2.80116		S100A7A	3.84	10.4157		TDO2	3.12	2.11		MT4	-3.17001	-3.77877		CLEC4E	3.22	3.5414		CXCL9	3.13999	3.13093		CD8A	2.38001	0.545968		GZMA	2.68999	1.09761		EVI2A	2.05001	0.659925		CXCL3
	DKK4	3.64999	3.08573		ERBB4	-3.66	-4.57986		TMPRSS11A	3.76	4.50246		MMP1	3.56001	1.79909		KRT71	-3.79	-1.19535		CXCL10	3.11	3.04		TREM1	3.13999	5.67889		DHRS9	3.21	2.29096		S100A8	3.11	3.63227		ST8SIA4	2.38001	0.941106		CRIP1	-2.68001	-0.823749		TOGARAM2	-2.04002	0.275007		CCRL2
	CXCL11	3.64	2.57226		WFDC3	-3.66	-2.95563		TNNT3	-3.73	-2.77459		CAMP	3.51999	0.321928		IL26	3.75	1.46467		S100A8	3.11	3.56001		FAM3D	3.12999	5.56811		RGS18	3.2	-1.12068		SPRR2A	3.1	1.99277		ADAMTSL3	-2.34999	-1.02857		IL4I1	2.68001	1.31615		ARG2	2.02998	-1.68257		HRH2
	ATP12A	3.63	3.93518		CXCL11	3.64	1.99208		HEPHL1	3.72	4.87045		KANK4	-3.51	-0.505891		TNNT3	-3.73	-1.16993		SAA1	3.11	6.27		S100A8	3.11	7.6671		KRT17	3.19	1.29813		TNFRSF9	3.05	1.5008		PDCD1	2.34999	0.722466		LCN2	2.63001	4.32193		CDHR1	-1.99001	3.03914		KRT77
	SERPINA1	3.63	2.12981		ATP12A	3.63	3.58366		SERPINB3	3.71	5.83436		RND1	3.51	0.632268		SERPINB3	3.71	8.56339		GPR174	3.1	2.07001		SAA1	3.11	5.67179		PRR9	3.19	3.34589		CD36	3.04	-5.33628		XDH	2.33001	1.16993		PRSS27	2.62	3.21412		ARG1	1.97001	1.14405		S100A9
	IL17A	3.62	7.29087		SERPINA1	3.63	2.49725		ERBB4	-3.66	-1.90246		NPTX1	-3.5	-0.321928		ERBB4	-3.66	-1.24489		SPRR2A	3.1	5.42		FPR1	3.06999	6.13948		MT4	-3.17001	-2.47041		CSF3R	3.02	2.02857		JAK3	2.30001	0.641546		GPX3	2.60001	-1.29278		AKR1B15	1.95999	1.93734		CD2
	IL20	3.62	5.36752		IL17A	3.62	3.25828		WFDC3	-3.66	-1.85507		RGS1	3.5	3.12433		WFDC3	-3.66	-1.02857		MMP12	3.07999	1.99001		GPC3	-3.04	-2.14186		CXCL9	3.13999	-1.47327		CD177	3.00999	0.970854		FREM2	-2.28001	-1.61353		LIPG	2.59	0.815575		SCARA5	-1.94002	-1.13093		CXCR6
	CCL3	3.59	3.49518		IL20	3.62	4.02898		CXCL11	3.64	1.63292		SLC6A14	3.47999	3.48543		DKK4	3.64999	2.58496		LYZ	3.06	1.18002		CMPK2	3.02	-1.04201		TREM1	3.13999	6.12732		CD28	3.00999	1.7137		LTB	2.28001	1.54597		NKG7	2.59	-2.17951		AIF1	1.93002	1.64616		SRGN
	ADAMDEC1	3.58	4.24651		CCL3	3.59	2.22759		ATP12A	3.63	3.41946		CLDN8	-3.44	-2.19849		CXCL11	3.64	2.90497		TNFRSF9	3.05	2.80999		CSF3R	3.02	1.49825		FAM3D	3.12999	8.45265		BTC	-3	-2.53854		GPR65	2.26	1.87184		MYCN	2.54	-0.978196		ADGRB1	-1.91999	0.356144		MMP9
	CACNA1H	-3.58	-1.91342		ADAMDEC1	3.58	3.16951		SERPINA1	3.63	2.01838		GZMB	3.44	2.34767		ATP12A	3.63	4		GPC3	-3.04	-1.23002		ADGRF1	3.00999	6.80108		CXCL10	3.11	-1.27929		GPR183	2.98001	2.04264		C1QA	2.21001	1.31034		HERC6	2.51999	-1.65992		SLC26A4	1.89999	0.650765		CXCL2
	CCL18	3.56001	2.84227		CACNA1H	-3.58	-5.1235		IL17A	3.62	3.47876		KRT6A	3.44	2.81352		SERPINA1	3.63	0.321928		CMPK2	3.02	2.09001		CD28	3.00999	-1.54042		S100A8	3.11	9.52478		LCE3B	2.97001	2.72247		RORC	-2.17999	-0.411426		ADRB2	-2.51	-0.739848		LAPTM5	1.86001	1.15056		CYP1A1
	CD274	3.56001	3.35108		CCL18	3.56001	1.24641		IL20	3.62	3.31336		CD80	3.43	0.584963		IL17A	3.62	0.83996		CSF3R	3.02	1.7		BTC	-3	-1.71008		SAA1	3.11	8.81222		FZD2	2.95	-1.40054		CH25H	2.15001	1.04264		BCL2A1	2.51	1.07724		GK	1.85	1.11103		CLEC4E
	MMP1	3.56001	3.67906		CD274	3.56001	3.11368		KRT24	3.61	3.53192		IL7R	3.38999	2.48285		IL20	3.62	5.29646		CD28	3.00999	1.76998		GPR183	2.98001	-1.23707		MMP12	3.07999	-1.17332		PLA2G4D	2.94	3.05832		IKZF1	2.13001	1.16993		ADAMTS4	2.46001	1.54102		HSD17B2	1.85	-1.61824		NLRC3
	CAMP	3.51999	2.56618		MMP1	3.56001	3.12923		CCL3	3.59	2.57478		KRT16	3.38	3.89724		KRT24	3.61	1.77821		FCGR1A	3.00999	2.15001		LCE3B	2.97001	7.99518		FPR1	3.06999	4.47785		PLEK	2.94	2.64847		ITGB2	2.13001	1.42761		CD96	2.46001	-2.98914		SLC2A3	1.83001	0.516015		MT4
	DMBX1	3.51	-0.719052		LCE3A	3.51	4.49727		ADAMDEC1	3.58	4.23917		PRKCQ	3.38	1.91456		CCL3	3.59	2.46728		TMEM132C	-2.98999	1.22002		FZD2	2.95	-1.28588		GPC3	-3.04	-2.06819		SLC16A9	2.94	-1.22651		SLC1A2	-2.13001	-0.275007		HMGCS2	-2.44	-1.23266		CAMK2A	-1.80999	0.263034		GPR15
	KANK4	-3.51	-1.86778		RND1	3.51	3.62645		CACNA1H	-3.58	-1.62373		GSTA3	-3.36	-1.07724		ADAMDEC1	3.58	2.74416		CRISP3	2.98001	-3.07999		PLA2G4D	2.94	6.63363		CMPK2	3.02	-1.92793		FASLG	2.92001	0.925999		SPRR1B	2.13001	3.90689		IL21R	2.42999	1.13093		IFI27	1.8	-0.432959		CXCL9
	RND1	3.51	4.38708		NPTX1	-3.5	-3.32255		CCL18	3.56001	1.65988		RSAD2	3.36	2.9486		CACNA1H	-3.58	-1.29866		IFI44L	2.97001	3.53		GJB6	2.92001	5.51138		CSF3R	3.02	1.9651		GJB6	2.92001	2.12433		LCP2	2.11999	1.58976		KLK13	2.42	4.66676		LRRC20	1.8	-1		TREM1
	RGS1	3.5	3.29622		RGS1	3.5	2.22916		CD274	3.56001	2.74767		TRG-AS1	3.36	0.83996		CCL18	3.56001	2.17313		LCE3B	2.97001	4.89		HS3ST1	2.92001	1.72094		ADGRF1	3.00999	5.6149		HS3ST1	2.92001	1.32769		CNTNAP2	2.1	-0.485427		DSC2	2.39999	1.47508		VCAM1	1.8	0.773996		FAM3D
	SLC6A14	3.47999	4.3822		SLC6A14	3.47999	3.33968		MMP1	3.56001	3.10439		CXCL13	3.33	2.4489		CD274	3.56001	0.9855		PLA2G4D	2.94	2.40999		RAB3B	-2.90001	-2.0942		CD177	3.00999	2.82191		CD3D	2.88	2.08406		COCH	-2.08001	-1.5008		SCIN	-2.39999	-2.0072		BZW1	1.78002	0.765535		CXCL10
	CLDN8	-3.44	-2.23094		CLDN8	-3.44	-3.33165		KANK4	-3.51	-2.04876		SELE	3.31999	1.39506		MMP1	3.56001	1.9782		PLEK	2.94	1.83001		TPPP	-2.87001	-1.79402		CD28	3.00999	-1.98375		PLAT	2.87001	1.15704		IL18RAP	2.07001	1.33914		CD83	2.39001	-1.17632		HS3ST3A1	1.78002	0.807355		S100A8
	GZMB	3.44	3.88042		GZMB	3.44	2.39484		LCE3A	3.51	6.20983		CXCL3	3.31001	0.31034		CAMP	3.51999	2.97085		SLC16A9	2.94	-1.30999		ATP6V0A4	-2.86001	0.788352		BTC	-3	-1.45975		TPPP	-2.87001	-3.47249		AIM2	2.05001	1.09761		ICOS	2.39001	2.23573		TMPRSS11E	-1.75001	-1.25701		SAA1
	KRT6A	3.44	4.55434		KRT6A	3.44	3.76103		RND1	3.51	3.30865		CCRL2	3.30001	0.378512		KANK4	-3.51	-2.07039		FOXE1	2.93	-2.60999		C3AR1	2.85	0.778209		TMEM132C	-2.98999	-0.934479		CXCR4	2.86001	2.39506		CD69	2.05001	2.21412		ATP1B1	2.38001	0.85599		ME1	1.74002	-1.15704		SPRR2A
	CD80	3.43	3.2154		CD80	3.43	1.87629		NPTX1	-3.5	-3.7939		HRH2	3.30001	0.344828		LCE3A	3.51	6.59842		FASLG	2.92001	3.92		PHYHIP	-2.82999	-0.788519		GPR183	2.98001	-1.96047		IKZF3	2.86001	1.78241		MYO7A	2.05001	0.963474		ZBTB16	-2.38001	-3.71149		TREX2	1.74002	1.19535		MMP12
	ADRA2B	-3.38999	-1.149		IL7R	3.38999	2.05873		RGS1	3.5	2.37746		FXYD6	-3.28001	-0.879706		RND1	3.51	1.07039		GBP5	2.91	2.68001		OSM	2.82	1.80397		LCE3B	2.97001	9.83643		SASH3	2.86001	1.69599		EPGN	2.04002	3.17632		FABP5	2.37	1.66448		CSTA	1.73001	1.36737		FPR1
	IL7R	3.38999	1.86948		KRT16	3.38	3.91876		SLC6A14	3.47999	3.46485		KRT77	-3.28001	-3.06005		NPTX1	-3.5	-1.55582		CD3D	2.88	1.93002		TNNI2	-2.79	-1.16736		FZD2	2.95	-0.895845		CYBB	2.82999	1.63691		BST2	2.00999	1.04264		ADAMTSL3	-2.34999	-0.632268		PIK3CG	1.71	0.555816		PGBD5
	KRT16	3.38	5.39206		PRKCQ	3.38	3.16411		MME	3.46	0.591296		S100A9	3.28001	5.16189		RGS1	3.5	3.71149		ATP6V0A4	-2.86001	1.30001		CD209	2.76001	-2.76239		PLA2G4D	2.94	8.1078		PHYHIP	-2.82999	-2.83592		CPA3	2.00999	1.22033		PDCD1	2.34999	1.65076		GPRIN3	1.7	-2.19849		TNFRSF9
	PRKCQ	3.38	2.8398		GSTA3	-3.36	-2.2412		CLDN8	-3.44	-2.13504		LRRC55	3.27001	0.594549		CSF2	3.47999	1.09085		IKZF3	2.86001	2.33999		CD300E	2.76001	5.19046		GJB6	2.92001	5.97493		JCHAIN	2.82	5.39575		LCK	2.00999	1.65535		MS4A7	2.33001	1.62761		SERPINB7	1.68001	-3.18745		CD36
	GSTA3	-3.36	-2.11563		RSAD2	3.36	2.47503		GZMB	3.44	3.3859		CD2	3.26	2.02148		SLC6A14	3.47999	4.59694		SASH3	2.86001	1.38001		IL34	-2.76001	-0.994435		GBP5	2.91	-1.44906		OSM	2.82	1.09761		CDHR1	-1.99001	2.75916		XDH	2.33001	0.970854		HK2	1.66002	0.757023		GPC3
	TRG-AS1	3.36	1.6927		TRG-AS1	3.36	2.2633		KRT6A	3.44	3.97126		CXCR6	3.26	0.773996		LINC01792	3.45	1.30451		C3AR1	2.85	2.05001		UPP1	2.76001	1.80632		CCL4	2.90001	2.6673		SNX10	2.80999	0.85599		NID2	1.99001	-0.722466		AOAH	2.28001	1.41684		IL10RA	1.66002	1.11103		CD38
	CXCL13	3.33	5.65156		CXCL13	3.33	3.55244		CD80	3.43	2.38849		SRGN	3.26	1.46989		CLDN8	-3.44	-1.75275		C1QB	2.84	1.60999		ISG15	2.75001	-1.6951		RAB3B	-2.90001	-1.92467		CCR7	2.77	1.49057		P2RY10	1.99001	2.59216		CD24	2.26999	2.56316		TNFSF10	1.60999	1.0635		CMPK2
	SELE	3.31999	1.48532		SELE	3.31999	1.54923		ADRA2B	-3.38999	-0.941632		ALDH1A3	3.23999	2.06695		GZMB	3.44	2.88166		SCUBE1	-2.84	-1.29001		ACP7	2.74	2.29063		CD3D	2.88	-1.95907		EPHB2	2.77	2.22033		CTLA4	1.97999	1.82375		ITGAL	2.26999	0.604071		CSF2RB	1.59	1.77821		CSF3R
	CCRL2	3.30001	0.891652		HRH2	3.30001	3.1855		IL7R	3.38999	1.82888		MIR3945HG	3.23999	0.411426		KRT6A	3.44	4.47897		CYBB	2.82999	1.78002		ITK	2.71999	-1.49072		SERPINB9	2.88	-0.929412		UPP1	2.76001	1.46989		PTPN22	1.97001	2.24184		GPR65	2.26	0.948601		CYP4B1	-1.59	-0.31034		CD177
	HRH2	3.30001	3.33195		GAPT	3.29	-0.463936		KRT16	3.38	4.60018		MMP9	3.23999	1.70929		CD80	3.43	0.757023		JCHAIN	2.82	1.68001		GZMA	2.68999	2.46213		PLAT	2.87001	-0.947778		CCR1	2.75001	3.40599		TNFRSF1B	1.97001	1.18903		CD247	2.24999	-1.40599		HAS3	1.59	3.32048		CD28
	GAPT	3.29	0.346645		FXYD6	-3.28001	-1.91716		PRKCQ	3.38	2.82324		TLR8	3.23999	1.08406		ADRA2B	-3.38999	-0.505891		OAS2	2.82	2.51999		CRIP1	-2.68001	-0.949423		TPPP	-2.87001	-1.10239		ITK	2.71999	1.57531		AKR1B15	1.95999	1.15704		C1QTNF7	-2.19001	-0.757023		MPZL2	1.59	1.03562		FCGR1A
	FXYD6	-3.28001	-1.50721		KRT77	-3.28001	-4.93353		GSTA3	-3.36	-2.44252		CXCL2	3.23	2.0036		IL7R	3.38999	2.12102		OSM	2.82	2.13001		TFEC	2.68001	1.30982		ATP6V0A4	-2.86001	0.795185		MEFV	2.71999	1.62293		CD163	1.95999	1.3505		CD14	2.19001	1.28688		FAM43A	1.56998	0.863938		BTC
	KRT77	-3.28001	-3.56577		S100A9	3.28001	4.76475		RSAD2	3.36	2.30787		CYP1A1	-3.23	-0.704872		KRT16	3.38	5.59096		SNX10	2.80999	1.28001		B3GALT5	-2.67	1.90851		JCHAIN	2.82	-2.66127		NR4A3	2.71	2.23573		DIO2	1.95999	1.39506		SPRR2D	2.17999	4.44626		NCKAP1L	1.55998	0.748461		TMEM132C
	S100A9	3.28001	7.43334		LRRC55	3.27001	3.17041		TRG-AS1	3.36	1.55425		CLEC4E	3.22	0.263034		PRKCQ	3.38	2.32769		CCL5	2.79	3.74		SYT8	-2.65999	2.27429		OAS2	2.82	-1.18371		EPSTI1	2.7	0.659925		HIGD1A	1.94998	0.879706		ADAM12	2.15998	1.60881		FGR	1.55001	1.13093		GPR183
	GPR17	-3.27001	-1.15769		CD2	3.26	1.94617		CXCL13	3.33	3.5011		NLRC3	3.22	1.16993		GSTA3	-3.36	-0.757023		IFI44	2.78	4.06		IL36G	2.63001	2.69995		OSM	2.82	2.31979		TFEC	2.68001	2.15704		GJA3	1.93002	-0.695994		PAX9	2.15001	0.713696		CARHSP1	1.53998	1.03562		LCE3B
	LRRC55	3.27001	3.62473		CXCR6	3.26	1.34454		SELE	3.31999	1.66344		DHRS9	3.21	1.82375		RSAD2	3.36	4.77083		CCR7	2.77	3.94		LCN2	2.63001	4.87269		IFI44	2.78	-1.54508		B3GALT5	-2.67	1.11103		TRAF3IP3	1.93002	0.83996		SPRR1B	2.13001	3.10098		TPPP3	-1.53998	-1.22651		CXCL17
	SIGLEC14	3.27001	0.960438		SRGN	3.26	1.01842		CCRL2	3.30001	0.764686		RGS18	3.2	0.613532		TRG-AS1	3.36	0.970854		EPHB2	2.77	0.809991		PRSS27	2.62	3.95773		PAMR1	-2.77	-1.77968		CD6	2.67	1.41143		PTX3	1.89999	-1.12433		PRF1	2.11999	-1.47508		DZIP1L	-1.51999	0.807355		FZD2
	CD2	3.26	1.55685		ALDH1A3	3.23999	2.88088		HRH2	3.30001	2.86965		KRT17	3.19	2.04963		CXCL13	3.33	4.00899		LYPD1	2.76001	-2.21999		HSPB7	-2.59	1.09815		CD209	2.76001	-3.82934		CD48	2.63001	2.28096		SEMA3D	-1.88002	-1.70487		RAC2	2.11999	1.03562		ISM1	-1.51999	-2.15381		PLA2G4D
	CXCR6	3.26	2.85206		MIR3945HG	3.23999	3.21959		FXYD6	-3.28001	-1.18751		CXCL9	3.13999	2.74416		SELE	3.31999	2.83996		UPP1	2.76001	-1.99001		LIPG	2.59	2.27739		CD300E	2.76001	7.18949		IL36G	2.63001	1.81967		GPR171	1.86999	1.99639		CTSC	2.11	1.83592		LAT2	1.48001	1.87578		PLEK
	SRGN	3.26	1.10333		MMP9	3.23999	2.3221		KRT77	-3.28001	-3.22618		KLHDC7B	3.13999	1.72683		CXCL3	3.31001	0.485427		CCR1	2.75001	1.23002		COL6A6	2.58	-2.31368		IL34	-2.76001	-1.27757		IRF8	2.63001	2.27798		KBTBD11	1.86001	1.31615		IL2RA	2.1	0.815575		SH3TC2	-1.46001	-1.33342		SLC16A9
	ALDH1A3	3.23999	2.03805		TLR8	3.23999	0.653885		S100A9	3.28001	6.95145		TREM1	3.13999	0.344828		CCRL2	3.30001	0.464668		ISG15	2.75001	3		STUM	-2.54	-1.50325		UPP1	2.76001	2.29725		SELL	2.60999	1.91456		LAPTM5	1.86001	1.0635		THY1	2.09001	-1.59455		ZC3H12A	1.44	1.57531		FASLG
	MIR3945HG	3.23999	4.38918		CXCL2	3.23	2.24951		GPR17	-3.27001	-1.09153		FAM3D	3.12999	0.443607		FXYD6	-3.28001	-0.422233		ITK	2.71999	2		FYB1	2.51999	1.22416		ISG15	2.75001	-1.83471		LIPG	2.59	1.75702		HSD17B2	1.85	-1.20789		PITX1	2.07001	3.30597		TMEM176A	1.42002	0.659925		GJB6
	MMP9	3.23999	1.95866		CYP1A1	-3.23	-2.68861		LRRC55	3.27001	3.31166		TDO2	3.12	1.10434		KRT77	-3.28001	-3.79701		EPSTI1	2.7	1.7		BCL2A1	2.51	1.70115		ACP7	2.74	2.05776		GLI2	-2.58	-0.9855		SLC2A3	1.83001	1.22033		IFIT1	2.06001	-1.42761		IGSF9B	-1.41002	0.422233		HS3ST1
	TLR8	3.23999	0.809744		NLRC3	3.22	0.428786		SIGLEC14	3.27001	1.17434		CXCL10	3.11	2.67356		S100A9	3.28001	8.04549		GZMA	2.68999	4.48		GABRA4	2.49001	-2.95444		ITK	2.71999	-1.9378		PTPRC	2.56001	3.07382		CA9	-1.82	0.526069		AIM2	2.05001	1.1177		TLR1	1.41002	2.0072		CCL4
	CXCL2	3.23	3.36878		DHRS9	3.21	1.94901		CD2	3.26	1.48903		DES	-3.11	-1.16993		LRRC55	3.27001	3.83794		SLAMF1	2.68999	2.53		LGR5	-2.48001	-1.12128		EPSTI1	2.7	-0.93644		MYCN	2.54	-1.49057		GDA	1.80999	1.926		CSF2RA	2.04002	-1.35614		RASGRP3	1.39001	0.594549		RAB3B
	CLEC4E	3.22	2.03907		ATP2B2	-3.19	-2.17223		CXCR6	3.26	2.5019		S100A8	3.11	2.96717		CD2	3.26	1.41684		TFEC	2.68001	1.95999		LCE3D	2.46999	7.24607		GZMA	2.68999	2.59915		RHOH	2.53	1.25096		SLC22A17	-1.80999	-0.887525		EPGN	2.04002	1.94486		HCK	1.38001	1.79077		ST6GALNAC1
	NLRC3	3.22	0.748891		KRT17	3.19	2.69884		SRGN	3.26	1.09565		LINC01215	3.1	1.33914		CXCR6	3.26	3.40599		CD6	2.67	3.38999		ADAMTS4	2.46001	2.31339		CD6	2.67	-2.08929		FYB1	2.51999	2.49825		LRRC20	1.8	-0.978196		PRSS22	2.04002	1.9855		LRP2BP	-1.38001	0.432959		CD3D
	DHRS9	3.21	1.74859		PRR9	3.19	1.71936		ALDH1A3	3.23999	1.75873		MMP12	3.07999	3.3505		SRGN	3.26	1.33914		TIGIT	2.65999	5.42		CD96	2.46001	-1.68113		SYT8	-2.65999	2.05384		BCL2A1	2.51	2.97269		VCAM1	1.8	2.88166		BCAT1	2.02998	0.594549		STAT1	1.38001	2.19219		SERPINB9
	RGS18	3.2	0.851679		MT4	-3.17001	-3.6481		MIR3945HG	3.23999	3.51786		FPR1	3.06999	0.925999		ALDH1A3	3.23999	2.43563		BATF2	2.63001	2.71		ANKRD2	-2.42	2.18549		IL36G	2.63001	2.69691		GABRA4	2.49001	-0.963474		FOS	-1.78998	2.04264		SERPINB1	2	1.59455		HIF1A	1.37	2.20477		PLAT
	ATP2B2	-3.19	-1.73314		GPR15	3.16	2.32636		MMP9	3.23999	2.23005		LILRB1	3.06	0.594549		MMP9	3.23999	1.60881		CD48	2.63001	1.46999		KLK13	2.42	4.67496		IRF8	2.63001	-0.931607		CD5	2.48001	1.0635		FZD8	-1.76001	-0.9855		CDHR1	-1.99001	4.67243		SLC7A11	1.36003	1.48543		TPPP
	KRT17	3.19	2.06288		KRT75	3.16	1.05012		TLR8	3.23999	1.07073		LYZ	3.06	2.1177		CXCL2	3.23	3.41954		IL36G	2.63001	2.82999		EGFL6	2.39999	-1.37735		LCN2	2.63001	5.08929		LGR5	-2.48001	-1.81558		ICAM1	1.76001	1.22033		SRMS	1.99001	1.18903		NABP1	1.34999	-0.910733		CXCR4
	MT4	-3.17001	-2.55031		LCE3E	3.15001	3.97646		CXCL2	3.23	2.44122		PGBD5	3.06	1.4489		CYP1A1	-3.23	-0.565597		IRF8	2.63001	1.72002		SCIN	-2.39999	-1.2022		PRSS27	2.62	3.8824		SLAMF6	2.48001	1.10434		SYNE1	-1.76001	-0.669027		IL36RN	1.97999	1.13093		DDIAS	1.33999	1.60881		IKZF3
	CR1	3.16	0.550113		CXCL9	3.13999	2.25139		CYP1A1	-3.23	-1.09983		TNFRSF9	3.05	0.739848		CLEC4E	3.22	2.1177		LCN2	2.63001	3.15001		CD83	2.39001	-1.33714		SELL	2.60999	2.8211		ADAMTS4	2.46001	2.43563		STAT4	1.73001	1.28688		TRPM6	1.97999	-1.66448		LAMC2	-1.33999	1.61824		SASH3
	GPR15	3.16	1.87133		KLHDC7B	3.13999	3.09447		CLEC4E	3.22	1.8635		CD36	3.04	1.76129		NLRC3	3.22	1.23879		PRSS27	2.62	1.97001		WDFY4	2.39001	-0.987976		GPX3	2.60001	-0.857503		SAMSN1	2.45001	2.53605		IQGAP2	1.71	0.584963		ARG1	1.97001	1.65992		HMGCS1	1.32998	-0.31034		C3AR1
	EDN2	-3.15001	-1.00447		TREM1	3.13999	1.01021		NLRC3	3.22	0.667756		GPC3	-3.04	-1.36737		DHRS9	3.21	1.44361		SELL	2.60999	2.67		FABP5	2.37	2.4167		ZNF831	2.60001	-2.11557		HMGCS2	-2.44	-2.5435		DNAH11	-1.68001	-0.367371		MFSD4A	-1.97001	0.555816		PPP1R32	-1.32998	0.650765		KLF15
	LCE3E	3.15001	5.15604		FAM3D	3.12999	2.57156		DHRS9	3.21	1.55557		CMPK2	3.02	3.02503		RGS18	3.2	1.59932		PTPRC	2.56001	1.36003		ZFP92	2.37	2.10363		HSPB7	-2.59	1.23327		IL21R	2.42999	0.757023		EFR3B	1.68001	-0.823749		AKR1B15	1.95999	1.16993		GMFG	1.32002	0.669027		CYBB
	CXCL9	3.13999	3.63697		PLEKHG7	3.12999	1.6384		RGS18	3.2	1.16691		CSF3R	3.02	0.333424		KRT17	3.19	1.41684		RHOH	2.53	1.07998		MS4A6A	2.34999	1.034		LIPG	2.59	1.94501		KLK13	2.42	4.70044		FGD3	1.66002	0.83996		HS3ST6	-1.93002	-3.19219		SLC40A1	1.32002	-1.43296		PHYHIP
	KLHDC7B	3.13999	4.03273		BRINP1	3.12	1.72823		ATP2B2	-3.19	-1.63928		REN	3.02	1.01436		MT4	-3.17001	-2.76977		FYB1	2.51999	1.53002		MLXIPL	-2.33999	-0.98061		COL6A6	2.58	-2.46772		EGFL6	2.39999	-2.06005		IL10RA	1.66002	1.33342		LRRN3	1.93002	-1.46467		FSCN1	1.30001	0.505891		ANKRD33B
	TREM1	3.13999	2.08298		CXCL10	3.11	2.68181		KRT17	3.19	2.07868		ADGRF1	3.00999	0.575312		CR1	3.16	1.49057		HERC6	2.51999	2		MS4A7	2.33001	0.894682		RHOH	2.53	-1.12373		CD83	2.39001	2.08406		TMEM176B	1.66002	0.831877		CNTN2	-1.91999	1.64155		FUT2	1.26003	-0.85599		JCHAIN
	FAM3D	3.12999	1.62929		DES	-3.11	-1.46043		MT4	-3.17001	-2.60777		CD177	3.00999	0.613532		KRT75	3.16	4.74953		ADRB2	-2.51	0.890019		CD3G	2.31999	-1.28511		HERC6	2.51999	-1.81357		ICOS	2.39001	3.12433		GBP1	1.64002	2.32193		NETO2	1.89002	0.669027		PRLR	-1.24999	-1.61824		OSM
	PLEKHG7	3.12999	4.57932		S100A8	3.11	4.70872		CR1	3.16	0.941858		CD28	3.00999	0.687061		EDN2	-3.15001	-1.56071		CD5	2.48001	1.55001		AOAH	2.28001	0.856229		GABRA4	2.49001	-3.94126		ATP1A2	-2.38001	-2.69599		MAPK8IP1	-1.64002	-0.432959		SEMA3D	-1.88002	-4.1375		GCOM1	1.23002	-1.30451		SNX10
	BRINP1	3.12	2.3625		SAA1	3.11	1.88194		GPR15	3.16	2.22361		CHRNA9	3.00999	2.25096		LCE3E	3.15001	0.782409		SLAMF6	2.48001	2.53		FAM83A	2.28001	2.05998		LCE3D	2.46999	7.69806		ATP1B1	2.38001	-2.16993		SLC43A2	1.62999	0.565597		WNK2	-1.86999	-1.49057		PITPNC1	1.21001	0.641546		CCL5
	TDO2	3.12	2.55324		SPRR2A	3.1	3.92977		EDN2	-3.15001	-0.94028		FCGR1A	3.00999	0.687061		CXCL9	3.13999	3.24793		LCE3D	2.46999	1.95999		FREM2	-2.28001	-1.86798		MX1	2.46999	-1.68661		ST8SIA4	2.38001	1.70929		SLCO2B1	1.62999	-0.333424		ABCG4	1.86001	0.695994		CORO1A	1.2	1.09761		HYAL4
	CXCL10	3.11	3.80275		MMP12	3.07999	2.87769		LCE3E	3.15001	4.3981		BTC	-3	-3.19061		KLHDC7B	3.13999	3.1811		MX1	2.46999	3.31999		CD24	2.26999	2.4298		ADAMTS4	2.46001	2.81283		FABP5	2.37	0.432959		SLFN12L	1.62002	1.81967		GK	1.85	1.87971		CD47	1.18998	0.298658		LTF
	DES	-3.11	-2.24984		FPR1	3.06999	1.26484		CXCL9	3.13999	2.03935		SPRR2C	3	5.54535		TMC1	3.13999	0.356144		ADAMTS4	2.46001	1.13001		CA3	-2.26	-0.841732		CD96	2.46001	-1.84374		MS4A7	2.33001	2.31325		CTSS	1.60999	0.9855		HSD17B2	1.85	1.926		NMI	1.18998	0.782409		TNNI2
	ENHO	-3.11	-2.114		LYZ	3.06	1.83617		KLHDC7B	3.13999	2.7831		TMEM132C	-2.98999	-0.400538		TREM1	3.13999	1.42223		C1QC	2.46001	1.64002		LUM	2.22999	-1.07224		CHRM1	-2.42999	-2.88838		XDH	2.33001	1.15704		FOSL1	1.60999	0.956057		WSCD1	-1.85	0.443607		SGO2	1.18002	0.757023		CCR7
	S100A8	3.11	7.25872		PGBD5	3.06	3.2779		TREM1	3.13999	1.45101		CRISP3	2.98001	0.757023		FAM3D	3.12999	1.41143		KLHL6	2.45001	1.80999		MUCL1	2.22999	-2.73483		ANKRD2	-2.42	2.21406		CD3G	2.31999	2.69153		HBEGF	1.60999	1.61824		CYP24A1	1.82	0.847997		TICRR	1.18002	0.704872		EPHB2
	SAA1	3.11	1.95602		TNFRSF9	3.05	2.68435		FAM3D	3.12999	1.17977		GPR183	2.98001	1.52105		BRINP1	3.12	1.78241		SAMSN1	2.45001	1.75001		IFIT3	2.21999	-1.57207		KLK13	2.42	6.5147		AKR1B10	2.30999	0.903038		C15orf48	1.59998	1.40599		COTL1	1.8	1.42761		SQLE	1.16999	0.356144		CD209
	GPR174	3.1	1.29643		CD36	3.04	2.6618		PLEKHG7	3.12999	3.62682		IFI44L	2.97001	2.50843		TDO2	3.12	2.68482		IL21R	2.42999	2.49001		CRABP2	2.19001	1.17204		EGFL6	2.39999	-1.34085		JAK3	2.30001	0.863938		CACNB4	1.59998	-0.948601		IFI27	1.8	-1.08406		TMEM45B	1.16999	2.90304		CCR1
	SPRR2A	3.1	8.44829		GPC3	-3.04	-2.8318		BRINP1	3.12	1.57812		NEFL	-2.95999	-0.454176		CXCL10	3.11	4.50462		KLK13	2.42	2.46001		LSP1	-2.19001	-1.20308		SCIN	-2.39999	-1.54201		AOAH	2.28001	1.15056		DUSP6	1.59998	1.29278		FOS	-1.78998	1.62293		TUBB6	1.16002	0.678072		ITK
	MMP12	3.07999	4.81307		LINC02159	3.04	3.17364		TDO2	3.12	2.27405		CXCL17	2.95	0.454176		DES	-3.11	-2.0635		ICOS	2.39001	3.28001		RORC	-2.17999	-0.973207		CD83	2.39001	-2.73216		FREM2	-2.28001	-2.22959		CSF2RB	1.59	2.38681		NT5C3A	1.78998	-0.443607		RRM2	1.14997	0.956057		MEFV
	FPR1	3.06999	3.02288		CMPK2	3.02	2.40024		CXCL10	3.11	2.12833		FZD2	2.95	0.321928		S100A8	3.11	5.08746		WDFY4	2.39001	1.41002		SPRR2D	2.17999	6.94928		ICOS	2.39001	-1.46158		LTB	2.28001	2.04963		MPZL2	1.59	0.432959		SNTB1	-1.78998	-1.29866		UBE2F	1.13999	-0.536053		EPSTI1
	LILRB1	3.06	1.23909		REN	3.02	2.63408		DES	-3.11	-1.9307		PLA2G4D	2.94	1.04264		SAA1	3.11	1.1635		ST8SIA4	2.38001	1.30999		MSR1	2.15001	1.51783		WDFY4	2.39001	-1.227		CD24	2.26999	0.871844		SNX20	1.59	0.678072		BZW1	1.78002	0.918386		PSMA1	1.13001	-0.275007		GZMA
	LYZ	3.06	1.40141		ADGRF1	3.00999	3.73673		ENHO	-3.11	-1.66444		PLEK	2.94	1.33914		MMP12	3.07999	4.41278		ZBTB16	-2.38001	1.32998		IL23A	2.13001	3.09051		CCR4	2.38001	-1.03436		ITGAL	2.26999	2.39506		CGNL1	-1.56998	-0.815575		PLAUR	1.78002	1.42223		YOD1	1.13001	-0.948601		PGLYRP2
	PGBD5	3.06	1.89666		CD177	3.00999	3.63824		S100A8	3.11	6.66507		SLC16A9	2.94	0.722466		FPR1	3.06999	2.08746		FABP5	2.37	1.13999		SPRR1B	2.13001	7.31597		FABP5	2.37	3.03828		CA3	-2.26	-3.73335		SLC11A1	1.56998	1.28096		RAB31	1.76998	2.08746		PPARD	1.12002	1.16993		SLAMF1
	TNFRSF9	3.05	2.75418		CD28	3.00999	1.91724		SAA1	3.11	2.19831		FOXE1	2.93	1.73552		LYZ	3.06	2.28688		MS4A6A	2.34999	2.50001		CTSC	2.11	0.768756		ZFP92	2.37	1.91418		GPR65	2.26	2.77821		TMEM132A	1.56998	-0.83996		SYNE1	-1.76001	-2.01792		CSPG4	-1.11003	-0.903038		IL4I1
	CD36	3.04	1.27166		CDR1	-3.00999	-2.81277		SPRR2A	3.1	6.94292		FASLG	2.92001	0.400538		PGBD5	3.06	3.26003		PDCD1	2.34999	3.05		C15orf59	-2.11	-1.70461		CD3G	2.31999	-1.93945		CD247	2.24999	0.748461		NPY1R	-1.55998	-1.07039		KNDC1	1.75001	0.948601		FGFBP1	1.09997	1.43296		B3GALT5
	GPC3	-3.04	-1.08352		CHRNA9	3.00999	2.36278		MMP12	3.07999	2.27334		GJB6	2.92001	2.19849		TNFRSF9	3.05	1.49057		MS4A7	2.33001	2.74		CCL20	2.1	2.83147		ITGAX	2.31999	-1.18644		CAMK4	2.22999	0.545968		CCDC71L	1.55001	0.443607		TMPRSS11E	-1.75001	3.03386		ODC1	1.09997	1.87184		CD6
	LINC02159	3.04	3.36244		BTC	-3	-4.93494		FPR1	3.06999	2.40365		HS3ST1	2.92001	0.731183		CD36	3.04	2.17632		NLRC4	2.33001	1.26003		CNTNAP2	2.1	-7.16896		PDZD7	-2.31999	-1.5009		CST7	2.21999	1.94111		LGR6	-1.55001	-0.485427		HLA-DQA1	1.74002	-0.773996		CYP7B1	1.08997	1.46467		CRLF2
	CD38	3.03	2.19607		SPRR2C	3	3.47787		LILRB1	3.06	1.89169		GBP5	2.91	1.26303		CD38	3.03	0.713696		XDH	2.33001	1.08997		THY1	2.09001	-0.89173		FAM83A	2.28001	1.92937		STEAP4	2.2	-1.32193		PRICKLE2	1.53002	-0.659925		TREX2	1.74002	1.15704		LPXN	1.08997	1.22651		SYT8
	CMPK2	3.02	2.34866		TMEM132C	-2.98999	-1.82627		LYZ	3.06	1.6521		IGFL1	2.91	3.3505		CMPK2	3.02	3.24945		CD3G	2.31999	1.12002		ABCD2	2.07001	-0.849439		FREM2	-2.28001	-1.98659		CD3E	2.17999	0.545968		ISM1	-1.51999	-1.09085		CLDN23	-1.73001	-1.46989		LPIN2	1.07998	0.765535		IDO1
	CSF3R	3.02	1.21014		CRISP3	2.98001	3.15598		PGBD5	3.06	2.43795		CCL4	2.90001	1.0072		CSF3R	3.02	0.31034		ITGAX	2.31999	1.78998		IL18RAP	2.07001	1.37546		LTB	2.28001	-1.41727		RORC	-2.17999	-2.22959		BCAR3	-1.51	-0.422233		PLBD1	1.73001	0.526069		PLCXD1	1.07998	-1.19535		BATF2
	REN	3.02	3.64429		GPR183	2.98001	1.05165		TNFRSF9	3.05	2.54409		RAB3B	-2.90001	-0.83996		REN	3.02	1.60407		TMEM171	2.30999	-1.78998		PITX1	2.07001	2.05897		MPEG1	2.28001	-0.789771		SPRR2D	2.17999	2.10769		EMX2	-1.51	-1.22651		KLK10	1.72002	1.69153		MINPP1	1.06998	-1.76129		IL36G
	ADGRF1	3.00999	6.40084		IFI44L	2.97001	1.80277		CD36	3.04	1.60758		ST6GALNAC1	2.90001	1.15704		ADGRF1	3.00999	5.01346		MMP25	2.29001	2.73001		IFIT1	2.06001	-1.56793		CD24	2.26999	2.59541		ADAM12	2.15998	1.53605		DOK3	1.49999	0.321928		NCAM1	-1.72002	0.475085		ENTPD7	1.05998	1.81558		IRF8
	CD177	3.00999	3.64012		NEFL	-2.95999	-0.900722		GPC3	-3.04	-1.0706		CD3D	2.88	1.32769		CD177	3.00999	2.57289		AOAH	2.28001	2.91		SLC26A9	2.06001	2.15157		CA3	-2.26	-1.42008		CD53	2.13999	3.09592		LDHB	1.49999	-1.31615		CHST2	1.71	0.9855		SORBS1	-1.05998	-1.78241		LCN2
	CD28	3.00999	1.63394		PLA2G4D	2.94	3.15919		LINC02159	3.04	3.1853		SERPINB9	2.88	1.99639		CD28	3.00999	1.61353		LTB	2.28001	1.82		AIM2	2.05001	1.14685		CD247	2.24999	-2.1278		KCNA3	2.13999	0.389567		ZNF471	-1.49999	-0.545968		GALNT15	-1.71	-0.687061		TUBA1C	1.05998	0.687061		PRSS27
	CDR1	-3.00999	-1.45386		PLEK	2.94	1.42293		CD38	3.03	2.56238		LILRB4	2.87001	0.321928		CDR1	-3.00999	-1.852		MPEG1	2.28001	2.42		EPGN	2.04002	4.10864		GBP4	2.24001	-1.53675		IKZF1	2.13001	1.91456		SLA	1.48001	1.03562		GPRIN3	1.7	-1.3505		ZFAND5	1.05998	0.411426		SELL
	CHRNA9	3.00999	2.57614		SLC16A9	2.94	2.98328		CMPK2	3.02	2.00633		PLAT	2.87001	1.52105		CHRNA9	3.00999	3.62059		CD24	2.26999	0.880019		PRSS22	2.04002	2.42414		CAMK4	2.22999	-1.02141		IL23A	2.13001	1.38957		CYTIP	1.46001	1.97085		P2RY13	1.69001	-1.18269		ERO1A	1.04998	-1.33342		LIPG
	FCGR1A	3.00999	2.66517		CALB2	2.93	1.58832		CSF3R	3.02	1.14169		TPPP	-2.87001	-1.95606		ODF3L1	-3.00999	-2.34767		ITGAL	2.26999	1.66998		PDK4	-2.01999	2.38457		MUCL1	2.22999	-4.35053		ITGB2	2.13001	2.63227		MEGF6	-1.46001	-0.475085		ACADL	-1.68001	0.454176		PARP9	1.03998	0.613532		NKG7
	ODF3L1	-3.00999	-2.44565		FOXE1	2.93	2.97885		REN	3.02	2.63183		ATP6V0A4	-2.86001	-0.847997		BTC	-3	-4.22497		GPR65	2.26	2.26		C14orf132	-2.00999	-1.68509		IFIT3	2.21999	-2.51147		SPRR1B	2.13001	2.26903		SH3TC2	-1.46001	-0.765535		DNAH11	-1.68001	-0.613532		SLC31A1	1.02998	-0.485427		GLI2
	BTC	-3	-4.39569		GJB6	2.92001	2.93078		ADGRF1	3.00999	5.13453		CXCR4	2.86001	2.57531		SPRR2C	3	5.48864		MYO3A	-2.26	-5.75		CDHR1	-1.99001	5.47124		PTPN7	2.21001	-1.00885		LCP2	2.11999	2.48285		TMEM86A	1.46001	-0.85599		RNASE6	1.66998	-1.58976		SFRP1	1.01999	-1.20163		PTPRC
	SPRR2C	3	9.53554		HS3ST1	2.92001	1.59522		CD177	3.00999	2.44276		IKZF3	2.86001	0.669027		TMEM132C	-2.98999	-1.17632		CD247	2.24999	1.23002		SRMS	1.99001	1.45654		CRABP2	2.19001	1.28865		PRF1	2.11999	0.422233		SMOX	1.45001	1.53107		FGD3	1.66002	0.565597		TTC9	1.01999	-1.31034		SH2D1A
	TMEM132C	-2.98999	-1.94774		GBP5	2.91	2.22246		CD28	3.00999	1.59894		SASH3	2.86001	1.11103		GPR183	2.98001	2.04264		PIK3AP1	2.24999	1.56998		IL36RN	1.97999	2.48391		LSP1	-2.19001	-1.52767		RAC2	2.11999	1.82782		TNFAIP2	1.44	1.51096		HK2	1.66002	1.32193		GLUL	1.00999	-1.46989		MYCN
	CRISP3	2.98001	-0.558659		IGFL1	2.91	3.64051		CDR1	-3.00999	-1.5566		C3AR1	2.85	0.485427		IFI44L	2.97001	3.21257		ALOX5AP	2.24001	1.24001		AKR1B15	1.95999	1.25707		CD3E	2.17999	-1.82253		CLEC7A	2.11	3.12267		ZC3H12A	1.44	0.895303		ARHGAP25	1.64998	-1.22651		NDUFA4	1.00999	0.400538		STUM
	GPR183	2.98001	1.034		CCL4	2.90001	2.5923		CHRNA9	3.00999	2.71185		C1QB	2.84	1.20163		LCE3B	2.97001	1.28096		GBP4	2.24001	2.22999		SNCG	-1.95999	-1.91092		RORC	-2.17999	-1.08726		CTSC	2.11	2.40054		UGCG	1.43002	1.57531		CCNB1	1.64998	0.713696		ZNF358	-1.00999	0.443607		RHOH
	LINC00861	2.98001	2.10601		RAB3B	-2.90001	-4.277		ODF3L1	-3.00999	-2.60926		KLF15	-2.84	-0.400538		CXCL17	2.95	1.33914		LUM	2.22999	1.34999		HIGD1A	1.94998	1.42471		SPRR2D	2.17999	8.92185		CYTH4	2.1	0.650765		CDH3	1.42002	0.871844		CALML3	1.62999	0.933573		CKAP4	1	0.757023		FYB1
	NEFL	-2.95999	-0.701682		ST6GALNAC1	2.90001	2.60831		BTC	-3	-4.14195		ADAM19	2.82999	0.807355		FZD2	2.95	0.298658		IFIT3	2.21999	3.17001		PDZRN4	-1.94998	-1.57197		PAX9	2.15001	3.75223		SPOCK2	2.09001	-1.32193		PRRX1	1.42002	-1.60407		CD86	1.62999	-0.594549		SFXN1	1	0.275007		HERC6
	CXCL17	2.95	3.09554		CD3D	2.88	1.9072		SPRR2C	3	5.61688		CYBB	2.82999	0.495695		PLA2G4D	2.94	1.57531		C1QA	2.21001	1.80999		SCARA5	-1.94002	-1.17351		KCNA3	2.13999	-3.06488		COCH	-2.08001	-3.57289		TMEM176A	1.42002	0.948601		SLCO2B1	1.62999	-1.64155		GABBR1	-0.990011	-0.422233		BCL2A1
	PLA2G4D	2.94	4.52423		SERPINB9	2.88	2.19156		TMEM132C	-2.98999	-1.71927		PHYHIP	-2.82999	-1.22651		PLEK	2.94	2.11437		PNPLA7	-2.21001	0.900026		AIF1	1.93002	0.857424		IGF1	2.13001	-0.965027		ABCD2	2.07001	-0.659925		EDA	-1.41002	-0.575312		SUSD2	-1.62999	-0.464668		IL4R	0.990011	1.73985		GABRA4
	PLEK	2.94	1.19736		LILRB4	2.87001	0.903038		GPR183	2.98001	1.00813		ANKRD33B	-2.82	-1.3505		SLC16A9	2.94	0.970854		WNT5A	2.21001	-0.96997		HS3ST6	-1.93002	-1.87963		IKZF1	2.13001	-0.877195		IL18RAP	2.07001	1.9486		PCDH18	1.39999	-0.695994		USP18	1.62002	-1.54597		RAP2A	0.990011	0.536053		THEMIS
	SLC16A9	2.94	1.72714		PLAT	2.87001	2.9631		IFI44L	2.97001	1.93455		OAS2	2.82	2.9222		CALB2	2.93	-0.516015		CD14	2.19001	1.86999		LRRN3	1.93002	-1.40212		IL23A	2.13001	3.41439		PITX1	2.07001	1.11103		ACSL5	1.39001	-0.765535		HBEGF	1.60999	2.20477		SH2D4A	0.990011	-0.495695		CD5
	CALB2	2.93	-0.505484		TPPP	-2.87001	-2.82544		NEFL	-2.95999	-1.72696		OSM	2.82	0.275007		FOXE1	2.93	2.68032		CRABP2	2.19001	1.00999		CNTN2	-1.91999	2.30655		SPRR1B	2.13001	8.8144		CD69	2.05001	1.53605		RASGRP3	1.39001	-0.298658		CACNB4	1.59998	0.731183		EIF4EBP1	0.980025	0.713696		LGR5
	FOXE1	2.93	3.05915		ATP6V0A4	-2.86001	-1.9721		CXCL17	2.95	3.21266		SNX10	2.80999	1.20789		FASLG	2.92001	1.64616		SPRR2D	2.17999	4.63		SLC26A4	1.89999	3.87871		CCL20	2.1	2.32619		CSF2RA	2.04002	1.54597		TRABD2B	-1.39001	-1.69153		CRLF1	-1.59	-2.08746		PTPRE	0.980025	0.815575		SLAMF6
	FASLG	2.92001	1.1529		CXCR4	2.86001	2.33725		FZD2	2.95	0.424707		STEAP1B	2.8	0.765535		GJB6	2.92001	3.64386		MSR1	2.15001	2.30001		ESPN	-1.88002	-1.55591		ABCD2	2.07001	-1.6643		EPGN	2.04002	3.53605		STAT1	1.38001	1.8953		CYP4B1	-1.59	-2.15704		SAMHD1	0.980025	2.81352		MX1
	GJB6	2.92001	2.95237		IKZF3	2.86001	1.6859		PLA2G4D	2.94	3.76495		CCL5	2.79	1.37295		HS3ST1	2.92001	1.72683		CD53	2.13999	1.83001		SEMA3D	-1.88002	-2.33705		PITX1	2.07001	3.08103		PRSS22	2.04002	-0.669027		HIF1A	1.37	0.454176		HAS3	1.59	3.52356		ITPKB	-0.96997	-1.15056		CD96
	HS3ST1	2.92001	0.918234		SASH3	2.86001	1.45502		PLEK	2.94	1.35986		HYAL4	2.79	2.01436		LILRA5	2.92001	0.650765		KCNA3	2.13999	3.41		SLAMF7	1.86999	-1.24306		IFIT1	2.06001	-2.15309		CD84	2.02998	1.774		LRP8	1.37	1.18269		MPZL2	1.59	0.871844		PANX1	0.96997	0.669027		SAMSN1
	LILRA5	2.92001	2.09045		KLF15	-2.84	-2.14607		SLC16A9	2.94	1.38178		LTF	2.79	4.33628		GBP5	2.91	2.93923		IKZF1	2.13001	1.37		WNK2	-1.86999	-1.10037		SLC26A9	2.06001	3.03483		SUSD4	2.02998	-1.76129		DYRK3	1.36003	0.464668		PAPSS2	1.59	1.63227		SEMA4G	-0.96997	-0.992768		HMGCS2
	GBP5	2.91	2.46305		KRT16P2	2.84	3.81405		CALB2	2.93	-0.314174		PPP1R1B	-2.79	-0.918386		CCL4	2.90001	2.68257		ITGB2	2.13001	1.44		ABCG4	1.86001	1.69817		EVI2A	2.05001	-0.947928		SLAMF8	2.01999	0.963474		OCA2	-1.36003	0.83996		SLC5A1	1.59	2.02148		WFDC12	0.96997	2.8339		IL21R
	IGFL1	2.91	4.99222		ADAM19	2.82999	2.0686		FOXE1	2.93	3.14594		TNNI2	-2.79	-1.44361		RAB3B	-2.90001	-1.94486		SPRR1B	2.13001	3.21		CCR5	1.86001	1.01164		EPGN	2.04002	4.21363		BST2	2.00999	1.22033		RASSF4	1.36003	0.765535		IL15	1.58	-2.14731		JADE1	-0.95002	-0.807355		KLK13
	CCL4	2.90001	2.70279		CYBB	2.82999	0.564622		FASLG	2.92001	1.35547		IFI44	2.78	1.95606		ST6GALNAC1	2.90001	2.0321		LCP2	2.11999	1.48001		CTSL	1.86001	0.866394		PRSS22	2.04002	2.10769		HLA-DRA	2.00999	1.93357		ANXA3	1.34999	0.773996		SPRR1A	1.58	0.815575		SLC27A1	-0.95002	-0.757023		EGFL6
	RAB3B	-2.90001	-3.02451		PHYHIP	-2.82999	-3.13432		GJB6	2.92001	2.54414		CCR7	2.77	2.07039		CD3D	2.88	1.60881		RAC2	2.11999	1.12002		KBTBD11	1.86001	-0.705845		CD226	2.02998	-1.574		LCK	2.00999	2.79494		PDSS1	1.34999	1.27501		FAM43A	1.56998	1.54102		ARHGDIB	0.939979	1.02857		SCIN
	ST6GALNAC1	2.90001	2.0297		ANKRD33B	-2.82	-3.15228		HS3ST1	2.92001	1.04425		EPHB2	2.77	0.963474		SERPINB9	2.88	1.35614		CLEC7A	2.11	2		GK	1.85	3.14913		SLAMF8	2.01999	-1.72709		SLC30A2	-2.00999	-0.333424		ADGRL2	1.33999	-0.887525		STARD4	1.56998	1.3505		FBXO17	-0.939979	0.400538		ICOS
	CD3D	2.88	1.3368		OAS2	2.82	2.57524		LILRA5	2.92001	2.32639		KRT37	2.77	0.333424		LILRB4	2.87001	0.411426		CCL20	2.1	3.03		AREG	1.84	2.41568		BST2	2.00999	-1.36564		SERPINB1	2	2.86987		PIK3R5	1.33999	1.28688		TMEM132A	1.56998	0.748461		GOLT1B	0.939979	0.978196		ATP1A2
	SERPINB9	2.88	1.51415		OSM	2.82	2.22058		GBP5	2.91	2.24702		NES	2.77	0.632268		PLAT	2.87001	2.50843		CYTH4	2.1	0.900026		GDPD3	1.82	0.78157		C14orf132	-2.00999	-1.99255		CDHR1	-1.99001	4.99548		SLC6A2	-1.33999	-2.71149		GALNT16	-1.55998	-0.85599		ACACB	-0.930018	-0.83996		CD8A
	LILRB4	2.87001	1.54226		SNX10	2.80999	1.55616		IGFL1	2.91	4.73596		PAMR1	-2.77	-1.59455		TPPP	-2.87001	-0.978196		IL2RA	2.1	2.93		ADAM23	1.80999	-1.42551		CDHR1	-1.99001	7.20785		P2RY10	1.99001	3.83794		CRYL1	1.32998	-1.29866		MXD1	1.55998	0.704872		LYPD6B	-0.930018	-0.669027		ST8SIA4
	PLAT	2.87001	2.22592		STEAP1B	2.8	1.90312		CCL4	2.90001	2.50266		CD209	2.76001	0.565597		ATP6V0A4	-2.86001	-1.67356		SPOCK2	2.09001	1.58		CAMK2A	-1.80999	-1.8166		P2RY10	1.99001	-1.49518		CTLA4	1.97999	2.45681		ARNTL2	1.32002	2.74846		NPY1R	-1.55998	-0.748461		BMP2K	0.919988	0.555816		ZBTB16
	TPPP	-2.87001	-2.56211		CCL5	2.79	1.40686		RAB3B	-2.90001	-3.08597		CHAD	-2.76001	-0.411426		CXCR4	2.86001	2.05311		COCH	-2.08001	1.41002		HSD11B1	-1.80999	1.38283		SRMS	1.99001	1.8618		IL36RN	1.97999	-0.992768		PYCR1	1.32002	-0.9855		CCDC71L	1.55001	1.56071		SKIL	0.919988	0.85599		FABP5
	ATP6V0A4	-2.86001	-1.48574		HYAL4	2.79	3.43149		ST6GALNAC1	2.90001	1.77711		IL34	-2.76001	-0.275007		IKZF3	2.86001	0.422233		HIF3A	-2.07001	2.24999		LRRC20	1.8	-1.04691		CHST1	1.97999	-1.01564		MCAM	1.97999	0.879706		SLC40A1	1.32002	-0.963474		FGR	1.55001	0.887525		ACTR2	0.909965	0.464668		MS4A6A
	CXCR4	2.86001	1.88029		LTF	2.79	3.53841		CD3D	2.88	1.28274		LYPD1	2.76001	0.722466		SASH3	2.86001	1.0635		IL18RAP	2.07001	2.88		VAV1	1.8	0.85591		CTLA4	1.97999	-1.88819		ARG1	1.97001	1.4957		ELF3	1.30999	0.555816		LGR6	-1.55001	-3.23573		METTL9	0.909965	-0.475085		PDCD1
	IKZF3	2.86001	1.67505		PPP1R1B	-2.79	-2.66928		SERPINB9	2.88	1.54592		UPP1	2.76001	2.18903		C3AR1	2.85	0.847997		PITX1	2.07001	3.47999		VCAM1	1.8	1.67179		IL36RN	1.97999	3.14463		PTPN22	1.97001	2.92979		KRT15	-1.30999	-1.88362		MYO1B	1.53998	0.739848		TIMP3	-0.909965	-1.18903		MLXIPL
	SASH3	2.86001	1.20308		TNNI2	-2.79	-2.26819		LILRB4	2.87001	1.64376		CCR1	2.75001	0.739848		C1QB	2.84	1.53107		IFIT1	2.06001	4.34		FOS	-1.78998	1.0411		ARG1	1.97001	2.05901		TGM6	1.97001	-1.71809		HAVCR2	1.30001	1.36177		TPPP3	-1.53998	-1.39506		DMD	-0.900026	-1.20163		MS4A7
	C3AR1	2.85	0.368601		IFI44	2.78	2.40945		PLAT	2.87001	1.87939		ISG15	2.75001	2.35332		KLF15	-2.84	-2.10434		SLC26A9	2.06001	0.930018		KCNA6	-1.78998	-1.09869		AKR1B15	1.95999	1.63733		TNFRSF1B	1.97001	1.42223		SLC46A2	-1.29001	-1.30451		CNTFR	-1.53002	2.42223		ENO1	0.900026	0.790772		ITGAX
	C1QB	2.84	1.00497		CCR7	2.77	2.10373		TPPP	-2.87001	-2.74313		PRKCQ-AS1	2.73001	1.10434		KRT16P2	2.84	2.44095		AIM2	2.05001	1.72002		KRT31	-1.78998	-2.16855		SNCG	-1.95999	-2.53149		AKR1B15	1.95999	1.79077		VMP1	1.29001	0.495695		ISM1	-1.51999	-1.9222		MOB4	0.900026	-0.411426		AKR1B10
	KLF15	-2.84	-1.92702		DBX2	-2.77	-2.79705		ATP6V0A4	-2.86001	-1.17185		ITK	2.71999	1.24489		ADAM19	2.82999	0.713696		CD69	2.05001	2.77		BZW1	1.78002	1.22885		HIGD1A	1.94998	1.64164		DIO2	1.95999	2.85997		CTSB	1.28001	0.485427		SLC4A8	1.51999	-1.25701		DNMBP	-0.890019	0.432959		TMEM171
	KRT16P2	2.84	1.78593		EPHB2	2.77	3.17996		CXCR4	2.86001	1.7542		LILRB2	2.71999	0.613532		CYBB	2.82999	1.26303		EVI2A	2.05001	1.34999		LGI3	-1.78002	-2.2016		PDZRN4	-1.94998	-2.18158		SNCG	-1.95999	-1.24489		FMO5	-1.28001	-0.356144		SQOR	1.51	0.871844		MAPK6	0.890019	1.42223		HK3
	SCUBE1	-2.84	-2.19686		KRT37	2.77	1.23524		IKZF3	2.86001	1.42412		ANKRD18A	-2.71	-1.13093		PHYHIP	-2.82999	-2.29278		HTR7	2.05001	1.42002		CACNB1	-1.76998	-1.21412		PDCD1LG2	1.94002	-2.52865		HIGD1A	1.94998	0.879706		APOL2	1.26999	2.07039		GREM2	-1.48001	-1.08406		DEFB1	0.880019	1.44361		JAK3
	ADAM19	2.82999	1.25453		NES	2.77	2.46069		SASH3	2.86001	1.3691		NR4A3	2.71	0.731183		ANKRD33B	-2.82	-3.07553		EPGN	2.04002	2.01999		RAB31	1.76998	1.46957		SCARA5	-1.94002	-1.92926		SCARA5	-1.94002	-2.71149		CLSTN2	-1.26999	-0.970854		SOX5	-1.48001	1.08406		AP2S1	0.870029	0.782409		RGL3
	CYBB	2.82999	0.816395		PAMR1	-2.77	-3.11681		C3AR1	2.85	0.800082		EPSTI1	2.7	2.86394		JCHAIN	2.82	0.464668		PRSS22	2.04002	-1.26999		CMAHP	-1.76001	1.42455		FA2H	-1.93002	-1.44207		FA2H	-1.93002	-4.43962		EMILIN2	1.26999	0.773996		FBXO45	1.46999	1		CALM2	0.870029	-0.333424		AOAH
	PHYHIP	-2.82999	-2.64824		CD300E	2.76001	1.44377		C1QB	2.84	1.36205		GZMA	2.68999	1.67356		OAS2	2.82	5.08746		TAGAP	2.04002	1.66998		PALM	-1.76001	-1.0939		HS3ST6	-1.93002	-1.94317		GJA3	1.93002	-2.05311		IL13RA1	1.26999	0.584963		HLA-DRB1	1.46999	-0.83996		EPHX3	0.870029	-0.378512		FREM2
	ANKRD33B	-2.82	-2.66751		CHAD	-2.76001	-2.40697		KLF15	-2.84	-1.60507		PGLYRP2	2.68999	0.545968		OSM	2.82	2.01078		ARG2	2.02998	-1.24999		SYNE1	-1.76001	-0.704606		LRRN3	1.93002	-1.75988		HS3ST6	-1.93002	-0.941106		MMP19	1.26999	1.57046		TGFA	1.46999	0.918386		GSTO1	0.870029	1.69153		LTB
	JCHAIN	2.82	-1.38835		ENKUR	2.76001	3.35834		KRT16P2	2.84	1.97188		SLAMF1	2.68999	0.948601		SNX10	2.80999	1.64616		CD84	2.02998	1.62999		ABCA8	-1.75001	-1.31632		GBP6	1.89999	-1.19352		TRAF3IP3	1.93002	0.678072		SLC39A8	1.26999	2.38405		CYTIP	1.46001	-0.650765		PTTG1	0.870029	0.443607		MPEG1
	OAS2	2.82	3.57678		IL34	-2.76001	-3.1558		SCUBE1	-2.84	-1.92793		CRIP1	-2.68001	-1.80735		CCL5	2.79	1.04264		SLAMF8	2.01999	1.76001		TGM1	1.75001	1.97453		PTX3	1.89999	-1.43579		VASH1	1.93002	0.687061		SLPI	1.26999	2.08746		TMEM86A	1.46001	1.13093		SRPRB	0.870029	0.516015		CD24
	SNX10	2.80999	1.15821		LYPD1	2.76001	2.96471		ADAM19	2.82999	1.18644		IL4I1	2.68001	1.04963		HYAL4	2.79	3.72247		BST2	2.00999	2.98001		TMPRSS4	1.75001	1.25108		RNASE1	1.89999	1.18199		IGSF6	1.91999	1.75275		TXNDC17	1.26999	0.516015		NOCT	1.45001	1.4489		EIF2AK2	0.85997	0.613532		ITGAL
	STEAP1B	2.8	1.54552		UPP1	2.76001	3.23229		CYBB	2.82999	1.43381		TFEC	2.68001	0.575312		LTF	2.79	4.46597		CARD6	2.00999	1.07998		EDN3	-1.74002	-1.81381		SEMA3D	-1.88002	-2.99792		DOCK2	1.89999	1.20789		ELOVL4	1.26003	-0.650765		SLC43A1	-1.45001	-3.12267		GALNT6	0.85997	1.29278		SLC2A4
	WNT9A	-2.8	-0.790355		CCR1	2.75001	0.69724		PHYHIP	-2.82999	-2.43184		CD6	2.67	0.687061		PPP1R1B	-2.79	-1.28688		CPA3	2.00999	1.23002		FCGR3A	1.74002	2.47197		MYO15A	-1.86999	-6.45452		PTX3	1.89999	2.01436		FLT1	1.26003	0.713696		SMOX	1.45001	1.80323		SEC23B	0.85997	0.275007		CA3
	CCL5	2.79	0.929412		ISG15	2.75001	2.20273		ANKRD33B	-2.82	-2.92452		CRLF2	2.67	0.356144		TNNI2	-2.79	-3.26303		HLA-DRA	2.00999	-7.19		HLA-DQA1	1.74002	-1.66557		SLAMF7	1.86999	-2.62281		EVI2B	1.89002	1.9782		CTSF	-1.24999	-0.790772		TNFAIP2	1.44	1.38405		EFEMP1	-0.849999	-2.21101		GPR65
	HYAL4	2.79	3.36729		ACP7	2.74	2.80682		JCHAIN	2.82	-0.93546		SYT8	-2.65999	-1.38405		IFI44	2.78	3.14731		LCK	2.00999	1.51999		TREX2	1.74002	2.84105		WNK2	-1.86999	-1.4426		GUCY1A1	1.88002	-1.46467		PRLR	-1.24999	-1.65535		ZC3H12A	1.44	0.970854		BAK1	0.84004	0.632268		CD247
	LTF	2.79	5.59219		PRKCQ-AS1	2.73001	3.10066		OAS2	2.82	2.85527		TIGIT	2.65999	0.632268		CCR7	2.77	2.69377		SERPINB1	2	1.59998		CAMK2B	-1.73001	-0.699019		ABCG4	1.86001	1.68244		GPR171	1.86999	2.36177		PSMA3	1.24001	0.286881		UGCG	1.43002	1.0072		CEP68	-0.84004	-0.83996		PIK3AP1
	PPP1R1B	-2.79	-1.5841		ITK	2.71999	1.43957		OSM	2.82	1.86774		IDO1	2.65001	1.30451		EPHB2	2.77	2.1177		CDHR1	-1.99001	4.94		CLDN23	-1.73001	-0.763157		CTSL	1.86001	1.00411		CCR5	1.86001	2.27202		TMEM8B	-1.24001	-1.28688		CDH3	1.42002	0.687061		GPC1	-0.84004	1.02857		GBP4
	TNNI2	-2.79	-2.27074		LILRB2	2.71999	1.16774		SNX10	2.80999	1.13619		MAT1A	-2.64	-0.389567		KRT37	2.77	2.37016		FCGR2A	1.99001	1.66998		CSTA	1.73001	2.79882		KBTBD11	1.86001	-0.938173		KBTBD11	1.86001	2.12102		PPOX	-1.23002	-0.505891		PRODH	-1.42002	-1.91839		TMPRSS11F	0.84004	-2.65992		CAMK4
	IFI44	2.78	2.94276		MEFV	2.71999	2.03259		STEAP1B	2.8	1.22515		MYEOV	-2.64	-0.475085		NES	2.77	0.659925		P2RY10	1.99001	2.46001		LYN	1.73001	0.636265		GK	1.85	2.74274		LAPTM5	1.86001	1.85997		SLC4A7	1.23002	1.65535		PRRX1	1.42002	-1.39506		TNFRSF10B	0.84004	0.650765		CST7
	CCR7	2.77	2.66801		ANKRD18A	-2.71	-2.62345		WNT9A	-2.8	-0.869792		BATF2	2.63001	0.731183		PAMR1	-2.77	-1.89918		SRMS	1.99001	-1.21001		PLBD1	1.73001	1.25005		AREG	1.84	2.1838		GK	1.85	2.74201		NUS1	1.22002	0.85599		SPTLC2	1.42002	1.15056		FAM162A	0.830012	1.0072		STRC
	CD40LG	2.77	0.7433		LINC00624	-2.71	-3.1333		CCL5	2.79	1.15517		CD48	2.63001	1.25701		CD209	2.76001	0.526069		CTLA4	1.97999	2.44		SHC2	-1.73001	-1.27828		ARHGAP15	1.83001	-0.854075		HSD17B2	1.85	-3.26454		SOX9	1.21001	-1.53605		TMEM176A	1.42002	0.757023		GJA1	0.830012	-0.650765		WNT5A
	DBX2	-2.77	-2.93401		NR4A3	2.71	1.84828		HYAL4	2.79	3.25764		FUT3	2.63001	1.24489		CD300E	2.76001	0.432959		IL36RN	1.97999	1.88002		PRELP	-1.71	-0.98448		ADAM23	1.80999	-1.35055		AREG	1.84	3.67807		CORO1A	1.2	0.659925		CCNE1	1.41002	0.823749		SOCS3	0.830012	2.07382		STEAP4
	EPHB2	2.77	2.50721		EPSTI1	2.7	2.10702		LTF	2.79	4.11985		IL36G	2.63001	3.81762		ENKUR	2.76001	3.48543		TRPM6	1.97999	-1.84		FCHSD1	1.7	1.53232		COTL1	1.8	0.718175		MYOM2	-1.84	-4.24793		RTN4RL1	-1.2	-0.782409		CSTB	1.41002	0.584963		COX7C	0.819995	-0.963474		CD14
	KRT37	2.77	2.58631		GZMA	2.68999	2.26309		PPP1R1B	-2.79	-0.968644		IRF8	2.63001	1.36737		IL34	-2.76001	-1.89142		PTPN22	1.97001	1.80999		IRX1	-1.7	-0.706641		IFI27	1.8	-0.866235		PLIN5	1.84	-1.65535		CD47	1.18998	0.286881		SOX10	-1.39999	0.799087		IGF1R	-0.819995	0.31034		CRABP2
	NES	2.77	0.682573		PGLYRP2	2.68999	2.51959		TNNI2	-2.79	-1.51516		LCN2	2.63001	4.26303		LYPD1	2.76001	2.46205		TNFRSF1B	1.97001	1.33999		CNFN	1.69001	3.11992		FOS	-1.78998	1.16639		SLC2A3	1.83001	1.58015		GDPD2	-1.16999	-0.286881		EHF	1.39001	2.15381		KLF9	-0.819995	-1.0072		RORC
	PAMR1	-2.77	-1.79913		SLAMF1	2.68999	1.96025		IFI44	2.78	2.53851		PRSS27	2.62	2.96532		SFTPC	-2.76001	-1.36177		AKR1B15	1.95999	1.26999		ELN	-1.68001	-1.02176		SKAP1	1.78998	-1.99335		GDPD3	1.82	1.02857		IDH3A	1.16999	-0.739848		GM2A	1.39001	1.51602		ATP11B	0.809991	0.773996		SPRR2D
	CD209	2.76001	0.49293		CRIP1	-2.68001	-2.5666		CCR7	2.77	2.42589		SELL	2.60999	1.5509		UPP1	2.76001	3.15543		CD163	1.95999	1.66002		TG	-1.68001	5.45537		BZW1	1.78002	1.12446		CAMK2A	-1.80999	0.516015		JPH2	-1.16002	-1.25701		RHOB	-1.39001	0.641546		C4orf3	0.809991	1		SOX1
	CD300E	2.76001	1.85806		IL4I1	2.68001	2.73153		CD40LG	2.77	0.648742		GPX3	2.60001	0.731183		CCR1	2.75001	1.3505		JAML	1.95999	2.24001		RNASE6	1.66998	-1.56306		LGI3	-1.78002	-2.13921		CLDN16	-1.80999	0.641546		RPL22L1	1.16002	0.344828		CCNA2	1.38001	0.536053		NDUFC1	0.809991	-0.31034		MSR1
	CHAD	-2.76001	-2.54668		TFEC	2.68001	0.87342		DBX2	-2.77	-2.84701		HSPB7	-2.59	-0.765535		ISG15	2.75001	3.37851		HIGD1A	1.94998	1.18998		CCNB1	1.64998	1.57502		PLAUR	1.78002	1.08032		GDA	1.80999	2.04963		TUBB6	1.16002	1.03562		GBA	1.37	0.443607		CHIC2	0.799999	-0.85599		CD53
	ENKUR	2.76001	4.68514		CD6	2.67	1.72692		EPHB2	2.77	2.90729		LIPG	2.59	1.15704		ACP7	2.74	1.60881		LAIR1	1.94998	2.58		MYH11	-1.64998	-1.10976		RAB31	1.76998	1.72783		GPAT3	1.80999	-1.48543		NRIP1	1.14997	-0.378512		HIF1A	1.37	0.516015		FAM234B	-0.799999	0.83996		KCNA3
	IL34	-2.76001	-2.51979		SYT8	-2.65999	-2.49457		NES	2.77	0.746657		NKG7	2.59	0.704872		PRKCQ-AS1	2.73001	2.89336		PDCD1LG2	1.94002	2.59		MAPK8IP1	-1.64002	-1.06039		CMAHP	-1.76001	1.32089		SLC22A17	-1.80999	-0.847997		P4HTM	-1.14997	-0.695994		LRP8	1.37	1.57046		PPIB	0.799999	0.389567		IKZF1
	LYPD1	2.76001	3.31504		TIGIT	2.65999	1.96133		PAMR1	-2.77	-1.65622		COL6A6	2.58	1.31034		ITK	2.71999	1.32769		AIF1	1.93002	1.62002		MDGA1	-1.64002	-1.88908		GPC2	-1.76001	-1.13073		COTL1	1.8	1.15704		SCO2	1.14997	0.321928		RDH16	1.37	1.19535		TMED5	0.799999	-0.594549		IL23A
	UPP1	2.76001	3.22135		FSIP2	-2.65001	-1.83342		CD209	2.76001	1.13113		GLI2	-2.58	-0.536053		LILRB2	2.71999	1.62761		TRAF3IP3	1.93002	1.24001		PDLIM4	-1.64002	-0.97761		PALM	-1.76001	-1.01999		LRRC20	1.8	-1.70929		ZNF862	-1.13999	-0.641546		STEAP1	1.37	2.60881		RGMB	-0.790021	-0.871844		ITGB2
	CCR1	2.75001	0.988776		IDO1	2.65001	2.01568		CD300E	2.76001	1.63311		PTPRC	2.56001	1.85997		MEFV	2.71999	0.411426		DOCK2	1.89999	1.01999		PLSCR1	1.64002	1.32164		SYNE1	-1.76001	-1.17722		MYH14	-1.8	-2.28983		PSMA1	1.13001	1.1635		DLGAP5	1.36003	1.0635		ZFAND6	0.790021	-0.641546		SLC1A2
	ACP7	2.74	3.72929		MAT1A	-2.64	-2.48867		CHAD	-2.76001	-2.73236		TRBC2	2.56001	2.02857		ANKRD18A	-2.71	-0.9855		GBP6	1.89999	2.51		CALML3	1.62999	1.03605		ABCA8	-1.75001	-1.56184		VAV1	1.8	1.29866		THRA	-1.13001	-1.05658		DYRK3	1.36003	1.37295		PLPP2	-0.779974	0.422233		SPRR1B
	PRKCQ-AS1	2.73001	2.74704		MYEOV	-2.64	-2.78683		ENKUR	2.76001	3.09724		SH2D1A	2.54999	0.632268		NR4A3	2.71	1.88753		SEMA3D	-1.88002	-1.46001		HMOX1	1.62999	0.785509		TGM1	1.75001	2.06302		VCAM1	1.8	3.00899		TMEM116	-1.13001	-0.9855		MALL	1.36003	0.659925		RBM47	0.779974	0.505891		WFIKKN1
	ITK	2.71999	1.21101		BATF2	2.63001	2.31635		IL34	-2.76001	-2.56181		STUM	-2.54	-0.731183		EPSTI1	2.7	3.848		GPR171	1.86999	1.68001		SLCO2B1	1.62999	-1.2489		TMPRSS11E	-1.75001	1.15251		FOS	-1.78998	2.41954		CYP4F22	1.12002	-0.799087		PELI2	-1.36003	-2.40054		SDHD	0.779974	0.367371		LCP2
	LILRB2	2.71999	0.968128		CD48	2.63001	1.37596		LYPD1	2.76001	2.29602		RHOH	2.53	0.903038		GZMA	2.68999	2.36737		SLAMF7	1.86999	1.76001		ERCC6L	1.62002	1.38824		TMPRSS4	1.75001	1.8514		KRT31	-1.78998	-3.88753		EPOP	1.12002	0.941106		SLC7A11	1.36003	4.77083		CNIH1	0.770026	0.275007		PRF1
	MEFV	2.71999	2.42817		FUT3	2.63001	3.11153		SFTPC	-2.76001	-2.06712		FYB1	2.51999	1.36737		PGLYRP2	2.68999	1.28096		WNK2	-1.86999	-1.09997		SLFN12L	1.62002	0.977463		EDN3	-1.74002	-1.48052		NT5C3A	1.78998	-1.54597		TWF1	1.12002	0.594549		CD74	1.34999	-1.1177		GOT2	0.770026	0.584963		RAC2
	ANKRD18A	-2.71	-1.86624		IL36G	2.63001	3.51154		UPP1	2.76001	2.3564		HERC6	2.51999	2.97085		SLAMF1	2.68999	1.852		CCR5	1.86001	1.76001		USP18	1.62002	-2.08471		FCGR3A	1.74002	1.35986		SKAP1	1.78998	0.903038		CSPG4	-1.11003	-2.28096		CXCR2	1.34999	1.87578		NAA15	0.770026	-0.495695		CLEC7A
	NR4A3	2.71	2.26057		IRF8	2.63001	1.3048		CCR1	2.75001	1.09842		ADRB2	-2.51	-1.62293		CRIP1	-2.68001	-1.75702		KBTBD11	1.86001	1.26999		FOSL1	1.60999	2.10983		HLA-DQA1	1.74002	-3.16324		BZW1	1.78002	0.565597		HSPA2	-1.11003	-1.45418		NABP1	1.34999	0.584963		OBSL1	-0.770026	1.07724		CCL20
	EPSTI1	2.7	2.10477		LCN2	2.63001	3.63334		ISG15	2.75001	2.08559		BCL2A1	2.51	1.53107		IL4I1	2.68001	2.59216		LAPTM5	1.86001	1.24001		HBEGF	1.60999	2.6924		TREX2	1.74002	3.4889		PLAUR	1.78002	2.02148		ENTPD1	1.09997	0.925999		PARP14	1.34999	-0.765535		ENDOU	0.760008	1.09761		IL2RA
	GZMA	2.68999	1.55169		PGM5P2	-2.62	-1.09754		ACP7	2.74	3.163		GABRA4	2.49001	0.575312		TFEC	2.68001	1		GK	1.85	1.03998		TNXB	-1.59998	-0.991971		CLDN23	-1.73001	-0.774587		RAB31	1.76998	2.43563		FGFBP1	1.09997	1.65076		SHF	-1.34999	1.64155		PRKCH	0.760008	-0.275007		SPOCK2
	PGLYRP2	2.68999	2.78496		PRSS27	2.62	3.4017		PRKCQ-AS1	2.73001	2.90115		MIR155HG	2.49001	1.04264		CD6	2.67	0.85599		HSD17B2	1.85	0.900026		CDH26	1.59	-5.49479		CSTA	1.73001	2.59235		BMPR1B	-1.76001	1.0635		CYP7B1	1.08997	2.17632		TTK	1.34999	-2.14731		SYK	0.760008	0.739848		COCH
	SLAMF1	2.68999	1.48954		SELL	2.60999	0.736388		ITK	2.71999	1.09282		CD5	2.48001	0.731183		SYT8	-2.65999	-3.26454		ARHGAP15	1.83001	1.53002		CRLF1	-1.59	-2.65239		PLBD1	1.73001	1.04726		ICAM1	1.76001	1.91839		LPXN	1.08997	1.51096		DDIAS	1.33999	0.925999		YME1L1	0.760008	-0.298658		ABCD2
	CRIP1	-2.68001	-1.39034		GPX3	2.60001	1.38565		LILRB2	2.71999	1.36311		IL32	2.48001	1.28688		TIGIT	2.65999	1.18269		MYO3B	-1.83001	2.46001		CYP4B1	-1.59	-0.642286		RUBCNL	1.73001	-1.75258		PALM	-1.76001	-0.695994		CLSPN	1.07998	-0.31034		SLC6A2	-1.33999	-1.0635		TXNL1	0.750006	-0.356144		IL18RAP
	IL4I1	2.68001	2.70197		ZNF831	2.60001	1.07128		MEFV	2.71999	1.84366		LGR5	-2.48001	-1.26903		IDO1	2.65001	2.59694		SLC2A3	1.83001	1.12002		HAS3	1.59	4.36968		SAMD9L	1.72002	-1.46011		SYNE1	-1.76001	-1.39506		LPIN2	1.07998	0.389567		HMGCS1	1.32998	-0.815575		CHCHD2	0.740021	-0.275007		IFIT1
	TFEC	2.68001	0.871449		HSPB7	-2.59	-1.66439		ANKRD18A	-2.71	-1.50569		TRBC1	2.48001	1.852		MAT1A	-2.64	-0.887525		GDA	1.80999	1.18998		IRAK3	1.59	0.741489		GCNT4	1.71	-1.40567		TNFSF14	1.76001	0.604071		CKB	-1.05998	-0.83996		TGM3	1.32998	2.18269		NGEF	-0.729966	0.815575		AIM2
	B3GALT5	-2.67	-1.60568		LIPG	2.59	2.20411		LINC00624	-2.71	-3.31487		ZNF135	-2.48001	-0.584963		MYEOV	-2.64	-0.485427		GUCY1B2	-1.80999	-1.97001		MPZL2	1.59	1.05638		GPR68	1.71	-1.37373		TGM1	1.75001	0.978196		EIF4E	1.05998	-0.650765		SCD	1.32002	1.18269		ASAP3	-0.720016	-0.565597		CD69
	CD6	2.67	1.21816		NKG7	2.59	1.03527		NR4A3	2.71	1.55866		LCE3D	2.46999	3.79701		BATF2	2.63001	2.81967		HSD11B1	-1.80999	3.13999		SLC5A1	1.59	3.15942		PRELP	-1.71	-0.835924		TMPRSS11E	-1.75001	-1.82375		ID4	-1.05998	-0.773996		CXCL12	1.30999	-1.01436		PPP4R1	0.720016	0.807355		HTR7
	SYT8	-2.65999	-3.1176		GLI2	-2.58	-1.89111		EPSTI1	2.7	1.95211		MX1	2.46999	2.59694		CD48	2.63001	1.5008		LRRC20	1.8	-0.909965		AUNIP	1.56998	2.03192		FCHSD1	1.7	1.44387		TMPRSS4	1.75001	0.956057		IFITM3	1.05998	0.823749		ELF3	1.30999	2.24184		PTPN21	-0.720016	-2.31325		CEACAM1
	TIGIT	2.65999	2.10722		ANKRD31	2.56001	1.8538		GZMA	2.68999	1.93523		C1QC	2.46001	0.895303		FUT3	2.63001	3.80735		MYH14	-1.8	-1.26999		CGNL1	-1.56998	-1.15737		GPRIN3	1.7	-3.23159		HLA-DQA1	1.74002	1.64155		SNRPG	1.05998	0.321928		KRT15	-1.30999	-2.43296		RAP2B	0.709996	0.695994		EPGN
	FSIP2	-2.65001	-1.69813		PTPRC	2.56001	0.759667		PGLYRP2	2.68999	2.75416		CD96	2.46001	0.757023		IL36G	2.63001	6.22882		VAV1	1.8	1.56998		FAM43A	1.56998	1.68073		CMYA5	-1.69001	-0.875387		ME1	1.74002	-1.28096		ZFAND5	1.05998	0.613532		AFAP1L2	1.30001	0.356144		TMEM167A	0.709996	0.356144		PRSS22
	IDO1	2.65001	2.97089		SH2D1A	2.54999	1.69537		SLAMF1	2.68999	1.24129		KLHL6	2.45001	0.516015		IRF8	2.63001	1.4957		VCAM1	1.8	2.58		PRUNE2	-1.56998	0.905043		CNFN	1.69001	3.28011		TREX2	1.74002	1.62761		AHNAK2	-1.04998	-0.739848		ANXA1	1.30001	-1.42223		MFSD1	0.699996	0.333424		BCAT1
	MAT1A	-2.64	-1.62157		MYCN	2.54	1.10172		CRIP1	-2.68001	-1.38471		SAMSN1	2.45001	2.37295		LCN2	2.63001	5.30743		FOS	-1.78998	1.76001		STARD4	1.56998	1.4508		XAF1	1.69001	-0.948975		CLDN23	-1.73001	-4.93546		ERO1A	1.04998	0.604071		APBA1	-1.30001	0.871844		PTP4A2	0.699996	-0.298658		NRAP
	MYEOV	-2.64	-2.11123		STUM	-2.54	-3.02086		IL4I1	2.68001	2.24626		HMGCS2	-2.44	-0.895303		PRSS27	2.62	3.32193		HAL	1.78998	0.990011		MXD1	1.55998	1.03991		SPON2	-1.68001	-1.26021		CSTA	1.73001	1.31034		LAP3	1.04998	-1.13093		CSGALNACT1	1.30001	-1.54102		PUS7L	0.699996	0.584963		PDK4
	BATF2	2.63001	3.08439		RHOH	2.53	1.39747		TFEC	2.68001	1.17817		IL21R	2.42999	0.632268		GPX3	2.60001	1.03562		NT5C3A	1.78998	1.03998		CCDC71L	1.55001	1.28125		APOL6	1.66998	-1.1159		LYN	1.73001	1.43296		PGAM1	1.04998	0.687061		FSCN1	1.30001	1.42761		PAIP2B	-0.690015	0.378512		SLAMF8
	CD48	2.63001	0.890563		FYB1	2.51999	0.918997		B3GALT5	-2.67	-1.02027		APOL1	2.42	0.933573		ZNF831	2.60001	1.42223		SKAP1	1.78998	1.68001		MYOM1	-1.55001	-0.758218		RNASE6	1.66998	-2.66578		PLBD1	1.73001	0.536053		SLC22A5	-1.04998	-0.275007		PPIF	1.30001	1.05658		PSMC6	0.690015	-0.887525		C14orf132
	FUT3	2.63001	3.00556		HERC6	2.51999	2.19544		CD6	2.67	1.11656		IFI6	2.42	1.84398		HSPB7	-2.59	-1.74416		SNTB1	-1.78998	-0.990011		CHADL	-1.53998	-1.73903		SLC16A3	1.66002	1.10246		STAT4	1.73001	1.08406		ACSF2	-1.03998	-0.432959		PSORS1C2	1.30001	1.80735		FAM98A	0.679964	0.389567		CPA3
	IL36G	2.63001	5.58215		ADRB2	-2.51	-2.12823		SYT8	-2.65999	-2.88477		KLK13	2.42	2.90689		LIPG	2.59	2.47508		HPSE	1.78002	1.66002		MYO1B	1.53998	1.14418		SUCNR1	1.66002	-1.89278		CHST2	1.71	0.918386		CBX2	1.03998	-0.495695		EPPK1	-1.29001	-0.748461		PPP1CC	0.679964	0.485427		HLA-DRA
	IRF8	2.63001	1.06599		BCL2A1	2.51	1.97398		TIGIT	2.65999	2.00565		DSC2	2.39999	3.17473		NKG7	2.59	1.0635		RAB31	1.76998	0.760008		TPPP3	-1.53998	-0.989284		CCNB1	1.64998	1.99063		PIK3CG	1.71	1.04264		DAAM2	-1.03998	-0.659925		IL17RE	-1.29001	-1.05658		MCC	-0.670025	-1.48543		LCK
	LCN2	2.63001	4.43616		GABRA4	2.49001	0.91196		FSIP2	-2.65001	-1.8043		KRTAP5-AS1	2.39999	0.286881		COL6A6	2.58	0.669027		UCP2	1.76998	-0.849999		PLLP	-1.53002	-1.57908		FGL2	1.64998	-0.828875		IRX1	-1.7	-1.57531		GAS6	-1.03998	-0.400538		VMP1	1.29001	0.678072		CBX3	0.660016	-0.321928		SERPINB1
	PRSS27	2.62	4.11417		MIR155HG	2.49001	1.13953		IDO1	2.65001	2.56313		SCIN	-2.39999	-1.22651		GLI2	-2.58	-1.42761		CMAHP	-1.76001	-1.84		SMPD3	1.53002	1.61974		MX2	1.64998	-1.57333		CNFN	1.69001	0.687061		RSPO1	-1.03998	-1.18903		CMTM6	1.28001	0.485427		CYB5R3	-0.660016	0.757023		CDHR1
	SELL	2.60999	2.29555		THEMIS	2.49001	1.50838		MAT1A	-2.64	-2.3812		CD83	2.39001	1.12433		FAM153A	-2.57	-1.4957		ICAM1	1.76001	0.900026		COL15A1	1.51999	-2.0383		CACNA2D2	-1.64002	-1.47192		NAMPT	1.69001	-0.863938		FHOD3	-1.02998	-1.32193		FMO5	-1.28001	-1.43296		KPNA3	0.660016	1.19535		NID2
	ZNF831	2.60001	1.11656		CD5	2.48001	0.678072		MYEOV	-2.64	-1.96551		ICOS	2.39001	0.62293		PTPRC	2.56001	1.70929		TMPRSS4	1.75001	1.39999		GSTM2	-1.51999	-0.952184		GBP1	1.64002	-1.59067		TLR2	1.69001	1.13093		NUPR1	-1.02998	-0.731183		CLSTN2	-1.26999	0.432959		PLAA	0.660016	-0.903038		P2RY10
	HSPB7	-2.59	-1.52246		IL32	2.48001	1.43152		BATF2	2.63001	2.44345		SAMD9	2.39001	2.62994		SH2D1A	2.54999	1.24489		EDN3	-1.74002	-1.06998		SLC16A6	1.51999	1.37962		MAPK8IP1	-1.64002	-0.961253		TYROBP	1.69001	2.07039		PIK3C2G	-1.02998	-1.02148		ITM2A	-1.26999	-0.863938		AACS	-0.650029	-0.526069		CHST1
	LIPG	2.59	2.27181		LGR5	-2.48001	-2.29584		CD48	2.63001	1.17664		WDFY4	2.39001	0.695994		MYCN	2.54	0.9855		FCGR3A	1.74002	4.08		PCP4L1	1.49999	-1.40185		TRIM15	1.64002	4.48718		SERPINB7	1.68001	-4.64962		RNF11	1.02998	-0.286881		PKD1	-1.26999	-1.32769		UBE2E1	0.650029	-0.565597		CTLA4
	NKG7	2.59	1.27602		SLAMF6	2.48001	1.53958		FUT3	2.63001	2.86788		ATP1A2	-2.38001	-1.40599		RHOH	2.53	0.895303		HLA-DQA1	1.74002	0.95002		RNF222	1.49999	1.25272		CALML3	1.62999	1.51964		FGD3	1.66002	1.51602		SRGAP2	-1.01999	-0.464668		RGS20	1.26999	0.748461		CNOT6	0.639973	0.464668		IL36RN
	COL6A6	2.58	1.26736		ZNF135	-2.48001	-3.21031		IL36G	2.63001	4.0985		ATP1B1	2.38001	0.823749		FYB1	2.51999	1.05658		TREX2	1.74002	1.37		IL33	1.49001	1.93108		CD86	1.62999	-0.882447		IL10RA	1.66002	1.73985		TMSB10	1.01999	0.823749		SLPI	1.26999	4.07039		DDX52	0.639973	0.411426		MCAM
	GLI2	-2.58	-1.60658		LCE3D	2.46999	4.08816		IRF8	2.63001	1.49672		CCR4	2.38001	0.333424		HERC6	2.51999	4.21723		CSTA	1.73001	1.55998		ANGPTL4	1.46999	1.58823		GPR34	1.62999	-1.54829		SLC16A3	1.66002	2.51096		TRPV4	-1.01999	-0.464668		TXNDC17	1.26999	0.275007		RBBP6	0.630033	-1.04963		FAM20A
	ANKRD31	2.56001	2.36505		MX1	2.46999	2.59036		LCN2	2.63001	4.31475		CD8A	2.38001	1.02857		ADRB2	-2.51	-1.69153		LYN	1.73001	1.00999		CRY2	-1.46999	-0.905428		HMOX1	1.62999	1.24629		TMEM176B	1.66002	1.29278		ATP13A3	1.00999	0.739848		ALOX15B	1.26003	3.81762						MFSD4A
	PTPRC	2.56001	0.956874		ADAMTS4	2.46001	2.87503		PRSS27	2.62	3.45606		ST8SIA4	2.38001	0.895303		BCL2A1	2.51	2.69599		MRC1	1.72002	1.55001		HLA-DOA	1.46999	-2.34287		SLCO2B1	1.62999	-1.67184		COQ8A	-1.64002	-1.59932		CDON	-1.00999	-1.59932		FLT1	1.26003	1.31034						PTPN22
	SH2D1A	2.54999	1.51435		CD96	2.46001	1.46116		SELL	2.60999	2.10799		ZBTB16	-2.38001	-2.15704		GABRA4	2.49001	0.925999		SAMD9L	1.72002	1.44		HLA-DRB1	1.46999	-1.77779		ERCC6L	1.62002	1.40021		GBP1	1.64002	2.11103		PHLDB1	-1.00999	-0.678072		IFIH1	1.26003	-0.286881						TNFRSF1B
	STUM	-2.54	-1.78274		FAAHP1	2.45001	3.23179		GPX3	2.60001	0.516015		FABP5	2.37	1.5509		MIR155HG	2.49001	0.722466		GALNT15	-1.71	2.13999		TGFA	1.46999	1.66129		PDE3B	1.62002	-0.993058		PDLIM4	-1.64002	-2.42492		PIGA	1.00999	0.823749		CDC20	1.24999	0.659925						AKR1B15
	RHOH	2.53	1.04984		KLHL6	2.45001	1.34005		ZNF831	2.60001	0.89033		ZFP92	2.37	0.275007		CD5	2.48001	0.516015		GPR68	1.71	1.26999		NOCT	1.45001	2.27536		USP18	1.62002	-2.64205		PLSCR1	1.64002	1.91073		PLA2G6	-1.00999	-0.422233		MAOB	1.24999	-1.37295						CD163
	TEKT3	-2.53	-1.26159		SAMSN1	2.45001	2.05887		HSPB7	-2.59	-1.47685		ADAMTSL3	-2.34999	-1.40054		ERC2	2.48001	2.23573		IQGAP2	1.71	1.64002		SMOX	1.45001	2.48256		HBEGF	1.60999	1.86734		CD86	1.62999	2.45943		CALCRL	0.990011	0.863938		PRLR	-1.24999	-1.62761						DIO2
	CCNA1	2.51999	1.25767		HMGCS2	-2.44	-2.67059		LIPG	2.59	2.14698		MS4A6A	2.34999	0.978196		IL32	2.48001	0.454176		PIK3CG	1.71	1.38001		F3	-1.44	-0.8024		CPXM1	1.59998	0.950692		SH2B3	1.62999	0.678072		IFI16	0.990011	1.69599		YWHAQ	1.24999	0.83996						SNCG
	FYB1	2.51999	1.07615		CHRM1	-2.42999	-2.49119		NKG7	2.59	1.47004		MS4A7	2.33001	0.956057		ZNF135	-2.48001	-1.75275		GPRIN3	1.7	-0.770026		TNFAIP2	1.44	1.26712		TNXB	-1.59998	-1.13567		SLCO2B1	1.62999	-0.918386		IL4R	0.990011	1.7866		CAMSAP3	-1.24001	-0.948601						HIGD1A
	HERC6	2.51999	3.35095		IL21R	2.42999	1.36109		COL6A6	2.58	0.981707		XDH	2.33001	2.07382		LCE3D	2.46999	6.54071		NAMPT	1.69001	0.85997		ZC3H12A	1.44	2.2944		CRLF1	-1.59	-1.50034		ERCC6L	1.62002	0.773996		SH2D4A	0.990011	-0.815575		ELOVL7	1.24001	1.04264						LAIR1
	ADRB2	-2.51	-1.38786		ANKRD2	-2.42	-2.08277		GLI2	-2.58	-1.28451		CD3G	2.31999	0.956057		MX1	2.46999	3.82782		TLR2	1.69001	2.19001		UGCG	1.43002	1.40991		HAS3	1.59	3.84169		GJC2	-1.62002	0.321928		CXCL16	0.980025	1.92979		ARHGEF10	-1.23002	-0.659925						PDZRN4
	BCL2A1	2.51	2.6219		APOL1	2.42	2.62709		ANKRD31	2.56001	1.78609		ITGAX	2.31999	0.389567		ADAMTS4	2.46001	2.22651		TYROBP	1.69001	1.55001		CDH3	1.42002	0.967464		MPZL2	1.59	1.28883		SLFN12L	1.62002	2.57046		EIF4EBP1	0.980025	0.925999		GGH	1.23002	0.748461						PDCD1LG2
	GABRA4	2.49001	0.740712		IFI6	2.42	2.31484		PTPRC	2.56001	0.919378		AKR1B10	2.30999	4.32912		C1QC	2.46001	1.07039		XAF1	1.69001	2.65999		ILDR1	-1.42002	-1.1956		SLC5A1	1.59	3.1984		CTSS	1.60999	1.82782		IGFBP5	-0.980025	-1.13093		POU6F1	-1.23002	-1.40054						SCARA5
	MIR155HG	2.49001	1.83248		KLK13	2.42	2.94441		SH2D1A	2.54999	1.74829		ETNK2	-2.30999	-0.344828		CD96	2.46001	1.18903		DNAH11	-1.68001	-1.94998		PRRX1	1.42002	-0.897937		IL15	1.58	-1.28108		FOSL1	1.60999	2.92979		PRELID1	0.980025	0.378512		SLC4A7	1.23002	1.65076						AIF1
	THEMIS	2.49001	1.01963		DSC2	2.39999	2.60191		STUM	-2.54	-1.92809		TMEM171	2.30999	0.773996		KLHL6	2.45001	0.910733		MYO1G	1.66998	1.02998		SPEG	-1.42002	-1.05596		AUNIP	1.56998	2.07433		HBEGF	1.60999	3.40599		SAMHD1	0.980025	1.7866		FAM117A	-1.22002	-2.43829						FA2H
	CD5	2.48001	1.3104		GJB4	-2.39999	-3.25367		RHOH	2.53	0.92037		CD163L1	2.30001	0.367371		SAMSN1	2.45001	1.75275		RNASE6	1.66998	1.36003		SPTLC2	1.42002	1.08406		CGNL1	-1.56998	-1.43978		CPXM1	1.59998	2.03914		STAT3	0.980025	0.411426		FMNL2	1.22002	1.67807						HS3ST6
	ERC2	2.48001	1.93096		KRTAP5-AS1	2.39999	3.08507		CCNA1	2.51999	1.48743		JAK3	2.30001	0.895303		IL21R	2.42999	1.01436		IL10RA	1.66002	1.46001		CCNE1	1.41002	1.55567		FAM43A	1.56998	1.70443		DNASE1L3	1.59998	1.48027		CLCN3	0.96997	0.565597		NUS1	1.22002	0.704872						TRAF3IP3
	IL32	2.48001	0.771717		SCIN	-2.39999	-2.73857		FYB1	2.51999	0.990955		AOAH	2.28001	0.475085		APOL1	2.42	3		SLC16A3	1.66002	1.08997		CSTB	1.41002	1.25888		STARD4	1.56998	1.40643		DUSP6	1.59998	2.23879		PANX1	0.96997	0.669027		PLAU	1.22002	1.1375						CNTN2
	LGR5	-2.48001	-1.23499		CD83	2.39001	1.52802		HERC6	2.51999	2.67602		CCL13	2.28001	1.05658		IFI6	2.42	3.43296		ARHGAP25	1.64998	1.07998		NOS1	-1.41002	-1.67536		MXD1	1.55998	1.28475		CSF2RB	1.59	2.63923		CLDN12	0.959993	-0.475085		C1S	1.21001	0.584963						GPR4
	SLAMF6	2.48001	1.38493		ICOS	2.39001	2.48867		ADRB2	-2.51	-1.26424		FAM83A	2.28001	2.02857		KLK13	2.42	4.82273		FGL2	1.64998	1.03998		AURKA	1.39001	1.32481		NPY1R	-1.55998	-0.973281		CYP4B1	-1.59	-2.70929		B2M	0.95002	0.687061		PRDM1	1.21001	0.432959						IGSF6
	ZNF135	-2.48001	-1.74287		SAMD9	2.39001	2.07351		BCL2A1	2.51	1.32066		LTB	2.28001	1.28688		DSC2	2.39999	2.58015		MX2	1.64998	3.6		EHF	1.39001	2.61077		CCDC71L	1.55001	1.07929		GAL3ST4	-1.59	-1.15704		RAN	0.95002	0.344828		SULF2	-1.21001	0.344828						ZSCAN18
	LCE3D	2.46999	5.1768		WDFY4	2.39001	1.28889		GABRA4	2.49001	1.2318		MPEG1	2.28001	1.14405		EGFL6	2.39999	0.526069		P2RY6	1.64998	1.43002		RASGRP3	1.39001	-0.999711		FGR	1.55001	0.993855		HAS3	1.59	5.32193		TCEA3	-0.95002	-1.70929		ACP5	1.2	1.1375						DOCK2
	MX1	2.46999	2.84543		ATP1A2	-2.38001	-2.00162		MIR155HG	2.49001	1.75621		CD24	2.26999	2.75702		GJB4	-2.39999	-1.5656		CACNA2D2	-1.64002	-1.64998		CCNA2	1.38001	1.36295		LGR6	-1.55001	-1.32118		MPZL2	1.59	1.46989		FBXO17	-0.939979	-0.422233		ITGA1	1.2	0.910733						PTX3
	ABO	-2.46001	-1.07025		ATP1B1	2.38001	2.28865		THEMIS	2.49001	0.983167		ITGAL	2.26999	1.14405		SCIN	-2.39999	-0.722466		GBP1	1.64002	2.60999		LRP2BP	-1.38001	-1.38946		MYO1B	1.53998	1.32493		SELPLG	1.59	1.76977		SACS	0.939979	-0.669027		LAMA5	-1.2	-0.782409						RNASE1
	ADAMTS4	2.46001	2.48244		CCR4	2.38001	1.80166		CD5	2.48001	1.19396		GPR65	2.26	0.879706		CD83	2.39001	1.41143		MDGA1	-1.64002	-0.909965		CDK1	1.37	1.51899		CNTFR	-1.53002	1.48764		SNX20	1.59	0.956057		LSAMP	-0.930018	-1.65992		RTN4RL1	-1.2	-1.10434						SLC26A4
	C1QC	2.46001	0.518434		CD8A	2.38001	1.29948		IL32	2.48001	0.874443		CD247	2.24999	0.887525		ICOS	2.39001	1.63227		CALML3	1.62999	0.849999		GBA	1.37	0.792356		KDR	1.53002	-0.80033		RCSD1	1.58	0.757023		PTGES3	0.930018	0.321928		CD47	1.18998	-1.07724						EVI2B
	CD96	2.46001	0.972693		ST8SIA4	2.38001	0.763327		LGR5	-2.48001	-0.972031		PIK3AP1	2.24999	0.495695		SAMD9	2.39001	4.0268		CD86	1.62999	1.49001		HIF1A	1.37	1.5935		SMPD3	1.53002	1.29901		SPRR1A	1.58	0.669027		EPN2	-0.919988	-0.62293		CLEC3B	-1.18998	-0.871844						ANGPT2
	FAAHP1	2.45001	3.11177		ZBTB16	-2.38001	-3.24039		SLAMF6	2.48001	1.43349		ALOX5AP	2.24001	1.27501		WDFY4	2.39001	1.22033		CLEC5A	1.62999	2.00999		LRP8	1.37	1.56803		CFAP70	-1.51999	-6.18668		CGNL1	-1.56998	-1.16993		KIAA1549L	-0.919988	-0.31034		COBL	-1.18998	-1.68257						ESPN
	KLHL6	2.45001	1.00834		FABP5	2.37	2.65008		ZNF135	-2.48001	-1.58986		GBP4	2.24001	0.378512		ATP1A2	-2.38001	-1.96347		SLCO2B1	1.62999	1.00999		PLA2G7	1.37	1.23002		COL15A1	1.51999	-1.0092		FAM43A	1.56998	0.992768		PGK1	0.919988	0.687061		SLC13A3	-1.18998	1.57531						GUCY1A1
	SAMSN1	2.45001	1.71537		LUZP2	2.36	2.7805		LCE3D	2.46999	3.83837		CAMK4	2.22999	0.485427		ATP1B1	2.38001	1.44361		PDE3B	1.62002	0.809991		STEAP1	1.37	3.91945		SLC16A6	1.51999	1.0439		SLC11A1	1.56998	1.15704		SKIL	0.919988	0.356144		ABHD17C	1.18002	0.536053						SEMA3D
	HMGCS2	-2.44	-2.21475		ADAMTSL3	-2.34999	-2.63587		MX1	2.46999	2.4067		LILRB3	2.22999	0.298658		CD8A	2.38001	1.09085		SLFN12L	1.62002	2.46001		IVL	1.36003	1.38874		SLC23A2	1.51999	-0.82489		TMEM132A	1.56998	-0.963474		ACTR2	0.909965	0.286881		CEP55	1.18002	0.367371						GPR171
	CHRM1	-2.42999	-1.93851		MS4A7	2.33001	0.468427		ABO	-2.46001	-2.09315		LUM	2.22999	0.895303		PYHIN1	2.38001	0.545968		USP18	1.62002	2.30999		MALL	1.36003	1.37028		SLC4A8	1.51999	-1.21624		MXD1	1.55998	0.918386		DENND1B	0.909965	-0.475085		CROCC	-1.18002	-0.443607						SLAMF7
	IL21R	2.42999	2.06974		XDH	2.33001	2.11303		ADAMTS4	2.46001	2.1688		CST7	2.21999	1.4489		ST8SIA4	2.38001	1.79494		CTSS	1.60999	2.39999		PELI2	-1.36003	-0.862432		DOK2	1.51	-0.886121		NCKAP1L	1.55998	1.84398		IFITM1	0.909965	2.08406		PODXL	1.18002	1.24489						WNK2
	ANKRD2	-2.42	-1.85762		CD3G	2.31999	1.37368		C1QC	2.46001	1.08134		IFIT3	2.21999	2.18587		ZBTB16	-2.38001	-2.27501		HBEGF	1.60999	1.21001		SLC7A11	1.36003	2.9692		EMX2	-1.51	-1.42175		NPY1R	-1.55998	-2.71149		TIMP3	-0.909965	-1.79909		SGSM1	-1.18002	1.60407						ZNF665
	APOL1	2.42	2.59517		ITGAX	2.31999	1.69028		CD96	2.46001	0.902344		STRC	-2.21999	-0.321928		FABP5	2.37	4.14568		TNFSF10	1.60999	1.46001		ZDHHC21	1.36003	1.13632		MAMDC2	-1.51	-1.19024		CCDC71L	1.55001	1.46467		UAP1	0.909965	0.879706		ZNF770	1.18002	-0.275007						ABCG4
	KLK13	2.42	3.97062		PDZD7	-2.31999	-2.32184		KLHL6	2.45001	1.20533		C1QA	2.21001	0.669027		LUZP2	2.36	3.36457		C15orf48	1.59998	2.65999		CD74	1.34999	-1.73851		OAS1	1.51	-1.36306		DRC3	-1.55001	-1.02857		MOB4	0.900026	0.321928		ARL5B	1.16999	1.61824						CCR5
	DSC2	2.39999	2.77284		AKR1B10	2.30999	3.75748		SAMSN1	2.45001	1.70655		PNPLA7	-2.21001	-0.594549		ADAMTSL3	-2.34999	-2.09424		CPXM1	1.59998	1.04998		CXCR2	1.34999	2.9863		LDHB	1.49999	-0.984188		FGR	1.55001	1.36737		TOM1L2	-0.900026	-0.321928		CBX7	-1.16999	-1.81147						CTSL
	EGFL6	2.39999	0.725698		ETNK2	-2.30999	-1.84145		HMGCS2	-2.44	-1.75232		PTPN7	2.21001	0.62293		MS4A6A	2.34999	0.925999		DNASE1L3	1.59998	1.11003		HS3ST3B1	1.34999	0.848077		PCP4L1	1.49999	-1.44366		LGR6	-1.55001	-2.34767		CA13	-0.890019	0.807355		GDPD2	-1.16999	-1.75702						TMPRSS6
	GJB4	-2.39999	-3.40882		TMEM171	2.30999	2.3637		CHRM1	-2.42999	-1.59541		WNT5A	2.21001	2.1177		PDCD1	2.34999	0.526069		FZD5	1.59998	-1.37		NABP1	1.34999	1.08141		RNF222	1.49999	1.26556		CARHSP1	1.53998	1.02148		DTX3L	0.890019	1.11103		RAB38	1.16999	0.575312						GK
	KRTAP5-AS1	2.39999	3.0597		JAK3	2.30001	1.89445		IL21R	2.42999	1.49498		STEAP4	2.2	1.42223		MLXIPL	-2.33999	-0.687061		CSF2RB	1.59	1.45001		PDSS1	1.34999	2.74358		BACH2	-1.48001	-1.54156		CD4	1.53998	0.748461		TCTN2	-0.890019	-0.748461		SQLE	1.16999	0.790772						SYT17
	SCIN	-2.39999	-1.89472		MMP25	2.29001	1.16909		ANKRD2	-2.42	-1.75608		C1QTNF7	-2.19001	-1.1635		MS4A7	2.33001	1.13093		CYP4B1	-1.59	0.990011		DDIAS	1.33999	1.56301		GREM2	-1.48001	-1.00324		MYO1B	1.53998	1.16993		WHRN	-0.890019	0.773996		TMEM45B	1.16999	2.07039						MYOM2
	CD83	2.39001	1.35338		AOAH	2.28001	1.04054		APOL1	2.42	1.98448		CD14	2.19001	0.799087		NLRC4	2.33001	0.722466		GAB3	1.59	1.46001		HLA-DMB	1.33999	-1.00576		PYROXD2	-1.48001	-1.26081		PRICKLE2	1.53002	-0.748461		CTSZ	0.880019	1.04963		RAB5A	1.16002	0.782409						PLIN5
	ICOS	2.39001	2.81494		FAM83A	2.28001	2.68744		IFI6	2.42	2.56655		CRABP2	2.19001	1.852		SLC5A2	-2.33001	0.31034		SELPLG	1.59	1.49999		PIK3R5	1.33999	0.997039		CRY2	-1.46999	-0.94043		SMPD3	1.53002	0.918386		HPGD	0.880019	1.69599		TUBB6	1.16002	2.11437						ARHGAP15
	SAMD9	2.39001	3.1232		FREM2	-2.28001	-1.62171		KLK13	2.42	3.12879		LSP1	-2.19001	-1.09085		XDH	2.33001	0.85599		SLC5A1	1.59	2.13001		SLC6A2	-1.33999	-2.3204		HLA-DOA	1.46999	-2.32074		GSTM2	-1.51999	-1.22033		HSPA12A	-0.880019	-0.678072		ARVCF	-1.14997	-1.65076						SLC2A3
	WDFY4	2.39001	1.01436		GREB1L	-2.28001	-1.29113		DSC2	2.39999	1.97255		CD3E	2.17999	0.887525		CD3G	2.31999	1.38957		SNX20	1.59	1.89002		HMGCS1	1.32998	0.960512		HLA-DRB1	1.46999	-3.2298		INHBA	1.51999	1.13093		SMO	-0.880019	-0.678072		CYCS	1.14997	0.443607						CA9
	ATP1A2	-2.38001	-1.69492		LTB	2.28001	1.50538		EGFL6	2.39999	1.26957		LAMP5	2.17999	0.286881		ITGAX	2.31999	0.505891		CGNL1	-1.56998	-0.84004		TGM3	1.32998	2.5282		TGFA	1.46999	1.35219		ISM1	-1.51999	-2.44626		TM9SF3	0.880019	-0.422233		P4HTM	-1.14997	-0.632268						PHACTR3
	ATP1B1	2.38001	1.01321		CD24	2.26999	2.55038		GJB4	-2.39999	-3.51596		RORC	-2.17999	-1.45418		AKR1B10	2.30999	6.13955		SLC11A1	1.56998	1.21001		PHKG1	-1.32002	-2.20621		CYTIP	1.46001	-1.0624		SLC4A8	1.51999	1.07724		UBA6	0.880019	0.475085		BOC	-1.13999	-0.356144						GPAT3
	CCR4	2.38001	1.47794		ITGAL	2.26999	1.52266		KRTAP5-AS1	2.39999	2.39449		ADAM12	2.15998	0.765535		TMEM171	2.30999	1.3505		GPR141	1.55998	1.42002		PYCR1	1.32002	-2.68275		OLFM1	1.46001	-0.739762		ZNF273	-1.51999	-1.25701		ELOVL5	0.870029	-0.594549		CEMIP	1.13999	3.96347						HSD11B1
	CD8A	2.38001	0.86259		SLC2A4	-2.26999	-1.89484		SCIN	-2.39999	-2.12334		S100A7	2.15998	3.0072		CD163L1	2.30001	0.367371		NCKAP1L	1.55998	1.36003		SCD	1.32002	1.55611		NOCT	1.45001	1.59603		BCAR3	-1.51	1.65076		RAB27A	0.870029	0.687061		FAM110C	1.13999	-1.24489						SLC22A17
	PYHIN1	2.38001	1.32682		CA3	-2.26	-2.27163		CD83	2.39001	1.04907		VSIG10L2	-2.15998	-0.613532		HK3	2.30001	0.687061		RASSF2	1.55001	1.13999		TM4SF1	1.32002	-0.780478		SMOX	1.45001	2.83994		LCP1	1.51	2.65764		SRM	0.870029	0.422233		TSC22D3	-1.13999	-2.0321						COTL1
	ST8SIA4	2.38001	0.875387		GPR65	2.26	1.31673		ICOS	2.39001	2.46234		CH25H	2.15001	1.57046		JAK3	2.30001	0.807355		APBB1IP	1.53998	0.96997		EEF1E1	1.30999	0.972619		CHP2	-1.44	-1.14652		MAMDC2	-1.51	-0.422233		SRPRB	0.870029	-0.536053		UBE2F	1.13999	0.464668						LRRC20
	ZBTB16	-2.38001	-2.07505		MYO3A	-2.26	-2.88237		SAMD9	2.39001	2.27295		FPR3	2.15001	0.887525		RGL3	-2.30001	-0.286881		CCL22	1.53998	3.00999		ELF3	1.30999	2.66993		TNFAIP2	1.44	0.990301		NTF4	-1.51	-1.01436		ALDH5A1	0.85997	-0.344828		ZNF862	-1.13999	-1.85599						MYH14
	FABP5	2.37	3.44934		CD247	2.24999	1.5913		WDFY4	2.39001	1.2728		LILRA6	2.15001	0.356144		MMP25	2.29001	1.33342		CD4	1.53998	2.7		KRT15	-1.30999	-2.35488		ZC3H12A	1.44	1.92041		EEF2K	-1.49999	-1.42761		CASP4	0.85997	2.44095		EDIL3	-1.13001	0.344828						VAV1
	LUZP2	2.36	2.39086		ALOX5AP	2.24001	1.01436		ATP1A2	-2.38001	-1.51228		CD53	2.13999	1.3505		AOAH	2.28001	1.02148		SMPD3	1.53002	1.43002		EID3	1.30001	2.00191		UGCG	1.43002	1.36614		LDHB	1.49999	-0.731183		GALNT6	0.85997	1.5656		KCNMB4	-1.13001	1.24489						VCAM1
	ADAMTSL3	-2.34999	-2.11443		GBP4	2.24001	1.56316		ATP1B1	2.38001	1.02899		RYR3	-2.13999	-0.669027		CCL13	2.28001	0.604071		ARL11	1.51999	1.45001		PPIF	1.30001	1.37395		CDH3	1.42002	1.26309		CD93	1.49001	0.275007		ST6GALNAC2	-0.85997	0.31034		TACC2	-1.13001	-0.411426						COL4A1
	PDCD1	2.34999	2.20176		CAMK4	2.22999	0.780478		CCR4	2.38001	1.45786		TNFRSF21	2.13999	1.62293		FAM83A	2.28001	2.42761		LAMC3	-1.51	1.16002		PSORS1C2	1.30001	4.16954		LMO2	1.42002	-0.861717		MYO1F	1.49001	1.8679		VEGFA	0.85997	1.01436		CYP4F22	1.12002	1.0072						FOS
	MLXIPL	-2.33999	-0.969381		LILRB3	2.22999	0.549817		CD8A	2.38001	0.810073		TYMP	2.13999	2.67582		GREB1L	-2.28001	-0.782409		LCP1	1.51	1.36003		ANKRD22	1.29001	0.973721		OAS3	1.42002	-1.61372		APOE	-1.48001	-0.536053		RALB	0.849999	1.07039		ELF5	1.12002	0.713696						NT5C3A
	MS4A7	2.33001	0.775093		LUM	2.22999	-0.53057		PYHIN1	2.38001	1.14626		IKZF1	2.13001	1.31615		LTB	2.28001	1.01436		OAS1	1.51	4.29		VMP1	1.29001	0.901263		PRRX1	1.42002	-0.847275		BACH2	-1.48001	-2.62059		SLC18B1	0.849999	-0.613532		POLR3G	1.12002	0.85599						SKAP1
	NLRC4	2.33001	0.699107		MUCL1	2.22999	1.51		ST8SIA4	2.38001	0.869319		IL23A	2.13001	0.298658		MPEG1	2.28001	1.1177		DOK3	1.49999	1.08997		FMO5	-1.28001	-1.16247		SPTLC2	1.42002	1.15231		CD37	1.48001	1.29278		HPCAL1	0.84004	-0.321928		PPARD	1.12002	0.992768						SNTB1
	XDH	2.33001	2.73808		CST7	2.21999	1.89433		ZBTB16	-2.38001	-2.00684		ITGB2	2.13001	1.07039		CD24	2.26999	2.76553		RNF222	1.49999	-1.09997		KBTBD8	1.28001	1.52982		CCNE1	1.41002	2.10655		LAT2	1.48001	1.45943		PSAPL1	-0.84004	-0.704872		RASGRP1	1.12002	-0.992768						BZW1
	CD3G	2.31999	1.28824		IFIT3	2.21999	1.84282		FABP5	2.37	3.00696		SLC1A2	-2.13001	-0.333424		ITGAL	2.26999	1.13093		EMX2OS	-1.49001	1.08997		SKA3	1.28001	1.05436		CSTB	1.41002	1.14952		SLA	1.48001	1.54597		FAM162A	0.830012	1.20163		TWF1	1.12002	0.641546						HS3ST3A1
	ITGAX	2.31999	0.857424		MYO1H	2.21001	1.59019		LUZP2	2.36	2.46535		SPRR1B	2.13001	2.43029		SLC2A4	-2.26999	-1.58976		IL33	1.49001	1.71		TNNT1	-1.28001	-1.86568		JAKMIP3	-1.41002	-2.74616		FBXO45	1.46999	-0.887525		NPM1	0.830012	0.367371		CPA4	1.11003	0.545968						PLAUR
	PDZD7	-2.31999	-2.371		PNPLA7	-2.21001	-1.49036		ADAMTSL3	-2.34999	-2.26315		LCP2	2.11999	1.57046		CA3	-2.26	-1.45943		MYO1F	1.49001	0.939979		CKS2	1.26999	1.18612		PCDH18	1.39999	-1.6165		HLA-DRB1	1.46999	1.1375		OTUD7A	-0.830012	2.20163		CSPG4	-1.11003	-1.17632						ADGRL4
	AKR1B10	2.30999	6.13966		PTPN7	2.21001	1.19163		MS4A6A	2.34999	0.71396		PRF1	2.11999	0.678072		GPR65	2.26	2.07382		BACH2	-1.48001	-0.96997		ITM2A	-1.26999	-1.78889		AURKA	1.39001	1.67712		CYTIP	1.46001	3.9542		RAPGEFL1	-0.830012	-0.765535		ELK3	1.11003	1.81558						RAB31
	ETNK2	-2.30999	-1.69069		WNT5A	2.21001	2.26054		PDCD1	2.34999	2.12522		RAC2	2.11999	1.42223		MYO3A	-2.26	1.0072		GREM2	-1.48001	1.13001		KIF20A	1.26999	1.24147		EHF	1.39001	2.71381		OLFM1	1.46001	1.65992		SOCS3	0.830012	2.58015		HSPA2	-1.11003	-1.86394						CMAHP
	TMEM171	2.30999	2.54836		STEAP4	2.2	2.14012		MS4A7	2.33001	1.20658		CLEC7A	2.11	3.3505		CD247	2.24999	1.42223		LAT2	1.48001	1.32002		MMP19	1.26999	0.932515		RASGRP3	1.39001	-1.0246		SH3TC2	-1.46001	-1.19535		STK17B	0.830012	1.62761		MTMR11	-1.11003	-1.31615						FZD8
	CD163L1	2.30001	0.537246		C1QTNF7	-2.19001	-2.93667		NLRC4	2.33001	0.812786		CTSC	2.11	1.73985		ALOX5AP	2.24001	1.43296		SLA	1.48001	1.44		PKD1	-1.26999	-1.05735		CCNA2	1.38001	1.76218		TMEM86A	1.46001	-1.72683		TMEM30B	0.830012	-0.464668		WEE1	-1.11003	-1.83188						GPC2
	HK3	2.30001	1.22515		CD14	2.19001	0.453649		XDH	2.33001	2.14186		C15orf59	-2.11	-0.895303		GBP4	2.24001	1.45418		ANGPTL4	1.46999	-1.22002		RGS20	1.26999	1.7405		HCK	1.38001	1.1635		HCLS1	1.45001	1.93734		ARHGEF40	-0.819995	-0.584963		FGFBP1	1.09997	0.545968						ICAM1
	JAK3	2.30001	1.29702		CRABP2	2.19001	2.25849		CD3G	2.31999	1.4376		TNFSF8	2.11	0.594549		CAMK4	2.22999	0.495695		CYTIP	1.46001	1.32002		SLPI	1.26999	6.49952		LRP2BP	-1.38001	-2.13731		NOCT	1.45001	1.40599		MATN2	-0.819995	-0.669027		NUDT4	1.09997	2.95791						PALM
	RGL3	-2.30001	-0.839315		LSP1	-2.19001	-1.92528		ITGAX	2.31999	0.956205		CCL20	2.1	2.63923		LILRB3	2.22999	1.31615		MEGF6	-1.46001	1.74002		ALOX15B	1.26003	4.73335		CDK1	1.37	1.92265		SLC43A1	-1.45001	-1.85599		PGM2	0.819995	0.356144		PRSS23	1.09997	-3						SYNE1
	MMP25	2.29001	0.96303		PSCA	-2.19001	-2.32265		PDZD7	-2.31999	-2.83082		CNTNAP2	2.1	0.321928		LUM	2.22999	0.678072		HCLS1	1.45001	1.16999		C1QTNF3	-1.26003	-1.46957		GBA	1.37	1.05617		SMOX	1.45001	3.49825		ABCE1	0.809991	0.454176		CLCA2	1.08997	-1.23879						TNFSF14
	AOAH	2.28001	0.906352		CD3E	2.17999	1.58429		AKR1B10	2.30999	5.14223		CYTH4	2.1	0.464668		MUCL1	2.22999	-0.757023		ABLIM2	-1.44	-1.13999		CDC20	1.24999	2.12403		HIF1A	1.37	1.65008		ADGRL3	-1.44	-1.32769		ATP11B	0.809991	0.790772		CYP7B1	1.08997	3.91648						ABCA8
	CCL13	2.28001	0.493545		RORC	-2.17999	-2.40591		ETNK2	-2.30999	-1.24981		IL2RA	2.1	0.632268		CST7	2.21999	1.91839		CHP2	-1.44	1.06998		CTSF	-1.24999	-0.755657		LRP8	1.37	1.92067		DOCK11	1.44	-0.422233		LONRF1	-0.809991	-0.432959		LEPR	-1.08997	-0.516015						TGM1
	FAM83A	2.28001	2.61075		SPRR2D	2.17999	3.93736		TMEM171	2.30999	2.24954		SPOCK2	2.09001	0.903038		IFIT3	2.21999	3.23726		FMNL1	1.44	1.18002		KPNA2	1.24999	1.45633		PLA2G7	1.37	0.827738		F3	-1.44	0.632268		SNRPE	0.809991	0.389567		PLEKHA2	1.08997	-1.23266						TMPRSS4
	FREM2	-2.28001	-1.68845		ADAM12	2.15998	0.826518		CD163L1	2.30001	1.11942		THY1	2.09001	0.847997		STRC	-2.21999	-0.748461		TNFAIP2	1.44	0.870029		MAOB	1.24999	-0.928503		STEAP1	1.37	2.20392		RIPOR3	1.44	-0.575312		ACSBG1	-0.799999	-0.575312		RUNX1	1.08997	1.95233						FCGR3A
	GREB1L	-2.28001	-1.98616		S100A7	2.15998	4.50495		HK3	2.30001	1.17556		COCH	-2.08001	-1.83188		C1QA	2.21001	0.823749		ZC3H12A	1.44	0.809991		TMEM8B	-1.24001	-1.06764		DLGAP5	1.36003	1.11437		TNFAIP2	1.44	2.74631		D2HGDH	-0.799999	-0.443607		AGPAT5	1.07998	-1.99277						SPRY4
	LTB	2.28001	1.4937		CH25H	2.15001	1.42164		JAK3	2.30001	1.34204		SPRR2B	2.08001	4.43962		PNPLA7	-2.21001	-1.04963		MCTP1	1.43002	1.13001		ADAMTS14	-1.23002	-1.99787		IVL	1.36003	1.99284		ZC3H12A	1.44	1.36177		SGSM2	-0.799999	-0.748461		ARF4	1.07998	0.275007						TREX2
	MPEG1	2.28001	0.453333		CLDN7	2.15001	1.60426		MMP25	2.29001	1.0059		HIF3A	-2.07001	-0.650765		PTPN7	2.21001	0.85599		UGCG	1.43002	0.779974		CRCT1	1.23002	0.786847		MALL	1.36003	1.51743		UGCG	1.43002	1.42223		TMED5	0.799999	0.887525		C3	1.07998	-0.659925						CLDN23
	CD24	2.26999	2.68827		FPR3	2.15001	0.951066		AOAH	2.28001	1.46837		IL18RAP	2.07001	0.659925		WNT5A	2.21001	2.8953		ILDR1	-1.42002	-1.07998		GCOM1	1.23002	1.11836		PELI2	-1.36003	-0.768841		CDH3	1.42002	1.15704		ATP6V1A	0.790021	0.422233		WISP2	-1.07998	-2.22033						CSTA
	ITGAL	2.26999	1.15704		MSR1	2.15001	0.453439		FAM83A	2.28001	2.4484		PITX1	2.07001	1.0072		STEAP4	2.2	3.24031		LMO2	1.42002	0.830012		GGH	1.23002	1.36787		SLC7A11	1.36003	2.9218		OAS3	1.42002	0.83996		DCAF4	-0.790021	-0.344828		GATA3	-1.07998	-1.63691						LYN
	SLC2A4	-2.26999	-1.43002		PAX9	2.15001	1.6638		FREM2	-2.28001	-1.47275		IFIT1	2.06001	1.83996		C1QTNF7	-2.19001	-0.782409		OAS3	1.42002	4.14		SLC4A7	1.23002	1.01593		ZDHHC21	1.36003	0.774502		PPP1R16B	1.42002	0.799087		ETS1	0.790021	1.22651		GCLM	1.07998	1.09761						PLBD1
	CA3	-2.26	-1.82965		CD53	2.13999	0.834307		GREB1L	-2.28001	-1.35519		SLC26A9	2.06001	2.27798		CD14	2.19001	0.356144		IGSF9B	-1.41002	1.16999		ANKFN1	-1.22002	-6.07042		ANXA3	1.34999	-1.56803		SPTLC2	1.42002	0.933573		RGMB	-0.790021	-0.678072		LPIN2	1.07998	1.90689						STAT4
	GPR65	2.26	1.12029		KCNA3	2.13999	1.10729		LTB	2.28001	1.52637		AIM2	2.05001	1.58496		CRABP2	2.19001	2.36177		MCOLN2	1.41002	1.62999		FAM117A	-1.22002	-1.7395		CD74	1.34999	-2.88647		TMEM176A	1.42002	1.65992		ZNF704	-0.790021	-0.948601		NFE2L3	1.07998	0.863938						NCAM1
	MYO3A	-2.26	-2.68849		TNFRSF21	2.13999	2.36871		MPEG1	2.28001	0.834873		CD69	2.05001	1.22033		LSP1	-2.19001	-1.57531		TLR1	1.41002	1.43002		NUS1	1.22002	0.927669		CXCR2	1.34999	3.32331		EDA	-1.41002	-0.773996		NFIC	-0.779974	-1.85997		PLCXD1	1.07998	-0.831877						NRP2
	CD247	2.24999	1.39435		TYMP	2.13999	3.1849		CD24	2.26999	2.02048		EVI2A	2.05001	1.04963		PSCA	-2.19001	-1.97085		MLKL	1.39999	1.37		DEPDC1	1.21001	1.18954		HS3ST3B1	1.34999	1.12512		ITPR1	1.41002	0.790772		ZNF518B	0.779974	-0.85599		SLC25A5	1.07998	0.367371						NRTN
	ALOX5AP	2.24001	0.407516		IKZF1	2.13001	0.889006		ITGAL	2.26999	1.32418		LRG1	2.05001	1.76553		LAMP5	2.17999	0.536053		EHF	1.39001	1.23002		OTUB2	1.21001	1.89743		NABP1	1.34999	0.738984		NOS1	-1.41002	0.62293		COL4A5	-0.770026	-2.28983		TNS4	-1.07998	-0.782409						PIK3CG
	GBP4	2.24001	0.865523		IL23A	2.13001	1.76103		SLC2A4	-2.26999	-1.08882		MYO7A	2.05001	0.464668		RORC	-2.17999	-2.07382		TRABD2B	-1.39001	-1		PBK	1.21001	1.79244		PARP14	1.34999	-1.18422		MLKL	1.39999	1.926		GOT2	0.770026	0.632268		PRKN	-1.06998	-1.35614						PRELP
	CAMK4	2.22999	0.884793		ITGB2	2.13001	0.787767		CA3	-2.26	-1.96495		CEACAM1	2.04002	0.298658		SPRR2D	2.17999	5.77083		FCER1G	1.38001	1.64998		PRDM1	1.21001	1.38907		PDSS1	1.34999	1.5976		PCDH18	1.39999	0.748461		TNK2	-0.770026	-0.464668		ALAS1	1.05998	1.20789						CORO6
	LILRB3	2.22999	0.999351		SLC1A2	-2.13001	-2.30135		GPR65	2.26	1.19182		CSF2RA	2.04002	1.16993		ADAM12	2.15998	0.389567		HCK	1.38001	1.12002		SSC5D	-1.21001	-2.00623		SHF	-1.34999	1.05408		ACSL5	1.39001	-0.815575		ABCC1	0.760008	-0.422233		ENTPD7	1.05998	1.24489						FCHSD1
	MUCL1	2.22999	-1.40403		SPRR1B	2.13001	3.32164		MYO3A	-2.26	-2.42307		PRSS22	2.04002	0.978196		S100A7	2.15998	6.42962		SPTSSA	1.38001	0.729966		SULF2	-1.21001	-1.12022		DDIAS	1.33999	1.79161		EHF	1.39001	1.93357		HSPA4	0.760008	0.378512		IFITM3	1.05998	-0.298658						GPRIN3
	CST7	2.21999	1.4878		WFIKKN1	-2.13001	-1.42438		CD247	2.24999	1.39364		TAGAP	2.04002	1.02148		CH25H	2.15001	2.28096		STAT1	1.38001	1.73001		RTN4RL1	-1.2	-1.10608		HLA-DMB	1.33999	-1.95732		HCK	1.38001	2.27202		SYK	0.760008	1.12433		MSMO1	1.05998	0.443607						IRX1
	IFIT3	2.21999	1.81484		LCP2	2.11999	1.13251		PIK3AP1	2.24999	0.528771		TOGARAM2	-2.04002	-0.422233		CLDN7	2.15001	0.464668		FAM13A	-1.37	1.26003		CLEC3B	-1.18998	-2.17604		PIK3R5	1.33999	0.796265		STAT1	1.38001	1.91456		TOP1	0.760008	0.356144		SORBS1	-1.05998	-0.956057						MUC20
	STRC	-2.21999	-1.10662		PRF1	2.11999	0.922426		ALOX5AP	2.24001	0.557189		ARG2	2.02998	1.70929		FPR3	2.15001	1.29866		PLA2G7	1.37	1.21001		DCUN1D3	1.18998	1.13737		SLC6A2	-1.33999	-1.74618		VWF	1.38001	1.05658		FLYWCH1	-0.750006	-0.400538		ZFAND5	1.05998	1.32193						CMYA5
	C1QA	2.21001	0.265557		RAC2	2.11999	1.45922		GBP4	2.24001	0.891808		BCAT1	2.02998	0.526069		MSR1	2.15001	0.613532		RDH16	1.37	1.05998		FGFRL1	-1.18998	-0.95114		TGM3	1.32998	4.11602		HIF1A	1.37	1.54597		GCH1	0.750006	1.37295		AHNAK2	-1.04998	-0.748461						CNFN
	MYO1H	2.21001	1.92178		CLEC7A	2.11	2.8035		CAMK4	2.22999	0.745108		CD84	2.02998	0.757023		PAX9	2.15001	1.28688		STEAP1	1.37	-2.05001		SLC13A3	-1.18998	4.58179		SCD	1.32002	1.77129		LRP8	1.37	1.67807		GLI3	-0.740021	-0.516015		ERO1A	1.04998	1.1635						NAMPT
	PNPLA7	-2.21001	-1.35665		CTSC	2.11	1.69746		LILRB3	2.22999	1.38444		SUSD4	2.02998	1.29278		CD53	2.13999	1.29278		ADAP2	1.36003	1.22002		ABHD17C	1.18002	1.16053		EEF1E1	1.30999	0.956577		PLA2G7	1.37	1.09761		ILF2	0.740021	-0.333424		GAS6	-1.03998	-1.42761						P2RY13
	PTPN7	2.21001	0.981926		C15orf59	-2.11	-1.91587		LUM	2.22999	0.71396		C19orf18	-2.01999	-0.422233		RYR3	-2.13999	0.389567		ITGA4	1.36003	1.22002		CEP55	1.18002	1.58789		ELF3	1.30999	2.64729		RDH16	1.37	-3.31179		PLEKHN1	-0.740021	-0.367371		SLCO3A1	-1.03998	-1.17632						TLR2
	WNT5A	2.21001	2.45885		TNFSF8	2.11	0.654436		CST7	2.21999	1.03555		NRAP	2.01999	0.298658		TDRD12	2.13999	0.992768		MALL	1.36003	1.00999		GPRC5C	-1.18002	-0.896776		KRT15	-1.30999	-1.75459		ADAP2	1.36003	0.333424		BLOC1S2	0.729966	0.748461		TSPOAP1	-1.03998	-0.659925						XAF1
	STEAP4	2.2	1.34789		CCL20	2.1	3.14223		IFIT3	2.21999	1.63863		PDK4	-2.01999	-2.16027		TNFRSF21	2.13999	1.76129		OCA2	-1.36003	-1.21001		HPRT1	1.18002	0.965396		EID3	1.30001	1.51536		ITGA4	1.36003	0.757023		EFHD2	0.729966	0.722466		AKIRIN2	1.02998	0.400538						ACADL
	C1QTNF7	-2.19001	-1.93127		CNTNAP2	2.1	1.80025		C1QA	2.21001	0.787098		SLAMF8	2.01999	1.41684		TYMP	2.13999	3.25852		RASSF4	1.36003	0.870029		KCTD17	-1.18002	-0.921436		FSCN1	1.30001	1.04474		MALL	1.36003	0.678072		NT5C2	0.729966	-0.565597		ARHGEF28	-1.02998	-2.94111						EFR3B
	CRABP2	2.19001	2.20948		CYTH4	2.1	0.546561		MYO1H	2.21001	2.00867		BST2	2.00999	0.344828		IKZF1	2.13001	0.941106		COL6A5	1.34999	1.73001		PTGIS	-1.18002	-2.40365		PPIF	1.30001	1.44127		ZDHHC21	1.36003	0.739848		TEF	-0.729966	-0.575312		BIRC5	1.02998	0.485427						SERPINB7
	LSP1	-2.19001	-1.13416		IL2RA	2.1	1.97019		PNPLA7	-2.21001	-1.37662		C14orf132	-2.00999	-1.48543		IL23A	2.13001	2.24184		CXCR2	1.34999	3.04		SGO2	1.18002	1.53321		PSORS1C2	1.30001	4.47063		ANXA3	1.34999	1.3505		CES4A	-0.720016	-2.18269		DCBLD1	1.02998	1.23879						TG
	PSCA	-2.19001	-1.84511		SPOCK2	2.09001	1.75549		PTPN7	2.21001	0.917164		CARD6	2.00999	1.4957		ITGB2	2.13001	0.722466		PARP14	1.34999	2.07001		SUCO	1.18002	0.94733		ANKRD22	1.29001	0.833173		CD74	1.34999	1.75275		PPP4R1	0.720016	0.485427		FHOD3	-1.02998	-1.0072						BTNL9
	CD3E	2.17999	1.25459		THY1	2.09001	0.931683		WNT5A	2.21001	2.41208		HLA-DRA	2.00999	0.565597		SLC1A2	-2.13001	-1.25096		PDSS1	1.34999	1.75001		TICRR	1.18002	1.58097		VMP1	1.29001	0.856388		CXCR2	1.34999	1.87184		PTPN21	-0.720016	-1.67356		SLC31A1	1.02998	1.37851						MYO1G
	LAMP5	2.17999	0.914871		ALPL	2.08001	1.41359		CYP1B1-AS1	-2.2	-0.647176		LCK	2.00999	1.76553		SPRR1B	2.13001	4.47897		CCDC69	1.33999	1.13999		ARL5B	1.16999	1.46305		FMO5	-1.28001	-1.79181		NABP1	1.34999	-1.02857		SOGA1	-0.720016	-0.613532		TDP2	1.02998	-0.464668						PPARGC1A
	RORC	-2.17999	-2.43614		COCH	-2.08001	-1.21164		STEAP4	2.2	1.26027		SERPINB1	2	1.98914		WFIKKN1	-2.13001	-0.933573		DDIAS	1.33999	1.26003		CBX7	-1.16999	-1.04928		KBTBD8	1.28001	1.15627		PARP14	1.34999	0.807355		ZNF703	-0.720016	-0.298658		CHL1	-1.01999	-0.863938						FGD3
	SPRR2D	2.17999	5.8396		SPRR2B	2.08001	3.97793		C1QTNF7	-2.19001	-1.43429		CDHR1	-1.99001	-2.0072		LCP2	2.11999	1.08406		HLA-DMB	1.33999	0.919988		DUSP14	1.16999	1.60407		SKA3	1.28001	1.28036		CRYAB	-1.33999	-1.56071		LSS	-0.699996	-0.941106		MFSD2A	-1.01999	1.21412						IL10RA
	ADAM12	2.15998	1.18409		PITX1	2.07001	3.07634		CD14	2.19001	0.815903		FCGR2A	1.99001	0.584963		PRF1	2.11999	0.422233		LAMC2	-1.33999	0.690015		MAD2L1	1.16999	1.01828		TRMT9B	-1.28001	-1.53874		DBIL5P	-1.33999	-0.695994		MANSC1	0.699996	-1.0072		SRGAP2	-1.01999	-1.49057						SLC16A3
	S100A7	2.15998	6.66675		IFIT1	2.06001	1.58424		CRABP2	2.19001	2.18091		NID2	1.99001	0.604071		RAC2	2.11999	1.14405		PIK3R5	1.33999	1.30999		RAB38	1.16999	1.08495		APOL2	1.26999	2.03291		DDIAS	1.33999	1.23266		MAP3K5	0.699996	0.678072		TTC9	1.01999	-1.76129						SUCNR1
	CH25H	2.15001	1.40081		SLC26A9	2.06001	2.43085		LSP1	-2.19001	-1.17095		P2RY10	1.99001	0.536053		CLEC7A	2.11	3.37851		CRYL1	1.32998	-0.909965		SQLE	1.16999	1.51061		CKS2	1.26999	1.62621		LAMC2	-1.33999	0.773996		PUS7L	0.699996	0.594549		ATP13A3	1.00999	1.11103						TMEM176B
	FPR3	2.15001	0.910195		AIM2	2.05001	3.0877		PSCA	-2.19001	-2.52987		CTLA4	1.97999	0.879706		CTSC	2.11	1.53107		TGM3	1.32998	-0.980025		CDKN3	1.16002	1.73535		ITM2A	-1.26999	-1.75544		PIK3R5	1.33999	1.37295		COL16A1	-0.690015	-1.18903		CDON	-1.00999	-1.34483						ARHGAP25
	LILRA6	2.15001	0.509037		CD69	2.05001	0.918692		CD3E	2.17999	1.23616		IL36RN	1.97999	2.30743		C15orf59	-2.11	-1.21412		ARNTL2	1.32002	1.24001		JPH2	-1.16002	-2.28259		KIF20A	1.26999	1.38918		SLC6A2	-1.33999	-2.24184		HLF	-0.690015	-0.604071		CREG1	1.00999	-0.565597						CCNB1
	MSR1	2.15001	0.54201		DCST2	-2.05001	-1.40218		LAMP5	2.17999	1.37807		MCAM	1.97999	0.367371		TNFSF8	2.11	0.454176		GMFG	1.32002	1.41002		LRRN4CL	-1.16002	-1.56443		MMP19	1.26999	0.751978		GPT	-1.32998	-0.9855		MARCKS	0.690015	0.695994		PHLDB1	-1.00999	-1.1177						FGL2
	PAX9	2.15001	1.049		HTR7	2.05001	2.44599		RORC	-2.17999	-2.72977		TRPM6	1.97999	0.356144		CCL20	2.1	2.65076		SLC40A1	1.32002	-1.45001		RAB5A	1.16002	0.798009		PKD1	-1.26999	-0.877744		HMGCS1	1.32998	-0.863938		PER3	-0.690015	-1.0072		PLA2G6	-1.00999	0.722466						MYH11
	CD53	2.13999	0.83131		LRG1	2.05001	2.78452		SPRR2D	2.17999	4.16306		ARG1	1.97001	1.87184		CNTNAP2	2.1	1.65992		TM4SF1	1.32002	-1.39999		RPL22L1	1.16002	0.963844		RGS20	1.26999	1.76562		ARNTL2	1.32002	2.50589		SCYL2	0.690015	-0.367371		SLC30A1	1.00999	1.15056						COQ8A
	KCNA3	2.13999	0.714048		MYO7A	2.05001	0.772139		ADAM12	2.15998	1.62663		FAM20A	1.97001	0.918386		CYTH4	2.1	0.731183		APOD	-1.30001	2.02998		TCEAL3	-1.16002	-1.60117		SLC39A8	1.26999	1.14776		SLC40A1	1.32002	-3.1375		DKK3	-0.679964	-1.23266		TXNRD1	1.00999	-1.09761						GBP1
	RYR3	-2.13999	-0.704341		CEACAM1	2.04002	1.11337		S100A7	2.15998	5.59275		MFSD4A	-1.97001	-1.68257		IL2RA	2.1	2.87184		CSGALNACT1	1.30001	-1.14997		ARVCF	-1.14997	-1.0937		SLPI	1.26999	6.16253		CXCL12	1.30999	-1.58015		PTPRS	-0.679964	-0.887525		ARHGEF26	-1	-2.78869						MAPK8IP1
	TNFRSF21	2.13999	1.59158		CSF2RA	2.04002	1.42476		CH25H	2.15001	1.58818		PTPN22	1.97001	0.669027		SPOCK2	2.09001	1.14405		HAVCR2	1.30001	1.94998		DSG3	1.14997	1.19137		TXNDC17	1.26999	1.01678		ELF3	1.30999	2.17313		SYNGR1	-0.679964	-1.07724		CKAP4	1	1.25701						PDLIM4
	TYMP	2.13999	3.46059		EPGN	2.04002	3.05287		FPR3	2.15001	0.944783		TNFRSF1B	1.97001	0.555816		COCH	-2.08001	-1.79909		PSORS1C2	1.30001	-1.86999		P4HTM	-1.14997	-1.3809		ALOX15B	1.26003	3.91267		INHBB	-1.30999	0.83996		CYB5R3	-0.660016	-0.956057		HSPA13	1	0.632268						PLSCR1
	IGF1	2.13001	-0.519743		PRSS22	2.04002	3.49246		LILRA6	2.15001	0.711671		CD163	1.95999	0.731183		FAM153B	-2.08001	-1.8679		SEMA7A	1.29001	-0.980025		RRM2	1.14997	1.47923		C1QTNF3	-1.26003	-2.05766		KRT15	-1.30999	-3.16189		PNPLA8	0.660016	-0.485427		SFXN1	1	0.941106						CLEC5A
	IKZF1	2.13001	0.630312		TAGAP	2.04002	0.414785		MSR1	2.15001	1.09187		DIO2	1.95999	1.51096		SPRR2B	2.08001	3.80735		VMP1	1.29001	0.84004		BOC	-1.13999	-0.816477		IFIH1	1.26003	-1.25308		CNNM4	1.30001	-0.879706		TENM4	-0.660016	-0.545968		CALCRL	0.990011	-1.1177						PLCH2
	IL23A	2.13001	2.00256		TOGARAM2	-2.04002	-2.79838		PAX9	2.15001	0.901881		JAML	1.95999	0.669027		HIF3A	-2.07001	-1.41143		APOL2	1.26999	2.75001		CEMIP	1.13999	4.65009		CDC20	1.24999	1.98331		CSGALNACT1	1.30001	1.42223		USP6NL	0.660016	-0.632268		MAP4K4	0.990011	-1.32193						SH2B3
	ITGB2	2.13001	0.54092		ARG2	2.02998	0.57918		CD53	2.13999	1.03584		KLRB1	1.95999	1.61353		IL18RAP	2.07001	1.16993		IL13RA1	1.26999	1.11003		NPM3	1.13999	0.929791		CTSF	-1.24999	-0.873026		FSCN1	1.30001	2.15056		OSMR	0.650029	1.46467		OSTC	0.990011	0.356144						SLC43A2
	SLC1A2	-2.13001	-0.770364		BCAT1	2.02998	-0.442015		KCNA3	2.13999	0.820812		SNCG	-1.95999	-0.286881		PITX1	2.07001	1.25701		RGS20	1.26999	2.05001		PTGER3	1.13999	-2.65938		KPNA2	1.24999	1.60994		HAVCR2	1.30001	2.5008		DDX52	0.639973	0.432959		TXNDC9	0.990011	0.356144						SLCO2B1
	SPRR1B	2.13001	3.59055		CD226	2.02998	1.6164		TNFRSF21	2.13999	1.5215		HIGD1A	1.94998	1.35614		IFIT1	2.06001	3.1375		SLC39A8	1.26999	-1.53998		RNF223	1.13999	1.30159		PRLR	-1.24999	-1.58708		LTBP1	1.30001	1.64155		MALT1	0.639973	1.45943		EIF4EBP1	0.980025	1.04264						ERCC6L
	WFIKKN1	-2.13001	-1.29042		SUSD4	2.02998	1.78727		TYMP	2.13999	3.21692		LAIR1	1.94998	0.516015		SLC26A9	2.06001	3.37851		SLPI	1.26999	3.51999		EDIL3	-1.13001	-1.83718		TMEM8B	-1.24001	-1.18644		PSORS1C2	1.30001	-1.8953		WASHC4	0.639973	0.575312		PHLDA1	0.980025	2.5008						GJC2
	LCP2	2.11999	0.850399		PDK4	-2.01999	-2.94105		IKZF1	2.13001	0.701948		PDZRN4	-1.94998	-0.400538		AIM2	2.05001	3.45943		ALOX15B	1.26003	-1.62002		SEMA6C	-1.13001	-1.83495		ADAMTS14	-1.23002	-1.718		TMED7	1.30001	0.475085		EFNB2	-0.630033	-0.933573		SAMHD1	0.980025	1.48027						SLFN12L
	PRF1	2.11999	0.954792		SLAMF8	2.01999	0.394514		IL23A	2.13001	1.71984		NWD2	1.94002	0.83996		CD69	2.05001	1.78241		ELOVL4	1.26003	1.74002		THRA	-1.13001	-0.824075		ARHGEF10	-1.23002	-0.72779		ANKRD22	1.29001	0.687061		KCNC4	-0.630033	-0.613532		SERP1	0.980025	1.09085						SOD2
	RAC2	2.11999	0.931986		BST2	2.00999	0.864731		ITGB2	2.13001	0.833011		SCARA5	-1.94002	-1.44361		EVI2A	2.05001	0.815575		IFIH1	1.26003	1.97001		YOD1	1.13001	1.39862		CRCT1	1.23002	1.10138		SLC46A2	-1.29001	-3.74416		PICALM	0.630033	0.475085		STAT3	0.980025	0.773996						HBEGF
	CLEC7A	2.11	2.38355		C14orf132	-2.00999	-2.699		SLC1A2	-2.13001	-0.617487		AIF1	1.93002	0.669027		HTR7	2.05001	0.594549		COL7A1	-1.24999	1.26003		CYP4F22	1.12002	0.763327		GCOM1	1.23002	1.14639		VMP1	1.29001	0.565597		SYTL1	-0.630033	-0.411426		ABCC3	-0.96997	1.30451						PNMA8A
	CTSC	2.11	1.24841		CARD6	2.00999	1.89794		SPRR1B	2.13001	3.31486		FA2H	-1.93002	-1.23879		LRG1	2.05001	1.53605		MTCL1	1.24999	-1.42002		ELF5	1.12002	1.08229		GGH	1.23002	1.30071		CTSB	1.28001	0.31034		ANKH	-0.599984	-0.773996		CLCN3	0.96997	0.831877						SIDT1
	C15orf59	-2.11	-1.55837		CPA3	2.00999	-0.65828		LCP2	2.11999	0.885184		GJA3	1.93002	0.704872		MYO7A	2.05001	0.333424		CAMSAP3	-1.24001	-0.919988		EPOP	1.12002	1.62943		POU6F1	-1.23002	-0.910656		FMO5	-1.28001	-1.92979						HSPA5	0.96997	0.286881						TNFSF10
	TNFSF8	2.11	0.29443		HLA-DRA	2.00999	0.493545		PRF1	2.11999	1.06805		HS3ST6	-1.93002	-1.64616		CEACAM1	2.04002	-0.669027		ELOVL7	1.24001	1.39999		NDC80	1.12002	1.20107		FAM117A	-1.22002	-1.44721		APOL2	1.26999	1.57531						ITPKB	-0.96997	-0.879706						C15orf48
	CCL20	2.1	4.607		LCK	2.00999	1.94755		RAC2	2.11999	1.0378		LINC01127	1.93002	0.356144		CSF2RA	2.04002	1.95233		GGH	1.23002	0.699996		POLR3G	1.12002	1.51899		NUS1	1.22002	0.916247		IL13RA1	1.26999	1.5656						NLRX1	0.96997	0.722466						CACNB4
	CNTNAP2	2.1	1.38654		SLC30A2	-2.00999	-0.873577		CLEC7A	2.11	2.50322		PCDHGA8	-1.93002	-0.389567		EPGN	2.04002	4.32193		FAM117A	-1.22002	-1.11003		PPARD	1.12002	1.36295		C1S	1.21001	-0.889162		METRN	-1.26999	0.475085						SEMA4G	-0.96997	0.575312						CPXM1
	CYTH4	2.1	0.295018		FAM227A	-2	-2.16401		CTSC	2.11	1.26754		TRAF3IP3	1.93002	1.23266		PRSS22	2.04002	2.8679		GLIPR1	1.22002	1.95999		TNC	1.12002	3.43893		DEPDC1	1.21001	1.42702		MPHOSPH6	1.26999	0.722466						TGFBR3	-0.96997	-1.31615						DNASE1L3
	IL2RA	2.1	2.07943		SERPINB1	2	2.02988		C15orf59	-2.11	-1.19339		VASH1	1.93002	0.545968		TAGAP	2.04002	1.02857		CORO1A	1.2	1.03998		TWF1	1.12002	1.34693		OTUB2	1.21001	2.38891		SLPI	1.26999	3.40599						WFDC12	0.96997	4.94017						PDZD4
	SPOCK2	2.09001	1.32677		CDHR1	-1.99001	-1.77665		TNFSF8	2.11	0.623399		IGSF6	1.91999	0.678072		TOGARAM2	-2.04002	-1.62761		LAMA5	-1.2	-0.870029		CPA4	1.11003	1.38067		PBK	1.21001	1.68059		TXNDC17	1.26999	0.678072						CLDN12	0.959993	0.422233						CRLF1
	THY1	2.09001	0.595122		FCGR2A	1.99001	0.398241		CCL20	2.1	3.38932		ZSCAN18	-1.91999	-1.42761		ARG2	2.02998	1.70487		FGFRL1	-1.18998	-1.04998		CSPG4	-1.11003	-1.19774		PRDM1	1.21001	1.36351		ALOX15B	1.26003	4.63227						SLC25A27	-0.959993	-0.948601						CSF2RB
	ALPL	2.08001	1.19352		P2RY10	1.99001	1.23573		CNTNAP2	2.1	0.794603		ZDHHC11	-1.91	-2.37295		BCAT1	2.02998	0.584963		NMI	1.18998	1.55001		HSPA2	-1.11003	-1.62021		SARM1	-1.21001	-1.90904		ELOVL4	1.26003	-1.02857						SOD3	-0.959993	-3.33628						CYP4B1
	COCH	-2.08001	-1.85695		SRMS	1.99001	2.02318		CYTH4	2.1	0.646992		DOCK2	1.89999	0.925999		CD226	2.02998	1.25701		DUSP14	1.16999	-1.07998		MTMR11	-1.11003	-0.817787		SSC5D	-1.21001	-1.64658		FLT1	1.26003	1.89142						SOX7	0.959993	1.26903						GAB3
	SPRR2B	2.08001	7.4185		CHST1	1.97999	2.01849		IL2RA	2.1	1.82538		GBP6	1.89999	1.3505		CD84	2.02998	0.85599		HELZ2	1.16002	1.18002		WEE1	-1.11003	-1.16157		SULF2	-1.21001	-0.741057		FUT2	1.26003	-0.847997						B2M	0.95002	-0.454176						HAS3
	ABCD2	2.07001	-0.709644		CTLA4	1.97999	2.4022		SPOCK2	2.09001	1.35038		GNLY	1.89999	0.903038		PTGES3P3	2.02998	0.863938		TUBB6	1.16002	-1.32002		ADAM33	-1.09997	-1.00554		CILP	-1.2	-1.08773		IFIH1	1.26003	1.70044						FBLN1	-0.95002	1.16993						IRAK3
	HIF3A	-2.07001	-1.68796		IL36RN	1.97999	1.79119		THY1	2.09001	1.29971		PTX3	1.89999	0.704872		SUSD4	2.02998	1.40054		DDX60	1.13999	1.89002		FGFBP1	1.09997	1.99996		RTN4RL1	-1.2	-1.30883		GAN	-1.24999	-1.81147						JADE1	-0.95002	-0.831877						MPZL2
	IL18RAP	2.07001	1.67577		MCAM	1.97999	1.0197		ALPL	2.08001	1.35168		SLC26A4	1.89999	0.739848		C19orf18	-2.01999	-0.594549		TSC22D3	-1.13999	1.24001		GLTP	1.09997	0.980025		CLEC3B	-1.18998	-2.63657		PRLR	-1.24999	-4.20945						SDR9C7	0.95002	0.344828						PAPSS2
	PITX1	2.07001	3.24857		TRPM6	1.97999	2.29825		COCH	-2.08001	-1.63895		ZNF790-AS1	-1.89999	-0.659925		NRAP	2.01999	1.852		TMC5	1.13001	-2.68999		MPZL3	1.09997	1.18675		DCUN1D3	1.18998	0.931986		CAMSAP3	-1.24001	-2.854						ARHGDIB	0.939979	-0.687061						SELPLG
	IFIT1	2.06001	1.95595		ARG1	1.97001	1.26825		SPRR2B	2.08001	5.26732		EVI2B	1.89002	1.07039		PDK4	-2.01999	-1		ELF5	1.12002	-1.18002		PER1	-1.09997	-0.832525		FGFRL1	-1.18998	-1.41273		ELOVL7	1.24001	-2.76341						FBXO17	-0.939979	0.713696						SLC45A4
	SLC26A9	2.06001	3.05535		FAM20A	1.97001	0.701771		HIF3A	-2.07001	-1.70221		NETO2	1.89002	1.45418		SLAMF8	2.01999	0.823749		IRF7	1.12002	2.46001		PRSS23	1.09997	-1.07635		SLC13A3	-1.18998	4.09547		TMEM8B	-1.24001	-1.03562						GNPNAT1	0.939979	-1.1635						SLC5A1
	AIM2	2.05001	2.83141		MFSD4A	-1.97001	-1.90662		IL18RAP	2.07001	2.0096		PAPLN	-1.89002	-1.81967		BST2	2.00999	0.83996		RASGRP1	1.12002	0.959993		TRIM35	-1.09997	-0.790522		ABHD17C	1.18002	1.3195		ARHGEF10	-1.23002	-0.799087						MCF2L	-0.939979	-1.72683						SNX20
	CD69	2.05001	0.950767		PTPN22	1.97001	1.3995		PITX1	2.07001	2.30848		ANGPT2	1.88002	0.321928		C14orf132	-2.00999	-1.64155		CPA4	1.11003	1.05998		CYP7B1	1.08997	1.73942		CEP55	1.18002	1.89596		POU6F1	-1.23002	-0.895303						SLC15A1	0.939979	0.516015						SOCS1
	DCST2	-2.05001	-1.39248		TGM6	1.97001	3.50894		IFIT1	2.06001	1.46785		ESPN	-1.88002	-0.485427		CARD6	2.00999	2.38957		ELK3	1.11003	0.799999		NTN1	-1.08997	-0.786429		GPRC5C	-1.18002	-1.10313		SLC4A7	1.23002	2.05311						SLC16A1	0.939979	0.748461						RCSD1
	EVI2A	2.05001	0.523462		TNFRSF1B	1.97001	0.836732		SLC26A9	2.06001	2.48342		IQCN	-1.88002	-0.400538		CPA3	2.00999	0.604071		HSPA2	-1.11003	-1.53002		RUNX1	1.08997	0.768841		HPRT1	1.18002	0.890563		CRIP2	-1.22002	-0.933573						CDK5R1	0.930018	0.871844						CGNL1
	HTR7	2.05001	1.97435		AKR1B15	1.95999	3.49867		AIM2	2.05001	2.5034		SEMA3D	-1.88002	-0.286881		HLA-DRA	2.00999	1.04963		SLFN5	1.11003	0.900026		TSHZ2	-1.08997	-1.06233		LRRC59	1.18002	0.994218		FAM117A	-1.22002	-1.9222						MTHFD2	0.930018	0.799087						FAM43A
	LRG1	2.05001	2.21304		CD163	1.95999	-0.398679		CD69	2.05001	0.610322		WNT7B	-1.88002	-0.704872		LCK	2.00999	1.15056		ADAM33	-1.09997	0.740021		ABCA12	1.07998	1.70048		PON3	1.18002	-1.14058		FMNL2	1.22002	2.10769						RAI14	-0.930018	-1.91839						SLC11A1
	MYO7A	2.05001	0.3122		DIO2	1.95999	1.23131		DCST2	-2.05001	-0.772984		CNTNAP3	-1.86999	-1.5509		SLC30A2	-2.00999	-0.333424		CASP7	1.09997	0.900026		CLSPN	1.07998	1.22595		PTGIS	-1.18002	-1.94572		GLIPR1	1.22002	3.51096						ACOT7	0.919988	0.879706						STARD4
	CSF2RA	2.04002	1.27005		JAML	1.95999	1.18891		EVI2A	2.05001	0.646439		GPR171	1.86999	1.27501		SERPINB1	2	2.79077		ENTPD1	1.09997	1.42002		GATA3	-1.07998	-0.872238		SGO2	1.18002	1.50873		NUS1	1.22002	1.3505						BMP2K	0.919988	0.941106						MXD1
	PRSS22	2.04002	3.42967		KLRB1	1.95999	2.00615		HTR7	2.05001	1.82733		SLAMF7	1.86999	1.79494		CDHR1	-1.99001	-1.39506		FGFBP1	1.09997	1.64002		IKBIP	1.07998	-1.10809		TICRR	1.18002	1.56238		C1S	1.21001	1.40599						DBF4	0.919988	0.807355						NCKAP1L
	TAGAP	2.04002	0.297837		SNCG	-1.95999	-2.77138		LRG1	2.05001	1.83722		WNK2	-1.86999	-0.526069		FCGR2A	1.99001	0.62293		LGALS3BP	1.09997	2.08001		LPIN2	1.07998	1.27775		CBX7	-1.16999	-1.45312		PITPNC1	1.21001	1.53605						EREG	0.919988	0.956057						CCDC71L
	TOGARAM2	-2.04002	-1.06053		HIGD1A	1.94998	1.17996		MYO7A	2.05001	0.532467		ZNF665	-1.86999	-0.641546		CHST1	1.97999	0.704872		CLCA2	1.08997	1.32002		MELK	1.07998	1.33543		DUSP14	1.16999	2.4499		SOX9	1.21001	-2.02503						GMFB	0.919988	0.678072						FGR
	ARG2	2.02998	0.515612		LAIR1	1.94998	0.756938		CSF2RA	2.04002	1.23995		ABCG4	1.86001	0.731183		IL36RN	1.97999	4.04439		CYP7B1	1.08997	2.64		NFE2L3	1.07998	1.25072		MAD2L1	1.16999	1.23567		CILP	-1.2	2.66676						IL1R2	0.919988	-1.774						LGR6
	CD226	2.02998	1.28428		PDZRN4	-1.94998	-1.76307		EPGN	2.04002	3.44704		CCR5	1.86001	0.765535		TRPM6	1.97999	1.09761		LPXN	1.08997	1.71		PPIL1	1.07998	0.776357		RAB38	1.16999	1.31568		CORO1A	1.2	3.12433						PLA2G4E	0.919988	3.7866						MYOM1
	CD84	2.02998	0.281312		NWD2	1.94002	1.18998		PRSS22	2.04002	3.20157		CTSL	1.86001	1.0635		ARG1	1.97001	3.80735		PLEKHA2	1.08997	0.770026		SLC25A5	1.07998	0.833659		SQLE	1.16999	1.3616		ITGA1	1.2	1.46467						SKIL	0.919988	0.765535						APBB1IP
	SUSD4	2.02998	0.814099		PDCD1LG2	1.94002	0.430071		TAGAP	2.04002	0.372172		HLA-DPA1	1.86001	1.29278		FAM20A	1.97001	1.16993		ABCA12	1.07998	1.06998		NCAPG	1.06998	1.61984		CDKN3	1.16002	1.63909		RTN4RL1	-1.2	-0.918386						CALR	0.909965	0.650765						CARHSP1
	C19orf18	-2.01999	-1.05956		SCARA5	-1.94002	-2.74889		TOGARAM2	-2.04002	-0.938248		LAPTM5	1.86001	1.02148		MFSD4A	-1.97001	-1.38405		C3	1.07998	1.23002		PRKN	-1.06998	-1.62415		LRRN4CL	-1.16002	-1.84627		CD47	1.18998	0.475085						IER3IP1	0.909965	0.31034						CCL22
	NRAP	2.01999	1.47768		FA2H	-1.93002	-2.15591		ARG2	2.02998	0.566961		GK	1.85	1.83996		PTPN22	1.97001	1.76129		GATA3	-1.07998	-0.890019		CKB	-1.05998	-1.02616		RAB5A	1.16002	0.962808		CLEC3B	-1.18998	-1.87971						IFITM1	0.909965	2.08746						CD4
	PDK4	-2.01999	-1.32688		GJA3	1.93002	2.08294		CD226	2.02998	1.30836		HSD17B2	1.85	1.5509		TNFRSF1B	1.97001	0.545968		TMEM45A	1.07998	0.959993		DPP6	-1.05998	-3.93383		RPL22L1	1.16002	0.99081		COBL	-1.18998	-3.33628						SPATA6L	0.909965	1.69153						GUCY1A2
	SLAMF8	2.01999	0.812046		HS3ST6	-1.93002	-2.42237		CD84	2.02998	0.465713		SYT17	-1.85	-0.887525		CD163	1.95999	0.722466		BNIP3	1.06998	1.06998		EIF4E	1.05998	0.792689		TUBB6	1.16002	1.01635		FGFRL1	-1.18998	-0.411426						UNC5B	0.909965	-2.72247						TMEM88B
	BST2	2.00999	0.684549		PCDHGA8	-1.93002	-1.40327		SUSD4	2.02998	1.49713		TRPV6	-1.85	-0.275007		DIO2	1.95999	1.7866		MINPP1	1.06998	-0.84004		ENTPD7	1.05998	1.15885		ARVCF	-1.14997	-1.08529		FMNL3	1.18998	0.584963						ACER3	0.900026	-2.11437						PLLP
	C14orf132	-2.00999	-1.70585		TRAF3IP3	1.93002	0.52657		PDK4	-2.01999	-1.30976		AREG	1.84	1.7137		JAML	1.95999	1.20163		IFITM3	1.05998	1.97001		PGLYRP4	1.05998	0.914641		DSG3	1.14997	1.12281		SLC13A3	-1.18998	1.0072						AHCY	0.900026	0.748461						SMPD3
	CARD6	2.00999	1.85607		VASH1	1.93002	1.00353		SLAMF8	2.01999	0.935309		ATOH8	-1.84	-0.765535		KLRB1	1.95999	1.26903		TC2N	1.05998	1.14997		PSMD14	1.05998	0.789103		ITGA11	-1.14997	-0.879941		KCTD17	-1.18002	-0.731183						CAB39L	-0.900026	-0.475085						COL15A1
	HLA-DRA	2.00999	0.377957		ADGRB1	-1.91999	-1.74863		BST2	2.00999	0.63914		MYOM2	-1.84	-0.443607		SNCG	-1.95999	-0.704872		UBE2L6	1.05998	1.49999		SAT1	1.05998	1.00777		P4HTM	-1.14997	-1.40299		LRRC59	1.18002	0.956057						COL17A1	-0.900026	-1.15056						GSTM2
	LCK	2.00999	1.4225		CNTN2	-1.91999	-2.49914		C14orf132	-2.00999	-1.58289		PLIN5	1.84	0.545968		HIGD1A	1.94998	2.03914		LAP3	1.04998	-1.23002		UBE2N	1.05998	0.967169		RRM2	1.14997	1.70354		PODXL	1.18002	0.516015						GSTM3	-0.900026	1.16993						ISM1
	SLC30A2	-2.00999	-1.19975		IGSF6	1.91999	0.443076		CARD6	2.00999	2.01539		ARHGAP15	1.83001	0.731183		LAIR1	1.94998	0.713696		SIPA1L2	1.04998	-0.849999		UCHL3	1.05998	1.57589		CEMIP	1.13999	5.55983		PON3	1.18002	-0.910733						TOM1L2	-0.900026	0.722466						SLC16A6
	FAM227A	-2	-2.07313		TMEM63C	-1.91999	-3.31934		HLA-DRA	2.00999	0.484705		SERPINB13	1.83001	2.70487		PDZRN4	-1.94998	-0.910733		SLC22A5	-1.04998	-0.900026		ZFAND5	1.05998	0.872632		DDX60	1.13999	-1.98543		SGSM1	-1.18002	0.422233						CA13	-0.890019	0.536053						SLC4A8
	SERPINB1	2	1.70261		ZSCAN18	-1.91999	-2.89177		LCK	2.00999	1.46435		SLC2A3	1.83001	0.545968		NWD2	1.94002	2.87774		CBX2	1.03998	-1.03998		AGFG2	-1.04998	-0.728312		NPM3	1.13999	1.08481		TICRR	1.18002	0.263034						DMTN	-0.890019	1.29866						BCAR3
	CDHR1	-1.99001	-1.67451		FAM201A	-1.91	-2.5121		SLC30A2	-2.00999	-1.84153		CARD18	1.82	0.941106		SCARA5	-1.94002	-1.29278		LGMN	1.03998	1.24001		EPN3	1.04998	1.78927		PTGER3	1.13999	-1.61414		COMMD8	1.16999	-0.773996						IDE	0.890019	0.903038						LAMC3
	FCGR2A	1.99001	0.694479		ZDHHC11	-1.91	-1.97041		FAM227A	-2	-1.77943		CYP24A1	1.82	0.378512		AIF1	1.93002	0.594549		PARP9	1.03998	2.04002		ERO1A	1.04998	1.26358		RNF223	1.13999	1.68473		TRAPPC6A	-1.16999	-0.731183						MAPK6	0.890019	1.48543						LCP1
	P2RY10	1.99001	1.26993		DOCK2	1.89999	0.549817		SERPINB1	2	1.30673		GDPD3	1.82	1.90304		FA2H	-1.93002	-2.7845		FHOD3	-1.02998	-1.55001		PGAM1	1.04998	1.4359		UBE2F	1.13999	0.63914		HELZ2	1.16002	1.52105						PITPNM3	-0.890019	1.774						MAMDC2
	SRMS	1.99001	1.50421		GBP6	1.89999	2.55061		CDHR1	-1.99001	-1.87161		PHACTR3	-1.82	-0.516015		GJA3	1.93002	0.695994		NUPR1	-1.02998	0.830012		RSPO1	-1.03998	-1.13744		THRA	-1.13001	-0.96266		RAB5A	1.16002	-0.389567						WHRN	-0.890019	0.731183						DOK3
	CHST1	1.97999	1.68095		GNLY	1.89999	1.54542		FCGR2A	1.99001	1.00288		ADAM23	1.80999	0.659925		LINC01127	1.93002	0.903038		P2RX7	-1.02998	0.849999		ARHGEF28	-1.02998	-1.33228		TMC5	1.13001	-2.53154		TUBB6	1.16002	2.35332						GFOD2	0.880019	0.604071						EEF2K
	CTLA4	1.97999	3.04042		PTX3	1.89999	0.515813		P2RY10	1.99001	1.19257		GDA	1.80999	2.68482		LRRN3	1.93002	0.454176		AASS	1.01999	2.82999		BIRC5	1.02998	1.59512		YOD1	1.13001	1.35873		ARVCF	-1.14997	-1.53605						HPGD	0.880019	1.50589						LDHB
	IL36RN	1.97999	2.94574		RNASE1	1.89999	-0.734742		SRMS	1.99001	1.32447		GPAT3	1.80999	0.83996		TRAF3IP3	1.93002	0.823749		TRIM14	1.01999	1.46001		DCBLD1	1.02998	1.0797		EPOP	1.12002	1.97519		CYCS	1.14997	0.83996						HSPA12A	-0.880019	-2.5435						PCP4L1
	MCAM	1.97999	-0.435629		SLC26A4	1.89999	2.38059		CHST1	1.97999	1.83532		HSD11B1	-1.80999	-1.66903		VASH1	1.93002	0.650765		TTC9	1.01999	-0.909965		FHOD3	-1.02998	-1.34965		IRF7	1.12002	-1.18682		SCO2	1.14997	1.05658						ATP5F1C	0.870029	-0.823749						ZNF471
	TRPM6	1.97999	1.21101		ZNF790-AS1	-1.89999	-1.36838		CTLA4	1.97999	2.31554		SLC22A17	-1.80999	-0.389567		YBX2	-1.93002	-0.464668		LIPN	1.00999	1.34999		GGCT	1.02998	1.33314		NDC80	1.12002	1.17773		BOC	-1.13999	-0.731183						CALM2	0.870029	-1.4489						CD93
	ARG1	1.97001	2.39693		MAST1	-1.89002	-1.52256		IL36RN	1.97999	1.68943		TEX101	1.80999	0.963474		ADGRB1	-1.91999	-0.713696		SLC30A1	1.00999	-1.16002		NUPR1	-1.02998	-1.17268		POLR3G	1.12002	1.77269		CEMIP	1.13999	3.85798						CCNF	0.870029	0.575312						EMX2OS
	FAM20A	1.97001	0.819995		NETO2	1.89002	2.28629		TRPM6	1.97999	1.43429		COTL1	1.8	1.46989		CNTN2	-1.91999	-1.774		STRIP2	1.00999	0.95002		RNF11	1.02998	0.806448		PPARD	1.12002	1.77863		FAM110C	1.13999	1.37295						DDX21	0.870029	1						FAM169A
	MFSD4A	-1.97001	-1.59727		PAPLN	-1.89002	-1.95475		ARG1	1.97001	1.59163		IFI27	1.8	2.45943		GPR4	1.91999	0.669027		TGFBI	-1.00999	1.43002		AASS	1.01999	-4.15128		SELENBP1	-1.12002	-0.746227		FHL1	-1.13999	-1.926						ELOVL5	0.870029	-0.678072						IL33
	PTPN22	1.97001	1.34761		ANGPT2	1.88002	0.280244		FAM20A	1.97001	1.13508		KCNK10	1.8	0.757023		IGSF6	1.91999	1.77821		ARHGAP33	-0.990011	-1.01999		BUB1	1.01999	1.76354		TNC	1.12002	4.59463		PTGER3	1.13999	-2.29278						F2R	-0.870029	-2.0321						MYO1F
	TGM6	1.97001	3.14586		DYSF	1.88002	0.870976		MFSD4A	-1.97001	-1.41938		LRRC20	1.8	0.604071		ZSCAN18	-1.91999	-2.19535		IFI16	0.990011	1.85		CENPN	1.01999	1.26993		TWF1	1.12002	1.76039		UBE2F	1.13999	-0.565597						GSDMA	0.870029	1.26903						BACH2
	TNFRSF1B	1.97001	0.465818		ESPN	-1.88002	-1.32031		PTPN22	1.97001	1.19219		MYH14	-1.8	-1.25701		ZDHHC11	-1.91	-2.44095		VSNL1	0.990011	1.16002		DEPDC1B	1.01999	1.58362		CPA4	1.11003	1.81377		ZNF862	-1.13999	-0.367371						GSTO1	0.870029	1.75275						LAT2
	AKR1B15	1.95999	5.19304		IQCN	-1.88002	-1.63408		TGM6	1.97001	2.60452		VAV1	1.8	0.422233		DOCK2	1.89999	0.895303		ALOX12B	0.980025	1.18998		MFSD2A	-1.01999	1.53097		HSPA2	-1.11003	-1.12208		ETHE1	1.13001	1.39506						HSPA14	0.870029	0.695994						PYROXD2
	DIO2	1.95999	1.16485		SEMA3D	-1.88002	-2.35086		TNFRSF1B	1.97001	0.724825		VCAM1	1.8	0.879706		GNLY	1.89999	1.98185		CXCL16	0.980025	1.94998		SFRP1	1.01999	-0.905505		MTMR11	-1.11003	-0.831148		THRA	-1.13001	-1.29866						PTTG1	0.870029	-0.495695						SLA
	JAML	1.95999	0.62368		WNT7B	-1.88002	-1.72456		AKR1B15	1.95999	4.00097		C5orf46	-1.78998	-2.29572		PTX3	1.89999	0.575312		SAMHD1	0.980025	1.68001		CDON	-1.00999	-1.29778		SLFN5	1.11003	-1.23309		YOD1	1.13001	-1.28096						SFXN3	-0.870029	-1.03562						CRY2
	KLRB1	1.95999	1.68437		CNTNAP3	-1.86999	-1.80401		CD163	1.95999	0.773068		COL4A1	1.78998	0.604071		RNASE1	1.89999	0.411426		STAT3	0.980025	0.930018		LIPN	1.00999	1.50437		ADAM33	-1.09997	-1.20714		BBS2	-1.12002	-1.35614						SLC41A1	0.870029	0.879706						FBXO45
	SNCG	-1.95999	-1.17089		GPR171	1.86999	0.680774		DIO2	1.95999	1.13264		FOS	-1.78998	-1.14405		SLC26A4	1.89999	2.01792		ABCC3	-0.96997	0.870029		NDUFA4	1.00999	1.13356		C1R	1.09997	-0.888695		EPOP	1.12002	1.13093						SYNE2	-0.870029	-1.83592						CYTIP
	HIGD1A	1.94998	1.33788		SLAMF7	1.86999	1.85886		JAML	1.95999	0.951364		HAL	1.78998	2.30451		EVI2B	1.89002	0.464668		DUSP1	-0.96997	1.38001		PHLDB1	-1.00999	-1.16408		FGFBP1	1.09997	1.55734		SELENBP1	-1.12002	-4.67807						GALNT6	0.85997	2.34483						SH3TC2
	LAIR1	1.94998	0.530271		WNK2	-1.86999	-2.43773		KLRB1	1.95999	1.68979		KRT31	-1.78998	-1.59455		MAST1	-1.89002	-0.613532		TGFBR3	-0.96997	1.06998		PIGA	1.00999	1.02998		GLTP	1.09997	1.4518		TNC	1.12002	3.7866						LPCAT4	-0.85997	1.95233						TMEM86A
	PDZRN4	-1.94998	-1.89103		ZNF665	-1.86999	-2.16668		SNCG	-1.95999	-1.03991		NT5C3A	1.78998	1.24489		NETO2	1.89002	1.98185		WFDC12	0.96997	3.31999		SLC30A1	1.00999	0.998845		LGALS3BP	1.09997	-0.977463		TWF1	1.12002	1.37851						SEC23B	0.85997	0.31034						HCLS1
	NWD2	1.94002	3.11152		ABCG4	1.86001	4.00791		HIGD1A	1.94998	0.845831		SKAP1	1.78998	0.367371		PAPLN	-1.89002	-1.79077		SLC16A5	-0.959993	2.58		TGFBI	-1.00999	-1.03893		MPZL3	1.09997	1.12267		CPA4	1.11003	-0.807355						VEGFA	0.85997	1.4489						NOCT
	SCARA5	-1.94002	-1.50289		CCR5	1.86001	1.49144		LAIR1	1.94998	0.838911		SNTB1	-1.78998	-0.879706		ANGPT2	1.88002	0.432959		SOX7	0.959993	1.18998		CKAP4	1	0.94028		PRSS23	1.09997	-1.07799		CSPG4	-1.11003	-1.96717						RALB	0.849999	0.687061						SKOR1
	FA2H	-1.93002	-2.34778		CTSL	1.86001	1.72705		PDZRN4	-1.94998	-1.27673		BZW1	1.78002	1.0072		ESPN	-1.88002	-0.823749		B2M	0.95002	1.91		DYRK1B	-0.990011	-0.884793		SEC61G	1.09997	0.701239		ELK3	1.11003	1.81967						THBS3	-0.849999	-2.15704						SLC43A1
	GJA3	1.93002	1.69127		HLA-DPA1	1.86001	0.576764		NWD2	1.94002	2.2371		CNTNAP3B	-1.78002	-2.1177		IQCN	-1.88002	-1.3505		FBLN1	-0.95002	0.729966		IL4R	0.990011	1.29466		CYP7B1	1.08997	2.09004		HSPA2	-1.11003	-3.74416						TRAM1	0.849999	0.411426						SMOX
	HS3ST6	-1.93002	-2.64025		KBTBD11	1.86001	0.578987		PDCD1LG2	1.94002	0.504163		HPSE	1.78002	3.53605		SEMA3D	-1.88002	-0.739848		S100A11	0.95002	0.670025		MLPH	-0.990011	-1.20558		LEPR	-1.08997	-1.23162		MTMR11	-1.11003	-0.356144						TUBB2A	0.849999	0.992768						ABLIM2
	LRRN3	1.93002	0.429		LAPTM5	1.86001	0.606442		SCARA5	-1.94002	-1.33262		HS3ST3A1	1.78002	1.43829		WNT7B	-1.88002	-0.887525		SDR9C7	0.95002	1.39999		NR1D1	-0.990011	-1.22928		NTN1	-1.08997	-0.916324		PLGRKT	1.11003	-0.344828						CABLES1	-0.84004	-1.70929						ADGRL3
	PCDHGA8	-1.93002	-0.961031		TMPRSS6	-1.86001	-2.52787		AIF1	1.93002	0.582652		LGI3	-1.78002	-0.400538		CNTNAP3	-1.86999	-0.887525		ARHGDIB	0.939979	0.870029		TMEM40	0.990011	1.85		TSHZ2	-1.08997	-0.956874		RAB1A	1.11003	0.910733						CASK	0.84004	0.731183						F3
	TRAF3IP3	1.93002	0.715893		GK	1.85	1.73721		FA2H	-1.93002	-2.33145		PLAUR	1.78002	1.02148		GPR171	1.86999	1.05658		LMNB1	0.939979	-1.01999		ALOX12B	0.980025	1.59063		ABCA12	1.07998	1.47275		C1R	1.09997	1.02148						GPC1	-0.84004	0.321928						FMNL1
	VASH1	1.93002	0.465818		HSD17B2	1.85	1.73583		GJA3	1.93002	1.96702		WDR72	-1.78002	-1.8953		SLAMF7	1.86999	2.48543		SLC16A1	0.939979	1.18998		IGFBP5	-0.980025	-2.35013		C3	1.07998	-1.27459		ENTPD1	1.09997	1.73985						LEPROTL1	0.84004	1.26303						RIPOR3
	YBX2	-1.93002	-1.37823		SYT17	-1.85	-1.98105		HS3ST6	-1.93002	-2.64374		ADGRL4	1.76998	-0.422233		WNK2	-1.86999	-1.23879		ACACB	-0.930018	1.30001		PHLDA1	0.980025	2.08702		WISP2	-1.07998	-0.970559		FGFBP1	1.09997	1.35614						TTC39A	0.84004	1.0072						TNFAIP2
	ADGRB1	-1.91999	-1.47009		TRPV6	-1.85	-1.40741		LRRN3	1.93002	0.57124		RAB31	1.76998	1.28688		ABCG4	1.86001	4.42626		RAI14	-0.930018	-1.00999		SEL1L3	0.980025	-1.12981		CLSPN	1.07998	1.33159		KIF1A	-1.09997	0.695994						ARRDC3	0.830012	-0.956057						ZC3H12A
	CNTN2	-1.91999	-1.85056		WSCD1	-1.85	-1.84177		PCDHGA8	-1.93002	-1.31794		UCP2	1.76998	0.815575		CCR5	1.86001	1.19535		EREG	0.919988	1.26003		STAT3	0.980025	0.852558		GATA3	-1.07998	-0.719753		LGALS3BP	1.09997	1.17632						DST	-0.830012	-1.67356						CFB
	GPR4	1.91999	0.42707		AREG	1.84	1.91035		TRAF3IP3	1.93002	0.795185		BMPR1B	-1.76001	-0.604071		CTSL	1.86001	0.545968		KIAA1549L	-0.919988	-1.16999		ABCC3	-0.96997	1.52396		LPIN2	1.07998	1.12532		NUDT4	1.09997	-0.85599						FAM162A	0.830012	0.748461						CGAS
	IGSF6	1.91999	0.866868		ATOH8	-1.84	-1.976		VASH1	1.93002	0.78668		CMAHP	-1.76001	-2.07039		HLA-DPA1	1.86001	1.05658		PGK1	0.919988	0.740021		CYSRT1	0.96997	1.07683		MELK	1.07998	1.64455		ODC1	1.09997	1.79494						GJA1	0.830012	1.38957						NDNF
	TMEM63C	-1.91999	-2.90014		MYOM2	-1.84	-2.22728		YBX2	-1.93002	-1.23989		FZD8	-1.76001	-0.887525		LAPTM5	1.86001	1.03562		PLA2G4E	0.919988	2.1		HSPA5	0.96997	1.03759		NCOA7	1.07998	-1.08536		CLCA2	1.08997	1.09085						IDI1	0.830012	1.29866						UGCG
	ZSCAN18	-1.91999	-1.73157		PLIN5	1.84	1.71725		ADGRB1	-1.91999	-1.57367		GPC2	-1.76001	-0.356144		GK	1.85	1.98185		TCAF2	0.919988	1.33999		ITPKB	-0.96997	-0.896311		NFE2L3	1.07998	1.31823		CYP7B1	1.08997	5.82273						NAV3	0.830012	2.06695						PPP1R16B
	FAM201A	-1.91	-2.25338		ARHGAP15	1.83001	0.538439		CNTN2	-1.91999	-1.94186		ICAM1	1.76001	0.536053		HSD17B2	1.85	1.19535		IFITM1	0.909965	1.32998		KIF23	0.96997	0.889396		PLCXD1	1.07998	0.894682		DLG2	-1.08997	-2.30159						SLC28A3	0.830012	1.76129						PRODH
	ZDHHC11	-1.91	-1.69751		ECT2L	-1.83001	-1.12829		GPR4	1.91999	0.562474		PALM	-1.76001	-0.575312		SYT17	-1.85	-1.34483		UNC5B	0.909965	-1.24999		NYNRIN	-0.96997	-1.03837		PPIL1	1.07998	1.1151		LPXN	1.08997	1.5509						SNHG3	0.830012	0.9855						SPEG
	DOCK2	1.89999	0.472384		LMX1B	-1.83001	-1.59321		IGSF6	1.91999	0.896543		SYNE1	-1.76001	-1.32193		TRPV6	-1.85	-0.948601		ACCS	-0.900026	-0.880019		WFDC12	0.96997	2.43976		SLC25A5	1.07998	1.03935		PLEKHA2	1.08997	-0.669027						SOCS3	0.830012	0.516015						SPTLC2
	GBP6	1.89999	2.95595		MYO3B	-1.83001	-1.94062		TMEM63C	-1.91999	-2.48535		TNFSF14	1.76001	0.432959		AREG	1.84	1.74846		ENO1	0.900026	0.849999		PLCXD2	0.959993	0.770702		NCAPG	1.06998	1.57638		RUNX1	1.08997	0.970854						SPOPL	0.830012	-1.3505						TMEM176A
	GNLY	1.89999	1.86687		SERPINB13	1.83001	2.01271		ZSCAN18	-1.91999	-1.57865		ABCA8	-1.75001	-0.925999		ATOH8	-1.84	-0.948601		MST1R	-0.900026	1.38001		SOD3	-0.959993	-0.797843		ST3GAL1	1.06998	-1.04572		C3	1.07998	3.51096						CMAS	0.819995	0.910733						CCNE1
	SLC26A4	1.89999	2.32175		SLC2A3	1.83001	0.71949		FAM201A	-1.91	-1.98732		AZGP1P1	1.75001	0.400538		MYOM2	-1.84	-0.687061		CA13	-0.890019	0.770026		SOX7	0.959993	1.17613		ALAS1	1.05998	0.858299		PLCXD1	1.07998	-2.06695						KLF9	-0.819995	-2.09085						CSTB
	ZNF790-AS1	-1.89999	-1.07615		CA9	-1.82	-2.38981		ZDHHC11	-1.91	-1.03478		KNDC1	1.75001	0.321928		PLIN5	1.84	0.378512		DTX3L	0.890019	1.80999		FAM131A	-0.95002	-1.6586		EIF4E	1.05998	0.798839		BNIP3	1.06998	0.782409						MATN2	-0.819995	-0.963474						EDA
	EVI2B	1.89002	0.378845		CYP24A1	1.82	1.9923		DOCK2	1.89999	0.711142		TGM1	1.75001	2.17951		ARHGAP15	1.83001	1.02857		IFNGR1	0.890019	0.890019		RAN	0.95002	0.942984		ENTPD7	1.05998	1.37562		MINPP1	1.06998	-2.07382						XKRX	0.819995	-0.298658						ITPR1
	MAST1	-1.89002	-1.71848		GDPD3	1.82	1.81897		GBP6	1.89999	2.88903		TMPRSS11E	-1.75001	-0.739848		SERPINB13	1.83001	3.64386		CRISPLD2	0.880019	1.04998		SDR9C7	0.95002	2.08777		PSMD14	1.05998	0.733615		PRKN	-1.06998	-1.18269						ATP11B	0.809991	0.807355						MCOLN2
	NETO2	1.89002	1.93289		PHACTR3	-1.82	-1.98561		GNLY	1.89999	1.9364		TMPRSS4	1.75001	2.1375		SLC2A3	1.83001	0.505891		DEFB1	0.880019	1.66998		TCEA3	-0.95002	-1.20658		SAT1	1.05998	1.34216		ST3GAL1	1.06998	0.847997						BTBD3	0.809991	0.422233						NOS1
	PAPLN	-1.89002	-1.36138		ADAM23	1.80999	2.87521		PTX3	1.89999	0.988412		HLA-DQA1	1.74002	0.687061		CARD18	1.82	0.722466		FXYD5	0.880019	0.930018		FBXO17	-0.939979	-1.53655		SNRPG	1.05998	0.877901		CKB	-1.05998	-1.45418						CPEB4	0.809991	1.31615						TLR1
	ESPN	-1.88002	-1.53032		CLDN16	-1.80999	-2.23955		SLC26A4	1.89999	1.77176		LINC01550	-1.74002	-0.765535		CYP24A1	1.82	1.16993		HPGD	0.880019	1.08997		SLC15A1	0.939979	1.23033		SORBS1	-1.05998	-1.02411		ENTPD7	1.05998	1.65535						NSDHL	0.809991	0.650765						MLKL
	IQCN	-1.88002	-1.50116		GDA	1.80999	3.10904		ZNF790-AS1	-1.89999	-1.13613		ME1	1.74002	1.21412		GDPD3	1.82	3.18745		WIPF1	0.880019	0.890019		SLC16A1	0.939979	0.917546		UBE2L6	1.05998	-1.28789		HOMER1	1.05998	0.695994						SCEL	-0.809991	-0.516015						PCDH18
	SEMA3D	-1.88002	-1.176		GPAT3	1.80999	0.657274		EVI2B	1.89002	0.40294		TREX2	1.74002	2.40871		PHACTR3	-1.82	-0.555816		APOL3	0.870029	2.21001		ARHGAP11A	0.930018	0.842617		UBE2N	1.05998	0.914794		ID4	-1.05998	-2.0635						SNRPF	0.809991	0.333424						SOX10
	WNT7B	-1.88002	-1.64459		HSD11B1	-1.80999	-3.83916		MAST1	-1.89002	-1.56803		CLDN23	-1.73001	-1.59932		ADAM23	1.80999	2.45681		GSTO1	0.870029	1.76998		CAPN3	-0.930018	-1.00482		UCHL3	1.05998	1.56905		IFITM3	1.05998	1.16993						SOX6	-0.809991	-1.28688						EHF
	CNTNAP3	-1.86999	-1.48099		SLC22A17	-1.80999	-1.51		NETO2	1.89002	2.08284		CSTA	1.73001	0.782409		GDA	1.80999	5.10852		PLEKHH1	-0.870029	-1.03998		CDK5R1	0.930018	2.35795		EPN3	1.04998	2.00694		MSMO1	1.05998	-1.04264						SUN1	-0.809991	-0.545968						GM2A
	GPR171	1.86999	1.15827		TEX101	1.80999	2.95957		PAPLN	-1.89002	-1.07039		DDX60L	1.73001	1.60407		GPAT3	1.80999	1.52607		PLXNA2	-0.870029	-1.09997		MTURN	-0.930018	-1.3104		ERO1A	1.04998	1.03485		SNRPG	1.05998	0.669027						TGFBR1	0.809991	0.604071						RASGRP3
	MYO15A	-1.86999	-0.820975		COTL1	1.8	1.71475		ANGPT2	1.88002	0.438293		LYN	1.73001	1.79494		HSD11B1	-1.80999	-3.58496		CASP4	0.85997	2.15001		TOP2A	0.930018	1.5205		PGAM1	1.04998	1.69706		SORBS1	-1.05998	-1.09761						DDB2	-0.799999	-0.831877						RHOB
	SLAMF7	1.86999	1.6586		IFI27	1.8	2.79125		ESPN	-1.88002	-1.55218		PLBD1	1.73001	1.79077		SLC22A17	-1.80999	-0.356144		EIF2AK2	0.85997	1.55998		USP38	0.930018	0.865523		SLC22A5	-1.04998	-0.902421		ZFAND5	1.05998	0.31034						MCM6	0.799999	-0.632268						SNCAIP
	WNK2	-1.86999	-2.33274		KCNK10	1.8	2.7726		IQCN	-1.88002	-1.54142		RUBCNL	1.73001	0.790772		TEX101	1.80999	1.26303		ST6GALNAC2	-0.85997	-0.890019		ACOT7	0.919988	1.56716		ACSF2	-1.03998	-0.857822		AGFG2	-1.04998	-0.669027						NISCH	-0.799999	-1.36177						TRABD2B
	ZNF665	-1.86999	-1.24975		LRRC20	1.8	1.67983		SEMA3D	-1.88002	-1.11909		STAT4	1.73001	0.575312		COTL1	1.8	1.18269		LTBP4	-0.849999	-0.980025		BMP2K	0.919988	1.10051		PARP9	1.03998	-1.02162		AHNAK2	-1.04998	-1.77821						PNO1	0.799999	0.432959						CCNA2
	ABCG4	1.86001	4.64046		MYH14	-1.8	-1.94118		WNT7B	-1.88002	-1.95144		CACNB2	-1.72002	-0.443607		IFI27	1.8	3.58496		PSME2	0.849999	1.06998		DBF4	0.919988	1.63218		ARHGEF28	-1.02998	-1.78543		ERO1A	1.04998	1.51096						ZNF652	-0.799999	-1.73118						HCK
	CCR5	1.86001	1.15827		VAV1	1.8	0.709202		CNTNAP3	-1.86999	-1.12611		KLK10	1.72002	2.0635		KCNK10	1.8	3.29425		PSAPL1	-0.84004	1.09997		EREG	0.919988	2.17092		BIRC5	1.02998	1.92535		LAP3	1.04998	-1.32193						ATP6V1A	0.790021	0.757023						IRAK2
	CTSL	1.86001	0.911193		VCAM1	1.8	0.504264		GPR171	1.86999	0.920903		NCAM1	-1.72002	-0.31034		LRRC20	1.8	1.82782		TTC39A	0.84004	0.870029		PLA2G4E	0.919988	3.08756		DCBLD1	1.02998	0.875544		PGAM1	1.04998	1.10434						DBP	-0.790021	-1.89142						SPIN4
	HLA-DPA1	1.86001	0.425889		C5orf46	-1.78998	-3.45377		SLAMF7	1.86999	1.50564		NRP2	1.72002	0.485427		MYH14	-1.8	0.464668		FAM162A	0.830012	1.49999		SKIL	0.919988	0.930397		FHOD3	-1.02998	-1.05158		SLC22A5	-1.04998	-0.604071						G6PD	0.790021	0.613532						STAT1
	KBTBD11	1.86001	-0.287709		COL4A1	1.78998	0.869792		WNK2	-1.86999	-2.26885		SAMD9L	1.72002	0.910733		VAV1	1.8	0.565597		GJA1	0.830012	-1.16999		BNIP3L	0.909965	0.890719		GGCT	1.02998	2.1583		CBX2	1.03998	-1.27501						KIF11	0.790021	0.782409						CDK1
	LAPTM5	1.86001	0.578504		FOS	-1.78998	-1.43616		ZNF665	-1.86999	-1.26981		TENM1	-1.72002	-0.62293		VCAM1	1.8	0.713696		OTUD7A	-0.830012	2.08001		CALR	0.909965	0.881038		NUPR1	-1.02998	-1.12214		GAS6	-1.03998	-0.613532						RAB11FIP3	-0.790021	0.790772						GBA
	TMPRSS6	-1.86001	-2.76073		HAL	1.78998	0.955834		ABCG4	1.86001	4.04128		GALNT15	-1.71	-1.33342		C5orf46	-1.78998	-2.11103		SLC28A3	0.830012	1.62999		IFITM1	0.909965	1.0825		PIK3C2G	-1.02998	-1.87161		EIF5	1.02998	0.411426						RGMB	-0.790021	-2.21412						HIF1A
	GK	1.85	1.70642		KCNA6	-1.78998	-2.1643		CCR5	1.86001	1.30515		GPR68	1.71	1.61353		COL4A1	1.78998	0.545968		IRX5	-0.819995	0.809991		TIMP3	-0.909965	-0.939527		RNF11	1.02998	0.971369		FHOD3	-1.02998	-2.1635						TAOK1	0.790021	-0.464668						LRP8
	HSD17B2	1.85	0.421587		KRT31	-1.78998	-1.46006		CTSL	1.86001	1.00007		NRTN	-1.71	-0.565597		HAL	1.78998	3.52356		KLF9	-0.819995	0.760008		UNC5B	0.909965	-0.834549		BUB1	1.01999	1.9728		GGCT	1.02998	0.565597						TPBG	0.790021	-0.526069						PLA2G7
	SYT17	-1.85	-1.46676		MAPK15	-1.78998	-0.451646		HLA-DPA1	1.86001	0.599508		PIK3CG	1.71	0.918386		KRT31	-1.78998	-1.67356		C4orf3	0.809991	0.770026		ACAT2	0.900026	0.816968		CENPN	1.01999	1.69506		MAPT	-1.02998	0.765535						CMPK1	0.779974	0.62293						STEAP1
	TRPV6	-1.85	-1.40289		NT5C3A	1.78998	1.35558		LAPTM5	1.86001	0.842215		PRELP	-1.71	-1.05658		NT5C3A	1.78998	2.3505		CYBRD1	-0.809991	-1.86001		AHCY	0.900026	0.948526		DEPDC1B	1.01999	1.5433		P2RX7	-1.02998	-1.14405						FOXRED2	0.779974	-1.11103						DLGAP5
	WSCD1	-1.85	-1.51914		SKAP1	1.78998	0.988557		TMPRSS6	-1.86001	-2.50213		CHAC2	1.7	1.7137		SNTB1	-1.78998	-1.63691		CYP26B1	-0.809991	1.32002		CIART	-0.900026	-1.90385		HSPE1	1.01999	0.685178		PIK3C2G	-1.02998	-2.27202						NFIC	-0.779974	-1.0635						IVL
	ATOH8	-1.84	-1.65233		SNTB1	-1.78998	-3.1849		GK	1.85	1.57584		FCHSD1	1.7	2.08066		BZW1	1.78002	2.04963		B3GNT5	0.799999	-1.32998		ENO1	0.900026	0.97475		MFSD2A	-1.01999	1.363		SLC31A1	1.02998	-1.31615						PDZD2	-0.779974	-0.536053						MALL
	MYOM2	-1.84	-1.72063		BZW1	1.78002	1.12121		HSD17B2	1.85	0.827413		GPRIN3	1.7	0.443607		CNTNAP3B	-1.78002	-0.356144		D2HGDH	-0.799999	-1.28001		CA13	-0.890019	0.992406		CDON	-1.00999	-1.18998		HSPE1	1.01999	0.85599						RBM47	0.779974	1.4489						PELI2
	ECT2L	-1.83001	-1.01035		CNTNAP3B	-1.78002	-1.64607		SYT17	-1.85	-1.4916		IRX1	-1.7	-1.22033		HPSE	1.78002	4.38543		MAPRE3	-0.799999	-1.18002		IDE	0.890019	1.74011		LIPN	1.00999	0.985865		TRPV4	-1.01999	-0.400538						RDH12	0.779974	0.594549						SLC7A11
	LMX1B	-1.83001	-1.29907		HPSE	1.78002	1.81369		TRPV6	-1.85	-1.321		MUC20	-1.7	-0.831877		HS3ST3A1	1.78002	2.46205		PARP12	0.799999	1.75001		MAPK6	0.890019	1.87421		NDUFA4	1.00999	1.14776		CREG1	1.00999	-0.641546						SGPP2	0.779974	2.50589						CXCR2
	MYO3B	-1.83001	-1.1143		HS3ST3A1	1.78002	3.29277		WSCD1	-1.85	-1.25133		CMYA5	-1.69001	-0.565597		LGI3	-1.78002	0.594549		ZNF652	-0.799999	0.799999		PITPNM3	-0.890019	1.70969		PHLDB1	-1.00999	-1.30667		DACT2	-1.00999	-0.963474						SKA2	0.779974	-0.695994						PDSS1
	SERPINB13	1.83001	3.02128		LGI3	-1.78002	-1.64483		ATOH8	-1.84	-1.18193		CNFN	1.69001	2.26303		PLAUR	1.78002	1.22033		DPYD	0.790021	1.46999		UST	-0.890019	-0.802648		PIGA	1.00999	0.939227		ENG	1.00999	0.584963						SNX6	0.779974	0.669027						TTK
	SLC2A3	1.83001	0.374511		PLAUR	1.78002	1.20777		MYOM2	-1.84	-1.45533		FCGR3B	1.69001	1.32769		WDR72	-1.78002	-2.55827		RBM47	0.779974	0.84004		DEFB1	0.880019	1.27274		SLC30A1	1.00999	1.01671		GLUL	1.00999	-2.6017						TIPRL	0.779974	-0.333424						ADGRL2
	CA9	-1.82	-1.8967		WDR72	-1.78002	-2.21023		PLIN5	1.84	0.730314		NAMPT	1.69001	1.8953		CACNB1	-1.76998	-1.17632		RDH12	0.779974	1		HPGD	0.880019	0.900181		ARHGEF26	-1	-0.970927		NDUFA4	1.00999	0.765535						TRMT6	0.779974	0.31034						CRYAB
	CARD18	1.82	0.27739		ADGRL4	1.76998	0.281075		ARHGAP15	1.83001	0.459746		P2RY13	1.69001	0.432959		HLA-DQA2	1.76998	0.650765		SGPP2	0.779974	2.53		HSPA12A	-0.880019	-1.17989		CKAP4	1	1.67735		PIGA	1.00999	1.75275						UBE2G1	0.779974	0.344828						DBIL5P
	CYP24A1	1.82	3.44362		CACNB1	-1.76998	-0.843823		ECT2L	-1.83001	-0.884481		TBXAS1	1.69001	0.389567		RAB31	1.76998	1.87184		ESYT3	0.770026	0.909965		STIL	0.880019	1.7557		SFXN1	1	0.708055		SLC30A1	1.00999	-1.22033						ZNF518B	0.779974	1.20163						DDIAS
	GDPD3	1.82	2.47394		RAB31	1.76998	1.714		LMX1B	-1.83001	-1.42395		TLR2	1.69001	0.887525		UCP2	1.76998	0.298658		MAGI1	-0.770026	-0.819995		TMEM165	0.880019	1.1872		GABBR1	-0.990011	-1.27304		ARHGEF26	-1	-1.33914						CAPZA1	0.770026	0.344828						PIK3R5
	PHACTR3	-1.82	-1.51984		BMPR1B	-1.76001	-1.10682		MYO3B	-1.83001	-0.871292		TYROBP	1.69001	0.782409		CMAHP	-1.76001	-1.70487		TNK2	-0.770026	-0.799999		CCNF	0.870029	1.09815		MAP4K4	0.990011	0.761711		CKAP4	1	0.895303						CNIH1	0.770026	-0.333424						SLC6A2
	ADAM23	1.80999	2.02931		CMAHP	-1.76001	-2.45807		SERPINB13	1.83001	2.22398		XAF1	1.69001	1.7866		FZD8	-1.76001	-1.44361		KLK8	0.760008	2.07001		DDX21	0.870029	1.10789		NR1D1	-0.990011	-1.40866		HSPA8	1	0.321928						COL4A5	-0.770026	-1.73118						CRYL1
	CAMK2A	-1.80999	-0.906275		FZD8	-1.76001	-1.48651		SLC2A3	1.83001	0.417272		ACADL	-1.68001	-1.64155		GPC2	-1.76001	-0.678072		NCCRP1	0.760008	1.11003		ELOVL5	0.870029	-1.18117		PLOD2	0.990011	-1.30655		CALCRL	0.990011	0.925999						GOT2	0.770026	0.505891						GPT
	CLDN16	-1.80999	-1.53391		GPC2	-1.76001	-1.70651		CA9	-1.82	-2.46577		CATSPERB	1.68001	0.400538		ICAM1	1.76001	0.918386		PTCH1	-0.760008	-1.13999		EPHX3	0.870029	1.24105		TMEM40	0.990011	2.15766		GOT1	0.990011	-0.411426						HSPH1	0.770026	-0.344828						HMGCS1
	GDA	1.80999	5.68007		ICAM1	1.76001	1.04775		CYP24A1	1.82	2.94611		EFR3B	1.68001	0.321928		PALM	-1.76001	-1.0072		ATP13A4	0.750006	-1.16002		GSDMA	0.870029	1.62952		ALOX12B	0.980025	1.5101		IL4R	0.990011	2.89918						NAA15	0.770026	0.641546						TGM3
	GPAT3	1.80999	0.897085		PALM	-1.76001	-2.00205		GDPD3	1.82	2.06064		ELN	-1.68001	-0.495695		SYNE1	-1.76001	-0.918386		NCF2	0.750006	1.05998		GSTO1	0.870029	1.38328		EIF4EBP1	0.980025	0.78668		MAP4K4	0.990011	1.13093						NUP210	0.770026	0.584963						TPK1
	HSD11B1	-1.80999	-2.87102		SYNE1	-1.76001	-1.80661		PHACTR3	-1.82	-1.46738		MIR3142HG	1.68001	1.01436		TNFSF14	1.76001	0.516015		PLXNA3	-0.750006	-1.13001		SFXN3	-0.870029	-0.785927		IGFBP5	-0.980025	-2.31944		OSTC	0.990011	0.757023						QSOX1	0.770026	1.20789						ARNTL2
	SLC22A17	-1.80999	-1.40904		TNFSF14	1.76001	0.612305		ADAM23	1.80999	1.91276		NRXN3	-1.68001	-0.807355		ABCA8	-1.75001	-0.432959		FTH1	0.740021	0.750006		SULT2B1	0.870029	1.94987		PHLDA1	0.980025	2.05433		PLOD2	0.990011	1.774						RAB11A	0.770026	0.604071						GMFG
	TEX101	1.80999	4.2803		ZNF727	-1.76001	-2.61883		CLDN16	-1.80999	-1.88339		SERPINB7	1.68001	0.992768		CYTOR	1.75001	0.422233		TMEM43	-0.740021	1.12002		ZWILCH	0.870029	1.27172		PRELID1	0.980025	1.08631		RAP2A	0.990011	0.765535						ENDOU	0.760008	2.15381						PHKG1
	COTL1	1.8	0.981853		ABCA8	-1.75001	-1.38582		GDA	1.80999	4.21963		SPON2	-1.68001	-0.863938		KNDC1	1.75001	0.910733		ASAP3	-0.720016	-0.939979		ALDH5A1	0.85997	1.09363		STAT3	0.980025	0.909274		SH2D4A	0.990011	-0.9855						KRT73	-0.760008	2.87774						SCD
	IFI27	1.8	3.7062		AZGP1P1	1.75001	1.45964		GPAT3	1.80999	0.510152		APOL6	1.66998	2.29278		TGM1	1.75001	3.29572		CES4A	-0.720016	2.21999		ATG16L2	-0.85997	-1.08936		ABCC3	-0.96997	0.955015		CXCL16	0.980025	2.44361						P4HB	0.760008	0.555816						CDC25A
	KCNK10	1.8	3.76937		CYTOR	1.75001	0.578021		HSD11B1	-1.80999	-2.96044		BTNL9	-1.66998	-1.29278		TMPRSS11E	-1.75001	-1.1177		TUBA1A	-0.709996	-0.849999		GALNT6	0.85997	2.92962		CYSRT1	0.96997	1.33342		EIF4EBP1	0.980025	1.37295						SIPA1L3	-0.760008	-0.367371						CXCL12
	LRRC20	1.8	1.25671		KNDC1	1.75001	1.80645		SLC22A17	-1.80999	-0.981414		INA	1.66998	1.5509		TMPRSS4	1.75001	2.70487		H6PD	-0.699996	0.870029		SEC23B	0.85997	0.806778		ITPKB	-0.96997	-1.17766		FXYD3	-0.980025	-0.286881						SYK	0.760008	0.536053						ELF3
	MYH14	-1.8	-1.96875		TGM1	1.75001	1.89662		TEX101	1.80999	2.90051		LAMB4	-1.66998	-2.02148		FCGR3A	1.74002	2.30451		MANSC1	0.699996	1.29001		VEGFA	0.85997	0.902189		KIF23	0.96997	0.762646		IGFBP5	-0.980025	-1.23879						TMEM30A	0.760008	0.411426						KRT15
	RAB26	-1.8	-0.719315		TMPRSS11E	-1.75001	-1.5967		COTL1	1.8	1.18954		LAMP3	1.66998	2.08746		HLA-DQA1	1.74002	0.910733		MAP3K5	0.699996	-0.980025		C1QBP	0.849999	0.758644		NLRX1	0.96997	0.833254		PHLDA1	0.980025	2.67582						TOP1	0.760008	0.545968						AFAP1L2
	VAV1	1.8	0.470511		TMPRSS4	1.75001	2.99872		IFI27	1.8	2.74528		MYO1G	1.66998	0.871844		IRX6	-1.74002	-0.731183		SEC24D	0.699996	0.709996		EFEMP1	-0.849999	-0.758985		NYNRIN	-0.96997	-0.927062		PRELID1	0.980025	0.526069						ADCY6	-0.750006	-1.73552						ANXA1
	VCAM1	1.8	0.389677		DCST1	-1.74002	-1.0754		KCNK10	1.8	3.43379		PPARGC1A	-1.66998	-1.40599		ME1	1.74002	1.04963		RNF149	0.690015	-1.02998		LTBP4	-0.849999	-1.56628		PANX1	0.96997	0.716157		SAMHD1	0.980025	2.76341						ATP13A4	0.750006	2.28096						APOD
	C5orf46	-1.78998	-3.2553		FCGR3A	1.74002	1.33783		LRRC20	1.8	0.917928		RNASE6	1.66998	0.807355		SPRY4	1.74002	0.378512		TPD52L1	0.690015	-1.12002		THBS3	-0.849999	-1.07663		WFDC12	0.96997	5.65118		SEL1L3	0.980025	2.59216						DENR	0.750006	0.575312						EID3
	COL4A1	1.78998	0.736302		HLA-DQA1	1.74002	0.718789		MYH14	-1.8	-2.09397		CAPS	-1.66002	-0.443607		TREX2	1.74002	3.14241		TRPV3	0.690015	-1.13999		TUBB2A	0.849999	1.73444		PTAFR	0.959993	-1.11036		SERP1	0.980025	0.62293						FLYWCH1	-0.750006	1.5509						FSCN1
	HAL	1.78998	2.19805		IRX6	-1.74002	-1.32838		RAB26	-1.8	-0.676809		FGD3	1.66002	0.879706		CAMK2B	-1.73001	-1.09761		HDAC5	-0.679964	-0.660016		CABLES1	-0.84004	-1.34335		SLC16A5	-0.959993	7.19503		STAT3	0.980025	0.847997						GCH1	0.750006	0.933573						HAVCR2
	KCNA6	-1.78998	-1.2676		LINC01550	-1.74002	-2.26532		VAV1	1.8	0.813853		HK2	1.66002	1.17632		CLDN23	-1.73001	-1.70044		SYNGR1	-0.679964	-1.06998		CCND1	-0.84004	-0.722291		SOX7	0.959993	1.51566		XPC	-0.980025	-1.3505						HMGCR	0.750006	1.11103						PLEKHG5
	KRT31	-1.78998	-1.53973		ME1	1.74002	0.718964		C5orf46	-1.78998	-3.36191		IL10RA	1.66002	1.01436		CSTA	1.73001	2.33914		MCC	-0.670025	-0.690015		HAT1	0.84004	0.750435		JADE1	-0.95002	-0.764516		ITPKB	-0.96997	-1.42223						MXD4	-0.750006	-0.925999						TMED7
	MAPK15	-1.78998	-0.555129		SPRY4	1.74002	1.30574		COL4A1	1.78998	1.06136		SLC16A3	1.66002	0.545968		DDX60L	1.73001	2.43563		ANO1	-0.650029	1.26003		HPCAL1	0.84004	-0.779974		RAN	0.95002	1.08236		PANX1	0.96997	1.09085						PLXNA3	-0.750006	-0.604071						ADCY2
	NT5C3A	1.78998	1.83325		TREX2	1.74002	2.34125		FOS	-1.78998	-1.23622		TMEM176B	1.66002	0.782409		LYN	1.73001	2.27501		CELSR1	-0.650029	-0.919988		PDZK1IP1	0.84004	0.975337		SDR9C7	0.95002	2.24434		CLDN12	0.959993	-0.669027						ARHGEF5	-0.740021	-0.378512						ANKRD22
	SKAP1	1.78998	0.274649		CAMK2B	-1.73001	-2.09967		HAL	1.78998	1.47809		ARHGAP25	1.64998	0.659925		PLBD1	1.73001	2.72247		OSMR	0.650029	1.00999		TTC39A	0.84004	1.69724		GOLT1B	0.939979	0.891419		MPZL1	0.959993	-1.12433						ATP6AP2	0.740021	0.799087						EPPK1
	SNTB1	-1.78998	-1.95591		CLDN23	-1.73001	-3.19793		KCNA6	-1.78998	-1.07779		CCNB1	1.64998	1.96347		RUBCNL	1.73001	1.03562		CTPS1	0.639973	-1.39999		CENPE	0.830012	1.42589		LMNB1	0.939979	0.859015		PDIA6	0.959993	0.956057						ATP6V1B2	0.740021	1.15704						IL17RE
	BZW1	1.78002	1.08733		CSTA	1.73001	1.16453		KRT31	-1.78998	-1.14971		KCNJ15	1.64998	2.1375		SHC2	-1.73001	-0.879706		NBL1	-0.620023	1.13999		CIITA	0.830012	-1.04663		MCF2L	-0.939979	-1.12876		PLCXD2	0.959993	-2.21723						BCAS3	-0.740021	1.12433						SLC46A2
	CNTNAP3B	-1.78002	-1.19352		DDX60L	1.73001	1.18129		MAPK15	-1.78998	-0.821955		MX2	1.64998	1.09085		TLL1	-1.73001	-0.367371		MYCL	-0.610039	-1.59		CKMT1B	0.830012	1.04327		SLC15A1	0.939979	1.1304		B2M	0.95002	1.27501						GLI3	-0.740021	-0.790772						SUB1
	HPSE	1.78002	2.83972		LYN	1.73001	1.87617		NT5C3A	1.78998	1.0246		MYH11	-1.64998	-1.41143		CACNB2	-1.72002	-1.07724						DST	-0.830012	-1.07018		SLC16A1	0.939979	1.02602		CCDC127	-0.95002	-0.454176						PER2	-0.740021	-2.21101						VMP1
	HS3ST3A1	1.78002	2.57313		PLBD1	1.73001	1.7035		SKAP1	1.78998	0.379843		CACNA2D2	-1.64002	-0.505891		CDHR4	-1.72002	0.485427						FAM162A	0.830012	2.15601		ARHGAP11A	0.930018	0.808838		JADE1	-0.95002	-1.23879						PPA1	0.740021	0.739848						FMO5
	LGI3	-1.78002	-1.52236		RUBCNL	1.73001	0.786847		SNTB1	-1.78998	-2.10074		COQ8A	-1.64002	-0.650765		KLK10	1.72002	3.24489						GJA1	0.830012	1.69608		CDK5R1	0.930018	1.93448		LRP4	-0.95002	-1.1635						S100A16	0.740021	0.739848						TNNT1
	PLAUR	1.78002	0.847596		SHC2	-1.73001	-1.20264		BZW1	1.78002	0.89755		GBP1	1.64002	1.9782		MRC1	1.72002	0.536053						IDI1	0.830012	1.571		MTHFD2	0.930018	1.05686		RAN	0.95002	0.389567						SDC4	-0.740021	-0.516015						TRMT9B
	WDR72	-1.78002	-2.37929		STAT4	1.73001	0.846152		CNTNAP3B	-1.78002	-0.889707		HLA-DPB1	1.64002	0.536053		NCAM1	-1.72002	0.963474						NAV3	0.830012	1.48646		MTURN	-0.930018	-1.6931		S100A11	0.95002	0.584963						VRK2	0.740021	-0.704872						APOL2
	ADGRL4	1.76998	-0.346531		TLL1	-1.73001	-2.09835		HPSE	1.78002	2.21546		PDLIM4	-1.64002	-1.14405		NRP2	1.72002	1.08406						NIPAL4	0.830012	1.57415		PLEKHG6	-0.930018	0.918463		SLC27A1	-0.95002	-0.807355						XPOT	0.740021	0.722466						CKS2
	CACNB1	-1.76998	-0.844466		CACNB2	-1.72002	-1.17856		HS3ST3A1	1.78002	2.21496		PLSCR1	1.64002	1.23879		SAMD9L	1.72002	1.76553						OTUD7A	-0.830012	2.69236		PTGES3	0.930018	0.78375		TCEA3	-0.95002	-0.948601						CERS3	0.729966	1.21412						CLSTN2
	HLA-DQA2	1.76998	0.564134		KLK10	1.72002	1.96636		LGI3	-1.78002	-1.72875		TRIM15	1.64002	0.632268		GALNT15	-1.71	-0.757023						SLC1A5	0.830012	-0.886511		TOP2A	0.930018	1.41078		ARHGDIB	0.939979	1.64616						ITPR3	-0.729966	-1.28096						EMILIN2
	RAB31	1.76998	1.09855		MRC1	1.72002	-0.393965		PLAUR	1.78002	0.750006		CALML3	1.62999	1.19535		GCNT4	1.71	1.45418						SLC28A3	0.830012	2.38869		USP38	0.930018	0.917164		GALNT1	0.939979	0.62293						PGD	0.729966	1.02857						IL13RA1
	UCP2	1.76998	0.339251		NCAM1	-1.72002	-1.57623		WDR72	-1.78002	-2.03344		CD86	1.62999	0.978196		GPR68	1.71	2.37851						SOCS3	0.830012	0.992333		ACOT7	0.919988	1.42868		GNPNAT1	0.939979	0.731183						PRRC2B	-0.729966	-0.659925						METRN
	BMPR1B	-1.76001	-1.09112		NRP2	1.72002	1.28729		CACNB1	-1.76998	-0.542209		CLEC5A	1.62999	0.613532		IQGAP2	1.71	0.298658						STK17B	0.830012	0.892974		BMP2K	0.919988	0.91127		GOLT1B	0.939979	0.799087						TEF	-0.729966	-1.92979						PKD1
	CMAHP	-1.76001	-1.23051		SAMD9L	1.72002	0.599318		RAB31	1.76998	1.02545		HMOX1	1.62999	1.15056		NRTN	-1.71	-0.956057						EPHA2	0.819995	1.25858		DBF4	0.919988	1.97988		SLC15A1	0.939979	-1.68706						TXNIP	-0.729966	-1.67356						RGS20
	FZD8	-1.76001	-1.2042		TENM1	-1.72002	-1.82579		UCP2	1.76998	0.611739		PLCH2	-1.62999	-0.389567		PIK3CG	1.71	0.516015						IL1RN	0.819995	1.99614		EREG	0.919988	2.70536		SLC16A1	0.939979	1.33914						ASAP3	-0.720016	-2.21412						SLPI
	GPC2	-1.76001	-1.28641		CHST2	1.71	0.986739		BMPR1B	-1.76001	-1.21101		SH2B3	1.62999	0.604071		PRELP	-1.71	-1.49057						MANF	0.819995	0.729183		IL1R2	0.919988	-1.01393		ACACB	-0.930018	-3.73335						NFIX	-0.720016	-1.38405						TXNDC17
	ICAM1	1.76001	0.490057		GALNT15	-1.71	-2.5204		CMAHP	-1.76001	-1.25846		SLCO2B1	1.62999	0.31034		CHAC2	1.7	1.35614						UNC93A	0.819995	1.06991		KIAA1549L	-0.919988	-1.51999		LYPD6B	-0.930018	-0.847997						PPP4R1	0.720016	0.782409						ALOX15B
	PALM	-1.76001	-1.39955		GCNT4	1.71	1.65334		FZD8	-1.76001	-1.36782		SUSD2	-1.62999	-1.03562		CMYA5	-1.69001	-1.1375						ABCE1	0.809991	0.973501		PLA2G4E	0.919988	3.78504		MTURN	-0.930018	-1.37295						PTPN21	-0.720016	-3.07382						COL4A2
	SYNE1	-1.76001	-0.885887		GPR68	1.71	2.40689		GPC2	-1.76001	-1.19264		ERCC6L	1.62002	0.594549		CNFN	1.69001	3.05832						AMMECR1	0.809991	2.16221		SKIL	0.919988	1.04705		BMP2K	0.919988	0.970854						GRIP1	-0.709996	2.4957						FLT1
	TNFSF14	1.76001	0.56988		IQGAP2	1.71	0.36446		ICAM1	1.76001	0.599223		PSG4	1.62002	0.432959		FCGR3B	1.69001	1.62293						ATP11B	0.809991	1.38935		TCAF2	0.919988	-0.80488		DBF4	0.919988	1.04963						KIF20B	0.709996	0.565597						IFIH1
	ZNF727	-1.76001	-1.31365		NRTN	-1.71	-0.437654		PALM	-1.76001	-0.960956		SOD2	1.62002	2.36457		NAMPT	1.69001	3.07553						BTBD3	0.809991	0.95732		IFITM1	0.909965	1.34045		GLMN	0.919988	-0.895303						RAP2B	0.709996	0.464668						CDC20
	ABCA8	-1.75001	-0.830499		PRELP	-1.71	-1.83706		SYNE1	-1.76001	-0.894449		USP18	1.62002	0.970854		P2RY13	1.69001	0.389567						C4orf3	0.809991	1.20852		TIMP3	-0.909965	-1.66535		GMFB	0.919988	1.18903						SORBS3	-0.709996	-1.51096						CTSF
	AZGP1P1	1.75001	1.45481		CHAC2	1.7	1.12035		TNFSF14	1.76001	0.584289		CTSS	1.60999	1.05658		TBXAS1	1.69001	1.31615						CPEB4	0.809991	0.976657		UNC5B	0.909965	-0.941707		PGK1	0.919988	0.956057						TAF13	0.709996	-0.400538						GAN
	CYTOR	1.75001	0.494979		FCHSD1	1.7	2.20642		ABCA8	-1.75001	-0.574731		FOSL1	1.60999	1.1177		TLR2	1.69001	1.37851						CYBRD1	-0.809991	-1.66248		ACER3	0.900026	-0.806695		PLA2G4E	0.919988	1.28688						TMEM167A	0.709996	0.9855						KPNA2
	KNDC1	1.75001	0.603502		GPRIN3	1.7	0.785509		CYTOR	1.75001	0.634314		HBEGF	1.60999	1.29866		TYROBP	1.69001	0.464668						ECT2	0.809991	1.31051		AHCY	0.900026	1.56179		SKIL	0.919988	1.8953						CLPX	0.699996	-0.584963						PRLR
	TGM1	1.75001	2.88368		IRX1	-1.7	-1.14535		KNDC1	1.75001	1.06122		PHYHD1	-1.60999	-0.963474		XAF1	1.69001	3.0321						NDC1	0.809991	0.978562		CIART	-0.900026	-1.06178		ACTR2	0.909965	0.411426						CWH43	0.699996	0.757023						CAMSAP3
	TMPRSS11E	-1.75001	-2.18599		CMYA5	-1.69001	-1.92786		TGM1	1.75001	1.99016		PNMA8A	-1.60999	-0.411426		CATSPERB	1.68001	1.86394						NSDHL	0.809991	0.836813		ENO1	0.900026	1.21816		ALDH3A2	-0.909965	-1.58496						H6PD	-0.699996	1.16993						ELOVL7
	TMPRSS4	1.75001	2.87456		CNFN	1.69001	2.19875		TMPRSS11E	-1.75001	-1.84643		SIDT1	1.60999	0.400538		DNAH11	-1.68001	3.08236						SYNPO2	-0.809991	-0.962438		PRELID3B	0.900026	0.942909		DENND1B	0.909965	-0.956057						IL6ST	0.699996	-0.526069						TMEM8B
	DCST1	-1.74002	-1.24489		FCGR3B	1.69001	0.482848		TMPRSS4	1.75001	2.58031		TNFSF10	1.60999	1.34483		EFR3B	1.68001	0.687061						PNO1	0.799999	0.908813		ANO9	-0.890019	-0.859572		EPHB6	-0.909965	-1.08406						LSS	-0.699996	1.38957						ARHGEF10
	EDN3	-1.74002	-1.33434		NAMPT	1.69001	2.17706		EDN3	-1.74002	-1.24373		C15orf48	1.59998	2.46728		ELN	-1.68001	-0.9855						SGSM2	-0.799999	-0.910195		CA13	-0.890019	1.14111		IER3IP1	0.909965	0.333424						MAP3K5	0.699996	0.31034						CRCT1
	FCGR3A	1.74002	2.53715		P2RY13	1.69001	-0.361095		FCGR3A	1.74002	2.47763		CACNB4	1.59998	0.575312		NRXN3	-1.68001	-2						ATP6V1A	0.790021	0.918539		DTX3L	0.890019	-0.808838		IFITM1	0.909965	2.52105						MFSD1	0.699996	-0.545968						GGH
	HLA-DQA1	1.74002	0.379732		TBXAS1	1.69001	0.485427		HLA-DQA1	1.74002	0.648281		CPXM1	1.59998	0.565597		SERPINB7	1.68001	1.89142						DBP	-0.790021	-3.04658		GIGYF1	-0.890019	-0.683113		METTL9	0.909965	-0.831877						PUS7L	0.699996	0.815575						SLC4A7
	IRX6	-1.74002	-1.52206		TLR2	1.69001	1.26015		IRX6	-1.74002	-1.07108		DNASE1L3	1.59998	1.82782		SPON2	-1.68001	-1.33914						ERH	0.790021	0.892663		IDE	0.890019	1.91858		MOSPD1	0.909965	-1.41143						SEC24D	0.699996	0.871844						FAM117A
	LINC01550	-1.74002	-1.85443		XAF1	1.69001	2.06416		LINC01550	-1.74002	-2.1166		DUSP6	1.59998	0.298658		TG	-1.68001	-1.82782						G6PD	0.790021	0.721416		MAPK6	0.890019	2.22635		UAP1	0.909965	1.21412						TBC1D8	-0.699996	-1.22651						GLIPR1
	ME1	1.74002	0.592062		ACADL	-1.68001	-2.56769		ME1	1.74002	0.50284		FZD5	1.59998	1.56071		APOL6	1.66998	3.31179						KIF11	0.790021	1.25828		PITPNM3	-0.890019	2.06019		UNC5B	0.909965	-1						COL16A1	-0.690015	-1.50589						NUS1
	TREX2	1.74002	3.34571		CATSPERB	1.68001	2.14509		TREX2	1.74002	2.58924		TNXB	-1.59998	-1		BTNL9	-1.66998	-0.9855						KNL1	0.790021	1.83402		DEFB1	0.880019	1.21624		ACAT2	0.900026	-0.9855						HLF	-0.690015	-1.80323						PITPNC1
	CAMK2B	-1.73001	-2.42385		DNAH11	-1.68001	-1.92045		CAMK2B	-1.73001	-2.1143		CDH26	1.59	1.31615		INA	1.66998	1.22651						KY	-0.790021	-2.42702		HPGD	0.880019	1.15523		ACER3	0.900026	-1.848						MARCKS	0.690015	0.879706						SOX9
	CLDN23	-1.73001	-1.90616		EFR3B	1.68001	1.86738		CLDN23	-1.73001	-2.22793		CRLF1	-1.59	-0.422233		LAMB4	-1.66998	-1.73552						RGMB	-0.790021	-0.932742		HSPA12A	-0.880019	-1.3734		AHCY	0.900026	0.757023						METAP1	0.690015	0.545968						SULF2
	CSTA	1.73001	2.06829		ELN	-1.68001	-1.50919		CSTA	1.73001	1.10836		CSF2RB	1.59	1.32769		LAMP3	1.66998	2.37573						ZNF704	-0.790021	-0.737427		STIL	0.880019	2.03784		ATP5PB	0.900026	0.31034						PAIP2B	-0.690015	-0.613532						ACP5
	DDX60L	1.73001	1.83802		NRXN3	-1.68001	-1.73088		DDX60L	1.73001	1.31863		CYP4B1	-1.59	-1.56071		MYO1G	1.66998	0.650765						CMPK1	0.779974	0.915406		TMEM165	0.880019	1.17358		CAB39L	-0.900026	-0.432959						PER3	-0.690015	-1.72247						CILP
	LYN	1.73001	1.39039		PNLIPRP3	1.68001	0.80653		LYN	1.73001	1.28724		GAL3ST4	-1.59	-0.713696		PPARGC1A	-1.66998	-2.08066						FOXRED2	0.779974	-0.801407		WIPF1	0.880019	-0.637286		DMD	-0.900026	-2.42492						RAP2C	0.690015	0.286881						CORO1A
	PLBD1	1.73001	2.01196		SPON2	-1.68001	-1.63562		PLBD1	1.73001	1.51283		HAS3	1.59	1.76553		RNASE6	1.66998	0.807355						NFIC	-0.779974	-1.01428		CCNF	0.870029	1.1644		ENO1	0.900026	0.731183						RNF149	0.690015	0.85599						LAMA5
	RUBCNL	1.73001	0.588421		TG	-1.68001	-1.78731		RUBCNL	1.73001	1.24799		IRAK3	1.59	0.695994		CAPS	-1.66002	-1.31615						RDH12	0.779974	0.840201		DDX21	0.870029	1.06819		LDHA	0.900026	0.799087						SCYL2	0.690015	0.555816						RTN4RL1
	SHC2	-1.73001	-1.04865		APOL6	1.66998	2.05866		SHC2	-1.73001	-0.814673		MPZL2	1.59	2.18903		FGD3	1.66002	1.73552						TRMT6	0.779974	0.754631		ELOVL5	0.870029	-2.14058		SERPINA12	-0.900026	-1.23266						ANKRD35	-0.679964	-0.344828						CD47
	TLL1	-1.73001	-0.792606		BTNL9	-1.66998	-1.24696		STAT4	1.73001	0.538141		PAPSS2	1.59	1.0635		HK2	1.66002	1.79077						AMPD3	0.770026	0.844787		EPHX3	0.870029	1.18428		TOM1L2	-0.900026	-0.565597						ATXN10	0.679964	-0.321928						CLEC3B
	CACNB2	-1.72002	-1.10507		INA	1.66998	2.2135		TLL1	-1.73001	-0.766722		SELPLG	1.59	1.04264		IL10RA	1.66002	0.722466						CAPZA1	0.770026	0.863146		GSDMA	0.870029	1.93941		CA13	-0.890019	2.31325						FAM98A	0.679964	0.545968						COBL
	CDHR4	-1.72002	-1.12744		LAMB4	-1.66998	-1.68343		CACNB2	-1.72002	-1.04984		SLC45A4	-1.59	-0.555816		SLC16A3	1.66002	0.333424						COL4A5	-0.770026	-1.45581		GSTO1	0.870029	2.63875		IDE	0.890019	0.464668						HDAC5	-0.679964	-1.43296						FGFRL1
	KLK10	1.72002	2.45633		LAMP3	1.66998	1.03823		KLK10	1.72002	1.99008		SLC5A1	1.59	2.19849		TMEM176B	1.66002	0.555816						DNM1	-0.770026	-1.05984		RAB27A	0.870029	-0.797843		LFNG	-0.890019	-0.815575						JAG2	-0.679964	-0.956057						NMI
	NCAM1	-1.72002	-1.67672		MYO1G	1.66998	1.07888		NCAM1	-1.72002	-1.15238		SNX20	1.59	1.28688		ARHGAP25	1.64998	0.790772						ESYT3	0.770026	0.836328		SEC61B	0.870029	0.78115		MAPK6	0.890019	1.07724						MEF2D	-0.679964	-0.704872						SLC13A3
	NRP2	1.72002	0.641269		PPARGC1A	-1.66998	-2.83881		NRP2	1.72002	0.681224		SOCS1	1.59	0.85599		CCNB1	1.64998	2.11437						NAA15	0.770026	1.20802		SFXN3	-0.870029	-0.804301		PITPNM3	-0.890019	1.05658						SYNGR1	-0.679964	-2.62994						GPRC5C
	SAMD9L	1.72002	0.885184		CAPS	-1.66002	-1.20927		SAMD9L	1.72002	0.677531		CHI3L2	1.58	3.67807		FGL2	1.64998	0.321928						RAB11A	0.770026	1.0135		SLC41A1	0.870029	0.927972		CRISPLD2	0.880019	1.80735						ZDHHC13	0.679964	0.963474						LRRC59
	TENM1	-1.72002	-0.951439		FGD3	1.66002	1.5826		GALNT15	-1.71	-1.14874		IL15	1.58	0.970854		KCNJ15	1.64998	2.22342						ENDOU	0.760008	2.6801		SRM	0.870029	1.24726		DEFB1	0.880019	1.23266						ELL2	0.670025	1.1635						PODXL
	GALNT15	-1.71	-1.53506		HK2	1.66002	1.60644		GCNT4	1.71	1.6663		IL37	-1.58	-2.60881		MX2	1.64998	2.17313						KLK8	0.760008	2.17025		SULT2B1	0.870029	2.20489		PIDD1	-0.880019	0.400538						MCC	-0.670025	-0.815575						PTGIS
	GCNT4	1.71	2.09089		IL10RA	1.66002	0.559149		GPR68	1.71	1.66407		RCSD1	1.58	0.495695		MYH11	-1.64998	-1.65076						KRT73	-0.760008	-2.2159		ZWILCH	0.870029	1.80991		TIMM17A	0.880019	0.536053						WLS	-0.670025	-0.604071						TICRR
	GPR68	1.71	1.98185		SLC16A3	1.66002	0.96997		NRTN	-1.71	-1.32222		SPRR1A	1.58	2.72683		P2RY6	1.64998	0.933573						LYPD5	0.760008	1.38023		ALDH5A1	0.85997	1.08719		TM9SF3	0.880019	-1.1635						BRD3	-0.660016	-0.443607						ZNF770
	NRTN	-1.71	-0.798009		SUCNR1	1.66002	-0.445621		PIK3CG	1.71	0.471552		AUNIP	1.56998	0.584963		CACNA2D2	-1.64002	-1.02148						MAP3K9	0.760008	0.734135		GALNT6	0.85997	3.33834		TMEM165	0.880019	0.485427						CYB5R3	-0.660016	-0.565597						ARL5B
	PIK3CG	1.71	0.459956		ARHGAP25	1.64998	0.76103		PRELP	-1.71	-1.02772		CGNL1	-1.56998	-1.38957		COQ8A	-1.64002	-0.575312						NCCRP1	0.760008	1.56964		SEC23B	0.85997	0.675003		TSPYL2	-0.880019	-0.422233						GART	0.660016	1.16993						CBX7
	PRELP	-1.71	-1.30053		CCNB1	1.64998	1.82134		CHAC2	1.7	1.52827		FAM43A	1.56998	1.62761		GBP1	1.64002	2.91073						PRKCH	0.760008	0.697685		VEGFA	0.85997	0.714839		USP2	0.880019	-1.92979						PNPLA8	0.660016	0.495695						COMMD8
	CHAC2	1.7	1.68041		FGL2	1.64998	-0.555129		FCHSD1	1.7	1.88823		LGALS2	1.56998	1.05658		HLA-DPB1	1.64002	0.83996						ADCY6	-0.750006	-0.904041		C1QBP	0.849999	0.881586		CALM1	0.870029	0.367371						TENM4	-0.660016	0.344828						MAD2L1
	CORO6	-1.7	-0.306146		KCNJ15	1.64998	2.05436		GPRIN3	1.7	0.770364		PRUNE2	-1.56998	-0.941106		MDGA1	-1.64002	-1.76553						ATP13A4	0.750006	3.45904		EFEMP1	-0.849999	-0.839798		DDX21	0.870029	1.4957						TFG	0.660016	0.422233						RAB38
	FCHSD1	1.7	2.52662		MX2	1.64998	1.07608		IRX1	-1.7	-1.22737		STARD4	1.56998	1.15704		PDLIM4	-1.64002	-0.895303						EIF2S1	0.750006	1.13934		LTBP4	-0.849999	-1.72063		ELOVL5	0.870029	-1.19535						AACS	-0.650029	1.30451						SQLE
	GPRIN3	1.7	0.904735		MYH11	-1.64998	-1.5635		CMYA5	-1.69001	-1.28688		TMEM132A	1.56998	0.298658		PLSCR1	1.64002	1.88362						GCH1	0.750006	1.66002		RALB	0.849999	0.851279		EPHX3	0.870029	1.07039						CELSR1	-0.650029	-1.01436						CDKN3
	IRX1	-1.7	-1.35338		P2RY6	1.64998	1.59091		CNFN	1.69001	2.07738		TMEM132B	-1.56998	-0.695994		TRIM15	1.64002	3.87774						GPR87	0.750006	1.04138		RALGDS	-0.849999	0.848638		F2R	-0.870029	1.33914						HM13	0.650029	0.495695						HELZ2
	MUC20	-1.7	-0.545277		CACNA2D2	-1.64002	-1.7688		FCGR3B	1.69001	0.665666		GALNT16	-1.55998	-0.632268		C21orf62-AS1	-1.62999	-0.367371						HMGCR	0.750006	1.35969		SMAGP	0.849999	0.701771		GSTO1	0.870029	0.748461						MTPN	0.650029	0.594549						JPH2
	CMYA5	-1.69001	-1.33617		COQ8A	-1.64002	-0.994869		NAMPT	1.69001	1.66676		MXD1	1.55998	2.10769		CALML3	1.62999	1.5656						ATP6V1B2	0.740021	1.05735		THBS3	-0.849999	-0.931305		HSPA14	0.870029	-0.871844						OSMR	0.650029	0.83996						LRRN4CL
	CNFN	1.69001	3.03221		GBP1	1.64002	1.64252		P2RY13	1.69001	0.331705		NCKAP1L	1.55998	0.613532		CD86	1.62999	-3.21101						CCNG1	0.740021	-0.761966		TUBB2A	0.849999	1.75843		PLEKHH1	-0.870029	-1.42223						RAP1GDS1	0.650029	0.356144						ARVCF
	FCGR3B	1.69001	1.52987		HLA-DPB1	1.64002	0.470823		TBXAS1	1.69001	0.677982		NPY1R	-1.55998	-1.79077		GPR34	1.62999	0.695994						PER2	-0.740021	-1.57439		BAK1	0.84004	0.759241		PLXNA2	-0.870029	-0.963474						RELL1	-0.650029	-0.823749						CYCS
	NAMPT	1.69001	2.2526		MAPK8IP1	-1.64002	-1.26273		TLR2	1.69001	1.13152		SLC25A29	-1.55998	-0.604071		HMOX1	1.62999	1.64616						PPA1	0.740021	0.876487		CABLES1	-0.84004	-1.06067		PTTG1	0.870029	0.378512						ZBTB4	-0.650029	-1.59932						NRIP1
	P2RY13	1.69001	0.50782		MDGA1	-1.64002	-1.31811		TYROBP	1.69001	0.630871		CCDC71L	1.55001	0.485427		PLCH2	-1.62999	-1.53107						PSMD12	0.740021	0.738465		CYP4F12	-0.84004	-2.9558		SPNS2	0.870029	-0.978196						PPP1CB	0.639973	0.356144						P4HTM
	TLR2	1.69001	0.914641		PDLIM4	-1.64002	-1.41668		XAF1	1.69001	2.1114		ITGA9-AS1	-1.55001	-0.748461		SH2B3	1.62999	0.505891						S100A16	0.740021	0.91533		HAT1	0.84004	0.80587		SULT2B1	0.870029	0.516015						SPIRE1	0.639973	0.941106						RRM2
	TYROBP	1.69001	0.389787		PLSCR1	1.64002	1.49278		ACADL	-1.68001	-2.00486		LGR6	-1.55001	-0.422233		SLC43A2	1.62999	0.650765						ZDHHC8	-0.740021	-1.15387		LEPROTL1	0.84004	0.786262		ALDH5A1	0.85997	-0.790772						TMPO	0.639973	0.713696						SPACA6
	XAF1	1.69001	2.48166		TRIM15	1.64002	2.76609		CATSPERB	1.68001	2.60255		RASSF2	1.55001	0.85599		SUSD2	-1.62999	-1.29866						CERS3	0.729966	2.22243		TTC39A	0.84004	1.44101		CASP4	0.85997	2.58736						WASHC4	0.639973	0.411426						BOC
	ACADL	-1.68001	-2.07717		CALML3	1.62999	1.63575		NRXN3	-1.68001	-1.59355		CARHSP1	1.53998	2.04614		ERCC6L	1.62002	1.52105						ITPR3	-0.729966	-0.867106		ARRDC3	0.830012	-0.982729		CLTC	0.85997	0.298658						KCNC4	-0.630033	1.49057						CEMIP
	CATSPERB	1.68001	2.76077		CLEC5A	1.62999	0.650213		SPON2	-1.68001	-0.529771		CCL22	1.53998	1.22651		GJC2	-1.62002	-0.613532						NGEF	-0.729966	-1.01436		CENPE	0.830012	1.77138		GALNT6	0.85997	1.67356						PPP6C	0.630033	0.344828						FHL1
	DNAH11	-1.68001	-1.53541		GPR34	1.62999	-0.512581		TG	-1.68001	-1.74459		CD4	1.53998	0.432959		MYCBPAP	1.62002	1.76129						TEF	-0.729966	-1.68086		CIITA	0.830012	-1.98627		HMGB3	0.85997	-0.669027						RBBP6	0.630033	0.659925						GIMAP6
	EFR3B	1.68001	1.01842		HMOX1	1.62999	0.969749		APOL6	1.66998	1.71787		CORO2B	-1.53998	-0.895303		PSG4	1.62002	0.847997						ASAP3	-0.720016	-1.82579		CKMT1B	0.830012	1.43045		VEGFA	0.85997	2.25096						USP14	0.630033	-0.895303						GTF3C6
	ELN	-1.68001	-1.01799		PLCH2	-1.62999	-1.20958		BTNL9	-1.66998	-1.16582		GUCY1A2	1.53998	-0.344828		SOD2	1.62002	2.76977						NFIX	-0.720016	-1.01293		DST	-0.830012	-1.11337		C1QBP	0.849999	0.286881						XBP1	0.630033	0.669027						LAMTOR4
	NRXN3	-1.68001	-1.46728		SH2B3	1.62999	0.359184		INA	1.66998	2.29933		MYO1B	1.53998	1.07039		USP18	1.62002	2.05311						PPP4R1	0.720016	1.06336		FAM162A	0.830012	2.4906		EFEMP1	-0.849999	-2.28392						MAP1LC3B	0.620023	-0.411426						PTGER3
	SERPINB7	1.68001	0.834226		SLC43A2	1.62999	0.410233		LAMB4	-1.66998	-1.28611		TPPP3	-1.53998	-1.27501		CTSS	1.60999	1.36737						PTPN21	-0.720016	-1.2906		GJA1	0.830012	2.03358		GYG1	0.849999	-1.33914						NBL1	-0.620023	-1.848						TSC22D3
	SPON2	-1.68001	-0.7876		SUSD2	-1.62999	-1.55807		LAMP3	1.66998	1.39972		C12orf56	1.53002	1.30451		FOSL1	1.60999	1.62293						SLC39A6	0.720016	0.936968		IDI1	0.830012	1.20314		KYAT3	0.849999	-1.13093						DUSP16	0.610039	-1.21412						UBE2F
	TG	-1.68001	-2.01139		ERCC6L	1.62002	1.14392		MYO1G	1.66998	1.03097		PLLP	-1.53002	-1.41684		HBEGF	1.60999	1.79909						ZNF395	-0.720016	-1.05686		NAV3	0.830012	1.36267		LTBP4	-0.849999	-1.04963						GGA2	-0.610039	-1.57531						ZNF862
	APOL6	1.66998	1.99132		GJC2	-1.62002	-1.40779		PPARGC1A	-1.66998	-1.39775		PRICKLE2	1.53002	0.411426		PHYHD1	-1.60999	-1.07039						ELOVL1	0.709996	0.931986		NIPAL4	0.830012	1.37979		RALB	0.849999	0.85599														ETHE1
	BTNL9	-1.66998	-0.885496		MYCBPAP	1.62002	1.77058		RNASE6	1.66998	0.61899		S100A2	1.53002	1.39506		PNMA8A	-1.60999	-1.19535						GRIP1	-0.709996	1.16742		OTUD7A	-0.830012	2.82981		ACTR3	0.84004	0.321928														PSMA1
	INA	1.66998	2.93994		PDE3B	1.62002	0.343578		CAPS	-1.66002	-0.94733		SMPD3	1.53002	1.23879		SIDT1	1.60999	0.713696						KIF20B	0.709996	1.39309		SLC1A5	0.830012	-1.20326		BAK1	0.84004	0.956057														TACC2
	LAMB4	-1.66998	-1.40103		SOD2	1.62002	1.74996		FGD3	1.66002	0.822689		ARL11	1.51999	0.565597		TNFSF10	1.60999	1.78241						NRG1	-0.709996	4.20579		SLC28A3	0.830012	2.07963		CCT2	0.84004	0.475085														THRA
	LAMP3	1.66998	2.11683		USP18	1.62002	1.5371		HK2	1.66002	1.55503		CFAP70	-1.51999	-1.40054		C15orf48	1.59998	2.28983						CWH43	0.699996	1.27888		CMAS	0.819995	0.734395		CEP68	-0.84004	-1.36177														TMEM116
	MYO1G	1.66998	1.046		C10orf67	-1.60999	-1.77964		IL10RA	1.66002	0.797345		DZIP1L	-1.51999	-0.604071		CACNB4	1.59998	1.64155						DDHD1	0.699996	0.856069		EPHA2	0.819995	1.2364		GPC1	-0.84004	1.07039														YOD1
	PPARGC1A	-1.66998	-1.6188		FOSL1	1.60999	2.42602		SLC16A3	1.66002	0.860844		GSTM2	-1.51999	-0.432959		DNASE1L3	1.59998	2.05658						LSS	-0.699996	0.865919		IL1RN	0.819995	1.75864		LEPROTL1	0.84004	0.454176														BBS2
	RNASE6	1.66998	0.344715		HBEGF	1.60999	1.64612		SUCNR1	1.66002	-0.476952		ISM1	-1.51999	-1.10434		DUSP6	1.59998	0.650765						COL16A1	-0.690015	-1.80273		KLF9	-0.819995	-0.854873		PON2	0.84004	-0.739848														IRF7
	CAPS	-1.66002	-0.908736		PHYHD1	-1.60999	-1.85052		TMEM176B	1.66002	0.705757		SLC16A6	1.51999	1.34483		FZD5	1.59998	1.26303						HLF	-0.690015	-3.32005		ABCE1	0.809991	0.995521		PSAPL1	-0.84004	-1.93357														NDC80
	FGD3	1.66002	1.0082		PNMA8A	-1.60999	-0.679964		ARHGAP25	1.64998	0.886433		SLC23A2	1.51999	1.48027		TNXB	-1.59998	-1.1375						PER3	-0.690015	-2.02995		AMMECR1	0.809991	1.87417		ACTN1	0.830012	0.799087														POLR3G
	HK2	1.66002	1.78973		SIDT1	1.60999	1.02233		CCNB1	1.64998	1.94005		TRAC	1.51999	1.0072		CDH26	1.59	2.14405						RNF149	0.690015	0.928655		ATP11B	0.809991	1.35451		CCT5	0.830012	0.333424														PPARD
	IL10RA	1.66002	0.498557		TNFSF10	1.60999	1.57022		KCNJ15	1.64998	2.43069		ZNF273	-1.51999	-1.67807		CSF2RB	1.59	0.475085						TRPV3	0.690015	1.34534		C4orf3	0.809991	1.42927		CIITA	0.830012	1.0072														RASGRP1
	SLC16A3	1.66002	0.843341		C15orf48	1.59998	1.35259		MX2	1.64998	1.32613		BCAR3	-1.51	-1.22651		CYP4B1	-1.59	-1.11103						DKK3	-0.679964	-0.799833		CYBRD1	-0.809991	-1.32993		CKMT1B	0.830012	0.887525														SELENBP1
	TMEM176B	1.66002	0.388465		CACNB4	1.59998	1.06136		MYH11	-1.64998	-1.67229		DOK2	1.51	0.367371		GAB3	1.59	0.356144						HDAC5	-0.679964	-0.72561		ECT2	0.809991	1.53232		DST	-0.830012	-0.970854														TLE2
	ARHGAP25	1.64998	0.665302		CPXM1	1.59998	1.40947		P2RY6	1.64998	1.61061		EMX2	-1.51	-1.54597		HAS3	1.59	2.60881						ORAI1	-0.679964	-0.746055		KCNJ2	0.809991	-0.965766		FAM162A	0.830012	1.15704														TNC
	CCNB1	1.64998	2.14757		DNASE1L3	1.59998	2.38184		CACNA2D2	-1.64002	-1.69577		LAMC3	-1.51	-0.584963		IRAK3	1.59	1.51602						SYNGR1	-0.679964	-1.36132		NDC1	0.809991	0.904966		NAV3	0.830012	-1.41143														TWF1
	FGL2	1.64998	-0.528471		DUSP6	1.59998	0.442015		COQ8A	-1.64002	-0.833173		LCP1	1.51	0.9855		MPZL2	1.59	3.10936						ZDHHC13	0.679964	1.59822		NSDHL	0.809991	0.637007		NIPAL4	0.830012	0.321928														CSPG4
	KCNJ15	1.64998	2.41652		FZD5	1.59998	1.84711		GBP1	1.64002	1.76337		MAMDC2	-1.51	-1.58015		PAPSS2	1.59	1.32193						ELL2	0.670025	1.56145		SNRPF	0.809991	0.920522		NOP53	-0.830012	0.575312														ELK3
	MX2	1.64998	1.67206		PDZD4	-1.59998	-1.82924		HLA-DPB1	1.64002	0.55218		NTF4	-1.51	-0.475085		SLC45A4	-1.59	-2.28096						PRRG4	0.670025	0.967538		FURIN	0.799999	0.929564		NPM1	0.830012	0.378512														HSPA2
	MYH11	-1.64998	-1.74278		TNXB	-1.59998	-1.98003		MAPK8IP1	-1.64002	-1.03816		OAS1	1.51	2.5509		SLC5A1	1.59	2.59932						ASPM	0.660016	0.918768		MCM6	0.799999	0.791606		OSBPL5	-0.830012	-0.669027														KIFC2
	P2RY6	1.64998	0.838427		WSCD2	-1.59998	0.571725		MDGA1	-1.64002	-1.15277		SQOR	1.51	1.02148		SOCS1	1.59	1.44361						CYB5R3	-0.660016	-0.762561		PNO1	0.799999	0.88049		OTUD7A	-0.830012	2.22033														MTMR11
	CACNA2D2	-1.64002	-1.70898		BCAN	-1.59	-1.01628		PDLIM4	-1.64002	-1.07211		DOK3	1.49999	0.765535		CHI3L2	1.58	3.49825						TFG	0.660016	0.746313		ATP6V1A	0.790021	1.16098		RAPGEFL1	-0.830012	-1.79077														PLGRKT
	COQ8A	-1.64002	-0.985938		CDH26	1.59	2.68165		PLSCR1	1.64002	1.32895		EEF2K	-1.49999	-1.63691		IL15	1.58	0.695994						USP6NL	0.660016	0.834954		DBP	-0.790021	-3.0126		SNHG3	0.830012	1.18269														WEE1
	GBP1	1.64002	2.19087		CRLF1	-1.59	-0.658463		TRIM15	1.64002	3.02242		IGFL2	-1.49999	-1.05658		IL37	-1.58	-2.24793						ITSN2	0.650029	0.870345		DPYD	0.790021	-1.36278		SOCS3	0.830012	3.82782														ADAM33
	HLA-DPB1	1.64002	0.366028		CSF2RB	1.59	1.25804		CALML3	1.62999	1.59622		LDHB	1.49999	0.495695		RCSD1	1.58	1.27501						OSMR	0.650029	1.19371		ERH	0.790021	1.07416		SPOPL	0.830012	-0.757023														C1R
	MAPK8IP1	-1.64002	-1.18637		CYP4B1	-1.59	-2.02807		CD86	1.62999	0.715454		LIPE-AS1	1.49999	0.536053		SPRR1A	1.58	4.15381						ASCC3	0.639973	0.674461		FGFR3	-0.790021	0.822445		STK17B	0.830012	2.13093														CASP7
	MDGA1	-1.64002	-0.991826		GAL3ST4	-1.59	-1.52732		GPR34	1.62999	0.380175		PCP4L1	1.49999	1.60407		AUNIP	1.56998	1.42761						HELLS	0.639973	1.26867		G6PD	0.790021	0.970338		TIMM8B	0.830012	0.584963														ENTPD1
	PDLIM4	-1.64002	-1.21555		HAS3	1.59	2.15607		HMOX1	1.62999	0.985355		SCNN1D	1.49999	0.356144		CGNL1	-1.56998	-1.5509						PBXIP1	-0.639973	-1.1117		KIF11	0.790021	1.44557		TMEM30B	0.830012	-0.526069														FGFBP1
	PLSCR1	1.64002	1.46116		IRAK3	1.59	1.50909		PLCH2	-1.62999	-1.08195		ZNF471	-1.49999	-0.782409		FAM43A	1.56998	2.40327						RAB27B	0.639973	1.38802		KNL1	0.790021	1.47446		CMAS	0.819995	0.83996														KIF1A
	TRIM15	1.64002	4.42702		MPZL2	1.59	2.04051		SH2B3	1.62999	0.587173		EMX2OS	-1.49001	-1.07724		LGALS2	1.56998	0.831877						SPIRE1	0.639973	1.1101		KY	-0.790021	-2.58782		EPHA2	0.819995	0.650765														MPZL3
	UPK3B	-1.64002	-1.75189		PAPSS2	1.59	1.45059		SLC43A2	1.62999	0.392867		FAM169A	1.49001	0.765535		PRUNE2	-1.56998	-1.35614						RBBP6	0.630033	0.877352		RGMB	-0.790021	-1.03407		IGF1R	-0.819995	1.21412														NUDT4
	C21orf62-AS1	-1.62999	-1.29261		SELPLG	1.59	0.747258		SLCO2B1	1.62999	0.53655		IL33	1.49001	0.85599		STARD4	1.56998	1.24489						USP14	0.630033	0.727703		ZNF704	-0.790021	-1.22453		IL1RN	0.819995	1.18903														PALD1
	CALML3	1.62999	1.63041		SLC45A4	-1.59	-1.18345		SUSD2	-1.62999	-1.42761		MYO1F	1.49001	0.847997		TMEM132B	-1.56998	-1.80735						GGA2	-0.610039	-1.04796		CMPK1	0.779974	0.924176		MATN2	-0.819995	-1.07724														SEC61G
	CD86	1.62999	0.606821		SLC5A1	1.59	1.56569		ERCC6L	1.62002	1.80021		APOE	-1.48001	-1.16993		GALNT16	-1.55998	-1.18269						MYCL	-0.610039	-0.902189		FOXRED2	0.779974	-1.63008		RAB10	0.819995	0.790772														CYP7B1
	CLEC5A	1.62999	0.269632		SNX20	1.59	1.05963		GJC2	-1.62002	-0.885106		BACH2	-1.48001	-0.903038		MXD1	1.55998	2.24184										TBC1D17	-0.779974	-0.739416		RFX2	-0.819995	-0.526069														KLHL5
	FLJ12825	-1.62999	-1.35502		SOCS1	1.59	1.60966		PDE3B	1.62002	0.933346		CD37	1.48001	1.0072		NCKAP1L	1.55998	1.04963										AMPD3	0.770026	1.08508		SHROOM2	0.819995	0.632268														LEPR
	HMOX1	1.62999	1.38422		CHI3L2	1.58	3.65249		SOD2	1.62002	1.53585		GREM2	-1.48001	-0.799087		NPY1R	-1.55998	-1.23266										CAPZA1	0.770026	0.787014		XKRX	0.819995	-2.26604														LPXN
	PLCH2	-1.62999	-1.11716		IL15	1.58	0.588805		USP18	1.62002	1.45581		LAT2	1.48001	0.613532		SLC25A29	-1.55998	-1.08406										COL4A5	-0.770026	-1.47638		ABCE1	0.809991	0.678072														NTN1
	SH2B3	1.62999	0.264116		IL37	-1.58	-3.20874		C10orf67	-1.60999	-1.3835		PYROXD2	-1.48001	-0.263034		CCDC71L	1.55001	0.782409										DNM1	-0.770026	-0.873656		ATP11B	0.809991	0.970854														PLEKHA2
	SUSD2	-1.62999	-1.30422		SPRR1A	1.58	2.94086		CTSS	1.60999	0.751549		SLA	1.48001	0.669027		DRC3	-1.55001	-0.604071										ESYT3	0.770026	0.739848		C4orf3	0.809991	0.333424														RUNX1
	ERCC6L	1.62002	2.04163		STXBP5-AS1	1.58	2.13402		FOSL1	1.60999	2.67213		SMIM10L2A	-1.48001	-0.432959		LGR6	-1.55001	-1.15704										NAA15	0.770026	1.23542		COX5A	0.809991	0.333424														TSHZ2
	GJC2	-1.62002	-1.10976		AUNIP	1.56998	2.18422		HBEGF	1.60999	1.58847		SOX5	-1.48001	-1.67356		MYOM1	-1.55001	-0.584963										RAB11A	0.770026	1.10427		CYBRD1	-0.809991	-2.03914														ABCA12
	MYCBPAP	1.62002	1.4328		CGNL1	-1.56998	-1.75198		PHYHD1	-1.60999	-1.59965		ANGPTL4	1.46999	1.07724		RASSF2	1.55001	0.356144										ENDOU	0.760008	3.51851		NSDHL	0.809991	-0.454176														AGPAT5
	PDE3B	1.62002	0.395173		FAM43A	1.56998	1.70173		PNMA8A	-1.60999	-0.773828		CRY2	-1.46999	-1.02857		APBB1IP	1.53998	0.321928										KLK8	0.760008	2.75918		SOX6	-0.809991	-1.09761														CLSPN
	SOD2	1.62002	1.62691		LGALS2	1.56998	0.757877		SIDT1	1.60999	0.711583		FBXO45	1.46999	1.48543		CARHSP1	1.53998	2.92979										LYPD5	0.760008	1.46132		SYPL1	0.809991	-0.687061														GATA3
	USP18	1.62002	1.4211		PRUNE2	-1.56998	-1.4587		SLCO4A1-AS1	-1.60999	-0.708231		HLA-DOA	1.46999	0.475085		CD4	1.53998	0.565597										MAP3K9	0.760008	0.83374		TGFBR1	0.809991	1.1177														LPIN2
	C10orf67	-1.60999	-0.91265		STARD4	1.56998	0.869003		TNFSF10	1.60999	1.01078		HLA-DRB1	1.46999	0.400538		CHADL	-1.53998	-1.78241										NCCRP1	0.760008	2.05235		UQCRQ	0.809991	0.333424														PLCXD1
	CTSS	1.60999	0.59846		TMEM132A	1.56998	1.60862		C15orf48	1.59998	0.506399		LINC00886	-1.46999	-0.275007		GUCY1A2	1.53998	0.713696										PRKCH	0.760008	0.881743		ACSBG1	-0.799999	-1.31034														NCAPG
	FOSL1	1.60999	3.56909		TMEM132B	-1.56998	-2.42005		CACNB4	1.59998	1.55763		TGFA	1.46999	1.16993		MYO1B	1.53998	1.51096										TOP1	0.760008	0.822281		B3GNT5	0.799999	0.659925														SEC11C
	HBEGF	1.60999	1.76065		GALNT16	-1.55998	-1.98841		CPXM1	1.59998	1.72574		CYTIP	1.46001	1.23879		C12orf56	1.53002	1.54597										ADCY6	-0.750006	-1.24031		CAP1	0.799999	0.879706														ALAS1
	PHYHD1	-1.60999	-1.66807		LCE5A	-1.55998	-2.92205		DNASE1L3	1.59998	1.49144		LIPA	1.46001	0.678072		CNTFR	-1.53002	-1.45943										ATP13A4	0.750006	3.81774		D2HGDH	-0.799999	-1.23879														CKB
	PNMA8A	-1.60999	-1.22503		MXD1	1.55998	1.2509		DUSP6	1.59998	0.570657		MEGF6	-1.46001	-0.545968		KDR	1.53002	0.464668										EIF2S1	0.750006	0.96229		DDB2	-0.799999	-1.08406														ENTPD7
	SIDT1	1.60999	0.488515		NCKAP1L	1.55998	0.475604		FZD5	1.59998	1.30976		MNDA	1.46001	1.33342		PLLP	-1.53002	-0.713696										GCH1	0.750006	1.64837		GHITM	0.799999	0.604071														HOMER1
	SLCO4A1-AS1	-1.60999	-0.444349		NPY1R	-1.55998	-2.7279		PDZD4	-1.59998	-1.14561		OLFM1	1.46001	1.08406		PRICKLE2	1.53002	0.765535										GPR87	0.750006	1.19421		MAPRE3	-0.799999	0.604071														ID4
	TNFSF10	1.60999	1.2102		SLC25A29	-1.55998	-1.14822		TNXB	-1.59998	-1.00892		TMEM86A	1.46001	1.80735		S100A2	1.53002	2.01078										PLXNA3	-0.750006	-0.803475		NIPA2	0.799999	0.748461														PSMD14
	C15orf48	1.59998	1.43728		CCDC71L	1.55001	0.62854		BCAN	-1.59	-1.0782		HCLS1	1.45001	1.13093		SMPD3	1.53002	1.87578										ATP6V1B2	0.740021	1.33102		OLFM2	-0.799999	0.871844														SNRPG
	CACNB4	1.59998	1.75168		DRC3	-1.55001	-0.70832		CDH26	1.59	2.29187		HLA-DRB5	1.45001	0.505891		ARL11	1.51999	2.14731										CCNG1	0.740021	-0.917928		PRR12	-0.799999	-0.650765														SORBS1
	CPXM1	1.59998	0.563549		FGR	1.55001	0.802565		CRLF1	-1.59	-0.454913		LINC00842	-1.45001	-0.475085		CFAP70	-1.51999	-1.32769										PER2	-0.740021	-1.21145		SGSM2	-0.799999	-0.650765														TC2N
	DNASE1L3	1.59998	1.55144		LGR6	-1.55001	-0.877587		CSF2RB	1.59	0.845671		NOCT	1.45001	0.613532		DZIP1L	-1.51999	-1.61824										PPA1	0.740021	0.943284		UQCR10	0.799999	0.604071														UBE2L6
	DUSP6	1.59998	0.364236		MYOM1	-1.55001	-1.21313		CYP4B1	-1.59	-1.45733		PNP	1.45001	1.69599		GSTM2	-1.51999	-0.807355										S100A16	0.740021	0.992841		ZNF652	-0.799999	-2.1635														UCHL3
	FZD5	1.59998	1.24215		CARHSP1	1.53998	1.92003		GAL3ST4	-1.59	-1.15581		SH3PXD2A-AS1	1.45001	1.9486		ISM1	-1.51999	-0.933573										XPOT	0.740021	0.696083		DBP	-0.790021	-2.41954														ZFAND5
	PDZD4	-1.59998	-1.10883		CCL22	1.53998	1.65242		HAS3	1.59	2.36225		SLC43A1	-1.45001	-0.344828		SLC16A6	1.51999	2.07382										CERS3	0.729966	2.37256		DCAF4	-0.790021	-0.847997														AGFG2
	TNXB	-1.59998	-1.24044		CHADL	-1.53998	-1.60521		IRAK3	1.59	1.19346		SMOX	1.45001	1.1177		SLC23A2	1.51999	1.53107										SPTSSB	0.729966	2.80713		DPYD	0.790021	-1.40054														AHNAK2
	WSCD2	-1.59998	-0.301236		CORO2B	-1.53998	-1.46733		MPZL2	1.59	1.78195		ZNF577	-1.45001	-0.432959		SLC4A8	1.51999	0.475085										TEF	-0.729966	-1.61829		ETS1	0.790021	2.07382														SLC22A5
	BCAN	-1.59	-0.905043		GUCY1A2	1.53998	-0.700262		PAPSS2	1.59	1.01878		ABLIM2	-1.44	-0.748461		WNT3A	-1.51999	-1.0635										TXNIP	-0.729966	-1.30451		LMAN1	0.790021	0.992768														ZNF606
	CDH26	1.59	2.75664		MYO1B	1.53998	1.28048		SELPLG	1.59	0.860049		ADGRL3	-1.44	-1.41143		ZNF273	-1.51999	-1.31034										ASAP3	-0.720016	-1.44148		RGMB	-0.790021	-0.918386														ACSF2
	CSF2RB	1.59	0.857901		TPPP3	-1.53998	-1.40485		SLC45A4	-1.59	-0.904812		CHP2	-1.44	-1.81558		BCAR3	-1.51	-1.1375										CCT6A	0.720016	0.769518		TAOK1	0.790021	-0.263034														CBX2
	CYP4B1	-1.59	-1.63366		C12orf56	1.53002	1.43898		SLC5A1	1.59	1.29525		COL28A1	-1.44	-0.400538		DOK2	1.51	0.286881										NFIX	-0.720016	-0.785509		TPBG	0.790021	1.23266														DAAM2
	GAL3ST4	-1.59	-1.09173		CNTFR	-1.53002	-1.92824		SNX20	1.59	1.04886		F3	-1.44	-1.70487		EMX2	-1.51	-1.27501										PPFIA3	-0.720016	0.990955		ZNF704	-0.790021	-2.20163														GAS6
	HAS3	1.59	2.86746		KDR	1.53002	0.374845		SOCS1	1.59	1.00396		FMNL1	1.44	0.333424		LAMC3	-1.51	-0.650765										PPP4R1	0.720016	1.19522		NFIC	-0.779974	-1.26303														IRS2
	IRAK3	1.59	0.829768		PLLP	-1.53002	-1.88967		CHI3L2	1.58	3.07564		RIPOR3	1.44	1.5509		LCP1	1.51	0.963474										PTPN21	-0.720016	-1.63766		PDZD2	-0.779974	-1.02148														MST1
	MPZL2	1.59	2.43443		PRICKLE2	1.53002	1.19232		IL15	1.58	0.484705		SCD5	-1.44	-1.59932		MAMDC2	-1.51	-0.910733										SLC39A6	0.720016	1.39237		SDHD	0.779974	0.678072														PARP9
	PAPSS2	1.59	0.667393		S100A2	1.53002	2.3122		IL37	-1.58	-3.30447		TNFAIP2	1.44	0.704872		NTF4	-1.51	-0.790772										ZNF395	-0.720016	-0.748719		SGPP2	0.779974	-4.57289														RSPO1
	SELPLG	1.59	0.722116		SMPD3	1.53002	1.13317		RCSD1	1.58	0.505789		ZC3H12A	1.44	2.64155		OAS1	1.51	3.28244										EZH1	-0.709996	-0.635801		SNX6	0.779974	0.748461														TSPOAP1
	SLC45A4	-1.59	-0.816313		ARL11	1.51999	1.5207		SPRR1A	1.58	2.58907		CFB	1.43002	1.86394		SQOR	1.51	1.30451										GRIP1	-0.709996	2.12635		TPI1	0.779974	1.1177														AKIRIN2
	SLC5A1	1.59	2.04785		CFAP70	-1.51999	-1.13383		STXBP5-AS1	1.58	1.26508		CGAS	1.43002	0.356144		DOK3	1.49999	1.23879										KIF20B	0.709996	1.4283		C12orf29	0.770026	-1.36177														ARHGEF28
	SNX20	1.59	1.08066		COL15A1	1.51999	0.664028		AUNIP	1.56998	2.07008		NDNF	-1.43002	-0.704872		EEF2K	-1.49999	-0.713696										NRG1	-0.709996	3.15064		CAPZA1	0.770026	0.659925														BIRC5
	SOCS1	1.59	0.927669		DZIP1L	-1.51999	-1.66676		CGNL1	-1.56998	-1.26772		TRIM10	1.43002	0.713696		IGFL2	-1.49999	-1.08406										CWH43	0.699996	1.55307		COL4A5	-0.770026	-4.51728														FHOD3
	CHI3L2	1.58	4.05955		GSTM2	-1.51999	-1.04921		FAM43A	1.56998	1.54552		TRIM22	1.43002	1.68257		LDHB	1.49999	0.62293										ECHDC1	0.699996	-0.95732		ESYT3	0.770026	-1.41684														GGCT
	IL15	1.58	0.377624		ISM1	-1.51999	-1.51475		LGALS2	1.56998	0.864652		UGCG	1.43002	1.02857		PCP4L1	1.49999	1.54102										LSS	-0.699996	0.802483		GOT2	0.770026	0.731183														MAPT
	IL37	-1.58	-2.89031		SLC16A6	1.51999	0.86924		PRUNE2	-1.56998	-1.17932		CDH3	1.42002	1.15704		SCNN1D	1.49999	0.367371										ACAP3	-0.690015	0.823749		HSPH1	0.770026	2.07724														NUPR1
	SPRR1A	1.58	2.62237		SLC23A2	1.51999	1.57778		SLC11A1	1.56998	0.714927		COL21A1	-1.42002	-0.992768		ZNF471	-1.49999	-0.739848										COL16A1	-0.690015	-1.0675		NOL3	-0.770026	-1.38405														OVGP1
	STXBP5-AS1	1.58	1.60355		SLC4A8	1.51999	1.52777		STARD4	1.56998	0.921513		OAS3	1.42002	1.69599		CD93	1.49001	-0.495695										HLF	-0.690015	-3.2246		RAB11A	0.770026	0.669027														RNF11
	AUNIP	1.56998	2.01974		WNT3A	-1.51999	-1.21145		TMEM132A	1.56998	0.63171		PPP1R16B	1.42002	0.432959		EMX2OS	-1.49001	-1.29866										METAP1	0.690015	0.745194		TCF7L2	-0.770026	-0.669027														SLC31A1
	CGNL1	-1.56998	-1.35862		ZNF273	-1.51999	-1.42846		TMEM132B	-1.56998	-2.02959		PRODH	-1.42002	-0.871844		FAM169A	1.49001	1.5656										PER3	-0.690015	-1.82611		HSPA4	0.760008	0.575312														CENPN
	FAM43A	1.56998	2.10262		BCAR3	-1.51	-2.68014		GALNT16	-1.55998	-0.768671		PRRX1	1.42002	-0.321928		IL33	1.49001	1.07724										RNF149	0.690015	0.987903		KRT73	-0.760008	-2.3505														CHL1
	LGALS2	1.56998	0.752063		DOK2	1.51	0.396598		GPR141	1.55998	0.6291		SPTLC2	1.42002	2.08746		MYO1F	1.49001	0.632268										FAM98A	0.679964	0.829281		P4HB	0.760008	0.536053														HSPE1
	PRUNE2	-1.56998	-1.32556		EMX2	-1.51	-1.53784		LCE5A	-1.55998	-2.85176		TMEM176A	1.42002	0.485427		APOE	-1.48001	-1.9222										SYNGR1	-0.679964	-1.42202		PTCH1	-0.760008	-0.83996														SFRP1
	SLC11A1	1.56998	0.804467		LAMC3	-1.51	-1.84052		MXD1	1.55998	1.31609		WNT2B	-1.42002	-1.76977		BACH2	-1.48001	-0.641546										ZDHHC13	0.679964	1.41506		SYK	0.760008	1.57531														SRGAP2
	STARD4	1.56998	1.09606		LCP1	1.51	0.358059		NCKAP1L	1.55998	0.78442		CCNE1	1.41002	1.3505		CD37	1.48001	0.545968										ELL2	0.670025	1.67252		YME1L1	0.760008	-1.12433														TRPV4
	TMEM132A	1.56998	0.35242		MAMDC2	-1.51	-2.05897		NPY1R	-1.55998	-1.07697		CSTB	1.41002	1.01436		GREM2	-1.48001	-1.46467										PLAA	0.660016	0.731357		ADCY6	-0.750006	-0.678072														TTC9
	TMEM132B	-1.56998	-1.84161		NTF4	-1.51	-0.562572		SLC25A29	-1.55998	-0.719227		EDA	-1.41002	-0.411426		LAT2	1.48001	0.879706										TFG	0.660016	0.95002		CDC42BPG	-0.750006	-0.847997														AGAP2
	GALNT16	-1.55998	-1.2461		OAS1	1.51	1.96262		CCDC71L	1.55001	0.460271		LINC00173	-1.41002	-0.992768		SLA	1.48001	0.475085										ANO1	-0.650029	0.809908		EIF2S1	0.750006	-0.879706														ATP13A3
	GPR141	1.55998	0.59321		SQOR	1.51	1.02588		DRC3	-1.55001	-0.406319		MCOLN2	1.41002	0.799087		SMIM10L2A	-1.48001	-1.02148										OSMR	0.650029	0.745022		FLYWCH1	-0.750006	-0.773996														BID
	LCE5A	-1.55998	-2.40839		DOK3	1.49999	1.16511		FGR	1.55001	0.624241		NEIL1	-1.41002	-0.475085		SOX5	-1.48001	-1.99277										ZBTB4	-0.650029	-0.742179		HMGCR	0.750006	-1.22033														CREG1
	MXD1	1.55998	1.94069		EEF2K	-1.49999	-1.47363		LGR6	-1.55001	-0.822445		NOS1	-1.41002	-0.978196		ANGPTL4	1.46999	1.49057										CTPS1	0.639973	0.842617		KIF2A	0.750006	-0.748461														ENG
	NCKAP1L	1.55998	0.516015		IGFL2	-1.49999	-1.78793		MYOM1	-1.55001	-0.538737		TLR1	1.41002	0.432959		CRY2	-1.46999	-1.5008										HELLS	0.639973	1.25066		MXD4	-0.750006	-0.687061														GLUL
	NPY1R	-1.55998	-1.00187		LDHB	1.49999	0.827819		RASSF2	1.55001	0.513491		APOL4	1.39999	0.757023		FBXO45	1.46999	3.06523										PBXIP1	-0.639973	-0.905505		NCF2	0.750006	1.84398														PHLDB1
	SLC25A29	-1.55998	-0.953973		LIPE-AS1	1.49999	1.40119		APBB1IP	1.53998	0.498047		MLKL	1.39999	0.978196		HLA-DOA	1.46999	0.722466										POU3F1	-0.639973	0.836247		CCNG1	0.740021	0.963474														PIGA
	CCDC71L	1.55001	0.440314		PCP4L1	1.49999	2.0115		CARHSP1	1.53998	1.47602		NLRP2	1.39999	0.933573		HLA-DRB1	1.46999	0.748461										RAB27B	0.639973	1.32325		GLI3	-0.740021	-0.641546														PLA2G6
	DRC3	-1.55001	-0.662479		RNF222	1.49999	1.53983		CCL22	1.53998	1.51712		SOX10	-1.39999	-0.941106		LINC00886	-1.46999	-1.22651										SPIRE1	0.639973	1.09855		ILF2	0.740021	-0.475085														RETREG1
	FGR	1.55001	0.512682		SCNN1D	1.49999	2.47249		CD4	1.53998	0.490057		ADA2	1.39001	0.887525		TGFA	1.46999	1.54102										TMPO	0.639973	0.831715		MACO1	0.740021	-0.411426														STRIP2
	LGR6	-1.55001	-0.826437		ZNF471	-1.49999	-1.97357		CHADL	-1.53998	-1.40037		ARSF	1.39001	2.0635		TUBB4A	-1.46999	1.60407										RBBP6	0.630033	0.914411		PPA1	0.740021	-0.773996														ZNF358
	MYOM1	-1.55001	-0.884168		CD93	1.49001	0.514703		CORO2B	-1.53998	-0.977097		AURKA	1.39001	1.50589		CYTIP	1.46001	0.790772										CUL9	-0.610039	-1.29983		VRK2	0.740021	-0.713696														ARHGEF26
	CARHSP1	1.53998	1.73617		EMX2OS	-1.49001	-1.75091		MYO1B	1.53998	0.837217		EHF	1.39001	1.7866		LIPA	1.46001	0.815575										GGA2	-0.610039	-0.772646		BLOC1S2	0.729966	0.356144														CKAP4
	CCL22	1.53998	2.09721		FAM169A	1.49001	1.0939		TPPP3	-1.53998	-1.05672		GM2A	1.39001	1.65535		MEGF6	-1.46001	-1.18903														CERS3	0.729966	1.0635														HSPA13
	CHADL	-1.53998	-1.42105		IL33	1.49001	0.559051		C12orf56	1.53002	1.83034		HAPLN3	1.39001	0.516015		MNDA	1.46001	1.25096														EFHD2	0.729966	1.02148														PSMA5
	CORO2B	-1.53998	-1.18078		MYO1F	1.49001	0.446362		CNTFR	-1.53002	-1.73348		RHOB	-1.39001	-1.49057		OLFM1	1.46001	1.64155														ITPR3	-0.729966	-0.903038														SFXN1
	GUCY1A2	1.53998	-0.590818		APOE	-1.48001	-1.98539		PLLP	-1.53002	-1.80826		TRABD2B	-1.39001	-0.321928		SH3TC2	-1.46001	-0.815575														NT5C2	0.729966	-1.09085														ARHGAP33
	MYO1B	1.53998	1.15523		BACH2	-1.48001	-1.30305		PRICKLE2	1.53002	0.473631		CCNA2	1.38001	1.47508		TMEM86A	1.46001	1.63227														SPTSSB	0.729966	-1.07724														GABBR1
	TPPP3	-1.53998	-0.935686		CD37	1.48001	0.472384		S100A2	1.53002	2.06829		FCER1G	1.38001	1.18269		HCLS1	1.45001	0.62293														TEF	-0.729966	-1.37295														IL4R
	C12orf56	1.53002	2.30293		GREM2	-1.48001	-1.88112		SMPD3	1.53002	1.15924		HCK	1.38001	0.757023		HLA-DRB5	1.45001	0.847997														TXNIP	-0.729966	-0.941106														MAP4K4
	CNTFR	-1.53002	-2.06492		LAT2	1.48001	0.968349		ARL11	1.51999	1.43595		IRAK2	1.38001	1.31034		LINC00842	-1.45001	-1.25701														CCT6A	0.720016	0.321928														OSTC
	KDR	1.53002	-0.366812		PYROXD2	-1.48001	-1.03034		CFAP70	-1.51999	-0.698396		PKD1P6	-1.38001	-0.757023		NOCT	1.45001	1.59932														CES4A	-0.720016	-4.81762														PLXNB3
	PLLP	-1.53002	-1.79556		SMIM10L2A	-1.48001	-1.63264		COL15A1	1.51999	0.359521		SPIN4	1.38001	1.30451		PNP	1.45001	2.24184														MYADM	-0.720016	1.28096														TMEM40
	PRICKLE2	1.53002	0.332164		SOX5	-1.48001	-1.95461		DZIP1L	-1.51999	-1.2787		SPTSSA	1.38001	1.39506		SLC41A2	1.45001	0.604071														NFIX	-0.720016	-1.29278														TXNDC9
	S100A2	1.53002	2.28131		ANGPTL4	1.46999	2.4961		GSTM2	-1.51999	-0.702746		STAT1	1.38001	2.5008		SLC43A1	-1.45001	-0.594549														PPFIA3	-0.720016	-0.713696														WDR53
	SMPD3	1.53002	1.60706		CRY2	-1.46999	-1.51359		ISM1	-1.51999	-0.8614		CDK1	1.37	1.29278		SMOX	1.45001	1.65992														PPP4R1	0.720016	0.757023														CXCL16
	ARL11	1.51999	1.4566		FBXO45	1.46999	1.18269		SLC16A6	1.51999	1.19849		FAM13A	-1.37	-1.25096		ZNF577	-1.45001	-1.13093														PTPN21	-0.720016	-1.20789														EIF4EBP1
	CFAP70	-1.51999	-0.857663		HLA-DRB1	1.46999	0.532566		SLC23A2	1.51999	1.24744		GBA	1.37	1.18269		ABLIM2	-1.44	-1.52105														SOGA1	-0.720016	0.356144														FAM13C
	DZIP1L	-1.51999	-1.27816		LINC00886	-1.46999	-1.68073		SLC4A8	1.51999	1.37546		HIF1A	1.37	0.748461		ADGRL3	-1.44	-1.76129														DNAJB2	-0.709996	-1.08406														FXYD3
	GSTM2	-1.51999	-1.14626		TGFA	1.46999	0.807767		WNT3A	-1.51999	-0.97695		LRP8	1.37	1.44361		CHP2	-1.44	-1.66448														ELOVL1	0.709996	0.941106														IGFBP5
	INHBA	1.51999	-0.325271		TUBB4A	-1.46999	-0.787014		ZNF273	-1.51999	-0.920827		RDH16	1.37	0.815575		DOCK11	1.44	0.739848														EZH1	-0.709996	-0.925999														PRELID1
	ISM1	-1.51999	-1.11969		LIPA	1.46001	0.797926		BCAR3	-1.51	-1.90435		STEAP1	1.37	0.545968		F3	-1.44	-0.956057														GRIP1	-0.709996	2.33342														PTPRE
	SLC16A6	1.51999	1.59917		MEGF6	-1.46001	-1.11116		DOK2	1.51	0.514097		ADAP2	1.36003	1.85599		FMNL1	1.44	0.555816														SH3BGRL3	0.709996	0.31034														SAMHD1
	SLC23A2	1.51999	1.4435		OLFM1	1.46001	1.923		EMX2	-1.51	-1.31261		DLGAP5	1.36003	1.92979		RIPOR3	1.44	1.54102														CMTR2	0.699996	0.464668														SEL1L3
	SLC4A8	1.51999	1.09288		SH3TC2	-1.46001	-1.14071		LAMC3	-1.51	-1.3003		ITGA4	1.36003	0.956057		SCD5	-1.44	-1.50589														DDHD1	0.699996	-0.823749														SERP1
	WNT3A	-1.51999	-0.774249		TMEM86A	1.46001	0.783163		LCP1	1.51	0.538141		IVL	1.36003	1.72683		TNFAIP2	1.44	0.782409														ECHDC1	0.699996	-1.79909														STAT3
	ZNF273	-1.51999	-1.26003		HCLS1	1.45001	0.677621		MAMDC2	-1.51	-1.07409		MALL	1.36003	0.731183		ZC3H12A	1.44	3.0197														IL6ST	0.699996	0.83996														XPC
	BCAR3	-1.51	-1.79131		HLA-DRB5	1.45001	0.373843		NTF4	-1.51	-0.645794		OCA2	-1.36003	-0.757023		CFB	1.43002	2.25399														KLC3	-0.699996	-0.807355														ABCC3
	DOK2	1.51	0.287236		LINC00842	-1.45001	-1.6814		OAS1	1.51	2.07871		PELI2	-1.36003	-1.05658		CGAS	1.43002	1.04264														LSS	-0.699996	-2.94673														CLCN3
	EMX2	-1.51	-1.48321		NOCT	1.45001	1.53406		SQOR	1.51	0.877587		RASSF4	1.36003	0.678072		MCTP1	1.43002	0.575312														MANSC1	0.699996	-3.39232														DUSP1
	LAMC3	-1.51	-1.28345		PNP	1.45001	1.92452		DOK3	1.49999	0.822934		SLC7A11	1.36003	1.69599		NDNF	-1.43002	-1.23266														MAP3K5	0.699996	1.33914														HSPA5
	LCP1	1.51	0.644871		SH3PXD2A-AS1	1.45001	1.87511		EEF2K	-1.49999	-1.32585		ZDHHC21	1.36003	1.70929		TRIM10	1.43002	1.89918														PSMA7	0.699996	0.263034														ITPKB
	MAMDC2	-1.51	-1.27393		SLC43A1	-1.45001	-0.627233		IGFL2	-1.49999	-2.32763		CD74	1.34999	0.344828		TRIM22	1.43002	2.48285														PUS7L	0.699996	0.604071														NLRX1
	NTF4	-1.51	-0.616264		SMOX	1.45001	1.50259		LDHB	1.49999	0.473631		COL6A5	1.34999	0.790772		UGCG	1.43002	2.22959														HLF	-0.690015	-1.5509														NYNRIN
	OAS1	1.51	2.46952		ZNF577	-1.45001	-1.54567		LIPE-AS1	1.49999	1.0966		CXCR2	1.34999	1.7866		CDH3	1.42002	1.58015														HSD17B12	0.690015	-0.948601														PANX1
	SQOR	1.51	0.991173		ABLIM2	-1.44	-0.916171		PCP4L1	1.49999	2.0077		HS3ST3B1	1.34999	1.23266		COL21A1	-1.42002	-1.01436														MARCKS	0.690015	0.910733														WFDC12
	DOK3	1.49999	0.814755		ADGRL3	-1.44	-1.37395		RNF222	1.49999	1.31417		NABP1	1.34999	1.37851		LMO2	1.42002	0.298658														METAP1	0.690015	0.575312														C12orf75
	EEF2K	-1.49999	-1.21431		CHP2	-1.44	-2.13067		SCNN1D	1.49999	3.09874		PARP14	1.34999	0.85599		OAS3	1.42002	3.29131														NEURL1B	-0.690015	-0.910733														HMOX2
	IGFL2	-1.49999	-2.45702		COL28A1	-1.44	-1.2318		ZNF471	-1.49999	-1.19535		PDSS1	1.34999	1.1375		PRODH	-1.42002	-0.695994														PAIP2B	-0.690015	-1.11103														MPZL1
	LIPE-AS1	1.49999	1.62518		DOCK11	1.44	0.547845		CD93	1.49001	0.366252		TTK	1.34999	1.53107		SPEG	-1.42002	-1.29866														PCSK6	0.690015	-1.73552														NRBP2
	PCP4L1	1.49999	1.75655		F3	-1.44	-2.60654		EMX2OS	-1.49001	-1.04348		ADGRL2	1.33999	0.641546		SPTLC2	1.42002	2.75275														PER3	-0.690015	-2.15381														PDIA6
	RNF222	1.49999	2.10427		FMNL1	1.44	0.44668		FAM169A	1.49001	0.971295		CCDC69	1.33999	0.584963		WNT2B	-1.42002	-1.1177														PTGS1	-0.690015	1.19535														PLCXD2
	SCNN1D	1.49999	2.52815		GAS1RR	-1.44	-1.64076		MYO1F	1.49001	0.922807		CHST11	1.33999	0.695994		CCNE1	1.41002	1.79494														TPD52L1	0.690015	-1.46989														SLC16A5
	ZNF471	-1.49999	-1.26879		RIPOR3	1.44	1.91804		APOE	-1.48001	-1.28641		CRYAB	-1.33999	-1.45943		CSTB	1.41002	1.33342														ANKRD35	-0.679964	-1.75702														SLC25A27
	EMX2OS	-1.49001	-1.36513		SCD5	-1.44	-2.57107		BACH2	-1.48001	-1.12638		DDIAS	1.33999	0.863938		EDA	-1.41002	-1.81967														HDAC5	-0.679964	-1.27501														SNCA
	FAM169A	1.49001	1.09956		TNFAIP2	1.44	1.58924		CD37	1.48001	0.706199		FAM111B	1.33999	0.298658		JAKMIP3	-1.41002	-1.23266														MEF2D	-0.679964	0.516015														SOD3
	IL33	1.49001	0.394404		ZC3H12A	1.44	2.84599		GREM2	-1.48001	-1.40283		HLA-DMB	1.33999	0.555816		MCOLN2	1.41002	1.02148														PPP1R2	0.679964	-1.5656														FAM131A
	MYO1F	1.49001	0.720629		CFB	1.43002	1.87947		LAT2	1.48001	0.640343		LAMC2	-1.33999	-0.918386		NEIL1	-1.41002	-0.782409														PTPRS	-0.679964	-1.07724														FBXW11
	APOE	-1.48001	-1.49626		CGAS	1.43002	1.93603		PYROXD2	-1.48001	-0.706022		PIK3R5	1.33999	0.799087		TLR1	1.41002	0.454176														SYNGR1	-0.679964	-1.26903														JADE1
	BACH2	-1.48001	-1.03464		DGCR5	-1.43002	-1.02822		SLA	1.48001	0.493135		SLC6A2	-1.33999	-0.286881		APOL4	1.39999	1.88753														ZDHHC13	0.679964	1.16993														LRP4
	CD37	1.48001	0.38228		MCTP1	1.43002	0.473112		SMIM10L2A	-1.48001	-1.29449		CRYL1	1.32998	0.400538		FAM27C	-1.39999	0.298658														BRD3	-0.660016	-0.807355														SDR9C7
	GREM2	-1.48001	-1.75557		NDNF	-1.43002	-2.11		SOX5	-1.48001	-2.12151		HMGCS1	1.32998	1.40599		MLKL	1.39999	1.70044														CYB5R3	-0.660016	-0.895303														SLC27A1
	LAT2	1.48001	0.324695		TRIM10	1.43002	2.7827		ANGPTL4	1.46999	1.55434		LINC01094	1.32998	1.27501		NLRP2	1.39999	1.41684														DDR1	-0.660016	-1.23266														ARHGDIB
	PYROXD2	-1.48001	-0.853756		TRIM22	1.43002	1.77083		CRY2	-1.46999	-1.66129		SLC25A33	1.32998	0.823749		ACSL5	1.39001	-0.321928														DNM1L	0.660016	0.411426														GALNT1
	SLA	1.48001	0.524064		UGCG	1.43002	0.789521		FBXO45	1.46999	1.03576		STS	1.32998	1.28688		ADA2	1.39001	0.526069														GART	0.660016	0.956057														GNPNAT1
	SMIM10L2A	-1.48001	-1.40398		CDH3	1.42002	1.54705		HLA-DRB1	1.46999	0.518233		TGM3	1.32998	1.79494		ARSF	1.39001	2.60881														KPNA3	0.660016	0.495695														GOLT1B
	SOX5	-1.48001	-1.87735		COL21A1	-1.42002	-1.87606		LINC00886	-1.46999	-1.44504		TPK1	1.32998	0.422233		AURKA	1.39001	0.790772														PNPLA8	0.660016	-1.15056														SLC16A1
	ANGPTL4	1.46999	1.63334		ILDR1	-1.42002	-1.24099		TGFA	1.46999	0.755486		ARNTL2	1.32002	2.20163		EHF	1.39001	2.4957														AACS	-0.650029	-1.02148														ZNF717
	CRY2	-1.46999	-1.5801		LMO2	1.42002	0.51339		TUBB4A	-1.46999	-0.819586		GBAP1	1.32002	1.16993		GM2A	1.39001	2.34483														ANO1	-0.650029	0.695994														ACACB
	FBXO45	1.46999	1.5773		OAS3	1.42002	1.67442		CYTIP	1.46001	0.459641		GMFG	1.32002	0.669027		HAPLN3	1.39001	1.01436														ANO8	-0.650029	-0.594549														CDK5R1
	LINC00886	-1.46999	-1.17505		PPP1R16B	1.42002	1.0895		LIPA	1.46001	0.635522		PYCR1	1.32002	0.422233		RHOB	-1.39001	-0.378512														CELSR1	-0.650029	-0.695994														MTHFD2
	TGFA	1.46999	1.41365		PRODH	-1.42002	-1.33428		MEGF6	-1.46001	-0.657183		SCD	1.32002	0.799087		TRABD2B	-1.39001	-0.748461														HEXB	0.650029	-0.443607														MTURN
	TUBB4A	-1.46999	-1.17338		PRRX1	1.42002	-0.476848		MNDA	1.46001	0.51167		TM4SF1	1.32002	-0.400538		CCNA2	1.38001	1.76977														HM13	0.650029	1.09085														RAI14
	CYTIP	1.46001	0.726221		SPEG	-1.42002	-0.871449		OLFM1	1.46001	0.587941		CDC25A	1.30999	0.526069		FCER1G	1.38001	0.536053														OSMR	0.650029	1.72247														ACOT7
	LIPA	1.46001	0.520548		SPTLC2	1.42002	1.33308		SH3TC2	-1.46001	-0.7554		EEF1E1	1.30999	0.62293		HCK	1.38001	0.722466														RELL1	-0.650029	-0.62293														BMP2K
	MEGF6	-1.46001	-0.915789		WNT2B	-1.42002	-1.32602		TMEM86A	1.46001	0.974896		ELF3	1.30999	1.25096		IRAK2	1.38001	0.516015														CTPS1	0.639973	0.565597														DBF4
	MNDA	1.46001	0.604736		CCNE1	1.41002	1.92258		HCLS1	1.45001	0.76901		INHBB	-1.30999	-1.05658		LRP2BP	-1.38001	-0.454176														DDX52	0.639973	0.641546														EPN2
	OLFM1	1.46001	0.801986		CSTB	1.41002	1.66248		HLA-DRB5	1.45001	0.462052		KRT15	-1.30999	-1.60407		PKD1P6	-1.38001	-0.695994														MALT1	0.639973	1.09085														GLMN
	SH3TC2	-1.46001	-0.964288		EDA	-1.41002	-1.85292		LINC00842	-1.45001	-1.34454		AFAP1L2	1.30001	1.48027		SPIN4	1.38001	2.08746														SPIRE1	0.639973	-0.895303														GMFB
	TMEM86A	1.46001	1.52502		ITPR1	1.41002	0.405339		NOCT	1.45001	1.45186		ANXA1	1.30001	-0.933573		SPTSSA	1.38001	1.82375														TMPO	0.639973	0.495695														MYO15B
	HCLS1	1.45001	0.503756		JAKMIP3	-1.41002	-1.15303		PNP	1.45001	1.69795		APBA1	-1.30001	-0.887525		STAT1	1.38001	2.87971														WASHC4	0.639973	0.485427														PGK1
	HLA-DRB5	1.45001	0.351515		MCOLN2	1.41002	0.647913		SH3PXD2A-AS1	1.45001	1.89025		APOD	-1.30001	-1.62293		CDK1	1.37	1.89142														EFNB2	-0.630033	-1.59932														PLA2G4E
	LINC00842	-1.45001	-1.44472		NEIL1	-1.41002	-0.825379		SLC41A2	1.45001	0.281194		CNNM4	1.30001	0.815575		FAM13A	-1.37	-1.04963														PICALM	0.630033	0.773996														SKIL
	NOCT	1.45001	1.78522		NOS1	-1.41002	-1.10004		SLC43A1	-1.45001	-0.615793		FSCN1	1.30001	0.925999		GBA	1.37	1.96717														SYTL1	-0.630033	-1.24489														TCAF2
	PNP	1.45001	2.12052		APOL4	1.39999	0.819341		SMOX	1.45001	1.41657		HAVCR2	1.30001	0.298658		HIF1A	1.37	1.54102														GGA2	-0.610039	-0.933573														ALDH3A2
	SH3PXD2A-AS1	1.45001	2.28155		FAM66C	-1.39999	-1.54849		ZNF577	-1.45001	-0.944484		LINC01091	-1.30001	-0.632268		LRP8	1.37	2.22651														MYCL	-0.610039	-2.05658														DENND1B
	SKOR1	-1.45001	-0.789437		MLKL	1.39999	1.48409		ABLIM2	-1.44	-1.32193		PLEKHG5	-1.30001	-0.863938		PLA2G7	1.37	-1.19535														ANKH	-0.599984	-1.33914														IER3IP1
	SLC43A1	-1.45001	-0.695014		NLRP2	1.39999	1.14084		ADGRL3	-1.44	-1.38488		PPIF	1.30001	1.8679		RDH16	1.37	1.64616														SDR16C5	0.599984	-1.60881														IFITM1
	SMOX	1.45001	1.88084		PCDH18	1.39999	-1.04949		CHP2	-1.44	-2.41641		PSORS1C2	1.30001	0.536053		STEAP1	1.37	0.604071																														METTL9
	ZNF577	-1.45001	-1.22509		PCDHGA6	-1.39999	-1.11083		COL28A1	-1.44	-0.946581		TMED7	1.30001	0.333424		ADAP2	1.36003	2.73335																														MOSPD1
	ABLIM2	-1.44	-0.947928		SOX10	-1.39999	-0.980245		DOCK11	1.44	0.427177		ADCY2	-1.29001	-1.1375		CLIC2	1.36003	0.333424																														SAMD4A
	ADGRL3	-1.44	-1.5635		ADA2	1.39001	0.459746		F3	-1.44	-2.40972		ANKRD22	1.29001	0.9855		DLGAP5	1.36003	1.90689																														TIMP3
	CHP2	-1.44	-2.25776		ARSF	1.39001	2.68641		FMNL1	1.44	0.445409		EPPK1	-1.29001	-0.910733		DYRK3	1.36003	0.344828																														UNC5B
	COL28A1	-1.44	-1.20864		AURKA	1.39001	1.56565		GAS1RR	-1.44	-0.692963		SEMA7A	1.29001	0.432959		ITGA4	1.36003	1.58496																														ACER3
	F3	-1.44	-2.22253		EHF	1.39001	2.03728		RIPOR3	1.44	1.69929		SLC46A2	-1.29001	-0.85599		IVL	1.36003	3.58496																														COL17A1
	FMNL1	1.44	0.271306		GM2A	1.39001	1.49881		SCD5	-1.44	-1.40735		SUB1	1.29001	1.04264		LGALS9C	1.36003	1.0072																														DMD
	GAS1RR	-1.44	-0.997256		HAPLN3	1.39001	1.72111		TNFAIP2	1.44	0.727616		TPTEP1	-1.29001	-0.389567		MALL	1.36003	1.81147																														ENO1
	RIPOR3	1.44	1.51182		RHOB	-1.39001	-1.20958		ZC3H12A	1.44	3.26511		VMP1	1.29001	2.17951		OCA2	-1.36003	-0.831877																														GSTM3
	SCD5	-1.44	-1.45027		SNCAIP	-1.39001	-0.42374		CFB	1.43002	1.89639		ZNF284	-1.29001	-0.516015		PELI2	-1.36003	-1.09761																														MOB4
	TNFAIP2	1.44	0.471135		TRABD2B	-1.39001	-1.81963		CGAS	1.43002	1.72905		CMTM6	1.28001	0.659925		RASSF4	1.36003	0.422233																														SERPINA12
	ZC3H12A	1.44	3.75097		CCNA2	1.38001	1.35304		DGCR5	-1.43002	-1.10869		CTSB	1.28001	0.895303		SLC7A11	1.36003	3.60881																														CA13
	CFB	1.43002	1.87519		FCER1G	1.38001	0.545573		NDNF	-1.43002	-1.22595		FMO5	-1.28001	-0.748461		ZDHHC21	1.36003	3.27798																														DMTN
	CGAS	1.43002	1.6325		IRAK2	1.38001	1.69323		TRIM10	1.43002	2.56079		KBTBD8	1.28001	0.400538		ANXA3	1.34999	0.782409																														DNMBP
	DGCR5	-1.43002	-0.744764		LRP2BP	-1.38001	-1.30012		TRIM22	1.43002	1.72386		KLK1	-1.28001	-0.659925		CD74	1.34999	0.594549																														IDE
	NDNF	-1.43002	-1.37128		SPIN4	1.38001	1.2979		UGCG	1.43002	0.829687		MINCR	-1.28001	-0.782409		CXCR2	1.34999	2.88557																														IFNGR1
	TRIM10	1.43002	3.86616		SPTSSA	1.38001	1.47249		CDH3	1.42002	1.25441		SKA3	1.28001	0.669027		HS3ST3B1	1.34999	1.5008																														MAPK6
	TRIM22	1.43002	1.83613		STAT1	1.38001	1.39665		COL21A1	-1.42002	-1.02326		TNNT1	-1.28001	-1.03562		NABP1	1.34999	2.04264																														MREG
	UGCG	1.43002	1.39391		VWF	1.38001	1.1242		ILDR1	-1.42002	-1.35918		TRMT9B	-1.28001	-0.62293		PARP14	1.34999	2.15381																														PITPNM3
	CDH3	1.42002	1.94351		CDK1	1.37	1.22903		OAS3	1.42002	2.09129		APOL2	1.26999	0.650765		PDSS1	1.34999	1.41143																														ATP6V1G1
	COL21A1	-1.42002	-1.25453		FAM13A	-1.37	-1.06695		PPP1R16B	1.42002	0.603692		CKS2	1.26999	1.63227		SHF	-1.34999	-0.555816																														CRISPLD2
	ILDR1	-1.42002	-1.30941		GBA	1.37	1.05742		PRODH	-1.42002	-1.08889		CLSTN2	-1.26999	-0.83996		TTK	1.34999	1.82375																														CTSZ
	LMO2	1.42002	-0.360758		HIF1A	1.37	1.15847		SERPINB9P1	1.42002	0.591488		EMILIN2	1.26999	0.344828		ADGRL2	1.33999	0.782409																														FXYD5
	OAS3	1.42002	2.53042		LRP8	1.37	1.82281		SPEG	-1.42002	-1.13547		IFIT5	1.26999	0.678072		CCDC69	1.33999	0.565597																														HSPA12A
	PPP1R16B	1.42002	0.418568		PCDHGB8P	-1.37	-1.45339		SPTLC2	1.42002	0.973942		IL13RA1	1.26999	1.53107		CHST11	1.33999	1.36737																														LYPLA1
	PRODH	-1.42002	-0.868766		PLA2G7	1.37	-0.703987		TMEM176A	1.42002	0.721416		ITM2A	-1.26999	-1.26903		CRYAB	-1.33999	-1.18903																														SMO
	SPEG	-1.42002	-1.3232		RDH16	1.37	2.04128		WNT2B	-1.42002	-1.25737		KIF20A	1.26999	1.32769		DBIL5P	-1.33999	-1.0635																														STIL
	SPTLC2	1.42002	1.25096		STEAP1	1.37	0.349026		CCNE1	1.41002	1.84748		METRN	-1.26999	0.275007		DDIAS	1.33999	1.52607																														TM9SF3
	TMEM176A	1.42002	0.283211		ADAP2	1.36003	1.68518		CSTB	1.41002	1.08624		MMP19	1.26999	0.432959		FAM111B	1.33999	2.69599																														TMEM165
	WNT2B	-1.42002	-1.23683		DLGAP5	1.36003	1.49523		EDA	-1.41002	-1.65682		MPHOSPH6	1.26999	1.32193		HLA-DMB	1.33999	0.918386																														UBA6
	CCNE1	1.41002	2.49616		DYRK3	1.36003	0.937646		ITPR1	1.41002	-0.365133		PKD1	-1.26999	-0.739848		LAMC2	-1.33999	-0.823749																														USP2
	CSTB	1.41002	1.35067		ITGA4	1.36003	0.607011		MCOLN2	1.41002	0.843823		RGS20	1.26999	2.5008		PIK3R5	1.33999	-1.16993																														WIPF1
	EDA	-1.41002	-1.66102		IVL	1.36003	1.44551		NEIL1	-1.41002	-0.649018		SLC39A8	1.26999	0.378512		SLC6A2	-1.33999	-0.933573																														AP2S1
	IGSF9B	-1.41002	-0.385486		MALL	1.36003	0.593402		NOS1	-1.41002	-0.767401		SLPI	1.26999	0.895303		CRYL1	1.32998	0.389567																														APOL3
	ITPR1	1.41002	-0.593115		OCA2	-1.36003	-1.08161		APOL4	1.39999	0.502942		TXNDC17	1.26999	0.9855		GPT	-1.32998	-0.687061																														CALM1
	JAKMIP3	-1.41002	-0.981341		PELI2	-1.36003	-1.73201		FAM66C	-1.39999	-0.982583		A2M	1.26003	-0.367371		HMGCS1	1.32998	0.83996																														CLDN1
	LINC00173	-1.41002	-1.07498		RASSF4	1.36003	0.359971		MLKL	1.39999	1.67048		ARL9	-1.26003	-0.378512		LINC01094	1.32998	2.8339																														DDX21
	MCOLN2	1.41002	0.753605		SLC7A11	1.36003	1.6133		NLRP2	1.39999	1.14339		C1QTNF3	-1.26003	-0.344828		PPP1R32	-1.32998	-0.650765																														ELOVL5
	NEIL1	-1.41002	-0.610039		ZDHHC21	1.36003	1.07211		PCDHGA6	-1.39999	-1.19465		CASKIN1	-1.26003	0.400538		SLC25A33	1.32998	0.400538																														F2R
	NOS1	-1.41002	-0.621618		ANXA3	1.34999	0.623305		SOX10	-1.39999	-1.03196		ELOVL4	1.26003	0.613532		STS	1.32998	0.378512																														GSDMA
	APOL4	1.39999	0.397365		CD74	1.34999	0.348006		ADA2	1.39001	0.735176		FERMT1	1.26003	0.831877		TGM3	1.32998	3.53605																														GSTO1
	FAM66C	-1.39999	-1.07149		COL6A5	1.34999	-0.906891		ARSF	1.39001	2.93669		FLT1	1.26003	-0.31034		TPK1	1.32998	0.454176																														PLEKHH1
	MLKL	1.39999	1.3313		CXCR2	1.34999	1.67554		AURKA	1.39001	1.82244		FUT2	1.26003	1.44361		ARNTL2	1.32002	2.98914																														PLXNA2
	NLRP2	1.39999	1.61443		HS3ST3B1	1.34999	1.32579		EHF	1.39001	1.85048		IFIH1	1.26003	1.56071		GBAP1	1.32002	1.80323																														SEC61B
	PCDH18	1.39999	-0.465191		NABP1	1.34999	1.56988		GM2A	1.39001	1.39693		MECOM	1.26003	0.773996		GMFG	1.32002	0.526069																														SFXN3
	PCDHGA6	-1.39999	-1.24829		PARP14	1.34999	1.36653		HAPLN3	1.39001	1.67202		SLC1A6	-1.26003	-1.04264		PYCR1	1.32002	0.565597																														SPNS2
	SOX10	-1.39999	-0.940204		PDSS1	1.34999	1.35411		RHOB	-1.39001	-0.971737		CDC20	1.24999	1.22033		SCD	1.32002	1.01436																														SRPRB
	ADA2	1.39001	0.392537		SHF	-1.34999	-0.625832		SNCAIP	-1.39001	-0.380508		COL7A1	-1.24999	-0.773996		CDC25A	1.30999	0.863938																														SULT2B1
	ARSF	1.39001	3.54973		TTK	1.34999	1.14984		TRABD2B	-1.39001	-0.753605		CTSF	-1.24999	-0.545968		CXCL12	1.30999	-0.604071																														SYNE2
	AURKA	1.39001	1.98612		ADGRL2	1.33999	0.413052		CCNA2	1.38001	1.51475		GAN	-1.24999	-1.87578		EEF1E1	1.30999	1.36177																														C6orf62
	EHF	1.39001	2.09788		CCDC69	1.33999	0.823342		FCER1G	1.38001	0.699818		KPNA2	1.24999	1.07724		ELF3	1.30999	1.63691																														CASP4
	GM2A	1.39001	1.91		CHST11	1.33999	0.89173		HCK	1.38001	0.730662		MIR29B2CHG	-1.24999	-1.0072		FSTL4	-1.30999	-0.526069																														CLTC
	HAPLN3	1.39001	1.54439		CRYAB	-1.33999	-1.38062		IRAK2	1.38001	1.46806		MTCL1	1.24999	1.08406		INHBB	-1.30999	-1.28096																														GALNT6
	RHOB	-1.39001	-1.18903		DBIL5P	-1.33999	-1.16498		LRP2BP	-1.38001	-0.997618		PRLR	-1.24999	-0.992768		KRT15	-1.30999	-1.61353																														SEC23B
	SNCAIP	-1.39001	-0.533962		DDIAS	1.33999	1.09329		SPIN4	1.38001	1.23401		YWHAQ	1.24999	0.575312		AFAP1L2	1.30001	2.03562																														SHC1
	TRABD2B	-1.39001	-0.96451		FAM111B	1.33999	1.21468		SPTSSA	1.38001	1.08291		CAMSAP3	-1.24001	-1.07724		ANXA1	1.30001	1.45418																														SLIRP
	CCNA2	1.38001	1.89732		LAMC2	-1.33999	-1.27381		STAT1	1.38001	1.64879		ELOVL7	1.24001	0.970854		APBA1	-1.30001	-0.650765																														ST6GALNAC2
	FCER1G	1.38001	0.438293		PIK3R5	1.33999	0.542209		CDK1	1.37	1.40974		PSMA3	1.24001	0.757023		APOD	-1.30001	-0.933573																														KYAT3
	HCK	1.38001	0.664028		SLC6A2	-1.33999	-0.924556		FAM13A	-1.37	-0.810073		TMEM8B	-1.24001	-0.286881		CNNM4	1.30001	1.48543																														LTBP4
	IRAK2	1.38001	2.02297		CRYL1	1.32998	0.961994		GBA	1.37	0.835439		ARHGEF10	-1.23002	-1.39506		CSGALNACT1	1.30001	0.9855																														POLB
	LRP2BP	-1.38001	-0.940881		GPT	-1.32998	-0.961549		HIF1A	1.37	0.857344		CRCT1	1.23002	1.19535		EID3	1.30001	0.526069																														PSME2
	SPIN4	1.38001	1.49682		HMGCS1	1.32998	0.560911		LRP8	1.37	1.69595		GCOM1	1.23002	0.422233		FSCN1	1.30001	1.70487																														RALB
	SPTSSA	1.38001	1.49016		LINC01094	1.32998	0.643764		RDH16	1.37	1.77222		GGH	1.23002	1.70487		HAVCR2	1.30001	0.650765																														RALGDS
	STAT1	1.38001	2.06223		PPP1R32	-1.32998	-1.15872		STEAP1	1.37	0.784169		POU6F1	-1.23002	-0.748461		LTBP1	1.30001	0.895303																														SLC18B1
	CDK1	1.37	1.72762		SLC25A33	1.32998	1.34676		ADAP2	1.36003	1.79273		PPOX	-1.23002	-0.555816		PLEKHG5	-1.30001	-1.28096																														TRAM1
	FAM13A	-1.37	-0.926986		STS	1.32998	0.586501		DLGAP5	1.36003	1.75296		SLC4A7	1.23002	0.565597		PPIF	1.30001	1.80735																														TUBB2A
	GBA	1.37	1.2122		TGM3	1.32998	1.92205		DYRK3	1.36003	0.53446		SP140L	1.23002	0.925999		PSORS1C2	1.30001	1.27501																														ACTR3
	HIF1A	1.37	0.999639		ARNTL2	1.32002	1.36977		ITGA4	1.36003	0.974236		ADH1B	-1.22002	-1.80735		TMED7	1.30001	0.895303																														AHDC1
	LRP8	1.37	1.87015		GBAP1	1.32002	2.21388		IVL	1.36003	1.21903		ANKFN1	-1.22002	-0.925999		ADCY2	-1.29001	-1.08406																														BAK1
	PLA2G7	1.37	-0.529571		GMFG	1.32002	0.476745		OCA2	-1.36003	-1.15192		CRIP2	-1.22002	-0.823749		ANKRD22	1.29001	1.68706																														CABLES1
	RDH16	1.37	2.37326		PHKG1	-1.32002	-1.0321		PELI2	-1.36003	-0.955387		FAM117A	-1.22002	-0.782409		EPPK1	-1.29001	-0.613532																														CASK
	STEAP1	1.37	0.532267		PYCR1	1.32002	1.29296		RASSF4	1.36003	0.552771		FMNL2	1.22002	0.555816		IL17RE	-1.29001	-0.748461																														CCND1
	ADAP2	1.36003	2.03752		SCD	1.32002	1.34931		SLC7A11	1.36003	2.0087		GLIPR1	1.22002	0.565597		SEMA7A	1.29001	2.32481																														CEP68
	AKR7L	-1.36003	-0.734655		SLC40A1	1.32002	-0.273814		ZDHHC21	1.36003	1.16163		NUS1	1.22002	0.464668		SUB1	1.29001	1.60407																														HAT1
	DLGAP5	1.36003	2.07864		TM4SF1	1.32002	0.443076		CD74	1.34999	0.447315		PLAU	1.22002	0.773996		VMP1	1.29001	2.09761																														LEPROTL1
	DYRK3	1.36003	0.429536		CDC25A	1.30999	1.58626		CXCR2	1.34999	2.17961		DEPDC1	1.21001	0.823749		ZNF284	-1.29001	-0.925999																														MRPL47
	ITGA4	1.36003	0.80653		CXCL12	1.30999	-0.647361		HS3ST3B1	1.34999	0.818769		LINC00899	-1.21001	-0.565597		CMTM6	1.28001	1.11103																														PDZK1IP1
	IVL	1.36003	1.90904		EEF1E1	1.30999	0.513592		NABP1	1.34999	1.60488		OTUB2	1.21001	1.89142		CTSB	1.28001	1.33342																														PON2
	LGALS9C	1.36003	3.37958		ELF3	1.30999	2.86511		PARP14	1.34999	1.51904		PBK	1.21001	1.63227		FMO5	-1.28001	-1.03562																														PSAPL1
	MALL	1.36003	0.890952		FSTL4	-1.30999	-0.339935		PDSS1	1.34999	1.42401		PITPNC1	1.21001	0.963474		KBTBD8	1.28001	2.74416																														TMPRSS11F
	OCA2	-1.36003	-0.675093		INHBB	-1.30999	-1.34295		SHF	-1.34999	-0.814673		PRDM1	1.21001	1.70044		KLK1	-1.28001	-0.782409																														TNFRSF10B
	PELI2	-1.36003	-1.13416		KRT15	-1.30999	-1.73357		TTK	1.34999	1.31852		SARM1	-1.21001	-0.298658		SKA3	1.28001	1.59455																														TNIP1
	RASSF4	1.36003	0.478092		AFAP1L2	1.30001	1.60602		CCDC69	1.33999	0.354565		SOX9	1.21001	-0.555816		TNNT1	-1.28001	-0.687061																														TOMM70
	SLC7A11	1.36003	2.79722		ANXA1	1.30001	0.576764		CHST11	1.33999	0.930321		SULF2	-1.21001	-0.286881		TRMT9B	-1.28001	1.39506																														TTC39A
	ZDHHC21	1.36003	1.60355		APBA1	-1.30001	-1.91827		CRYAB	-1.33999	-1.3097		ACP5	1.2	1.36177		APOL2	1.26999	1.25096																														ACTN1
	CD74	1.34999	0.283566		APOD	-1.30001	-2.05908		DBIL5P	-1.33999	-1.35699		CILP	-1.2	-0.823749		CKS2	1.26999	1.60407																														ARRDC3
	COL6A5	1.34999	0.51783		CNNM4	1.30001	1.00806		DDIAS	1.33999	1.32734		CORO1A	1.2	1.07724		CLSTN2	-1.26999	-0.669027																														CENPE
	CXCR2	1.34999	2.63905		CSGALNACT1	1.30001	0.74192		FAM111B	1.33999	1.53481		LAMA5	-1.2	-0.83996		IFIT5	1.26999	1.85599																														CIITA
	HS3ST3B1	1.34999	1.02482		DCHS2	-1.30001	-1.55444		HLA-DMB	1.33999	0.46069		PLA2G2F	1.2	1.1635		IL13RA1	1.26999	1.60407																														CKMT1B
	NABP1	1.34999	1.70279		EID3	1.30001	0.766129		LAMC2	-1.33999	-1.09828		RNASE7	1.2	1.94111		ITM2A	-1.26999	-1.18903																														DST
	PARP14	1.34999	1.59841		FSCN1	1.30001	1.55439		PIK3R5	1.33999	0.63812		RTN4RL1	-1.2	-0.815575		KIF20A	1.26999	1.26903																														FAM162A
	PDSS1	1.34999	1.39056		HAVCR2	1.30001	0.397912		SLC6A2	-1.33999	-1.18072		BTBD16	-1.18998	-0.941106		METRN	-1.26999	-0.411426																														HIVEP3
	SHF	-1.34999	-1.0697		LINC01091	-1.30001	-2.12128		CRYL1	1.32998	0.304511		CD47	1.18998	1.96347		MPHOSPH6	1.26999	2.50843																														NAV3
	TTK	1.34999	1.67527		LTBP1	1.30001	0.328722		GPT	-1.32998	-1.6149		CLEC3B	-1.18998	-1.14405		PKD1	-1.26999	-0.650765																														NIPAL4
	ADGRL2	1.33999	0.342555		PLEKHG5	-1.30001	-0.960067		LINC01094	1.32998	0.712728		COBL	-1.18998	-1.29866		RGS20	1.26999	2.55827																														NOP53
	CCDC69	1.33999	0.338909		PPIF	1.30001	1.26099		PPP1R32	-1.32998	-0.663754		DCUN1D3	1.18998	1.10434		SLPI	1.26999	2.21723																														OSBPL5
	CHST11	1.33999	0.829444		PSORS1C2	1.30001	0.499374		SLC25A33	1.32998	0.653702		MCUB	1.18998	0.83996		TXNDC17	1.26999	1.33342																														OTUD7A
	CRYAB	-1.33999	-1.35603		ADCY2	-1.29001	-1.5009		STS	1.32998	0.388796		MIR4435-2HG	1.18998	0.62293		A2M	1.26003	-0.411426																														SLC1A5
	DBIL5P	-1.33999	-1.16131		ANKRD22	1.29001	0.359746		TGM3	1.32998	1.38687		NMI	1.18998	1.26903		ALOX15B	1.26003	-1.74416																														SLC28A3
	DDIAS	1.33999	1.46059		EPPK1	-1.29001	-1.18091		ARNTL2	1.32002	1.41343		ABHD17C	1.18002	1.14405		ARL9	-1.26003	-0.378512																														SOCS3
	FAM111B	1.33999	1.88033		IL17RE	-1.29001	-1.24653		GBAP1	1.32002	1.94328		CEP55	1.18002	1.15056		C1QTNF3	-1.26003	-0.632268																														SPOPL
	HLA-DMB	1.33999	0.34551		MST1P2	-1.29001	-0.786094		GMFG	1.32002	0.447844		CROCC	-1.18002	-0.485427		ELOVL4	1.26003	0.956057																														STK17B
	LAMC2	-1.33999	-0.92524		SEMA7A	1.29001	0.887135		PHKG1	-1.32002	-0.4609		GPRC5C	-1.18002	-0.263034		FERMT1	1.26003	1.774																														TIMM8B
	MIR3936HG	-1.33999	-1.21798		SLC46A2	-1.29001	-2.01253		PYCR1	1.32002	0.942083		HPRT1	1.18002	0.565597		FUT2	1.26003	3.25399																														TMEM30B
	PIK3R5	1.33999	0.673647		SUB1	1.29001	0.870424		SCD	1.32002	0.889785		ID1	1.18002	0.678072		IFIH1	1.26003	2.63227																														ZNF445
	SLC6A2	-1.33999	-1.06915		TPTEP1	-1.29001	-0.952855		CDC25A	1.30999	1.5841		LRRC59	1.18002	1.1177		MECOM	1.26003	0.948601																														ARHGEF40
	GPT	-1.32998	-1.57657		VMP1	1.29001	0.713168		EEF1E1	1.30999	0.385597		NLRP1	-1.18002	-0.695994		SLC1A6	-1.26003	-0.948601																														CENPP
	LINC01094	1.32998	0.970633		ZNF284	-1.29001	-1.33274		ELF3	1.30999	1.56428		PODXL	1.18002	-0.505891		TOB1-AS1	1.26003	-0.604071																														IGF1R
	PPP1R32	-1.32998	-0.846233		CMTM6	1.28001	0.328377		FSTL4	-1.30999	-1.05422		PTGIS	-1.18002	-0.722466		CDC20	1.24999	0.641546																														IL1RN
	SLC25A33	1.32998	0.511772		CTSB	1.28001	1.02247		INHBB	-1.30999	-0.879078		SGO2	1.18002	0.807355		COL7A1	-1.24999	-0.713696																														KLF9
	STS	1.32998	0.954569		FMO5	-1.28001	-1.22626		KRT15	-1.30999	-1.09228		SGSM1	-1.18002	-0.367371		CTSF	-1.24999	-1.24489																														MATN2
	TGM3	1.32998	2.71176		KBTBD8	1.28001	0.754973		AFAP1L2	1.30001	0.931002		SUCO	1.18002	0.464668		KPNA2	1.24999	1.60407																														RAB10
	ARNTL2	1.32002	2.14336		KLK1	-1.28001	-2.27193		APBA1	-1.30001	-1.1961		TICRR	1.18002	0.432959		MAOB	1.24999	0.286881																														STRAP
	GBAP1	1.32002	2.49103		LINC00672	-1.28001	-0.900413		APOD	-1.30001	-1.38317		ZNF770	1.18002	0.722466		MTCL1	1.24999	1.79077																														TTLL3
	GMFG	1.32002	0.305562		SKA3	1.28001	1.19396		CNNM4	1.30001	0.948451		ACSS1	-1.16999	-0.555816		PRLR	-1.24999	-0.85599																														XKRX
	PHKG1	-1.32002	-0.844868		TNNT1	-1.28001	-1.85794		CSGALNACT1	1.30001	0.358846		ARL5B	1.16999	0.895303		YWHAQ	1.24999	1.32769																														ABCE1
	PYCR1	1.32002	0.361768		TRMT9B	-1.28001	-0.983167		DCHS2	-1.30001	-0.972546		CBX7	-1.16999	-1		CAMSAP3	-1.24001	-0.333424																														ATP11B
	SCD	1.32002	0.468114		APOL2	1.26999	1.47783		EID3	1.30001	-0.490365		COMMD8	1.16999	0.604071		ELOVL7	1.24001	2.63691																														BTBD3
	CDC25A	1.30999	1.85718		CATSPERG	-1.26999	-1.28907		FSCN1	1.30001	1.20708		DUSP14	1.16999	0.765535		PSMA3	1.24001	1.52105																														C4orf3
	CXCL12	1.30999	-0.401084		CKS2	1.26999	1.23438		HAVCR2	1.30001	0.78442		GDPD2	-1.16999	-0.731183		TMEM8B	-1.24001	-1.09761																														CPEB4
	EEF1E1	1.30999	0.660746		CLSTN2	-1.26999	-1.9944		LINC01091	-1.30001	-0.796681		IDH3A	1.16999	1.05658		ADAMTS14	-1.23002	0.575312																														CYBRD1
	ELF3	1.30999	1.83086		EMILIN2	1.26999	-0.380619		LTBP1	1.30001	0.656908		MAD2L1	1.16999	1.5008		ARHGEF10	-1.23002	-1.25701																														LONRF1
	FSTL4	-1.30999	-0.457332		IFIT5	1.26999	0.676538		PLEKHG5	-1.30001	-0.72779		RAB38	1.16999	1.18903		CRCT1	1.23002	1.97085																														MRPL3
	INHBB	-1.30999	-1.04341		IL13RA1	1.26999	1.13501		PPIF	1.30001	1.2383		SQLE	1.16999	1.70487		GGH	1.23002	2.47768																														NCOR2
	KRT15	-1.30999	-1.37117		ITM2A	-1.26999	-1.65416		ADCY2	-1.29001	-1.46137		TMEM45B	1.16999	2.22959		HSF4	-1.23002	-0.31034																														NDC1
	AFAP1L2	1.30001	1.24306		KIF20A	1.26999	1.44228		EPPK1	-1.29001	-1.06764		TRAPPC6A	-1.16999	-0.748461		POU6F1	-1.23002	-0.464668																														SCEL
	ANXA1	1.30001	0.726134		METRN	-1.26999	-0.491391		IL17RE	-1.29001	-1.16163		CDKN3	1.16002	1.41143		PPOX	-1.23002	-0.687061																														SOX6
	APBA1	-1.30001	-1.29596		MPHOSPH6	1.26999	1.53879		SEMA7A	1.29001	0.805127		GBP3	1.16002	1.09085		SLC4A7	1.23002	1.46467																														SUN1
	APOD	-1.30001	-1.44885		PKD1	-1.26999	-0.963326		SLC46A2	-1.29001	-2.41386		HELZ2	1.16002	1.20163		SP140L	1.23002	1.30451																														SYNPO2
	CNNM4	1.30001	1.35004		RGS20	1.26999	1.60502		SUB1	1.29001	0.696884		JPH2	-1.16002	-0.321928		ADH1B	-1.22002	-0.815575																														SYPL1
	DCHS2	-1.30001	-0.850879		SLC39A8	1.26999	0.327917		TPTEP1	-1.29001	-0.413377		LRRN4CL	-1.16002	-0.731183		ANKFN1	-1.22002	-0.475085																														UQCRQ
	EID3	1.30001	-0.399882		SLPI	1.26999	0.924252		VMP1	1.29001	0.434988		RAB5A	1.16002	0.62293		CRIP2	-1.22002	-0.584963																														ACSBG1
	FSCN1	1.30001	1.1753		TXNDC17	1.26999	1.27763		ZNF284	-1.29001	-0.523763		RPL22L1	1.16002	0.83996		FAM117A	-1.22002	-1.19535																														CAP1
	HAVCR2	1.30001	0.584578		ARL9	-1.26003	-0.816968		CTSB	1.28001	1.03005		TCEAL3	-1.16002	-0.704872		FMNL2	1.22002	0.613532																														D2HGDH
	LINC01091	-1.30001	-1.01507		C1QTNF3	-1.26003	-1.69077		FMO5	-1.28001	-0.980464		TUBB6	1.16002	1.15056		GLIPR1	1.22002	0.400538																														DDB2
	PLEKHG5	-1.30001	-0.838589		CASKIN1	-1.26003	-0.463727		KBTBD8	1.28001	1.26939		ZNF677	-1.16002	-1.42761		NUS1	1.22002	0.659925																														EPHX2
	PPIF	1.30001	1.68916		COL4A2	1.26003	0.511164		KLK1	-1.28001	-1.76324		ATP5PF	1.14997	0.321928		PLAU	1.22002	0.863938																														FAM234B
	PSORS1C2	1.30001	0.928124		ELOVL4	1.26003	0.453017		SKA3	1.28001	1.47835		CYCS	1.14997	1.04264		ATP1A1-AS1	-1.21001	-0.378512																														GHITM
	TMED7	1.30001	0.266037		FERMT1	1.26003	1.20589		TNNT1	-1.28001	-1.82928		DSG3	1.14997	1.22033		C1S	1.21001	0.956057																														MAPRE3
	ADCY2	-1.29001	-1.51061		FUT2	1.26003	2.08444		TRMT9B	-1.28001	-0.702658		NRIP1	1.14997	0.443607		DEPDC1	1.21001	1.52105																														NIPA2
	ANKRD22	1.29001	0.706818		IFIH1	1.26003	1.1105		APOL2	1.26999	1.26069		P4HTM	-1.14997	-0.687061		LINC00899	-1.21001	0.659925																														NISCH
	EPPK1	-1.29001	-0.462262		MECOM	1.26003	1.20552		CATSPERG	-1.26999	-0.892585		RAB40C	-1.14997	-0.584963		OTUB2	1.21001	1.93357																														PARP12
	IL17RE	-1.29001	-1.0536		SLC1A6	-1.26003	-1.62639		CKS2	1.26999	1.38995		RRM2	1.14997	2.27798		PBK	1.21001	1.76553																														PNO1
	MST1P2	-1.29001	-0.512985		CDC20	1.24999	1.39067		CLSTN2	-1.26999	-1.2919		SCO2	1.14997	1.61824		PITPNC1	1.21001	1.26903																														PRR12
	SEMA7A	1.29001	1.14718		COL7A1	-1.24999	-0.704429		IFIT5	1.26999	0.703809		BOC	-1.13999	-1.07039		PRDM1	1.21001	1.81558																														SGSM2
	SLC46A2	-1.29001	-2.00712		CTSF	-1.24999	-1.12135		IL13RA1	1.26999	0.555031		CEMIP	1.13999	1.26303		SARM1	-1.21001	-0.773996																														TMED5
	SUB1	1.29001	1.02255		GAN	-1.24999	-2.12499		ITM2A	-1.26999	-1.38532		DDX60	1.13999	1.43829		SOX9	1.21001	-0.613532																														UQCR10
	TPTEP1	-1.29001	-0.685178		KPNA2	1.24999	1.65485		KIF20A	1.26999	1.83669		FAM110C	1.13999	1.48543		SULF2	-1.21001	-0.367371																														ATP6V1A
	VMP1	1.29001	0.52687		MAOB	1.24999	0.606442		MMP19	1.26999	0.796847		FHL1	-1.13999	-1.76129		ACP5	1.2	1.41684																														DBP
	ZNF284	-1.29001	-0.533962		MTCL1	1.24999	1.76456		MPHOSPH6	1.26999	1.51162		GIMAP6	1.13999	-0.475085		CILP	-1.2	-0.807355																														DPYD
	CMTM6	1.28001	0.503349		PRLR	-1.24999	-1.87326		PKD1	-1.26999	-0.888149		GTF3C6	1.13999	0.941106		CORO1A	1.2	0.516015																														ETS1
	CTSB	1.28001	0.901958		YWHAQ	1.24999	0.944484		RGS20	1.26999	1.32935		HTATSF1P2	1.13999	0.389567		ITGA1	1.2	0.286881																														JDP2
	FMO5	-1.28001	-1.13514		CAMSAP3	-1.24001	-1.1111		SLPI	1.26999	0.72779		LAMTOR4	-1.13999	-0.9855		LAMA5	-1.2	-0.400538																														KIF11
	KBTBD8	1.28001	1.40839		ELOVL7	1.24001	0.541713		TXNDC17	1.26999	1.21605		NPM3	1.13999	0.941106		OR2A7	-1.2	0.594549																														KNL1
	KLK1	-1.28001	-1.40469		PSMA3	1.24001	0.756255		ALOX15B	1.26003	-0.925848		PTGER3	1.13999	1.19535		PLA2G2F	1.2	2.46728																														LMAN1
	LINC00672	-1.28001	-0.97181		TMEM8B	-1.24001	-1.36961		ARL9	-1.26003	-0.76086		TPT1-AS1	-1.13999	-0.823749		RNASE7	1.2	1.87578																														RAB11FIP3
	SKA3	1.28001	1.96307		ADAMTS14	-1.23002	-0.926607		CASKIN1	-1.26003	-1.17428		TSC22D3	-1.13999	-1.37851		RTN4RL1	-1.2	-1.19535																														RGMB
	TNNT1	-1.28001	-1.5537		ARHGEF10	-1.23002	-1.2867		COL4A2	1.26003	0.577054		UBE2F	1.13999	1.43829		BTBD16	-1.18998	-2.22342																														TAOK1
	TRMT9B	-1.28001	-0.693677		CRCT1	1.23002	0.497127		FERMT1	1.26003	1.12677		ZNF862	-1.13999	-0.411426		CD47	1.18998	2.85599																														TPBG
	APOL2	1.26999	1.37907		GGH	1.23002	1.12829		FUT2	1.26003	1.70097		CCDC18-AS1	-1.13001	-1.29278		CLEC3B	-1.18998	-1.40599																														ZFAND6
	CATSPERG	-1.26999	-1.31237		HSF4	-1.23002	-0.564037		IFIH1	1.26003	1.22243		EDIL3	-1.13001	-1.73985		COBL	-1.18998	-0.333424																														ZNF704
	CKS2	1.26999	1.60975		POU6F1	-1.23002	-1.05471		MECOM	1.26003	0.651959		ETHE1	1.13001	1.36177		DCUN1D3	1.18998	1.8953																														CMPK1
	CLSTN2	-1.26999	-1.37368		PPOX	-1.23002	-1.13908		SLC1A6	-1.26003	-1.38813		KCNMB4	-1.13001	-0.687061		DNAH9	-1.18998	-0.400538																														FOXRED2
	IFIT5	1.26999	1.0082		SLC4A7	1.23002	1.0054		CDC20	1.24999	1.62527		PSMA1	1.13001	0.422233		FGFRL1	-1.18998	-0.678072																														PDZD2
	IL13RA1	1.26999	0.564817		SP140L	1.23002	1.24768		CTSF	-1.24999	-0.758133		TACC2	-1.13001	-0.83996		MCUB	1.18998	1.70044																														PLPP2
	ITM2A	-1.26999	-1.65471		ADH1B	-1.22002	-2.23741		GAN	-1.24999	-1.50513		THRA	-1.13001	-0.367371		NMI	1.18998	1.91839																														RBM47
	KIF20A	1.26999	2.0404		ANKFN1	-1.22002	-2.55336		KPNA2	1.24999	1.74782		TMC5	1.13001	2.23573		SLC13A3	-1.18998	-1.09761																														RDH12
	METRN	-1.26999	-0.562572		CRIP2	-1.22002	-1.31301		MTCL1	1.24999	1.27608		TMEM116	-1.13001	-1.18903		ABHD17C	1.18002	1.4957																														SDHD
	MMP19	1.26999	0.483055		FAM117A	-1.22002	-1.27697		PRLR	-1.24999	-1.51374		TMEM126A	1.13001	0.722466		CEP55	1.18002	1.89142																														SGPP2
	MPHOSPH6	1.26999	1.88745		FMNL2	1.22002	1.2283		YWHAQ	1.24999	0.633571		YOD1	1.13001	0.594549		CHST12	-1.18002	-0.536053																														SNX6
	PKD1	-1.26999	-0.886979		NUS1	1.22002	0.457542		CAMSAP3	-1.24001	-1.15588		ZNF793	-1.13001	-0.454176		GPRC5C	-1.18002	-0.650765																														TIPRL
	RGS20	1.26999	2.33362		PLAU	1.22002	0.78785		ELOVL7	1.24001	0.626766		BBS2	-1.12002	-1.26903		HPRT1	1.18002	0.823749																														ZNF518B
	SLPI	1.26999	1.23989		ATP1A1-AS1	-1.21001	-1.18123		PSMA3	1.24001	0.647268		CYP4F22	1.12002	1.31034		ID1	1.18002	1.17632																														BRCA2
	TXNDC17	1.26999	1.35834		C1S	1.21001	0.338339		TMEM8B	-1.24001	-0.846955		EPOP	1.12002	0.815575		KCTD17	-1.18002	-0.367371																														CAPZA1
	A2M	1.26003	-0.505586		DEPDC1	1.21001	0.803062		ARHGEF10	-1.23002	-0.659285		IRF7	1.12002	1.96347		LRRC59	1.18002	1.23879																														COL4A5
	ALOX15B	1.26003	-1.50681		LINC00899	-1.21001	-0.958509		CRCT1	1.23002	0.564037		MISP3	-1.12002	-0.367371		NLRP1	-1.18002	-1.1375																														DNM1
	ARL9	-1.26003	-0.355806		OTUB2	1.21001	0.783582		GGH	1.23002	1.13993		NDC80	1.12002	1.51096		PODXL	1.18002	-0.464668																														MAGI1
	C1QTNF3	-1.26003	-0.650856		PBK	1.21001	1.07977		POU6F1	-1.23002	-0.867738		POLR3G	1.12002	1.54597		PTGIS	-1.18002	-1.10434																														NAA15
	CASKIN1	-1.26003	-1.43611		PITPNC1	1.21001	1.46394		PPOX	-1.23002	-0.586597		PPARD	1.12002	1.16993		SGO2	1.18002	2.06005																														RAB11A
	ELOVL4	1.26003	0.69724		PRDM1	1.21001	0.803475		SLC4A7	1.23002	0.834145		RASGRP1	1.12002	0.85599		SGSM1	-1.18002	-0.389567																														TCF7L2
	FERMT1	1.26003	1.79469		SARM1	-1.21001	-1.28191		SP140L	1.23002	1.23695		SELENBP1	-1.12002	-0.903038		SUCO	1.18002	1.26303																														ENDOU
	FLT1	1.26003	-0.266637		SSC5D	-1.21001	-1.91613		ADH1B	-1.22002	-1.19604		TLE2	-1.12002	-0.62293		TICRR	1.18002	1.58496																														HSPA4
	FUT2	1.26003	2.56798		SULF2	-1.21001	-0.563451		ANKFN1	-1.22002	-2.67439		TNC	1.12002	0.594549		ZNF770	1.18002	1.96717																														KLK8
	IFIH1	1.26003	1.66785		ACP5	1.2	1.46503		CRIP2	-1.22002	-0.830823		TNFRSF25	-1.12002	-0.918386		ACSS1	-1.16999	-0.918386																														KRT73
	MECOM	1.26003	0.316493		CILP	-1.2	-1.39797		FAM117A	-1.22002	-1.21754		TWF1	1.12002	0.963474		ARL5B	1.16999	2.5008																														NCCRP1
	SLC1A6	-1.26003	-1.28854		CORO1A	1.2	0.301939		FMNL2	1.22002	0.642378		CEP126	-1.11003	-1.14405		CBX7	-1.16999	-1.33914																														PTCH1
	TOB1-AS1	1.26003	-0.270589		LAMA5	-1.2	-0.980391		PLAU	1.22002	0.480679		CPA4	1.11003	0.505891		COMMD8	1.16999	1.51602																														SYK
	CDC20	1.24999	1.90408		OR2A7	-1.2	-0.840926		ATP1A1-AS1	-1.21001	-0.778377		CSPG4	-1.11003	-0.432959		DUSP14	1.16999	1.4957																														TMEM30A
	COL7A1	-1.24999	-0.388245		PLA2G2F	1.2	1.7753		C1S	1.21001	0.560226		ELK3	1.11003	0.722466		GDPD2	-1.16999	-1.02148																														TOP1
	CTSF	-1.24999	-1.0345		RNASE7	1.2	0.700262		DEPDC1	1.21001	0.906275		HSPA2	-1.11003	-1.0635		IDH3A	1.16999	1.84398																														WASL
	GAN	-1.24999	-1.40768		RTN4RL1	-1.2	-1.58145		LINC00899	-1.21001	-0.650581		KIFC2	-1.11003	-0.757023		MAD2L1	1.16999	2.06005																														YME1L1
	KPNA2	1.24999	1.81697		BTBD16	-1.18998	-2.23567		OTUB2	1.21001	0.959177		MTMR11	-1.11003	-0.757023		RAB38	1.16999	1.61824																														ADCY6
	MTCL1	1.24999	1.32792		CD47	1.18998	1.00971		PBK	1.21001	1.12909		PLGRKT	1.11003	1.14405		SQLE	1.16999	1.87578																														ATP13A4
	PRLR	-1.24999	-1.55026		CLEC3B	-1.18998	-2.17191		PITPNC1	1.21001	1.09673		POLR2J4	-1.11003	-0.432959		TMEM45B	1.16999	2.78241																														CDC42BPG
	YWHAQ	1.24999	0.698663		COBL	-1.18998	-1.46305		PRDM1	1.21001	1.02318		RAB1A	1.11003	0.575312		TMEM74B	-1.16999	-0.333424																														GCH1
	CAMSAP3	-1.24001	-1.05631		DCUN1D3	1.18998	1.21282		SARM1	-1.21001	-0.680504		RND3	1.11003	0.275007		TRAPPC6A	-1.16999	-0.918386																														PLA2G3
	ELOVL7	1.24001	1.34182		DNAH9	-1.18998	-0.951737		SSC5D	-1.21001	-0.998773		SLFN5	1.11003	0.739848		CDKN3	1.16002	1.58976																														PLXNA3
	PSMA3	1.24001	0.773574		FGFRL1	-1.18998	-1.10091		ACP5	1.2	0.963696		WEE1	-1.11003	-0.992768		GBP3	1.16002	1.926																														ARHGEF5
	TMEM8B	-1.24001	-1.13126		FMNL3	1.18998	0.520045		CILP	-1.2	-1.15555		ADAM33	-1.09997	-0.516015		JPH2	-1.16002	-0.815575																														ATP6AP2
	ARHGEF10	-1.23002	-0.85989		MCUB	1.18998	1.12644		CORO1A	1.2	0.884559		C1R	1.09997	0.739848		RAB5A	1.16002	1.7137																														ATP6V1B2
	CRCT1	1.23002	1.39693		MIR4435-2HG	1.18998	0.50924		LAMA5	-1.2	-0.497842		CASP7	1.09997	1.07039		RPL22L1	1.16002	1.32193																														CAPZA2
	GGH	1.23002	1.64436		NMI	1.18998	1.20727		PLA2G2F	1.2	1.65764		ENTPD1	1.09997	0.495695		SLC9A7	1.16002	0.464668																														DAD1
	HSF4	-1.23002	-0.48419		SLC13A3	-1.18998	-1.69336		RNASE7	1.2	0.568227		FGFBP1	1.09997	1.26903		TCEAL3	-1.16002	-0.887525																														FTH1
	POU6F1	-1.23002	-1.06108		SPRR2E	1.18998	2.99378		RTN4RL1	-1.2	-1.47145		GLTP	1.09997	0.799087		TUBB6	1.16002	1.51602																														GLI3
	PPOX	-1.23002	-0.784336		ABHD17C	1.18002	1.04782		BTBD16	-1.18998	-2.90082		LGALS3BP	1.09997	1.28096		ZNF528	-1.16002	-0.389567																														MACO1
	SLC4A7	1.23002	0.831391		CEP55	1.18002	1.39006		CD47	1.18998	0.819423		MPZL3	1.09997	0.782409		ARVCF	-1.14997	-0.903038																														NDUFAB1
	SP140L	1.23002	0.964214		CROCC	-1.18002	-0.659194		CLEC3B	-1.18998	-0.870503		NUDT4	1.09997	1.09085		ATP5PF	1.14997	0.823749																														PPA1
	ADH1B	-1.22002	-1.65168		GPRC5C	-1.18002	-0.318346		COBL	-1.18998	-1.7414		ODC1	1.09997	0.367371		CYCS	1.14997	1.78241																														SDC4
	ANKFN1	-1.22002	-2.1826		HPRT1	1.18002	0.571434		DCUN1D3	1.18998	0.975777		PER1	-1.09997	-1.01436		DSG3	1.14997	3.06005																														VRK2
	CRIP2	-1.22002	-0.942909		ID1	1.18002	1.88846		DNAH9	-1.18998	-0.831877		PRSS23	1.09997	0.432959		ITGA11	-1.14997	-0.526069																														ZDHHC8
	FAM117A	-1.22002	-1.18174		KCTD17	-1.18002	-1.66207		FGFRL1	-1.18998	-0.74932		SEC61G	1.09997	0.516015		NRIP1	1.14997	1.15056																														CERS3
	FMNL2	1.22002	0.50853		LRRC59	1.18002	1.20063		MCUB	1.18998	1.03724		SGK1	1.09997	1.0072		P4HTM	-1.14997	-1.08406																														EFHD2
	NUS1	1.22002	0.297015		NLRP1	-1.18002	-0.861876		MIR4435-2HG	1.18998	0.528071		TRIM35	-1.09997	-0.815575		RAB40C	-1.14997	-0.978196																														ITPR3
	PLAU	1.22002	0.738119		PON3	1.18002	0.287236		NMI	1.18998	1.24629		BLNK	1.08997	1.47508		RRM2	1.14997	2.47768																														NGEF
	ATP1A1-AS1	-1.21001	-0.812539		PTGIS	-1.18002	-1.92383		SLC13A3	-1.18998	-0.835196		CLCA2	1.08997	1.09761		SCO2	1.14997	1.51602																														NT5C2
	DEPDC1	1.21001	1.22743		SGO2	1.18002	0.938323		SPRR2E	1.18998	2.05029		CYP7B1	1.08997	1.28688		SPACA6	-1.14997	-0.632268																														PGD
	LINC00899	-1.21001	-0.887993		SGSM1	-1.18002	-1.81771		ABHD17C	1.18002	0.871449		DLG2	-1.08997	-1.13093		BOC	-1.13999	-0.659925																														PRRC2B
	OTUB2	1.21001	1.1858		SUCO	1.18002	0.739589		CEP55	1.18002	1.45339		KLHL5	1.08997	0.650765		CEMIP	1.13999	2.1635																														TMC6
	PBK	1.21001	1.59407		TICRR	1.18002	1.77497		CROCC	-1.18002	-0.567253		LEPR	-1.08997	-1.69153		DDX60	1.13999	3.1127																														VCP
	PITPNC1	1.21001	0.742265		ZNF770	1.18002	0.469573		GPRC5C	-1.18002	-0.587557		LPXN	1.08997	0.748461		FAM110C	1.13999	2.73335																														ZNF250
	PRDM1	1.21001	1.75031		ACSS1	-1.16999	-1.05499		HPRT1	1.18002	0.500802		NTN1	-1.08997	-0.545968		FHL1	-1.13999	-1.02148																														NFIX
	SARM1	-1.21001	-0.878921		ARL5B	1.16999	0.834388		ID1	1.18002	1.22786		PLEKHA2	1.08997	0.422233		GIMAP6	1.13999	-0.356144																														PPP4R1
	SOX9	1.21001	-0.509747		CBX7	-1.16999	-0.990882		KCTD17	-1.18002	-1.10387		TSHZ2	-1.08997	-0.992768		GTF3C6	1.13999	1.42761																														PTPN21
	SSC5D	-1.21001	-1.10849		DUSP14	1.16999	0.641916		LRRC59	1.18002	1.06888		ABCA12	1.07998	1.75275		HTATSF1P2	1.13999	1.10434																														SOGA1
	SULF2	-1.21001	-0.397474		GDPD2	-1.16999	-1.37145		NLRP1	-1.18002	-0.41446		AGPAT5	1.07998	0.505891		NPM3	1.13999	1.18903																														ZNF395
	ACP5	1.2	1.05179		IDH3A	1.16999	1.18549		PTGIS	-1.18002	-0.702658		AP1S3	1.07998	0.823749		PTGER3	1.13999	1.1177																														ZNF703
	CILP	-1.2	-1.68091		MAD2L1	1.16999	1.09194		SGO2	1.18002	1.11836		ARF4	1.07998	0.475085		TPT1-AS1	-1.13999	0.687061																														CNDP2
	CORO1A	1.2	0.772899		RAB38	1.16999	0.836167		SGSM1	-1.18002	-1.5786		ARPC3	1.07998	0.650765		TSC22D3	-1.13999	-0.422233																														DNAJB2
	LAMA5	-1.2	-0.536948		SQLE	1.16999	0.878215		SUCO	1.18002	0.532666		WISP2	-1.07998	-0.695994		UBE2F	1.13999	1.60881																														GRIP1
	OR2A7	-1.2	-0.45628		TMEM45B	1.16999	1.73578		TICRR	1.18002	1.8478		GATA3	-1.07998	-1.18903		ZNF862	-1.13999	-0.948601																														IDH1
	PLA2G2F	1.2	2.32852		TRAPPC6A	-1.16999	-1.05624		ZNF770	1.18002	0.378623		GCLM	1.07998	0.722466		CCDC18-AS1	-1.13001	-1.05658																														KIF20B
	RNASE7	1.2	1.33805		ZNF626	-1.16999	-1.77476		ACSS1	-1.16999	-0.45607		IKBIP	1.07998	0.475085		EDIL3	-1.13001	-1.18269																														MAPK8IP3
	RTN4RL1	-1.2	-1.30987		CDKN3	1.16002	1.25725		ARL5B	1.16999	0.915177		LPIN2	1.07998	0.454176		ETHE1	1.13001	1.09085																														MRPL15
	BTBD16	-1.18998	-2.19229		GBP3	1.16002	0.973795		CBX7	-1.16999	-1.00619		MELK	1.07998	1.53107		KCNMB4	-1.13001	-1.32193																														NRG1
	CD47	1.18998	0.755828		HELZ2	1.16002	1.67283		DUSP14	1.16999	0.391548		NCOA7	1.07998	1.1375		PSMA1	1.13001	0.641546																														RAP2B
	CLEC3B	-1.18998	-1.44689		JPH2	-1.16002	-0.976657		GDPD2	-1.16999	-1.89154		NFE2L3	1.07998	1.51602		TACC2	-1.13001	0.704872																														SORBS3
	COBL	-1.18998	-1.50736		LRRN4CL	-1.16002	-1.25447		IDH3A	1.16999	0.986229		PCSK2	-1.07998	-0.695994		THRA	-1.13001	-1.16993																														TMEM167A
	DCUN1D3	1.18998	1.49508		RAB5A	1.16002	0.650121		MAD2L1	1.16999	1.02482		PLCXD1	1.07998	0.895303		TMC5	1.13001	3.44626																														CLPX
	DNAH9	-1.18998	-0.764941		RPL22L1	1.16002	0.654894		RAB38	1.16999	0.943584		PPIL1	1.07998	1.22651		TMEM116	-1.13001	-1.15704																														CWH43
	FGFRL1	-1.18998	-0.923339		SLC9A7	1.16002	0.454808		SQLE	1.16999	0.659011		SLC25A5	1.07998	0.641546		TMEM126A	1.13001	0.799087																														DDHD1
	MCUB	1.18998	0.981268		TCEAL3	-1.16002	-1.34659		TMEM45B	1.16999	1.49973		TMEM45A	1.07998	0.464668		YOD1	1.13001	2.31034																														H6PD
	MIR4435-2HG	1.18998	0.608052		TUBB6	1.16002	1.41787		TRAPPC6A	-1.16999	-1.06378		TNS4	-1.07998	-0.555816		BBS2	-1.12002	-0.594549																														MANSC1
	NMI	1.18998	1.50818		ZNF528	-1.16002	-1.56959		ZNF626	-1.16999	-1.01207		BNIP3	1.06998	0.963474		CYP4F22	1.12002	2.11437																														MFSD1
	SLC13A3	-1.18998	-1.08304		ZNF677	-1.16002	-1.75514		CDKN3	1.16002	1.23769		MINPP1	1.06998	0.918386		ELF5	1.12002	1.05658																														PSMA7
	SPRR2E	1.18998	3.78239		ARVCF	-1.14997	-0.850719		EIF1B-AS1	-1.16002	-0.971148		NCAPG	1.06998	1.15056		IRF7	1.12002	2.70929																														PSMC4
	ABHD17C	1.18002	1.28865		ATP5PF	1.14997	0.722029		GBP3	1.16002	0.716859		SEC11C	1.06998	0.495695		LMNTD2	-1.12002	1.68706																														ATP5MG
	CEP55	1.18002	1.87515		CYCS	1.14997	1.097		HELZ2	1.16002	1.51949		ALAS1	1.05998	0.903038		NDC80	1.12002	2.15381																														COL16A1
	CHST12	-1.18002	-0.266996		DSG3	1.14997	1.74498		JPH2	-1.16002	-1.4384		CKB	-1.05998	-0.678072		POLR3G	1.12002	1.76977																														HLF
	CROCC	-1.18002	-0.643579		ITGA11	-1.14997	-1.82969		LRRN4CL	-1.16002	-0.447526		DPP6	-1.05998	-0.464668		PPARD	1.12002	1.59455																														METAP1
	GPRC5C	-1.18002	-0.643117		LINC00921	-1.14997	-0.699196		RAB5A	1.16002	0.383608		EIF4E	1.05998	0.799087		RASGRP1	1.12002	1.73985																														PAIP2B
	HPRT1	1.18002	0.452806		NRIP1	1.14997	0.430285		RPL22L1	1.16002	0.687956		ENTPD7	1.05998	0.722466		SELENBP1	-1.12002	-0.970854																														PCSK6
	ID1	1.18002	1.3794		P4HTM	-1.14997	-1.30964		TCEAL3	-1.16002	-0.885106		HOMER1	1.05998	0.948601		TLE2	-1.12002	-1.1635																														PER3
	KCTD17	-1.18002	-1.14326		RAB40C	-1.14997	-0.748032		TUBB6	1.16002	1.08066		ID4	-1.05998	-2.27501		TNC	1.12002	0.321928																														RAP2C
	LRRC59	1.18002	0.911653		RRM2	1.14997	1.91671		ZNF528	-1.16002	-1.19112		IFITM3	1.05998	0.505891		TNFRSF25	-1.12002	-1.09761																														SNX33
	NLRP1	-1.18002	-0.453439		SCO2	1.14997	2.26162		ZNF677	-1.16002	-1.0966		PGLYRP4	1.05998	1.40054		TWF1	1.12002	2.10098																														ABCA7
	PODXL	1.18002	-0.443501		SPACA6	-1.14997	-1.17249		ARVCF	-1.14997	-0.481506		PLVAP	1.05998	-0.275007		CEP126	-1.11003	-0.604071																														DKK3
	PTGIS	-1.18002	-0.978049		BOC	-1.13999	-1.24397		ATP5PF	1.14997	0.413811		PSMD14	1.05998	0.604071		CPA4	1.11003	1.21412																														FAM98A
	SGO2	1.18002	1.26075		CEMIP	1.13999	1.13698		CYCS	1.14997	0.973281		SAT1	1.05998	0.62293		CSPG4	-1.11003	-1.0072																														HDAC5
	SGSM1	-1.18002	-1.49769		FAM110C	1.13999	1.35654		DSG3	1.14997	1.49697		SNRPG	1.05998	0.536053		ELK3	1.11003	1.67807																														JAG2
	SUCO	1.18002	1.03569		FHL1	-1.13999	-2.42414		ITGA11	-1.14997	-0.662388		SORBS1	-1.05998	-1.852		HSPA2	-1.11003	-0.565597																														NSF
	TICRR	1.18002	2.08801		GTF3C6	1.13999	0.981341		LINC00921	-1.14997	-0.518737		TC2N	1.05998	1.20163		KIFC2	-1.11003	-0.495695																														ORAI1
	ZNF770	1.18002	0.776609		HTATSF1P2	1.13999	0.769602		NRIP1	1.14997	0.390117		UBE2L6	1.05998	1.40054		MTMR11	-1.11003	-1.04264																														PAN2
	ACSS1	-1.16999	-0.676087		LAMTOR4	-1.13999	-1.42691		P4HTM	-1.14997	-0.748891		UBE2N	1.05998	0.895303		PLGRKT	1.11003	1.0072																														PPP1R2
	ARL5B	1.16999	1.44451		NPM3	1.13999	1.13678		RAB40C	-1.14997	-0.881821		UCHL3	1.05998	1.1177		POLR2J4	-1.11003	0.536053																														PTPRS
	CBX7	-1.16999	-1.01999		PTGER3	1.13999	0.475811		RRM2	1.14997	2.23063		ZFAND5	1.05998	0.831877		RAB1A	1.11003	1.17632																														SYNGR1
	COMMD8	1.16999	0.460271		RNF223	1.13999	1.0999		SCO2	1.14997	1.03548		AGFG2	-1.04998	-0.815575		RND3	1.11003	1.38957																														EIF3J
	DUSP14	1.16999	0.98499		TPT1-AS1	-1.13999	-0.594071		SPACA6	-1.14997	-0.678342		AHNAK2	-1.04998	-1.94486		SLFN5	1.11003	0.669027																														MCC
	GDPD2	-1.16999	-1.42879		TSC22D3	-1.13999	-1.29278		BOC	-1.13999	-0.996389		EPN3	1.04998	1.40054		WEE1	-1.11003	-0.485427																														PELI1
	IDH3A	1.16999	1.15251		UBE2F	1.13999	1.25187		CEMIP	1.13999	1.27214		ERO1A	1.04998	1.83592		ADAM33	-1.09997	-0.432959																														SAMD8
	MAD2L1	1.16999	1.30439		ZNF862	-1.13999	-0.891264		DDX60	1.13999	0.867738		LAP3	1.04998	0.782409		C1R	1.09997	1.13093																														SSBP1
	RAB38	1.16999	1.22503		CCDC18-AS1	-1.13001	-1.24123		FAM110C	1.13999	1.58087		PGAM1	1.04998	0.815575		CASP7	1.09997	1.32193																														WLS
	SQLE	1.16999	1.29602		EDIL3	-1.13001	-2.42406		FHL1	-1.13999	-1.21704		SIPA1L2	1.04998	0.545968		FGFBP1	1.09997	2.82985																														ASPM
	TMEM45B	1.16999	2.03882		ETHE1	1.13001	1.53948		GTF3C6	1.13999	0.910272		SLC22A5	-1.04998	-0.713696		GLTP	1.09997	2.1375																														BRD3
	TMEM74B	-1.16999	-0.504976		KCNMB4	-1.13001	-1.70239		HTATSF1P2	1.13999	0.720191		ZNF606	-1.04998	-0.495695		KIF1A	-1.09997	0.344828																														DDR1
	TRAPPC6A	-1.16999	-1.08086		PSMA1	1.13001	0.45038		LAMTOR4	-1.13999	-1.16053		ACSF2	-1.03998	-0.604071		LGALS3BP	1.09997	1.26303																														DNM1L
	ZNF626	-1.16999	-1.0767		SEMA6C	-1.13001	-0.396708		NPM3	1.13999	1.01378		CBX2	1.03998	0.594549		MPZL3	1.09997	1.11103																														KPNA3
	CDKN3	1.16002	1.59989		TACC2	-1.13001	-0.967906		PTGER3	1.13999	0.470823		DAAM2	-1.03998	-0.847997		NUDT4	1.09997	1.20163																														TENM4
	EIF1B-AS1	-1.16002	-0.794853		THRA	-1.13001	-1.14489		RNF223	1.13999	0.662935		GAS6	-1.03998	-0.815575		ODC1	1.09997	0.748461																														TFG
	GBP3	1.16002	1.1865		TMC5	1.13001	1.96942		TPT1-AS1	-1.13999	-0.759412		IRS2	-1.03998	-1.21412		PALD1	1.09997	0.31034																														USP6NL
	HELZ2	1.16002	1.86529		TMEM116	-1.13001	-1.75762		TSC22D3	-1.13999	-1.0411		LGMN	1.03998	0.584963		PER1	-1.09997	-0.910733																														CCNC
	JPH2	-1.16002	-1.67861		TMEM126A	1.13001	0.546956		UBE2F	1.13999	0.978855		MST1	-1.03998	-0.545968		SEC61G	1.09997	1.15056																														CELSR1
	LRRN4CL	-1.16002	-0.859572		ZNF793	-1.13001	-0.852558		ZNF862	-1.13999	-0.55454		PARP9	1.03998	1.81967		SGK1	1.09997	1.36177																														HEXB
	RAB5A	1.16002	0.96916		BBS2	-1.12002	-1.14724		CCDC18-AS1	-1.13001	-0.713432		PRSS3	1.03998	1.41143		TRIM35	-1.09997	-0.565597																														HM13
	RPL22L1	1.16002	1.11397		CYP4F22	1.12002	0.983897		EDIL3	-1.13001	-1.80892		RSPO1	-1.03998	-0.411426		BLNK	1.08997	1.68257																														MTPN
	TCEAL3	-1.16002	-1.00949		ELF5	1.12002	2.10578		ETHE1	1.13001	1.03984		SLCO3A1	-1.03998	-1.14405		CLCA2	1.08997	2.09424																														OSMR
	TUBB6	1.16002	1.24677		EPOP	1.12002	2.16363		KCNMB4	-1.13001	-1.58573		TMEM123	1.03998	0.485427		CYP7B1	1.08997	1.82375																														RNF44
	ZNF528	-1.16002	-1.08848		IRF7	1.12002	1.77129		PSMA1	1.13001	0.281669		TP53I11	-1.03998	-0.333424		DLG2	-1.08997	-1.08406																														UBE2E1
	ZNF677	-1.16002	-1.3055		LMNTD2	-1.12002	-0.632547		SEMA6C	-1.13001	-0.481092		ZNF34	-1.03998	-0.516015		KLHL5	1.08997	0.713696																														ZBTB4
	ARVCF	-1.14997	-0.773659		MISP3	-1.12002	-0.860764		TACC2	-1.13001	-0.923568		ZNF585A	-1.03998	-0.613532		LEPR	-1.08997	-1.08406																														ASCC3
	ATP5PF	1.14997	0.465295		NDC80	1.12002	1.214		THRA	-1.13001	-1.03619		AKIRIN2	1.02998	0.925999		NTN1	-1.08997	-1.0635																														CNOT6
	CYCS	1.14997	1.19232		POLR3G	1.12002	1.61009		TMC5	1.13001	1.75463		ARHGEF28	-1.02998	-1.14405		PLEKHA2	1.08997	1.5008																														DDX52
	DSG3	1.14997	2.17635		PPARD	1.12002	1.45365		TMEM116	-1.13001	-1.52271		BIRC5	1.02998	1.27501		RUNX1	1.08997	0.62293																														MALT1
	ITGA11	-1.14997	-1.07998		RASGRP1	1.12002	0.971957		TMEM126A	1.13001	0.427499		CYP3A5	-1.02998	-1.14405		TSHZ2	-1.08997	-0.992768																														POU3F1
	LINC00921	-1.14997	-0.742265		SELENBP1	-1.12002	-0.893285		ZNF793	-1.13001	-0.446256		DCBLD1	1.02998	0.389567		ABCA12	1.07998	2.774																														PPP1CB
	NRIP1	1.14997	0.730662		TLE2	-1.12002	-1.18479		BBS2	-1.12002	-0.811718		EIF5	1.02998	1.10434		AGPAT5	1.07998	1.42761																														RAB27B
	P4HTM	-1.14997	-1.03019		TNC	1.12002	1.11243		CYP4F22	1.12002	0.786847		FHOD3	-1.02998	-0.831877		AP1S3	1.07998	1.08406																														SPIRE1
	RAB40C	-1.14997	-0.725959		TNFRSF25	-1.12002	-0.753005		EPOP	1.12002	1.84828		GGCT	1.02998	1.0072		ARF4	1.07998	0.739848																														STT3B
	RRM2	1.14997	2.69426		TWF1	1.12002	0.821792		IRF7	1.12002	2.1232		GTF2IRD2B	-1.02998	-0.298658		ARPC3	1.07998	1.01436																														EFNB2
	SCO2	1.14997	0.985938		CEP126	-1.11003	-1.46832		LMNTD2	-1.12002	-0.550014		MAPT	-1.02998	-0.584963		WISP2	-1.07998	-1.0072																														KCNC4
	SPACA6	-1.14997	-0.800082		CPA4	1.11003	0.721766		MISP3	-1.12002	-1.2949		NUDT15	1.02998	0.765535		CLSPN	1.07998	1.44361																														PICALM
	BOC	-1.13999	-1.14183		CSPG4	-1.11003	-1.20326		NDC80	1.12002	1.34687		NUPR1	-1.02998	-0.687061		GATA3	-1.07998	-1.20789																														RBBP6
	CEMIP	1.13999	1.60459		ELK3	1.11003	0.711231		POLR3G	1.12002	1.92296		OVGP1	-1.02998	-0.321928		GCLM	1.07998	0.575312																														MAP1LC3B
	DDX60	1.13999	1.48434		GUSBP9	-1.11003	-0.847356		PPARD	1.12002	0.947105		P2RX7	-1.02998	-0.948601		IKBIP	1.07998	1.09085																														GGA2
	FAM110C	1.13999	2.0742		HSPA2	-1.11003	-1.15458		RASGRP1	1.12002	1.05942		PIK3C2G	-1.02998	-1.21412		LPIN2	1.07998	0.799087																														MYCL
	FHL1	-1.13999	-1.42385		KIFC2	-1.11003	-0.375512		SELENBP1	-1.12002	-0.698485		RNF11	1.02998	0.475085		MELK	1.07998	1.65076																														ANKH
	GIMAP6	1.13999	-0.393526		MTMR11	-1.11003	-0.974015		TLE2	-1.12002	-0.956354		SLC31A1	1.02998	0.879706		NCOA7	1.07998	1.72683
	GTF3C6	1.13999	1.04865		PLGRKT	1.11003	0.820159		TNC	1.12002	0.834226		TDP2	1.02998	0.678072		NFE2L3	1.07998	1.59932
	HTATSF1P2	1.13999	0.947629		RAB1A	1.11003	0.608336		TWF1	1.12002	0.678523		AASS	1.01999	1.01436		PCSK2	-1.07998	-0.659925
	LAMTOR4	-1.13999	-1.14228		RND3	1.11003	0.846473		CEP126	-1.11003	-0.655718		AK7	-1.01999	-0.659925		PLCXD1	1.07998	1.69153
	NPM3	1.13999	0.814509		SLFN5	1.11003	0.691623		CPA4	1.11003	0.613532		BUB1	1.01999	1.20789		PPIL1	1.07998	1.43296
	PTGER3	1.13999	0.995738		WEE1	-1.11003	-0.995014		CSPG4	-1.11003	-0.915253		CENPN	1.01999	1.31034		SLC25A5	1.07998	1.04264
	RNF223	1.13999	1.48419		ADAM33	-1.09997	-1.57918		ELK3	1.11003	0.280125		CHL1	-1.01999	-1.46989		TMEM45A	1.07998	1.53605
	TPT1-AS1	-1.13999	-0.906429		C1R	1.09997	0.783415		HSPA2	-1.11003	-1.13711		DEPDC1B	1.01999	1.18269		TNS4	-1.07998	-0.485427
	TSC22D3	-1.13999	-1.18282		CASP7	1.09997	1.25326		MTMR11	-1.11003	-0.799419		HSPE1	1.01999	0.333424		BNIP3	1.06998	0.782409
	UBE2F	1.13999	1.2047		FGFBP1	1.09997	1.10521		PLGRKT	1.11003	0.594071		MFSD2A	-1.01999	-0.790772		LHFPL2	1.06998	0.575312
	ZNF862	-1.13999	-0.655718		GLTP	1.09997	0.977536		RAB1A	1.11003	0.3667		SFRP1	1.01999	-0.62293		MINPP1	1.06998	1.08406
	CCDC18-AS1	-1.13001	-0.969896		LGALS3BP	1.09997	1.67672		RND3	1.11003	0.523863		SRGAP2	-1.01999	-1.41684		NCAPG	1.06998	2.01792
	EDIL3	-1.13001	-1.56716		MPZL3	1.09997	0.458277		SLFN5	1.11003	0.830661		TMSB10	1.01999	0.356144		SEC11C	1.06998	0.62293
	ETHE1	1.13001	1.15685		NUDT4	1.09997	0.66421		WEE1	-1.11003	-0.890719		TRIM14	1.01999	1.58976		ALAS1	1.05998	1.10434
	KCNMB4	-1.13001	-1.44684		ODC1	1.09997	0.38659		ADAM33	-1.09997	-0.377624		TTC9	1.01999	1.01436		CKB	-1.05998	-0.443607
	PSMA1	1.13001	0.354114		PALD1	1.09997	1.00834		C1R	1.09997	0.721679		ZNF439	-1.01999	-0.815575		DPP6	-1.05998	0.659925
	SEMA6C	-1.13001	-0.599318		PER1	-1.09997	-1.1165		CASP7	1.09997	0.89786		AGAP2	1.00999	0.286881		EIF4E	1.05998	1.59932
	TACC2	-1.13001	-0.6291		PRSS23	1.09997	0.292193		FGFBP1	1.09997	1.64131		ATP13A3	1.00999	0.344828		ENTPD7	1.05998	2.09424
	THRA	-1.13001	-1.15432		SEC61G	1.09997	0.780646		GLTP	1.09997	0.921436		BID	1.00999	1.08406		HOMER1	1.05998	1.61353
	TMC5	1.13001	2.89956		SGK1	1.09997	1.66671		KIF1A	-1.09997	-0.528271		CDON	-1.00999	-0.948601		ID4	-1.05998	-1.69153
	TMEM116	-1.13001	-1.4957		TRIM35	-1.09997	-0.655627		LGALS3BP	1.09997	1.1304		CREG1	1.00999	0.298658		IFITM3	1.05998	1.15056
	TMEM126A	1.13001	0.449324		BLNK	1.08997	1.309		MPZL3	1.09997	0.45586		ENG	1.00999	0.31034		MSMO1	1.05998	-0.495695
	YOD1	1.13001	0.931456		CLCA2	1.08997	1.11603		PALD1	1.09997	0.383055		GLUL	1.00999	0.464668		PGLYRP4	1.05998	2.16993
	ZNF793	-1.13001	-0.685088		CLEC2A	-1.08997	-1.6035		PER1	-1.09997	-1.33096		NDUFA4	1.00999	0.275007		PLVAP	1.05998	-0.356144
	BBS2	-1.12002	-0.945982		CYP7B1	1.08997	0.884637		PRSS23	1.09997	0.612117		PHLDB1	-1.00999	-0.422233		PSMD14	1.05998	1.22033
	CYP4F22	1.12002	1.11869		DLG2	-1.08997	-1.39232		SEC61G	1.09997	0.434988		PIGA	1.00999	0.298658		SAT1	1.05998	1.22651
	EPOP	1.12002	2.31707		KLHL5	1.08997	0.792106		SGK1	1.09997	1.18802		PLA2G6	-1.00999	-0.298658		SNRPG	1.05998	1.05658
	IRF7	1.12002	2.47231		LEPR	-1.08997	-2.12158		TRIM35	-1.09997	-0.586693		POMP	1.00999	0.536053		SORBS1	-1.05998	-1.41143
	LMNTD2	-1.12002	-0.593019		LPXN	1.08997	0.652234		BLNK	1.08997	1.08148		RETREG1	-1.00999	-1.43296		TC2N	1.05998	1.26903
	MISP3	-1.12002	-1.06122		NTN1	-1.08997	-1.4881		CLCA2	1.08997	1.05942		SLC30A1	1.00999	1.02857		TUBA1C	1.05998	1.38405
	NDC80	1.12002	1.66403		PLEKHA2	1.08997	0.283329		CLEC2A	-1.08997	-1.4957		STRIP2	1.00999	0.613532		UBE2L6	1.05998	1.81558
	POLR3G	1.12002	2.36095		RUNX1	1.08997	0.714839		CYP7B1	1.08997	1.14626		TGFBI	-1.00999	-1.21412		UBE2N	1.05998	1.46467
	PPARD	1.12002	1.53082		TSHZ2	-1.08997	-1.45112		DLG2	-1.08997	-1.55193		TSNARE1	-1.00999	-0.286881		UCHL3	1.05998	1.5008
	RASGRP1	1.12002	1.53501		ABCA12	1.07998	0.721329		LEPR	-1.08997	-1.85308		TXNRD1	1.00999	0.344828		ZFAND5	1.05998	1.63227
	SELENBP1	-1.12002	-0.955462		AGPAT5	1.07998	0.543991		LPXN	1.08997	0.824483		ARHGEF26	-1	-1.21412		AGFG2	-1.04998	-0.687061
	TLE2	-1.12002	-1.26261		AP1S3	1.07998	1.35789		NTN1	-1.08997	-0.904041		ATP5MC3	1	0.422233		AHNAK2	-1.04998	-0.669027
	TNC	1.12002	0.723602		ARF4	1.07998	0.568032		RUNX1	1.08997	0.353888		CKAP4	1	0.918386		EPN3	1.04998	2.15381
	TWF1	1.12002	1.06557		ARPC3	1.07998	0.63292		TSHZ2	-1.08997	-0.902498		GSDMB	-1	-0.516015		ERO1A	1.04998	2.21412
	CEP126	-1.11003	-0.832525		C3	1.07998	-0.488001		ABCA12	1.07998	1.0895		HSPA13	1	0.526069		LAP3	1.04998	1.38405
	CPA4	1.11003	0.956949		WISP2	-1.07998	-1.81172		AGPAT5	1.07998	0.60862		HSPA8	1	0.584963		PGAM1	1.04998	1.39506
	CSPG4	-1.11003	-1.03935		CLSPN	1.07998	1.08481		AP1S3	1.07998	0.892974		PSMA5	1	0.925999		SIPA1L2	1.04998	1.25701
	ELK3	1.11003	0.287945		GATA3	-1.07998	-1.73097		ARF4	1.07998	0.403813		S100P	1	1.44361		SLC22A5	-1.04998	-0.823749
	HSPA2	-1.11003	-1.06336		GCLM	1.07998	0.71352		ARPC3	1.07998	0.447421		SFXN1	1	0.910733		ZNF606	-1.04998	-0.378512
	MTMR11	-1.11003	-0.729618		IKBIP	1.07998	0.446786		WISP2	-1.07998	-0.614097		COX7B	0.990011	0.526069		ACSF2	-1.03998	-0.918386
	PLGRKT	1.11003	0.746657		LPIN2	1.07998	0.689657		CLSPN	1.07998	1.36418		GABBR1	-0.990011	-0.669027		DAAM2	-1.03998	-0.31034
	POLR2J4	-1.11003	-0.511266		MELK	1.07998	1.48197		GATA3	-1.07998	-1.57265		GOT1	0.990011	0.895303		IRS2	-1.03998	-0.823749
	RAB1A	1.11003	0.426533		NCOA7	1.07998	1.20814		GCLM	1.07998	0.562279		IFI16	0.990011	0.956057		LGMN	1.03998	0.545968
	RND3	1.11003	0.834307		NFE2L3	1.07998	0.635244		IKBIP	1.07998	0.4609		IGFBP7	0.990011	-0.321928		MST1	-1.03998	-0.782409
	SLFN5	1.11003	0.653702		PCSK2	-1.07998	-0.788602		LPIN2	1.07998	0.337654		IL4R	0.990011	1.29278		PARP9	1.03998	2.53605
	WEE1	-1.11003	-0.894294		PLCXD1	1.07998	1.00784		MELK	1.07998	1.75894		MAP4K4	0.990011	0.739848		PRSS3	1.03998	2.38405
	ADAM33	-1.09997	-0.915483		PPIL1	1.07998	0.996172		NCOA7	1.07998	1.26171		MLPH	-0.990011	-0.584963		RSPO1	-1.03998	-0.815575
	C1R	1.09997	0.331476		SLC25A5	1.07998	1.0378		NFE2L3	1.07998	0.61664		NR1D1	-0.990011	-0.790772		SELENOT	1.03998	0.948601
	CASP7	1.09997	1.06764		TMEM45A	1.07998	0.498557		PCSK2	-1.07998	-0.547647		OSTC	0.990011	0.344828		SLCO3A1	-1.03998	-1.16993
	FGFBP1	1.09997	2.26894		TNS4	-1.07998	-0.576474		PLCXD1	1.07998	1.17664		PLOD2	0.990011	0.367371		TMEM123	1.03998	1.852
	GLTP	1.09997	1.48893		BNIP3	1.06998	0.561595		PPIL1	1.07998	0.980098		SH2D4A	0.990011	0.565597		TP53I11	-1.03998	-0.367371
	KIF1A	-1.09997	-0.300768		MINPP1	1.06998	0.324465		SLC25A5	1.07998	0.892741		TMEM40	0.990011	1.16993		TSPOAP1	-1.03998	-0.790772
	LGALS3BP	1.09997	1.31916		NCAPG	1.06998	1.19182		TMEM45A	1.07998	0.367595		TXNDC9	0.990011	0.757023		ZNF585A	-1.03998	-0.475085
	MPZL3	1.09997	1.10178		PRKN	-1.06998	-1.49702		TNS4	-1.07998	-0.401958		VSNL1	0.990011	1.65535		AKIRIN2	1.02998	1.43296
	PALD1	1.09997	0.2929		SEC11C	1.06998	0.644502		LHFPL2	1.06998	0.362666		WDR53	0.990011	0.895303		ARHGEF28	-1.02998	-0.773996
	PER1	-1.09997	-1.19238		SLITRK2	-1.06998	-0.597984		MINPP1	1.06998	0.370611		ALOX12B	0.980025	1.64616		BIRC5	1.02998	1.41143
	PRSS23	1.09997	0.441696		ST3GAL1	1.06998	0.304628		NCAPG	1.06998	1.73414		CXCL16	0.980025	0.722466		CYP3A5	-1.02998	-0.731183
	SEC61G	1.09997	0.489646		ALAS1	1.05998	1.03626		PRKN	-1.06998	-1.68849		EIF4EBP1	0.980025	1.20163		DCBLD1	1.02998	0.863938
	SGK1	1.09997	1.36787		CKB	-1.05998	-0.618239		SLITRK2	-1.06998	-0.97585		FAM13C	-0.980025	-0.963474		EIF5	1.02998	1.93357
	TRIM35	-1.09997	-0.611267		DPP6	-1.05998	-0.375067		ALAS1	1.05998	0.589763		IGFBP5	-0.980025	-1.01436		FHOD3	-1.02998	-1.11103
	BLNK	1.08997	1.29361		EIF4E	1.05998	0.772308		CKB	-1.05998	-0.990882		MMADHC	0.980025	0.454176		GGCT	1.02998	1.70929
	CLCA2	1.08997	1.49554		ENTPD7	1.05998	1.10306		COL6A3	1.05998	0.689746		PCNA	0.980025	0.815575		MAPT	-1.02998	-1.19535
	CLEC2A	-1.08997	-1.53047		HOMER1	1.05998	1.00022		EIF4E	1.05998	0.59684		PHLDA1	0.980025	0.378512		NUDT15	1.02998	1.37295
	CYP7B1	1.08997	1.35411		ID4	-1.05998	-2.25475		ENTPD7	1.05998	1.37016		PRELID1	0.980025	0.879706		NUPR1	-1.02998	-0.536053
	DLG2	-1.08997	-1.23976		IFITM3	1.05998	1.50472		HOMER1	1.05998	0.991535		PTPRE	0.980025	0.765535		P2RX7	-1.02998	-0.650765
	LEPR	-1.08997	-1.84382		MSMO1	1.05998	-0.358509		ID4	-1.05998	-1.71497		SAMHD1	0.980025	0.575312		PIK3C2G	-1.02998	-0.948601
	LPXN	1.08997	0.674822		PGLYRP4	1.05998	1.37145		IFITM3	1.05998	0.939377		SEL1L3	0.980025	0.887525		RNF11	1.02998	1.1177
	NTN1	-1.08997	-1.1501		PLVAP	1.05998	0.489132		MSMO1	1.05998	-0.680234		SERP1	0.980025	0.505891		SLC31A1	1.02998	1.17632
	PLEKHA2	1.08997	0.387914		PSMD14	1.05998	0.52306		PGLYRP4	1.05998	1.25338		STAT3	0.980025	1.24489		TDP2	1.02998	1.41684
	TSHZ2	-1.08997	-0.776694		SAT1	1.05998	1.16053		PSMD14	1.05998	0.371169		XPC	-0.980025	-0.807355		AASS	1.01999	2.36457
	ABCA12	1.07998	1.61348		SNRPG	1.05998	0.885731		SAT1	1.05998	0.903115		ABCC3	-0.96997	-0.83996		AK7	-1.01999	-0.713696
	AGPAT5	1.07998	0.625083		SORBS1	-1.05998	-1.65421		SNRPG	1.05998	0.740884		CLCN3	0.96997	0.765535		BUB1	1.01999	1.64616
	AP1S3	1.07998	1.17798		TC2N	1.05998	0.945982		SORBS1	-1.05998	-1.41954		CYSRT1	0.96997	1.61353		CENPN	1.01999	2.25399
	ARF4	1.07998	0.354903		TMEM9B-AS1	-1.05998	-0.821465		TC2N	1.05998	0.925392		DUSP1	-0.96997	-0.739848		CHL1	-1.01999	-0.650765
	ARPC3	1.07998	0.669027		TUBA1C	1.05998	1.2241		TMEM9B-AS1	-1.05998	-0.538141		HSPA5	0.96997	0.505891		DEPDC1B	1.01999	1.36177
	C3	1.07998	-0.448584		UBE2L6	1.05998	1.34806		TUBA1C	1.05998	1.09309		ITPKB	-0.96997	-0.757023		HSPE1	1.01999	0.575312
	WISP2	-1.07998	-1.53451		UBE2N	1.05998	0.502229		UBE2L6	1.05998	1.44541		KIF23	0.96997	1.07724		MFSD2A	-1.01999	-0.356144
	CLSPN	1.07998	1.69586		UCHL3	1.05998	0.659559		UBE2N	1.05998	0.448901		NLRX1	0.96997	1.23879		SFRP1	1.01999	-0.879706
	GATA3	-1.07998	-1.52351		ZFAND5	1.05998	0.516923		UCHL3	1.05998	0.70726		NYNRIN	-0.96997	-0.516015		SRGAP2	-1.01999	-0.992768
	LPIN2	1.07998	0.268674		AGFG2	-1.04998	-1.30206		AGFG2	-1.04998	-1.06585		PANX1	0.96997	0.831877		TMSB10	1.01999	0.823749
	MELK	1.07998	1.96621		AHNAK2	-1.04998	-1.42551		AHNAK2	-1.04998	-1.43216		SEMA4G	-0.96997	-0.475085		TRIM14	1.01999	1.98914
	NCOA7	1.07998	1.02623		EPN3	1.04998	1.09261		EPN3	1.04998	0.939001		SRGAP2C	-0.96997	-1.33342		TRPV4	-1.01999	-0.286881
	NFE2L3	1.07998	1.00497		ERO1A	1.04998	1.12453		ERO1A	1.04998	0.950543		TGFBR3	-0.96997	-1.36177		TTC9	1.01999	2.15381
	PCSK2	-1.07998	-0.479644		LAP3	1.04998	0.813443		LAP3	1.04998	0.788853		TMEM170B	0.96997	-0.31034		AGAP2	1.00999	1.07039
	PLCXD1	1.07998	1.76362		PGAM1	1.04998	1.06267		PGAM1	1.04998	0.813278		WFDC12	0.96997	1.62761		ATP13A3	1.00999	1.28688
	PPIL1	1.07998	1.0197		SIPA1L2	1.04998	1.38576		SIPA1L2	1.04998	0.899021		A2ML1	0.959993	1.99639		BID	1.00999	0.918386
	SLC25A5	1.07998	0.837217		SLC22A5	-1.04998	-0.511266		SLC22A5	-1.04998	-0.357721		AMY2B	-0.959993	-0.62293		CDON	-1.00999	-0.992768
	TMEM45A	1.07998	0.676267		TBC1D9	1.04998	0.287236		ZNF606	-1.04998	-0.790105		C12orf75	0.959993	1.09761		CREG1	1.00999	0.765535
	TNS4	-1.07998	-0.270947		ZNF606	-1.04998	-1.20858		ACSF2	-1.03998	-0.735782		CLIC4	0.959993	-0.475085		DACT2	-1.00999	-0.799087
	BNIP3	1.06998	0.572114		ACSF2	-1.03998	-1.0077		CBX2	1.03998	1.09694		HMOX2	0.959993	0.948601		GLUL	1.00999	1.17632
	MINPP1	1.06998	0.681134		ADAMTS9	1.03998	-0.529271		DAAM2	-1.03998	-0.55817		MPZL1	0.959993	1.16993		NDUFA4	1.00999	0.333424
	NCAPG	1.06998	1.93452		CBX2	1.03998	1.23928		GAS6	-1.03998	-0.562279		NRBP2	-0.959993	-0.933573		PHLDB1	-1.00999	-0.85599
	PRKN	-1.06998	-1.37762		DAAM2	-1.03998	-1.11716		IRS2	-1.03998	-0.88276		PDIA6	0.959993	0.516015		PIGA	1.00999	1.22033
	SEC11C	1.06998	0.392977		GAS6	-1.03998	-0.848798		LGMN	1.03998	0.638027		PLCXD2	0.959993	0.963474		POMP	1.00999	0.903038
	SLITRK2	-1.06998	-0.816313		IRS2	-1.03998	-1.01992		PARP9	1.03998	1.6814		PTAFR	0.959993	1.09761		RETREG1	-1.00999	-1.58015
	ALAS1	1.05998	0.813771		LGMN	1.03998	0.430713		PRSS3	1.03998	1.15478		SLC16A5	-0.959993	-0.475085		SLC30A1	1.00999	0.956057
	CKB	-1.05998	-0.822445		MST1	-1.03998	-0.358846		RSPO1	-1.03998	-0.69323		SLC25A27	-0.959993	-1.1375		STRIP2	1.00999	2.64616
	EIF4E	1.05998	0.95114		PARP9	1.03998	1.83903		SLCO3A1	-1.03998	-0.97717		SLC47A1	-0.959993	-0.604071		TGFBI	-1.00999	-1.03562
	ENTPD7	1.05998	1.45833		PRSS3	1.03998	1.43275		TMEM123	1.03998	0.392427		SNCA	-0.959993	-0.895303		TSNARE1	-1.00999	-0.565597
	HOMER1	1.05998	1.25888		RSPO1	-1.03998	-1.17306		TP53I11	-1.03998	-0.541416		SOD3	-0.959993	-0.454176		TXNRD1	1.00999	0.925999
	ID4	-1.05998	-1.57061		SELENOT	1.03998	0.339023		TSPOAP1	-1.03998	-1.0251		SOX7	0.959993	1.65535		ZNF358	-1.00999	-0.31034
	IFITM3	1.05998	0.78266		SLCO3A1	-1.03998	-1.28119		ZNF34	-1.03998	-1.01885		CCDC127	-0.95002	-0.516015		ARHGEF26	-1	-1.05658
	MSMO1	1.05998	-0.743386		TMEM123	1.03998	0.688762		ZNF585A	-1.03998	-0.519743		FAM131A	-0.95002	-0.555816		ATP5MC3	1	0.613532
	PGLYRP4	1.05998	1.61688		TP53I11	-1.03998	-0.849839		AKIRIN2	1.02998	0.683113		FBLN1	-0.95002	-1.61824		CKAP4	1	1.51096
	PSMD14	1.05998	0.483468		TSPOAP1	-1.03998	-0.740539		ARHGEF28	-1.02998	-0.856149		FBXW11	0.95002	0.526069		HSPA13	1	1.13093
	SAT1	1.05998	1.11223		ZNF34	-1.03998	-1.31249		BIRC5	1.02998	1.48501		JADE1	-0.95002	-1.13093		HSPA8	1	1.25096
	SNRPG	1.05998	0.706022		ZNF585A	-1.03998	-0.962438		CYP3A5	-1.02998	-0.584289		LRP4	-0.95002	-1.22651		PSMA5	1	1.14405
	SORBS1	-1.05998	-1.47861		AKIRIN2	1.02998	0.70832		DCBLD1	1.02998	0.622743		RAN	0.95002	0.823749		S100P	1	1.51096
	TC2N	1.05998	0.991027		ARHGEF28	-1.02998	-1.04614		EIF5	1.02998	0.570366		S100A11	0.95002	0.464668		SFXN1	1	1.40054
	TMEM9B-AS1	-1.05998	-0.685537		BIRC5	1.02998	1.34364		FHOD3	-1.02998	-0.937721		SDR9C7	0.95002	2.15056		ARHGAP33	-0.990011	-0.400538
	TUBA1C	1.05998	1.35766		CYP3A5	-1.02998	-0.919607		GGCT	1.02998	0.741834		SLC27A1	-0.95002	-0.356144		CALCRL	0.990011	0.613532
	UBE2L6	1.05998	1.56013		DCBLD1	1.02998	0.703809		GTF2IRD2B	-1.02998	-0.951439		TCEA3	-0.95002	-0.659925		COX7B	0.990011	0.910733
	UBE2N	1.05998	0.704429		EIF5	1.02998	0.738638		MAPT	-1.02998	-1.14581		ARHGDIB	0.939979	0.650765		DNAJB9	0.990011	0.815575
	UCHL3	1.05998	0.951364		FHOD3	-1.02998	-1.25586		NUDT15	1.02998	0.624335		FBXO17	-0.939979	-0.344828		DYRK1B	-0.990011	0.333424
	ZFAND5	1.05998	0.406101		GGCT	1.02998	0.629007		NUPR1	-1.02998	-0.700085		GNPNAT1	0.939979	0.333424		GOT1	0.990011	0.83996
	AGFG2	-1.04998	-1.09417		GTF2IRD2B	-1.02998	-0.902112		P2RX7	-1.02998	-0.656542		GOLT1B	0.939979	0.356144		IFI16	0.990011	1.88362
	AHNAK2	-1.04998	-1.10923		MAPT	-1.02998	-1.14561		PIK3C2G	-1.02998	-1.02262		LMNB1	0.939979	0.739848		IL4R	0.990011	1.82375
	EPN3	1.04998	1.53675		NUDT15	1.02998	0.808673		RNF11	1.02998	0.269392		MCF2L	-0.939979	-0.918386		LINC01515	-0.990011	0.815575
	ERO1A	1.04998	1.54735		NUPR1	-1.02998	-0.750263		SLC31A1	1.02998	0.359296		SLC15A1	0.939979	0.807355		MAP4K4	0.990011	1.45418
	LAP3	1.04998	0.804219		OVGP1	-1.02998	-0.659742		TDP2	1.02998	0.709291		SLC16A1	0.939979	1.05658		MLPH	-0.990011	-0.831877
	PGAM1	1.04998	1.01114		P2RX7	-1.02998	-0.93191		AASS	1.01999	1.97063		WFS1	-0.939979	-0.678072		NR1D1	-0.990011	-0.9855
	SIPA1L2	1.04998	0.738465		PIK3C2G	-1.02998	-1.35219		AK7	-1.01999	-1.71211		ZNF717	-0.939979	-0.731183		OSTC	0.990011	0.815575
	SLC22A5	-1.04998	-0.627607		RNF11	1.02998	0.6124		BUB1	1.01999	1.4916		ACACB	-0.930018	-1.29866		PLOD2	0.990011	1.30451
	ZNF606	-1.04998	-0.90381		SLC31A1	1.02998	0.326537		CENPN	1.01999	1.24025		ATP1B3	0.930018	0.925999		RAP2A	0.990011	0.970854
	ACSF2	-1.03998	-0.833821		TDP2	1.02998	0.924024		CHL1	-1.01999	-1.61702		CAPN3	-0.930018	-0.925999		SH2D4A	0.990011	1.87184
	CBX2	1.03998	1.16298		AASS	1.01999	2.077		DEPDC1B	1.01999	1.66903		CDK5R1	0.930018	1.69153		TMEM40	0.990011	1.63227
	DAAM2	-1.03998	-0.815493		AK7	-1.01999	-1.70195		HSPE1	1.01999	0.572793		GINS3	0.930018	1.22651		TXNDC9	0.990011	1.27501
	GAS6	-1.03998	-0.733788		BUB1	1.01999	1.2135		MFSD2A	-1.01999	-0.728574		LSAMP	-0.930018	-0.367371		VSNL1	0.990011	1.73552
	IRS2	-1.03998	-0.852239		CENPN	1.01999	1.12836		SRGAP2	-1.01999	-1.02991		LYPD6B	-0.930018	-0.85599		WDR53	0.990011	1.58015
	LGMN	1.03998	0.317651		CHL1	-1.01999	-1.48481		TMSB10	1.01999	0.535555		MAML2	-0.930018	-1.28688		ALOX12B	0.980025	2.87774
	MST1	-1.03998	-0.436375		DEPDC1B	1.01999	1.52507		TRIM14	1.01999	1.07533		MT1X	-0.930018	-0.910733		CXCL16	0.980025	1.15056
	PARP9	1.03998	2.03752		HSPE1	1.01999	0.59321		TRPV4	-1.01999	-0.993493		MTHFD2	0.930018	0.704872		EIF4EBP1	0.980025	0.9855
	PRSS3	1.03998	1.68073		MFSD2A	-1.01999	-0.804054		TTC9	1.01999	0.345396		MTURN	-0.930018	-1.61353		FAM13C	-0.980025	-0.475085
	RSPO1	-1.03998	-0.914947		SRGAP2	-1.01999	-1.26903		ZNF439	-1.01999	-0.653335		RAI14	-0.930018	-1.36177		FXYD3	-0.980025	0.815575
	SELENOT	1.03998	0.368712		TMSB10	1.01999	0.830336		AGAP2	1.00999	1.42089		TOP2A	0.930018	1.14405		IGFBP5	-0.980025	-1.59932
	SLCO3A1	-1.03998	-0.789437		TRIM14	1.01999	0.916706		ATP13A3	1.00999	0.644318		USP38	0.930018	0.526069		MMADHC	0.980025	1.02148
	TMEM123	1.03998	0.675906		TRPV4	-1.01999	-1.13442		BID	1.00999	0.696172		ACOT7	0.919988	1.18269		PCNA	0.980025	1.17632
	TP53I11	-1.03998	-0.621243		TTC9	1.01999	0.693498		CDON	-1.00999	-0.962586		BMP2K	0.919988	0.807355		PHLDA1	0.980025	1.15056
	TSPOAP1	-1.03998	-0.831067		ZNF439	-1.01999	-1.47093		DACT2	-1.00999	-0.375178		CDKN1A	0.919988	0.485427		PRELID1	0.980025	1.29278
	ZNF34	-1.03998	-0.837136		AGAP2	1.00999	1.96628		ENG	1.00999	0.463413		DBF4	0.919988	0.887525		PTPRE	0.980025	1.79909
	ZNF585A	-1.03998	-0.488104		ATP13A3	1.00999	0.680324		GLUL	1.00999	0.700262		EPN2	-0.919988	-0.704872		SAMHD1	0.980025	1.5008
	AKIRIN2	1.02998	0.713168		BID	1.00999	0.665302		LIPN	1.00999	-0.426211		EREG	0.919988	1.15056		SEL1L3	0.980025	1.0072
	ARHGEF28	-1.02998	-0.735262		CDON	-1.00999	-1.6081		PHLDB1	-1.00999	-0.558757		GLMN	0.919988	0.389567		SERP1	0.980025	-0.948601
	BIRC5	1.02998	1.76732		DACT2	-1.00999	-0.730314		PIGA	1.00999	0.577054		GMFB	0.919988	0.910733		STAT3	0.980025	2.16672
	CYP3A5	-1.02998	-0.789938		ENG	1.00999	0.386811		PLA2G6	-1.00999	-0.513188		KIAA1549L	-0.919988	-0.298658		ABCC3	-0.96997	-1
	DCBLD1	1.02998	0.619742		GLUL	1.00999	1.27673		POMP	1.00999	0.423094		MLXIP	-0.919988	-1.14405		CLCN3	0.96997	1.58015
	EIF5	1.02998	0.656084		LIPN	1.00999	-0.469365		RETREG1	-1.00999	-1.15607		PGK1	0.919988	0.807355		HSPA5	0.96997	1.10434
	FHOD3	-1.02998	-0.928503		NDUFA4	1.00999	0.347552		STRIP2	1.00999	1.56638		SKIL	0.919988	0.516015		ITPKB	-0.96997	-0.367371
	GGCT	1.02998	0.913186		PHLDB1	-1.00999	-1.00899		TGFBI	-1.00999	-0.891264		TCAF2	0.919988	0.516015		KIF23	0.96997	0.863938
	GTF2IRD2B	-1.02998	-0.897395		PIGA	1.00999	0.625645		TSNARE1	-1.00999	-0.592349		VWA5A	-0.919988	-0.495695		NLRX1	0.96997	1.46989
	MAPT	-1.02998	-1.11783		PLA2G6	-1.00999	-0.52717		TXNRD1	1.00999	0.551196		ALDH3A2	-0.909965	-1.02857		NYNRIN	-0.96997	-0.31034
	NUDT15	1.02998	0.846233		POMP	1.00999	0.564427		ZNF358	-1.00999	-0.589763		BNIP3L	0.909965	0.321928		PANX1	0.96997	2.16672
	NUPR1	-1.02998	-0.620023		RETREG1	-1.00999	-2.20292		ARHGEF26	-1	-1.33004		CALR	0.909965	0.807355		SEMA4G	-0.96997	-0.298658
	OVGP1	-1.02998	-0.794769		STRIP2	1.00999	1.7995		ATP5MC3	1	0.629939		DENND1B	0.909965	0.782409		SRGAP2C	-0.96997	-0.575312
	P2RX7	-1.02998	-0.636079		TGFBI	-1.00999	-1.42911		CKAP4	1	1.04411		EPHB6	-0.909965	-0.823749		TGFBR3	-0.96997	-0.757023
	PIK3C2G	-1.02998	-0.949871		TSNARE1	-1.00999	-0.673647		HSPA8	1	0.719753		HSP90B1	0.909965	0.378512		WFDC12	0.96997	2.70708
	RNF11	1.02998	0.630592		TXNRD1	1.00999	0.615605		PSMA5	1	0.654161		IER3IP1	0.909965	0.604071		A2ML1	0.959993	1.53107
	SLC31A1	1.02998	0.404794		ZNF358	-1.00999	-0.683113		S100P	1	1.05832		IFITM1	0.909965	0.879706		AMY2B	-0.959993	0.604071
	TDP2	1.02998	0.824646		ARHGEF26	-1	-1.38106		SFXN1	1	1.16324		LDB1	-0.909965	-0.411426		C12orf75	0.959993	1.20163
	AASS	1.01999	1.80414		ATP5MC3	1	0.814427		ASPHD2	-0.990011	-0.743472		METTL9	0.909965	0.895303		CLDN12	0.959993	0.887525
	AK7	-1.01999	-1.41289		CKAP4	1	1.27274		COX7B	0.990011	0.557778		MOSPD1	0.909965	0.704872		CLIC4	0.959993	0.321928
	BUB1	1.01999	1.70195		GSDMB	-1	-0.804632		DYRK1B	-0.990011	-0.349931		PSMA4	0.909965	0.516015		HMOX2	0.959993	1.07039
	CENPN	1.01999	1.37423		HSPA13	1	0.269751		GOT1	0.990011	0.908429		PUDP	0.909965	0.933573		MPZL1	0.959993	2.04963
	CHL1	-1.01999	-1.20308		HSPA8	1	0.977903		IFI16	0.990011	1.2679		SAMD4A	-0.909965	-0.757023		NRBP2	-0.959993	-0.475085
	DEPDC1B	1.01999	2.13123		PSMA5	1	0.755657		IL4R	0.990011	1.43312		SPATA6L	0.909965	0.367371		PDIA6	0.959993	0.925999
	HSPE1	1.01999	0.570074		S100P	1	2.64155		MAP4K4	0.990011	0.678523		TIMP3	-0.909965	-1.79077		PTAFR	0.959993	2.15381
	MFSD2A	-1.01999	-0.602457		SFXN1	1	1.11443		MLPH	-0.990011	-0.446786		UNC5B	0.909965	0.516015		SLC16A5	-0.959993	-0.773996
	SFRP1	1.01999	-0.533264		ASPHD2	-0.990011	-0.456491		NR1D1	-0.990011	-1.72347		ACCS	-0.900026	-0.356144		SLC25A27	-0.959993	-0.669027
	SRGAP2	-1.01999	-0.878058		COX7B	0.990011	0.78073		OSTC	0.990011	0.413594		ACER3	0.900026	0.910733		SLC47A1	-0.959993	-0.62293
	TMSB10	1.01999	0.3744		DYRK1B	-0.990011	-0.448901		PLOD2	0.990011	0.673918		AHCY	0.900026	0.863938		SNCA	-0.959993	-1.23266
	TRIM14	1.01999	1.49272		GABBR1	-0.990011	-0.773743		RAP2A	0.990011	0.380729		ATP5PB	0.900026	0.443607		SOD3	-0.959993	-0.992768
	TRPV4	-1.01999	-0.96584		GOT1	0.990011	1.16118		SH2D4A	0.990011	0.665211		CAB39L	-0.900026	-1.5008		SOX7	0.959993	2.08406
	TTC9	1.01999	1.16324		IFI16	0.990011	1.41403		TMEM40	0.990011	0.768333		CIART	-0.900026	-0.669027		B2M	0.95002	1.08406
	ZNF439	-1.01999	-0.632734		IL4R	0.990011	2.03893		TXNDC9	0.990011	0.412511		COL17A1	-0.900026	-0.941106		CCDC127	-0.95002	-0.545968
	AGAP2	1.00999	1.55665		MAP4K4	0.990011	0.904735		VSNL1	0.990011	1.37518		DMD	-0.900026	-1.38405		COX7A2	0.95002	0.31034
	ATP13A3	1.00999	0.920293		MLPH	-0.990011	-0.450697		WDR53	0.990011	0.52085		EIF4A3	0.900026	0.713696		FAM131A	-0.95002	0.389567
	BID	1.00999	0.5065		NR1D1	-0.990011	-1.52155		ALOX12B	0.980025	1.41738		ENO1	0.900026	0.847997		FBLN1	-0.95002	-1.16993
	CDON	-1.00999	-1.05998		OSTC	0.990011	0.368265		CXCL16	0.980025	0.649753		GSTM3	-0.900026	-0.887525		FBXW11	0.95002	1.0635
	DACT2	-1.00999	-0.456386		PLOD2	0.990011	0.811635		EIF4EBP1	0.980025	1.22873		LDHA	0.900026	0.443607		JADE1	-0.95002	-1.09085
	GLUL	1.00999	0.738033		RAP2A	0.990011	0.634686		FAM13C	-0.980025	-0.729618		MOB4	0.900026	0.765535		LRP4	-0.95002	-1.15704
	PHLDB1	-1.00999	-0.87342		SH2D4A	0.990011	0.831148		IGFBP5	-0.980025	-0.883308		MST1R	-0.900026	-0.505891		RAN	0.95002	1.76977
	PIGA	1.00999	0.851199		TMEM40	0.990011	0.958434		PCNA	0.980025	0.712992		PRELID3B	0.900026	1.04963		S100A11	0.95002	1.4957
	PLA2G6	-1.00999	-0.556699		TXNDC9	0.990011	0.528571		PRELID1	0.980025	0.680684		SERPINA12	-0.900026	-1.38957		SDR9C7	0.95002	2.95606
	POMP	1.00999	0.533962		VSNL1	0.990011	1.67857		PTPRE	0.980025	0.875623		TOM1L2	-0.900026	-0.739848		SLC27A1	-0.95002	-1.07039
	RETREG1	-1.00999	-1.37535		WDR53	0.990011	0.796349		SAMHD1	0.980025	0.711847		VBP1	0.900026	0.321928		TCEA3	-0.95002	-0.495695
	SLC30A1	1.00999	0.298658		ALOX12B	0.980025	1.42787		SEL1L3	0.980025	1.01021		ANO9	-0.890019	-0.555816		ARHGDIB	0.939979	0.765535
	STRIP2	1.00999	2.01028		CXCL16	0.980025	0.705491		SERP1	0.980025	0.296193		CA13	-0.890019	-0.807355		FBXO17	-0.939979	-0.526069
	TGFBI	-1.00999	-1.00353		EIF4EBP1	0.980025	1.39237		STAT3	0.980025	0.926379		DMTN	-0.890019	-0.298658		GALNT1	0.939979	0.948601
	TSNARE1	-1.00999	-0.619929		FAM13C	-0.980025	-1.51162		XPC	-0.980025	-0.842375		DNMBP	-0.890019	-0.575312		GNPNAT1	0.939979	1.38957
	TXNRD1	1.00999	0.712904		IGFBP5	-0.980025	-1.912		ABCC3	-0.96997	-0.795434		DTX3L	0.890019	1.07039		GOLT1B	0.939979	1.04963
	ZNF358	-1.00999	-0.835439		MMADHC	0.980025	0.313362		CLCN3	0.96997	0.405339		GIGYF1	-0.890019	-0.526069		LMNB1	0.939979	1.79494
	ARHGEF26	-1	-1.23432		PCNA	0.980025	0.847195		CYSRT1	0.96997	1.10064		IDE	0.890019	1.04264		MCF2L	-0.939979	-1.31615
	ATP5MC3	1	0.528771		PHLDA1	0.980025	0.304161		DUSP1	-0.96997	-0.928048		IFNGR1	0.890019	-0.475085		SACS	0.939979	1.23879
	CKAP4	1	1.05499		PRELID1	0.980025	0.922122		HSPA5	0.96997	0.562181		LFNG	-0.890019	-0.799087		SLC15A1	0.939979	0.956057
	GSDMB	-1	-0.511873		PTPRE	0.980025	1.05228		ITPKB	-0.96997	-0.830336		MAPK6	0.890019	0.790772		SLC16A1	0.939979	0.748461
	HSPA8	1	0.758985		SEL1L3	0.980025	0.893906		KIF23	0.96997	1.33308		MREG	0.890019	1.4957		WFS1	-0.939979	-0.411426
	PSMA5	1	0.706641		SERP1	0.980025	0.42191		NLRX1	0.96997	1.11736		MRPL13	0.890019	0.722466		ZNF717	-0.939979	-0.918386
	S100P	1	1.93463		STAT3	0.980025	1.48718		NYNRIN	-0.96997	-0.761796		PITPNM3	-0.890019	-0.344828		ACACB	-0.930018	-1
	SFXN1	1	1.11896		XPC	-0.980025	-0.992261		PANX1	0.96997	0.675906		UST	-0.890019	-1.45418		ARHGAP11A	0.930018	1.51602
	COX7B	0.990011	0.631617		ABCC3	-0.96997	-1.42422		SEMA4G	-0.96997	-1.21698		ATP6V1G1	0.880019	0.831877		ATP1B3	0.930018	0.956057
	DYRK1B	-0.990011	-0.295605		CLCN3	0.96997	0.524365		TGFBR3	-0.96997	-0.783499		CRISPLD2	0.880019	0.286881		CAPN3	-0.930018	-0.400538
	GABBR1	-0.990011	-0.508124		CYSRT1	0.96997	1.11003		A2ML1	0.959993	1.88362		CTSZ	0.880019	0.275007		CDK5R1	0.930018	0.918386
	GOT1	0.990011	0.75745		DUSP1	-0.96997	-0.695192		C12orf75	0.959993	1.11849		FXYD5	0.880019	0.389567		GINS3	0.930018	1.52105
	IFI16	0.990011	1.53017		HSPA5	0.96997	0.718701		CLDN12	0.959993	0.375512		GFOD2	0.880019	0.773996		LYPD6B	-0.930018	-0.704872
	IGFBP7	0.990011	-0.330788		ITPKB	-0.96997	-1.14913		HMOX2	0.959993	0.720716		HSPA12A	-0.880019	-0.941106		MAML2	-0.930018	-0.704872
	IL4R	0.990011	1.6678		KIF23	0.96997	1.18834		MPZL1	0.959993	0.677621		LYPLA1	0.880019	0.748461		MTHFD2	0.930018	1.15056
	MAP4K4	0.990011	0.706729		NLRX1	0.96997	1.39923		NRBP2	-0.959993	-0.331934		STIL	0.880019	0.823749		MTURN	-0.930018	-1.4957
	MLPH	-0.990011	-0.638584		NYNRIN	-0.96997	-1.06302		PDIA6	0.959993	0.465818		TIMM17A	0.880019	0.678072		PTGES3	0.930018	0.773996
	NR1D1	-0.990011	-1.49713		PANX1	0.96997	0.828225		PLCXD2	0.959993	0.701771		TINCR	-0.880019	-0.9855		RAI14	-0.930018	-0.765535
	OSTC	0.990011	0.319387		SEMA4G	-0.96997	-1.09754		PTAFR	0.959993	1.31794		TM9SF3	0.880019	-0.739848		TOP2A	0.930018	1.0635
	PLOD2	0.990011	0.556601		SRGAP2C	-0.96997	-1.4846		SLC16A5	-0.959993	-0.763921		TMED2	0.880019	-0.575312		USH1G	-0.930018	0.286881
	PLXNB3	-0.990011	-0.374177		TGFBR3	-0.96997	-1.46163		SLC25A27	-0.959993	-0.558464		TMEM165	0.880019	1.1177		USP38	0.930018	1.21412
	RAP2A	0.990011	0.528571		TMEM170B	0.96997	-0.424385		SLC47A1	-0.959993	-0.851679		TSPYL2	-0.880019	-0.464668		ACOT7	0.919988	1.1635
	SH2D4A	0.990011	0.843099		WFDC12	0.96997	1.30953		SNCA	-0.959993	-0.915024		TST	0.880019	0.687061		BMP2K	0.919988	1.48543
	TMEM40	0.990011	1.35552		A2ML1	0.959993	1.57085		SOD3	-0.959993	-0.587557		UBA6	0.880019	0.731183		CDKN1A	0.919988	0.807355
	TXNDC9	0.990011	0.695014		AMY2B	-0.959993	-1.10084		SOX7	0.959993	1.56935		USP2	0.880019	0.475085		DBF4	0.919988	1.46467
	VSNL1	0.990011	1.60364		C12orf75	0.959993	1.15355		B2M	0.95002	0.29337		WIPF1	0.880019	0.464668		EPN2	-0.919988	-0.799087
	WDR53	0.990011	0.96303		CLDN12	0.959993	0.523562		CCDC127	-0.95002	-0.453122		ZC3H6	-0.880019	-1.09085		EREG	0.919988	3.1177
	ALOX12B	0.980025	2.30361		HMOX2	0.959993	1.1398		FAM131A	-0.95002	-0.720016		AP2S1	0.870029	0.941106		GLMN	0.919988	0.831877
	CXCL16	0.980025	0.74192		MPZL1	0.959993	0.99081		FBLN1	-0.95002	-1.10299		APOL3	0.870029	0.333424		GMFB	0.919988	1.20789
	EIF4EBP1	0.980025	1.34852		NRBP2	-0.959993	-0.556111		FBXW11	0.95002	0.500904		ATP5F1C	0.870029	-0.411426		IL1R2	0.919988	-0.333424
	FAM13C	-0.980025	-0.82546		PDIA6	0.959993	0.685088		JADE1	-0.95002	-1.1034		CALM1	0.870029	0.516015		KIAA1549L	-0.919988	-0.992768
	FXYD3	-0.980025	0.337654		PLCXD2	0.959993	0.715981		LRP4	-0.95002	-1.20639		CCNF	0.870029	0.464668		MLXIP	-0.919988	-0.678072
	IGFBP5	-0.980025	-1.32164		PTAFR	0.959993	1.14535		RAN	0.95002	0.910656		CLDN1	-0.870029	-1.32769		MYO15B	-0.919988	-0.516015
	MMADHC	0.980025	0.33514		SLC16A5	-0.959993	-0.981999		S100A11	0.95002	0.879784		DDX21	0.870029	0.687061		PGK1	0.919988	1.21412
	PCNA	0.980025	0.838589		SLC25A27	-0.959993	-1.1776		SDR9C7	0.95002	0.851759		EPHX3	0.870029	1.51602		SKIL	0.919988	2.30743
	PRELID1	0.980025	0.875937		SLC47A1	-0.959993	-0.852638		SLC27A1	-0.95002	-0.413594		F2R	-0.870029	-0.584963		TCAF2	0.919988	1.53107
	PTPRE	0.980025	0.898866		SNCA	-0.959993	-1.06984		TCEA3	-0.95002	-0.90134		GSTO1	0.870029	0.731183		ACTR2	0.909965	1.09761
	SAMHD1	0.980025	0.394404		SOD3	-0.959993	-1.66544		ARHGDIB	0.939979	0.486972		HSPA14	0.870029	0.695994		ALDH3A2	-0.909965	-0.739848
	SEL1L3	0.980025	0.808426		SOX7	0.959993	1.68814		FBXO17	-0.939979	-0.624241		PLEKHH1	-0.870029	-1.05658		BNIP3L	0.909965	0.85599
	SERP1	0.980025	0.409907		B2M	0.95002	0.343237		GNPNAT1	0.939979	0.53456		PLXNA2	-0.870029	-0.847997		CALR	0.909965	0.815575
	STAT3	0.980025	1.18066		CCDC127	-0.95002	-0.751892		LMNB1	0.939979	1.2405		PTTG1	0.870029	1.29866		DENND1B	0.909965	0.941106
	XPC	-0.980025	-0.824238		COX7A2	0.95002	0.45628		MCF2L	-0.939979	-0.840282		RAB27A	0.870029	1.66448		EPHB6	-0.909965	-0.333424
	ABCC3	-0.96997	-0.929185		FAM131A	-0.95002	-0.687598		SLC15A1	0.939979	0.760434		SEC61B	0.870029	0.464668		HS1BP3	-0.909965	-0.389567
	CLCN3	0.96997	0.723602		FBLN1	-0.95002	-1.77471		SLC16A1	0.939979	0.747001		SFXN3	-0.870029	-0.659925		HSP90B1	0.909965	1.37851
	CYSRT1	0.96997	1.68019		FBXW11	0.95002	0.742006		WFS1	-0.939979	-0.904349		SLC41A1	0.870029	0.389567		IER3IP1	0.909965	0.847997
	DUSP1	-0.96997	-0.264116		JADE1	-0.95002	-1.33902		ZNF717	-0.939979	-1.06977		SPNS2	0.870029	0.584963		IFITM1	0.909965	1.10434
	HSPA5	0.96997	0.572405		LRP4	-0.95002	-1.27358		ACACB	-0.930018	-0.851919		SRM	0.870029	0.765535		METTL9	0.909965	1.1177
	ITPKB	-0.96997	-0.826681		RAN	0.95002	0.884871		ARHGAP11A	0.930018	0.939377		SRPRB	0.870029	0.604071		MOSPD1	0.909965	0.790772
	KIF23	0.96997	1.49963		S100A11	0.95002	1.08107		ATP1B3	0.930018	0.690998		SULT2B1	0.870029	0.782409		PSMA4	0.909965	1.27501
	NLRX1	0.96997	1.36882		SDR9C7	0.95002	0.874836		CAPN3	-0.930018	-0.727528		SYNE2	-0.870029	-0.941106		PUDP	0.909965	1.03562
	NYNRIN	-0.96997	-0.853117		SLC27A1	-0.95002	-0.718088		CDK5R1	0.930018	1.6338		ZWILCH	0.870029	0.903038		SAMD4A	-0.909965	-0.970854
	PANX1	0.96997	1.17881		TCEA3	-0.95002	-0.883464		GINS3	0.930018	1.48336		AHSA2P	-0.85997	-1.23879		SPATA6L	0.909965	1.10434
	SEMA4G	-0.96997	-0.93138		ARHGDIB	0.939979	0.844546		LSAMP	-0.930018	-0.359521		ALDH5A1	0.85997	0.545968		TIMP3	-0.909965	-1.58496
	TGFBR3	-0.96997	-1.05561		FBXO17	-0.939979	-0.678883		LYPD6B	-0.930018	-1.45859		ATG16L2	-0.85997	-1.07039		UAP1	0.909965	0.485427
	WFDC12	0.96997	2.39122		GNPNAT1	0.939979	0.668301		MAML2	-0.930018	-1.24671		C3orf52	-0.85997	-1.31615		ACAT2	0.900026	-0.443607
	A2ML1	0.959993	2.4592		LMNB1	0.939979	1.06412		MT1X	-0.930018	-0.845671		C6orf62	0.85997	1.25701		ACCS	-0.900026	-0.286881
	AMY2B	-0.959993	-0.966135		MCF2L	-0.939979	-1.05624		MTHFD2	0.930018	0.648742		CASP4	0.85997	0.871844		ACER3	0.900026	1.43296
	C12orf75	0.959993	1.23137		SACS	0.939979	0.5757		MTURN	-0.930018	-1.14222		GALNT6	0.85997	1.54597		AHCY	0.900026	1.40599
	CLDN12	0.959993	0.473215		SLC15A1	0.939979	0.798175		PLEKHG6	-0.930018	-0.868924		LPCAT4	-0.85997	-0.495695		ATP5PB	0.900026	0.941106
	HMOX2	0.959993	0.952557		SLC16A1	0.939979	0.808426		RAI14	-0.930018	-1.24324		SEC23B	0.85997	0.659925		CAB39L	-0.900026	-0.641546
	MPZL1	0.959993	0.477677		WFS1	-0.939979	-1.03161		TOP2A	0.930018	1.14431		SHC1	0.85997	0.695994		COL17A1	-0.900026	-0.575312
	NRBP2	-0.959993	-0.584289		ZNF717	-0.939979	-1.42465		USP38	0.930018	0.368936		SLIRP	0.85997	0.422233		DMD	-0.900026	-1.66448
	PDIA6	0.959993	0.406646		ACACB	-0.930018	-1.08672		ACOT7	0.919988	0.698841		ST6GALNAC2	-0.85997	-0.594549		EIF4A3	0.900026	1.43296
	PLCXD2	0.959993	1.4204		ARHGAP11A	0.930018	0.746055		BMP2K	0.919988	0.440102		AZI2	0.849999	0.704872		ENO1	0.900026	1.20789
	PTAFR	0.959993	1.50253		ATP1B3	0.930018	0.789604		DBF4	0.919988	0.839073		C1QBP	0.849999	0.903038		GSTM3	-0.900026	-0.978196
	SLC16A5	-0.959993	-0.715278		CAPN3	-0.930018	-0.636543		EPN2	-0.919988	-0.802152		EFEMP1	-0.849999	-1.21412		LDHA	0.900026	1.26303
	SLC25A27	-0.959993	-0.899176		CDK5R1	0.930018	1.58904		GLMN	0.919988	0.702835		GLB1L3	0.849999	1.36737		MOB4	0.900026	1.66448
	SLC47A1	-0.959993	-0.971663		GINS3	0.930018	1.5674		IL1R2	0.919988	-0.424277		GYG1	0.849999	0.641546		MST1R	-0.900026	-0.286881
	SNCA	-0.959993	-0.747602		LSAMP	-0.930018	-0.735782		KIAA1549L	-0.919988	-1.29213		KYAT3	0.849999	-0.505891		PRELID3B	0.900026	1.69153
	SOD3	-0.959993	-0.735089		LYPD6B	-0.930018	-1.26147		MLXIP	-0.919988	-0.8746		LTBP4	-0.849999	-0.641546		SERPINA12	-0.900026	-0.713696
	SOX7	0.959993	1.51939		MAML2	-0.930018	-1.72343		PGK1	0.919988	0.619366		NRBF2	0.849999	1.18903		TOM1L2	-0.900026	-1.32193
	B2M	0.95002	0.441802		MT1X	-0.930018	-1.12466		PLA2G4E	0.919988	1.8352		POLB	0.849999	0.641546		VBP1	0.900026	1.09085
	CCDC127	-0.95002	-0.533464		MTHFD2	0.930018	0.465504		TCAF2	0.919988	0.958434		PSME2	0.849999	1.23879		CA13	-0.890019	-0.713696
	FAM131A	-0.95002	-0.629287		MTURN	-0.930018	-0.975704		VWA5A	-0.919988	-0.61155		RALB	0.849999	0.526069		DTX3L	0.890019	1.88362
	FBLN1	-0.95002	-1.58371		PLEKHG6	-0.930018	-0.529271		ACTR2	0.909965	0.333424		RALGDS	-0.849999	-0.613532		GIGYF1	-0.890019	-0.85599
	FBXW11	0.95002	0.634779		PTGES3	0.930018	0.367707		ALDH3A2	-0.909965	-1.00223		SLC18B1	0.849999	0.83996		IDE	0.890019	1.8953
	JADE1	-0.95002	-1.1696		RAI14	-0.930018	-2.27956		CALR	0.909965	0.560421		SMAGP	0.849999	1.07039		IFNGR1	0.890019	1.28688
	LRP4	-0.95002	-1.12889		TOP2A	0.930018	1.01428		DENND1B	0.909965	0.352646		THBS3	-0.849999	-0.321928		LFNG	-0.890019	-1.0635
	RAN	0.95002	0.970927		USH1G	-0.930018	-0.492212		EPHB6	-0.909965	-0.860367		TRAM1	0.849999	0.31034		MAPK6	0.890019	2.05311
	S100A11	0.95002	1.23554		USP38	0.930018	0.463936		HS1BP3	-0.909965	-0.468427		TUBB2A	0.849999	0.695994		MREG	0.890019	2.65764
	SDR9C7	0.95002	1.66348		ACOT7	0.919988	0.725087		HSP90B1	0.909965	0.38084		ACTR3	0.84004	-0.632268		MRPL13	0.890019	1.15704
	SLC27A1	-0.95002	-0.57889		BMP2K	0.919988	0.373843		IFITM1	0.909965	0.96066		AHDC1	-0.84004	-0.83996		UST	-0.890019	-0.604071
	TCEA3	-0.95002	-0.791522		CDKN1A	0.919988	0.627233		LDB1	-0.909965	-0.454597		BAK1	0.84004	0.62293		ATP6V1G1	0.880019	1.10434
	ARHGDIB	0.939979	0.534062		DBF4	0.919988	0.694033		METTL9	0.909965	0.469469		CABLES1	-0.84004	-0.536053		BCORL1	-0.880019	-0.963474
	FBXO17	-0.939979	-0.862749		EPN2	-0.919988	-0.928579		PSMA4	0.909965	0.550014		CASK	0.84004	0.475085		CRISPLD2	0.880019	1.31034
	GNPNAT1	0.939979	0.535058		EREG	0.919988	0.500292		PUDP	0.909965	1.14574		CCND1	-0.84004	-1.54597		CTSZ	0.880019	0.62293
	LMNB1	0.939979	1.44026		GLMN	0.919988	0.456175		SAMD4A	-0.909965	-0.750949		CCT2	0.84004	0.526069		FXYD5	0.880019	0.495695
	MCF2L	-0.939979	-0.786931		GMFB	0.919988	0.273695		TIMP3	-0.909965	-1.04341		CEP68	-0.84004	-1.1375		GFOD2	0.880019	1.22033
	SACS	0.939979	0.279293		IL1R2	0.919988	-0.8292		ACER3	0.900026	0.850959		COPS2	0.84004	0.31034		HPGD	0.880019	0.863938
	SLC15A1	0.939979	0.869635		KIAA1549L	-0.919988	-1.17095		AHCY	0.900026	0.806448		CYP4F12	-0.84004	-0.400538		HSPA12A	-0.880019	-1.09085
	SLC16A1	0.939979	1.36457		MLXIP	-0.919988	-0.939452		ATP5PB	0.900026	0.349026		GPC1	-0.84004	-0.555816		LYPLA1	0.880019	1.51096
	WFS1	-0.939979	-1.0155		MYO15B	-0.919988	-0.652785		CAB39L	-0.900026	-1.25604		HAT1	0.84004	0.378512		PIDD1	-0.880019	-0.378512
	ZNF717	-0.939979	-0.918768		PGK1	0.919988	0.928806		CIART	-0.900026	-0.771717		HPCAL1	0.84004	0.422233		SMO	-0.880019	-0.432959
	ACACB	-0.930018	-1.01228		PLA2G4E	0.919988	1.66816		COL17A1	-0.900026	-1.03506		KLF8	-0.84004	-1.20163		STIL	0.880019	1.97085
	ARHGAP11A	0.930018	1.23811		TCAF2	0.919988	1.25918		DMD	-0.900026	-1.19465		LEPROTL1	0.84004	1.15704		TIMM17A	0.880019	1.05658
	ATP1B3	0.930018	0.844305		VWA5A	-0.919988	-0.77703		EIF4A3	0.900026	0.703987		MRPL47	0.84004	0.815575		TINCR	-0.880019	-0.613532
	CAPN3	-0.930018	-0.359971		ACTR2	0.909965	0.369159		ENO1	0.900026	0.876566		MSRB1	0.84004	0.863938		TM9SF3	0.880019	0.918386
	CDK5R1	0.930018	2.2896		ALDH3A2	-0.909965	-1.14718		GSTM3	-0.900026	-0.768841		PDZK1IP1	0.84004	2.31325		TMED2	0.880019	0.555816
	GINS3	0.930018	1.44186		CALR	0.909965	0.890875		LDHA	0.900026	0.533763		PON2	0.84004	0.83996		TMEM165	0.880019	2.0321
	LSAMP	-0.930018	-0.533862		DENND1B	0.909965	0.538041		MOB4	0.900026	0.429536		PSAPL1	-0.84004	-0.464668		TST	0.880019	-0.389567
	LYPD6B	-0.930018	-1.23045		EPHB6	-0.909965	-0.713784		MST1R	-0.900026	-0.330444		SERTAD1	0.84004	0.748461		UBA6	0.880019	1.46989
	MAML2	-0.930018	-1.06157		HS1BP3	-0.909965	-0.590626		PRELID3B	0.900026	0.287709		TNFRSF10B	0.84004	0.443607		USP2	0.880019	0.713696
	MT1X	-0.930018	-1.04572		HSP90B1	0.909965	0.591105		SERPINA12	-0.900026	-2.9449		TNIP1	0.84004	0.641546		WIPF1	0.880019	0.739848
	MTHFD2	0.930018	0.783415		IFITM1	0.909965	1.80074		TOM1L2	-0.900026	-0.885496		TOMM70	0.84004	0.378512		ZC3H6	-0.880019	-1.41684
	MTURN	-0.930018	-1.2532		LDB1	-0.909965	-0.511063		ANO9	-0.890019	-0.535058		TTC39A	0.84004	2.05658		ZMPSTE24	0.880019	0.799087
	PLEKHG6	-0.930018	-0.568616		METTL9	0.909965	0.728399		CA13	-0.890019	-1.32843		UBLCP1	0.84004	0.536053		AP2S1	0.870029	1.34483
	PTGES3	0.930018	0.275961		PSMA4	0.909965	0.754717		DMTN	-0.890019	-1.35027		CCT5	0.830012	0.604071		APOL3	0.870029	0.704872
	RAI14	-0.930018	-1.34636		PUDP	0.909965	0.987248		DNMBP	-0.890019	-0.776609		CENPE	0.830012	1.0072		ATP5F1C	0.870029	1.07724
	TOP2A	0.930018	1.45233		SAMD4A	-0.909965	-1.38455		DTX3L	0.890019	1.20289		CIITA	0.830012	0.378512		CALM1	0.870029	1.15056
	USH1G	-0.930018	0.413702		SPATA6L	0.909965	0.64441		IFNGR1	0.890019	0.700528		CKMT1B	0.830012	1.18903		CALM2	0.870029	0.263034
	USP38	0.930018	0.765365		TIMP3	-0.909965	-1.9087		LFNG	-0.890019	-0.912956		DST	-0.830012	-1.22033		CCNF	0.870029	0.594549
	ACOT7	0.919988	0.770618		UNC5B	0.909965	0.651132		MAPK6	0.890019	0.992188		FAM162A	0.830012	0.903038		CLDN1	-0.870029	-1.17632
	BMP2K	0.919988	0.696884		ACCS	-0.900026	-0.517225		MREG	0.890019	0.847596		GNA15	0.830012	1.3505		DDX21	0.870029	1.64616
	CDKN1A	0.919988	0.684998		ACER3	0.900026	1.00734		MRPL13	0.890019	0.519542		HSPA1A	-0.830012	-1		ELOVL5	0.870029	-1.54102
	DBF4	0.919988	1.05095		AHCY	0.900026	0.913646		PITPNM3	-0.890019	-0.735349		IDI1	0.830012	-0.516015		EPHX3	0.870029	1.55582
	EPN2	-0.919988	-0.709291		ATP5PB	0.900026	0.503349		TCTN2	-0.890019	-0.49416		MID1	0.830012	-0.863938		F2R	-0.870029	-0.536053
	EREG	0.919988	1.44281		CAB39L	-0.900026	-1.68984		UST	-0.890019	-1.01514		NAV3	0.830012	0.790772		GSDMA	0.870029	1.65076
	GLMN	0.919988	0.732139		CIART	-0.900026	-0.418784		WHRN	-0.890019	-0.652877		NIPAL4	0.830012	0.757023		GSTO1	0.870029	1.1635
	GMFB	0.919988	0.363451		COL17A1	-0.900026	-0.757706		ATP6V1G1	0.880019	0.463622		NOP53	-0.830012	-0.933573		HSPA14	0.870029	1.46467
	KIAA1549L	-0.919988	-0.706553		DMD	-0.900026	-1.19755		BCORL1	-0.880019	-0.388355		NPM1	0.830012	0.863938		PLXNA2	-0.870029	-0.555816
	MLXIP	-0.919988	-0.806448		EIF4A3	0.900026	0.960808		CRISPLD2	0.880019	0.519139		OTUD7A	-0.830012	-0.400538		PTTG1	0.870029	1.32769
	MYO15B	-0.919988	-0.552869		ENO1	0.900026	1.28398		CTSZ	0.880019	0.361319		RAPGEFL1	-0.830012	-0.910733		RAB27A	0.870029	2.53107
	PGK1	0.919988	0.724301		GSTM3	-0.900026	-1.12267		GFOD2	0.880019	0.719665		SLC28A3	0.830012	1.0635		SEC61B	0.870029	0.807355
	PLA2G4E	0.919988	2.40811		LDHA	0.900026	0.769433		HPGD	0.880019	-0.426426		SNHG3	0.830012	0.485427		SFXN3	-0.870029	-0.650765
	SKIL	0.919988	0.68428		MST1R	-0.900026	-0.618333		HSPA12A	-0.880019	-0.744247		SOCS3	0.830012	1.60407		SPNS2	0.870029	0.83996
	TCAF2	0.919988	1.22983		PRELID3B	0.900026	0.484396		PIDD1	-0.880019	0.344374		STK17B	0.830012	0.584963		SRM	0.870029	0.799087
	VWA5A	-0.919988	-0.710173		SERPINA12	-0.900026	-2.27685		STIL	0.880019	1.31406		TIMM8B	0.830012	0.505891		SRPRB	0.870029	0.847997
	ACTR2	0.909965	0.415218		TOM1L2	-0.900026	-0.657366		TIMM17A	0.880019	0.604736		TMEM30B	0.830012	0.632268		SULT2B1	0.870029	1.48543
	ALDH3A2	-0.909965	-1.09687		VBP1	0.900026	0.334797		TINCR	-0.880019	-1.05783		ZNF445	-0.830012	-0.475085		ZWILCH	0.870029	1.37851
	ANXA6	0.909965	-0.326077		ANO9	-0.890019	-0.455229		TMEM165	0.880019	1.4163		ADAM9	0.819995	0.695994		ALDH5A1	0.85997	1.36737
	BNIP3L	0.909965	0.271545		CA13	-0.890019	-1.2447		TSPYL2	-0.880019	-0.823097		ARHGEF40	-0.819995	-0.765535		ATG16L2	-0.85997	-0.575312
	CALR	0.909965	0.573568		DMTN	-0.890019	-1.14209		TST	0.880019	0.339137		CDC25B	0.819995	0.704872		C6orf62	0.85997	0.863938
	DENND1B	0.909965	0.561986		DNMBP	-0.890019	-0.867817		UBA6	0.880019	0.83463		CMAS	0.819995	0.545968		CASP4	0.85997	1.25701
	EPHB6	-0.909965	-0.751292		DTX3L	0.890019	1.21611		ZC3H6	-0.880019	-0.877352		EPHA2	0.819995	0.910733		CLTC	0.85997	0.678072
	HS1BP3	-0.909965	-0.473527		GIGYF1	-0.890019	-0.407081		ZMPSTE24	0.880019	0.362217		HEATR5A	0.819995	0.432959		EIF2AK2	0.85997	1.05658
	HSP90B1	0.909965	0.390998		IFNGR1	0.890019	0.835843		AP2S1	0.870029	0.767316		IGF1R	-0.819995	-1.02148		GALNT6	0.85997	2.68482
	IFITM1	0.909965	0.880725		LFNG	-0.890019	-1.06357		APOL3	0.870029	0.576571		IL1RN	0.819995	0.748461		HMGB3	0.85997	0.815575
	LDB1	-0.909965	-0.426211		MAPK6	0.890019	0.939001		ATP5F1C	0.870029	0.403268		IRX5	-0.819995	-0.443607		SEC23B	0.85997	1.0635
	METTL9	0.909965	0.642286		MREG	0.890019	0.917164		CALM1	0.870029	0.351967		KLF9	-0.819995	-1.65535		SHC1	0.85997	1.27501
	MOSPD1	0.909965	0.423955		MRPL13	0.890019	0.626019		CCNF	0.870029	1.0049		MANF	0.819995	0.678072		SLIRP	0.85997	0.956057
	PSMA4	0.909965	0.604356		PITPNM3	-0.890019	-0.64321		CLDN1	-0.870029	-1.90057		MATN2	-0.819995	-1.01436		VEGFA	0.85997	0.823749
	PUDP	0.909965	1.10507		TCTN2	-0.890019	-0.682753		DDX21	0.870029	0.757023		MRPL32	0.819995	0.475085		AZI2	0.849999	1.03562
	SAMD4A	-0.909965	-0.877823		UST	-0.890019	-1.40261		ELOVL5	0.870029	-0.499986		NAA50	0.819995	0.485427		C1QBP	0.849999	0.815575
	SPATA6L	0.909965	0.512379		WHRN	-0.890019	-0.346191		EPHX3	0.870029	0.990374		PGM2	0.819995	1.3505		EFEMP1	-0.849999	-0.632268
	TIMP3	-0.909965	-1.29555		ATP6V1G1	0.880019	0.853756		F2R	-0.870029	-0.922655		RAB10	0.819995	1.05658		GLB1L3	0.849999	0.963474
	UNC5B	0.909965	0.286999		BCORL1	-0.880019	-1.05464		GSDMA	0.870029	0.492725		RFX2	-0.819995	-0.782409		GYG1	0.849999	0.85599
	ACAT2	0.900026	-0.333195		CRISPLD2	0.880019	0.356482		GSTO1	0.870029	0.640343		SHROOM2	0.819995	0.695994		KYAT3	0.849999	0.773996
	ACCS	-0.900026	-0.458487		FXYD5	0.880019	0.898402		HSPA14	0.870029	0.651132		STRAP	0.819995	-0.400538		LTBP4	-0.849999	-0.669027
	ACER3	0.900026	0.560226		GFOD2	0.880019	0.90512		PLEKHH1	-0.870029	-0.744075		TTLL3	-0.819995	-0.613532		NRBF2	0.849999	1.64616
	AHCY	0.900026	0.700706		HPGD	0.880019	-0.73907		PLXNA2	-0.870029	-0.842858		UNC93A	0.819995	1.34483		POLB	0.849999	1.87578
	ATP5PB	0.900026	0.405666		HSPA12A	-0.880019	-0.923035		PTTG1	0.870029	1.25731		XKRX	0.819995	1.04963		PSME2	0.849999	1.25701
	CAB39L	-0.900026	-1.21338		SMO	-0.880019	-0.353662		RAB27A	0.870029	0.706995		AMMECR1	0.809991	1.23266		RALB	0.849999	0.963474
	CIART	-0.900026	-0.736735		STIL	0.880019	1.12181		SEC61B	0.870029	0.411426		ATP11B	0.809991	1.5008		RALGDS	-0.849999	-0.613532
	COL17A1	-0.900026	-0.567935		TIMM17A	0.880019	0.748461		SFXN3	-0.870029	-0.549916		COX5A	0.809991	0.669027		SLC18B1	0.849999	1.02857
	DMD	-0.900026	-1.13855		TINCR	-0.880019	-0.931229		SLC41A1	0.870029	0.403704		CPEB4	0.809991	0.400538		SMAGP	0.849999	1.49057
	EIF4A3	0.900026	0.92448		TMED2	0.880019	0.328032		SRM	0.870029	0.81106		CYBRD1	-0.809991	-1.21412		TRAM1	0.849999	0.389567
	ENO1	0.900026	0.929261		TMEM165	0.880019	1.37585		SRPRB	0.870029	0.759412		CYP26B1	-0.809991	-0.807355		TUBB2A	0.849999	1.46467
	GSTM3	-0.900026	-0.861955		TSPYL2	-0.880019	-0.742524		SULT2B1	0.870029	0.628167		ECT2	0.809991	0.925999		ACTR3	0.84004	1.46467
	LDHA	0.900026	0.765874		TST	0.880019	0.512783		SYNE2	-0.870029	-0.756596		KCNJ2	0.809991	0.773996		AHDC1	-0.84004	-0.815575
	MOB4	0.900026	0.534759		UBA6	0.880019	0.915253		ZWILCH	0.870029	0.816231		LONRF1	-0.809991	-1.58496		ANKRD36C	-0.84004	-0.516015
	PRELID3B	0.900026	0.827169		ZC3H6	-0.880019	-1.21437		ALDH5A1	0.85997	0.51339		MRNIP	-0.809991	-0.298658		BAK1	0.84004	1.18903
	SERPINA12	-0.900026	-2.23011		ZMPSTE24	0.880019	0.511569		ATG16L2	-0.85997	-0.519944		MRPL3	0.809991	0.485427		CABLES1	-0.84004	-0.863938
	TOM1L2	-0.900026	-0.642008		AP2S1	0.870029	0.969528		C3orf52	-0.85997	-0.983751		NCOR2	-0.809991	-0.773996		CASK	0.84004	1.25096
	VBP1	0.900026	0.348232		APOL3	0.870029	1.06025		C6orf62	0.85997	0.455544		NDC1	0.809991	0.773996		CCND1	-0.84004	-0.871844
	ANO9	-0.890019	-0.279887		ATP5F1C	0.870029	0.500802		CASP4	0.85997	0.805623		NSDHL	0.809991	0.555816		CCT2	0.84004	1.21412
	CA13	-0.890019	-1.18034		CALM1	0.870029	0.52697		EIF2AK2	0.85997	0.791106		SCEL	-0.809991	-1.03562		CEP68	-0.84004	-0.757023
	DMTN	-0.890019	-0.959473		CCNF	0.870029	0.862987		GALNT6	0.85997	1.54062		SNRPE	0.809991	0.411426		COPS2	0.84004	1.1177
	DNMBP	-0.890019	-0.612588		CLDN1	-0.870029	-1.88343		HMGB3	0.85997	0.843903		SNRPF	0.809991	0.422233		GPC1	-0.84004	-0.516015
	DTX3L	0.890019	1.43387		DDX21	0.870029	0.789437		LPCAT4	-0.85997	-0.377735		SOX6	-0.809991	-1.30451		HAT1	0.84004	1.57046
	GIGYF1	-0.890019	-0.368154		ELOVL5	0.870029	-0.459117		SEC23B	0.85997	0.484396		SPCS3	0.809991	0.956057		HPCAL1	0.84004	0.411426
	IDE	0.890019	0.535356		EPHX3	0.870029	1.08828		SHC1	0.85997	0.848718		SUN1	-0.809991	-0.910733		KLF8	-0.84004	-0.516015
	IFNGR1	0.890019	0.753605		F2R	-0.870029	-1.51354		SLIRP	0.85997	0.550507		SYNPO2	-0.809991	-1.62761		LEPROTL1	0.84004	0.641546
	LFNG	-0.890019	-0.871134		GSDMA	0.870029	0.606253		ST6GALNAC2	-0.85997	-0.59321		SYPL1	0.809991	0.321928		MRPL47	0.84004	1.0635
	MAPK6	0.890019	1.39122		GSTO1	0.870029	0.788352		AZI2	0.849999	0.329411		TESK1	-0.809991	-0.275007		MSRB1	0.84004	0.722466
	MREG	0.890019	1.44514		HSPA14	0.870029	0.708496		C1QBP	0.849999	0.77273		TGFBR1	0.809991	0.367371		PDZK1IP1	0.84004	2.86196
	MRPL13	0.890019	0.661294		PLEKHH1	-0.870029	-0.91747		EFEMP1	-0.849999	-0.54666		UQCRQ	0.809991	0.443607		PON2	0.84004	1.31034
	PITPNM3	-0.890019	-0.455649		PLXNA2	-0.870029	-1.17101		GLB1L3	0.849999	0.670568		VAMP7	0.809991	0.286881		SERTAD1	0.84004	1.24489
	TCTN2	-0.890019	-0.5757		PTTG1	0.870029	1.28208		GYG1	0.849999	0.439676		ZNF605	-0.809991	-0.565597		TMPRSS11F	0.84004	1.1375
	UST	-0.890019	-1.17849		RAB27A	0.870029	0.900954		KYAT3	0.849999	0.288536		ACSBG1	-0.799999	-1.40599		TNFRSF10B	0.84004	0.910733
	WHRN	-0.890019	-0.547055		SEC61B	0.870029	0.647729		LTBP4	-0.849999	-1.30387		ARMCX4	-0.799999	-0.575312		TNIP1	0.84004	1.07039
	ATP6V1G1	0.880019	0.812046		SFXN3	-0.870029	-0.853756		NRBF2	0.849999	0.656451		B3GNT5	0.799999	0.565597		TOMM70	0.84004	0.565597
	BCORL1	-0.880019	-0.365693		SLC41A1	0.870029	0.567448		POLB	0.849999	0.989793		CAP1	0.799999	0.344828		TTC39A	0.84004	3.37851
	GFOD2	0.880019	1.057		SPNS2	0.870029	0.777956		PSME2	0.849999	1.13198		CHIC2	0.799999	0.443607		UBLCP1	0.84004	1.32193
	HSPA12A	-0.880019	-0.802731		SRM	0.870029	0.944334		RALB	0.849999	0.554834		D2HGDH	-0.799999	-0.432959		ACTN1	0.830012	-0.298658
	LYPLA1	0.880019	0.628634		SRPRB	0.870029	0.771886		RALGDS	-0.849999	-0.705314		DDB2	-0.799999	-0.454176		ARRDC3	0.830012	1.40599
	SMO	-0.880019	-0.462785		SULT2B1	0.870029	0.613909		SLC18B1	0.849999	0.967906		EPHX2	-0.799999	-0.757023		CCT5	0.830012	1.29866
	STIL	0.880019	1.56448		SYNE2	-0.870029	-0.886667		SMAGP	0.849999	0.738033		FAM234B	-0.799999	-1.01436		CENPE	0.830012	1.54102
	TIMM17A	0.880019	0.660381		ZWILCH	0.870029	0.742437		TUBB2A	0.849999	0.370611		GHITM	0.799999	0.443607		CIITA	0.830012	0.659925
	TINCR	-0.880019	-0.871528		AHSA2P	-0.85997	-0.634686		ABCA2	-0.84004	-0.647821		KAT2A	-0.799999	-0.432959		CKMT1B	0.830012	0.536053
	TMEM165	0.880019	1.54651		ALDH5A1	0.85997	0.508429		ACTR3	0.84004	0.425459		MAPRE3	-0.799999	-0.286881		COX6C	0.830012	0.584963
	TSPYL2	-0.880019	-0.896156		ATG16L2	-0.85997	-0.457542		AHDC1	-0.84004	-0.773406		MCM6	0.799999	0.903038		DST	-0.830012	-0.823749
	TST	0.880019	0.40163		C3orf52	-0.85997	-0.905428		BAK1	0.84004	1.08243		NIPA2	0.799999	0.516015		FAM162A	0.830012	0.970854
	UBA6	0.880019	1.12968		C6orf62	0.85997	0.41738		CABLES1	-0.84004	-0.661932		NISCH	-0.799999	-0.678072		GJA1	0.830012	1.54102
	USP2	0.880019	0.622743		CASP4	0.85997	0.784001		CASK	0.84004	0.418892		PARP12	0.799999	0.669027		GNA15	0.830012	1.9782
	ZC3H6	-0.880019	-0.814509		EIF2AK2	0.85997	0.277152		CCND1	-0.84004	-1.33136		PNO1	0.799999	0.516015		HIVEP3	-0.830012	-0.669027
	ZMPSTE24	0.880019	0.478609		GALNT6	0.85997	1.61593		CCT2	0.84004	0.648465		PPIB	0.799999	0.263034		HSPA1A	-0.830012	-0.411426
	AP2S1	0.870029	0.878686		HMGB3	0.85997	0.965396		CEP68	-0.84004	-0.673828		PRR12	-0.799999	-0.422233		IDI1	0.830012	0.526069
	APOL3	0.870029	0.413486		LPCAT4	-0.85997	-0.537445		COPS2	0.84004	0.303459		SGSM2	-0.799999	-0.516015		MID1	0.830012	1.49057
	ATP5F1C	0.870029	0.412619		SEC23B	0.85997	0.647361		CYP4F12	-0.84004	-0.432853		TMED5	0.799999	0.910733		NAV3	0.830012	2.28688
	CALM1	0.870029	0.515309		SHC1	0.85997	1.19264		GPC1	-0.84004	-0.505484		UQCR10	0.799999	0.333424		NOP53	-0.830012	-0.85599
	CCNF	0.870029	0.908659		SLIRP	0.85997	0.797345		HPCAL1	0.84004	0.413594		ZNF652	-0.799999	-1.43829		NPM1	0.830012	1.1177
	CLDN1	-0.870029	-1.62831		ST6GALNAC2	-0.85997	-0.612022		KLF8	-0.84004	-0.61551		ATP5F1B	0.790021	0.356144		OSBPL5	-0.830012	-0.495695
	DDX21	0.870029	1.03527		VEGFA	0.85997	0.582941		MRPL47	0.84004	0.521855		ATP6V1A	0.790021	0.321928		OTUD7A	-0.830012	-0.432959
	ELOVL5	0.870029	-1.10326		AZI2	0.849999	0.392207		MSRB1	0.84004	0.498659		DBP	-0.790021	-0.454176		RAPGEFL1	-0.830012	-0.526069
	EPHX3	0.870029	1.483		C1QBP	0.849999	0.808673		PDZK1IP1	0.84004	1.69109		DCAF4	-0.790021	-0.545968		SLC1A5	0.830012	-0.485427
	F2R	-0.870029	-0.877037		EFEMP1	-0.849999	-1.34676		PON2	0.84004	0.90766		DPYD	0.790021	0.422233		SLC28A3	0.830012	1.85599
	GSDMA	0.870029	1.10387		GLB1L3	0.849999	1.03288		PSAPL1	-0.84004	-2.01999		FGFR3	-0.790021	-0.807355		SOCS3	0.830012	1.74416
	GSTO1	0.870029	0.582556		GYG1	0.849999	0.78902		SERTAD1	0.84004	0.816804		G6PD	0.790021	0.782409		SPOPL	0.830012	1.16993
	HSPA14	0.870029	0.752834		KYAT3	0.849999	0.276794		TNFRSF10B	0.84004	0.683113		JDP2	-0.790021	-0.411426		STK17B	0.830012	0.9855
	PLEKHH1	-0.870029	-1.06171		LTBP4	-0.849999	-0.882839		TNIP1	0.84004	0.507719		KIF11	0.790021	0.933573		TIMM8B	0.830012	0.85599
	PLXNA2	-0.870029	-0.699907		NRBF2	0.849999	0.737254		TTC39A	0.84004	1.94752		KNL1	0.790021	0.823749		TMEM30B	0.830012	0.773996
	PTTG1	0.870029	1.69613		POLB	0.849999	1.04068		CCT5	0.830012	0.683831		PNPT1	0.790021	0.495695		ZNF445	-0.830012	-0.687061
	RAB27A	0.870029	1.01593		PSME2	0.849999	1.23401		CENPE	0.830012	1.39177		RAB11FIP3	-0.790021	-0.731183		ADAM9	0.819995	1.43829
	SEC61B	0.870029	0.406754		RALB	0.849999	0.77011		CIITA	0.830012	0.568616		RGMB	-0.790021	-1.52105		ARHGEF40	-0.819995	-1.37295
	SFXN3	-0.870029	-0.685088		RALGDS	-0.849999	-0.524064		CKMT1B	0.830012	1.53565		SUCLG1	0.790021	0.367371		CDC25B	0.819995	0.978196
	SLC41A1	0.870029	0.459012		SLC18B1	0.849999	0.993058		DGKQ	-0.830012	-0.345169		TAOK1	0.790021	0.495695		CENPP	-0.819995	0.378512
	SPNS2	0.870029	0.827656		SMAGP	0.849999	0.890563		DST	-0.830012	-0.64321		TPBG	0.790021	1.33914		CMAS	0.819995	1.41684
	SRM	0.870029	0.81295		THBS3	-0.849999	-0.480989		FAM162A	0.830012	0.66612		UQCRH	0.790021	0.400538		EPHA2	0.819995	1.95233
	SRPRB	0.870029	0.6072		TUBB2A	0.849999	0.746915		GNA15	0.830012	1.04096		ZFAND6	0.790021	-0.687061		FOXN2	0.819995	0.545968
	SULT2B1	0.870029	1.02843		ABCA2	-0.84004	-0.64607		HSPA1A	-0.830012	-0.701327		ZNF704	-0.790021	-0.941106		HEATR5A	0.819995	1.0635
	SYNE2	-0.870029	-0.512682		ACTR3	0.84004	0.276556		MID1	0.830012	0.839879		BRK1	0.779974	0.722466		IGF1R	-0.819995	-0.722466
	ZWILCH	0.870029	0.955982		AHDC1	-0.84004	-0.791439		NAV3	0.830012	0.452279		C12orf4	0.779974	0.545968		IL1RN	0.819995	1.81558
	AHSA2P	-0.85997	-0.565987		BAK1	0.84004	0.890719		NIPAL4	0.830012	0.785341		FOXRED2	0.779974	0.807355		IRX5	-0.819995	-1.10434
	ALDH5A1	0.85997	0.675274		CABLES1	-0.84004	-0.789604		NOP53	-0.830012	-0.966283		NFIC	-0.779974	-0.713696		KLF9	-0.819995	-0.773996
	C3orf52	-0.85997	-0.589092		CASK	0.84004	0.737081		NPM1	0.830012	0.568616		PDZD2	-0.779974	-0.978196		MANF	0.819995	1.0635
	C6orf62	0.85997	0.581689		CCND1	-0.84004	-1.63129		OSBPL5	-0.830012	-0.307195		PVT1	0.779974	0.739848		MATN2	-0.819995	-0.748461
	CASP4	0.85997	1.07457		CCT2	0.84004	0.663208		RAPGEFL1	-0.830012	-0.889318		RBM47	0.779974	0.695994		MRPL32	0.819995	0.765535
	EIF2AK2	0.85997	0.848558		CEP68	-0.84004	-0.884637		SLC1A5	0.830012	0.56511		RDH12	0.779974	0.650765		NAA50	0.819995	1.04264
	GALNT6	0.85997	2.06167		COPS2	0.84004	0.38637		SLC28A3	0.830012	0.799419		S100A6	0.779974	-0.298658		PGM2	0.819995	2.13422
	HMGB3	0.85997	1.05839		CYP4F12	-0.84004	-0.690015		SNHG3	0.830012	1.227		SDHD	0.779974	0.411426		RAB10	0.819995	2.0635
	LPCAT4	-0.85997	-0.408386		GPC1	-0.84004	-0.280481		SOCS3	0.830012	1.50116		SGPP2	0.779974	1.41684		RFX2	-0.819995	-0.9855
	SEC23B	0.85997	0.603976		HAT1	0.84004	0.318577		TIMM8B	0.830012	0.565695		SKA2	0.779974	0.887525		SHROOM2	0.819995	1.26303
	SHC1	0.85997	0.890252		HPCAL1	0.84004	0.826681		TMEM30B	0.830012	0.349365		SNX6	0.779974	0.464668		STRAP	0.819995	0.887525
	SLIRP	0.85997	0.588996		KLF8	-0.84004	-0.753519		ZNF445	-0.830012	-0.459222		TBC1D17	-0.779974	-0.389567		UNC93A	0.819995	2.73769
	ST6GALNAC2	-0.85997	-0.517427		LEPROTL1	0.84004	0.336169		ADAM9	0.819995	0.314407		TIPRL	0.779974	-0.773996		XKRX	0.819995	1.8679
	VEGFA	0.85997	0.417056		MRPL47	0.84004	0.581978		ARHGEF40	-0.819995	-0.618427		TPI1	0.779974	0.632268		ABCE1	0.809991	1.05658
	AZI2	0.849999	0.431569		MSRB1	0.84004	0.576764		CDC25B	0.819995	1.5539		TRMT6	0.779974	0.575312		AMMECR1	0.809991	2.25399
	C1QBP	0.849999	0.734569		PDZK1IP1	0.84004	1.75531		CMAS	0.819995	0.323312		UBE2G1	0.779974	0.790772		ATP11B	0.809991	2.10434
	EFEMP1	-0.849999	-0.907429		PON2	0.84004	0.934403		EPHA2	0.819995	1.06667		ZNF518B	0.779974	0.687061		BTBD3	0.809991	1.17632
	GLB1L3	0.849999	1.13277		PSAPL1	-0.84004	-1.59402		FOXN2	0.819995	0.327227		AMPD3	0.770026	0.659925		C4orf3	0.809991	0.422233
	GYG1	0.849999	0.340163		SERTAD1	0.84004	0.796432		HEATR5A	0.819995	0.656359		BRCA2	0.770026	0.575312		COX5A	0.809991	0.695994
	KYAT3	0.849999	0.348572		TMPRSS11F	0.84004	-0.359409		IGF1R	-0.819995	-0.368601		C12orf29	0.770026	1.3505		CPEB4	0.809991	0.575312
	LTBP4	-0.849999	-1.33771		TNFRSF10B	0.84004	0.794853		IRX5	-0.819995	-0.467488		CNIH1	0.770026	0.555816		CYBRD1	-0.809991	-0.669027
	NRBF2	0.849999	0.979221		TNIP1	0.84004	1.02814		KLF9	-0.819995	-0.783834		COL4A5	-0.770026	-0.799087		CYP26B1	-0.809991	-0.903038
	POLB	0.849999	1.21332		TOMM70	0.84004	0.264116		MANF	0.819995	0.740712		DNM1	-0.770026	-0.815575		ECT2	0.809991	1.57046
	PSME2	0.849999	1.21537		TTC39A	0.84004	1.79311		MATN2	-0.819995	-0.999495		ESYT3	0.770026	1.45943		KCNJ2	0.809991	0.871844
	RALB	0.849999	0.544584		UBLCP1	0.84004	0.352533		MRPL32	0.819995	0.594549		FH	0.770026	0.687061		LONRF1	-0.809991	-0.782409
	RALGDS	-0.849999	-0.457121		ACTN1	0.830012	0.584578		NAA50	0.819995	0.445833		GOT2	0.770026	0.669027		MRNIP	-0.809991	-0.887525
	SLC18B1	0.849999	0.934177		CCT5	0.830012	0.767909		PGM2	0.819995	1.19497		HSPH1	0.770026	0.613532		MRPL3	0.809991	0.815575
	SMAGP	0.849999	0.965249		CENPE	0.830012	1.1626		RAB10	0.819995	0.411752		LENG8	-0.770026	-0.641546		NCOR2	-0.809991	-0.713696
	THBS3	-0.849999	-0.73266		CIITA	0.830012	0.641546		RFX2	-0.819995	-0.985282		MAGI1	-0.770026	-1.1375		NDC1	0.809991	1.15056
	TUBB2A	0.849999	0.847035		CKMT1B	0.830012	1.57836		SHROOM2	0.819995	1.05332		NAA15	0.770026	0.344828		NDUFC1	0.809991	0.286881
	ABCA2	-0.84004	-0.757877		COX6C	0.830012	0.553361		STRAP	0.819995	0.354339		NOL3	-0.770026	-1.01436		NSDHL	0.809991	0.584963
	ACTR3	0.84004	0.651775		DGKQ	-0.830012	-0.519643		UNC93A	0.819995	0.778124		NUP210	0.770026	0.659925		SNRPE	0.809991	0.62293
	AHDC1	-0.84004	-0.673647		DST	-0.830012	-0.65361		ZNF865	-0.819995	-0.626299		OBSL1	-0.770026	-0.739848		SNRPF	0.809991	1.09085
	BAK1	0.84004	1.24999		FAM162A	0.830012	0.876802		ABCE1	0.809991	0.475915		PSMD1	0.770026	0.584963		SOX6	-0.809991	-1.22033
	CABLES1	-0.84004	-0.697507		GNA15	0.830012	1.19106		AMMECR1	0.809991	1.14189		QSOX1	0.770026	0.584963		SPCS3	0.809991	1.1635
	CASK	0.84004	0.483468		HSPA1A	-0.830012	-0.551295		ATP11B	0.809991	0.353662		RAB11A	0.770026	0.847997		SUN1	-0.809991	-0.454176
	CCND1	-0.84004	-1.15717		MID1	0.830012	1.05554		COX5A	0.809991	0.565012		SDHB	0.770026	0.443607		SYNPO2	-0.809991	-1.18903
	CCT2	0.84004	0.700351		NAV3	0.830012	0.688315		CYBRD1	-0.809991	-0.816477		SH3BP5-AS1	-0.770026	-0.669027		SYPL1	0.809991	1.04963
	CEP68	-0.84004	-0.780058		NIPAL4	0.830012	0.663937		CYP26B1	-0.809991	-0.792855		SH3GLB2	-0.770026	-0.389567		TESK1	-0.809991	-0.659925
	COPS2	0.84004	0.509037		NOP53	-0.830012	-0.888461		ECT2	0.809991	0.884403		STK17A	0.770026	0.910733		TGFBR1	0.809991	0.731183
	CYP4F12	-0.84004	-0.421156		NPM1	0.830012	0.683113		KCNJ2	0.809991	1.00288		TCF7L2	-0.770026	-0.895303		UQCRQ	0.809991	0.641546
	GPC1	-0.84004	-0.34301		OSBPL5	-0.830012	-0.419539		LONRF1	-0.809991	-1.37807		TNK2	-0.770026	-0.344828		VAMP7	0.809991	0.807355
	HAT1	0.84004	0.372284		RAPGEFL1	-0.830012	-0.753861		MRNIP	-0.809991	-0.815248		UTP11	0.770026	0.613532		ACSBG1	-0.799999	-3.0268
	HPCAL1	0.84004	0.423955		SLC1A5	0.830012	1.0418		MRPL3	0.809991	0.396927		ABCC1	0.760008	0.799087		B3GNT5	0.799999	1.4489
	KLF8	-0.84004	-0.601887		SLC28A3	0.830012	0.835843		NCOR2	-0.809991	-0.677531		ENDOU	0.760008	0.669027		CAP1	0.799999	1.04264
	LEPROTL1	0.84004	0.480886		SNHG3	0.830012	1.08692		NDC1	0.809991	0.394624		HSPA4	0.760008	0.956057		CHIC2	0.799999	0.871844
	MRPL47	0.84004	0.716508		SOCS3	0.830012	2.07697		NSDHL	0.809991	0.359858		JADE2	-0.760008	-0.575312		D2HGDH	-0.799999	-0.536053
	MSRB1	0.84004	0.386701		STK17B	0.830012	-0.273934		SCEL	-0.809991	-1.98277		KLK8	0.760008	1.09761		DDB2	-0.799999	-0.344828
	PDZK1IP1	0.84004	2.36045		TIMM8B	0.830012	0.702303		SNRPF	0.809991	0.511873		KRT73	-0.760008	-1.01436		EPHX2	-0.799999	-0.765535
	PON2	0.84004	1.00885		TMEM30B	0.830012	0.644687		SOX6	-0.809991	-1.32544		LYPD5	0.760008	1.09085		FAM234B	-0.799999	-0.9855
	PSAPL1	-0.84004	-1.86849		ZNF445	-0.830012	-0.722903		SUN1	-0.809991	-0.77947		MAP3K9	0.760008	0.782409		FURIN	0.799999	1.20789
	SERTAD1	0.84004	1.11975		ADAM9	0.819995	0.435309		SYNPO2	-0.809991	-1.28274		MMP28	-0.760008	-0.933573		GHITM	0.799999	0.739848
	TMPRSS11F	0.84004	0.40294		ARHGEF40	-0.819995	-1.00303		TESK1	-0.809991	-0.39846		NCCRP1	0.760008	0.454176		MCM6	0.799999	1.02148
	TNFRSF10B	0.84004	0.643025		CDC25B	0.819995	1.37896		UQCRQ	0.809991	0.559051		P4HB	0.760008	0.765535		NIPA2	0.799999	1.04264
	TNIP1	0.84004	0.705314		CMAS	0.819995	0.554147		ZNF605	-0.809991	-0.616075		PRKCH	0.760008	0.659925		NISCH	-0.799999	-0.669027
	TTC39A	0.84004	2.55348		COX7C	0.819995	0.460166		ACSBG1	-0.799999	-2.72142		PSMB6	0.760008	0.516015		PARP12	0.799999	1.53107
	UBLCP1	0.84004	0.432425		EPHA2	0.819995	1.3259		ARMCX4	-0.799999	-0.416191		PTCH1	-0.760008	-0.918386		PNO1	0.799999	1.10434
	ARRDC3	0.830012	0.263756		FOXN2	0.819995	0.375623		B3GNT5	0.799999	0.48419		SIPA1L3	-0.760008	-0.367371		PPIB	0.799999	1
	CCT5	0.830012	0.801986		HEATR5A	0.819995	0.674099		D2HGDH	-0.799999	0.30906		SSR3	0.760008	0.536053		TMED5	0.799999	0.757023
	CENPE	0.830012	1.75125		IGF1R	-0.819995	-0.618521		DDB2	-0.799999	-0.464459		SYK	0.760008	0.807355		UQCR10	0.799999	0.807355
	CIITA	0.830012	0.503145		IL1RN	0.819995	0.653427		EPHX2	-0.799999	-0.787934		TMEM30A	0.760008	-0.565597		ZNF652	-0.799999	-1.02148
	CKMT1B	0.830012	1.6893		IRX5	-0.819995	-0.340847		FAM234B	-0.799999	-1.58164		TOP1	0.760008	0.367371		ATP5F1B	0.790021	0.887525
	DGKQ	-0.830012	-0.323312		KLF9	-0.819995	-1.19761		FURIN	0.799999	0.562181		UQCRFS1	0.760008	0.443607		ATP6V1A	0.790021	0.970854
	DST	-0.830012	-0.370053		MANF	0.819995	0.874049		GHITM	0.799999	0.280244		VDAC3	0.760008	0.443607		DBP	-0.790021	-0.432959
	FAM162A	0.830012	0.900104		MATN2	-0.819995	-0.970412		KAT2A	-0.799999	0.303459		WASL	0.760008	0.263034		DCAF4	-0.790021	-0.516015
	GJA1	0.830012	0.409581		MRPL32	0.819995	0.650856		MAPRE3	-0.799999	-1.03457		YME1L1	0.760008	0.823749		DPYD	0.790021	0.594549
	GNA15	0.830012	1.64699		NAA50	0.819995	0.544683		MCM6	0.799999	0.745366		ADCY6	-0.750006	-0.454176		ERH	0.790021	0.641546
	HSPA1A	-0.830012	-0.332966		PGM2	0.819995	1.14932		NIPA2	0.799999	0.439889		ATP13A4	0.750006	0.948601		ETS1	0.790021	0.594549
	MID1	0.830012	0.892119		RAB10	0.819995	0.57124		NISCH	-0.799999	-0.47228		DENR	0.750006	0.641546		FGFR3	-0.790021	0.443607
	NAV3	0.830012	0.76528		RFX2	-0.819995	-0.953452		OLFM2	-0.799999	-0.821057		DGKA	-0.750006	-0.687061		G6PD	0.790021	0.443607
	NIPAL4	0.830012	1.28351		SHROOM2	0.819995	1.15543		PARP12	0.799999	0.924252		EIF2S1	0.750006	0.669027		JDP2	-0.790021	-0.613532
	NOP53	-0.830012	-1.0263		STRAP	0.819995	0.474254		PNO1	0.799999	0.515813		GCH1	0.750006	1.0635		KIF11	0.790021	1.67356
	NPM1	0.830012	0.596458		TTLL3	-0.819995	-0.508936		PPIB	0.799999	0.683921		GPR87	0.750006	0.505891		KNL1	0.790021	2.3978
	OSBPL5	-0.830012	-0.334225		UNC93A	0.819995	0.902344		PRR12	-0.799999	-0.487486		HMGCR	0.750006	0.505891		LMAN1	0.790021	1.28096
	RAPGEFL1	-0.830012	-0.696261		ZNF865	-0.819995	-0.314523		SGSM2	-0.799999	-0.293841		KIF2A	0.750006	1.04264		PNPT1	0.790021	1.78241
	SLC1A5	0.830012	0.272501		ABCE1	0.809991	0.41997		TMED5	0.799999	0.421695		LINC02035	-0.750006	-0.584963		RGMB	-0.790021	-1.0635
	SLC28A3	0.830012	1.35383		AMMECR1	0.809991	1.00288		UQCR10	0.799999	0.334225		MAFK	-0.750006	-0.475085		SUCLG1	0.790021	0.903038
	SNHG3	0.830012	1.11257		ATP11B	0.809991	0.37729		ZNF652	-0.799999	-0.935233		MIRLET7BHG	-0.750006	0.286881		TAOK1	0.790021	1.852
	SOCS3	0.830012	2.21397		COX5A	0.809991	0.801655		ATP5F1B	0.790021	0.504875		MXD4	-0.750006	-0.411426		TPBG	0.790021	2.11437
	SPOPL	0.830012	0.435842		CPEB4	0.809991	0.358621		DBP	-0.790021	-0.923339		NCF2	0.750006	0.963474		UQCRH	0.790021	0.713696
	STK17B	0.830012	0.323197		CYBRD1	-0.809991	-1.67329		DCAF4	-0.790021	-0.550999		PLA2G3	0.750006	1.25096		ZFAND6	0.790021	1.20789
	TIMM8B	0.830012	0.615134		CYP26B1	-0.809991	-1.46085		DPYD	0.790021	0.290188		PLXNA3	-0.750006	-0.333424		ZNF704	-0.790021	-1.17632
	TMEM30B	0.830012	0.700173		ECT2	0.809991	0.865523		ERH	0.790021	0.265197		TXNL1	0.750006	-0.970854		BRK1	0.779974	0.948601
	ZNF445	-0.830012	-0.579759		KCNJ2	0.809991	0.700972		G6PD	0.790021	0.695638		ARHGEF5	-0.740021	-0.411426		C12orf4	0.779974	1.10434
	ADAM9	0.819995	0.40414		LONRF1	-0.809991	-1.37117		JDP2	-0.790021	-0.305329		ATP6V1B2	0.740021	0.545968		CMPK1	0.779974	1.01436
	ARHGEF40	-0.819995	-0.873341		MRNIP	-0.809991	-0.843582		KIF11	0.790021	0.992043		ATP6V1D	0.740021	0.632268		FOXRED2	0.779974	1.44361
	CDC25B	0.819995	1.5826		MRPL3	0.809991	0.524264		KNL1	0.790021	1.26346		BCAS3	-0.740021	-0.298658		PDZD2	-0.779974	-0.632268
	CENPP	-0.819995	0.268315		NCOR2	-0.809991	-0.65581		KY	-0.790021	-0.501108		CAPZA2	0.740021	-0.963474		PLPP2	-0.779974	0.411426
	CMAS	0.819995	0.55768		NDC1	0.809991	0.373843		LMAN1	0.790021	0.33308		DAD1	0.740021	0.298658		RBM47	0.779974	0.594549
	EPHA2	0.819995	1.62658		NDUFC1	0.809991	0.353323		PNPT1	0.790021	0.706376		FTH1	0.740021	-0.31034		RDH12	0.779974	1.72247
	FOXN2	0.819995	0.54666		NSDHL	0.809991	0.635987		RAB11FIP3	-0.790021	-0.314407		GLI3	-0.740021	-0.650765		SDHD	0.779974	0.669027
	HEATR5A	0.819995	0.523863		SCEL	-0.809991	-1.77686		RGMB	-0.790021	-1.34039		ILF2	0.740021	0.464668		SGPP2	0.779974	1.18903
	IGF1R	-0.819995	-0.270469		SNRPF	0.809991	0.656084		SUCLG1	0.790021	0.413161		MACO1	0.740021	0.695994		SKA2	0.779974	1.93734
	IL1RN	0.819995	1.18021		SOX6	-0.809991	-1.30381		TPBG	0.790021	1.64118		PER2	-0.740021	-0.389567		SNX6	0.779974	0.659925
	IRX5	-0.819995	-0.418352		SPCS3	0.809991	0.36087		UQCRH	0.790021	0.491597		PPA1	0.740021	0.367371		TIPRL	0.779974	1.09085
	KLF9	-0.819995	-0.889785		SUN1	-0.809991	-0.690462		ZFAND6	0.790021	0.296428		PSMB1	0.740021	0.275007		TPI1	0.779974	1.16993
	MANF	0.819995	0.860923		SYNPO2	-0.809991	-1.43194		ZNF704	-0.790021	-0.865681		PSMD12	0.740021	0.903038		TRMT6	0.779974	0.992768
	MATN2	-0.819995	-1.16337		TESK1	-0.809991	-0.462157		C12orf4	0.779974	0.510354		S100A16	0.740021	0.650765		TUBGCP6	-0.779974	-0.321928
	MRPL32	0.819995	0.714399		TGFBR1	0.809991	0.548239		FOXRED2	0.779974	0.683741		SDC4	-0.740021	-1.03562		UBE2G1	0.779974	1.20163
	NAA50	0.819995	0.560715		UQCRQ	0.809991	0.778797		NFIC	-0.779974	-0.550605		TMEM43	-0.740021	-1.0072		ZNF518B	0.779974	1.48543
	PGM2	0.819995	1.61725		ZNF605	-0.809991	-0.909581		PDZD2	-0.779974	-1.15976		VRK2	0.740021	0.773996		AMPD3	0.770026	1.43296
	RAB10	0.819995	0.871371		ACSBG1	-0.799999	-1.75086		PVT1	0.779974	1.23063		XPOT	0.740021	0.378512		BRCA2	0.770026	1.7866
	RFX2	-0.819995	-0.762987		ARMCX4	-0.799999	-1.01849		RBM47	0.779974	0.564427		ZDHHC8	-0.740021	-0.321928		C12orf29	0.770026	2.26604
	SHROOM2	0.819995	1.26712		B3GNT5	0.799999	0.504366		RDH12	0.779974	0.646347		ZNF224	-0.740021	-1		CAPZA1	0.770026	1.49057
	STRAP	0.819995	0.340163		CAP1	0.799999	0.433387		SKA2	0.779974	0.45628		HKR1	-0.740021	-0.584963		CNIH1	0.770026	0.575312
	TTLL3	-0.819995	-0.697062		DDB2	-0.799999	-0.357158		TBC1D17	-0.779974	-0.627046		BLOC1S2	0.729966	0.495695		COL4A5	-0.770026	-0.389567
	UNC93A	0.819995	1.51778		EPHX2	-0.799999	-0.793105		TPI1	0.779974	0.765365		CERS3	0.729966	1.69599		ESYT3	0.770026	2.34767
	XKRX	0.819995	0.819341		FAM234B	-0.799999	-1.82497		TRMT6	0.779974	0.463622		EFHD2	0.729966	0.695994		FH	0.770026	0.956057
	ZNF865	-0.819995	-0.637749		FURIN	0.799999	1.02453		UBE2G1	0.779974	0.327802		ITPR3	-0.729966	-0.879706		GOT2	0.770026	1.40599
	ABCE1	0.809991	0.70726		GHITM	0.799999	0.592923		ZNF518B	0.779974	0.575796		NGEF	-0.729966	-0.485427		HSPH1	0.770026	1.38405
	AMMECR1	0.809991	1.60815		MAPRE3	-0.799999	-1.00411		AMPD3	0.770026	0.584866		NT5C2	0.729966	0.505891		LENG8	-0.770026	0.443607
	ATP11B	0.809991	0.772139		MCM6	0.799999	0.738206		BRCA2	0.770026	1.0756		PGD	0.729966	0.85599		MAGI1	-0.770026	-0.545968
	BTBD3	0.809991	0.428142		NIPA2	0.799999	0.457962		CAPZA1	0.770026	0.538637		PRRC2B	-0.729966	-0.933573		NAA15	0.770026	1.04264
	COX5A	0.809991	0.566279		NISCH	-0.799999	-0.587461		CNIH1	0.770026	0.459432		TEF	-0.729966	-0.790772		NOL3	-0.770026	-0.356144
	CPEB4	0.809991	0.68419		OLFM2	-0.799999	-0.979806		COL4A5	-0.770026	-0.650856		TXNIP	-0.729966	-1.49057		NUP210	0.770026	0.847997
	CYBRD1	-0.809991	-1.04061		PARP12	0.799999	0.94703		DNM1	-0.770026	-0.516217		VCP	0.729966	0.526069		OBSL1	-0.770026	-1.47508
	CYP26B1	-0.809991	-0.664483		PNO1	0.799999	0.465713		FH	0.770026	0.465295		ZNF662	0.729966	0.713696		PSMD1	0.770026	1.24489
	ECT2	0.809991	1.25308		PPIB	0.799999	0.879941		GOT2	0.770026	0.927972		CCT6A	0.720016	0.378512		QSOX1	0.770026	1.1635
	KCNJ2	0.809991	1.15199		PRR12	-0.799999	-0.510962		HSPH1	0.770026	0.907121		CES4A	-0.720016	-0.526069		RAB11A	0.770026	1.48543
	LONRF1	-0.809991	-1.07963		TMED5	0.799999	0.468323		MAGI1	-0.770026	-0.840926		DLD	0.720016	0.286881		SDHB	0.770026	0.773996
	MRNIP	-0.809991	-0.896388		UQCR10	0.799999	0.471135		NAA15	0.770026	0.672199		GNAI3	0.720016	0.687061		STK17A	0.770026	1.20163
	MRPL3	0.809991	0.454702		ZNF652	-0.799999	-1.24519		NOL3	-0.770026	-0.411969		MYADM	-0.720016	-1.07724		TCF7L2	-0.770026	-0.687061
	NCOR2	-0.809991	-0.631523		ATP5F1B	0.790021	0.689031		NUP210	0.770026	1.5654		NFIX	-0.720016	-0.739848		TNK2	-0.770026	-0.485427
	NDC1	0.809991	0.441165		ATP6V1A	0.790021	0.332851		PSMD1	0.770026	0.399882		PPP4R1	0.720016	0.757023		UTP11	0.770026	1.18903
	NDUFC1	0.809991	0.34301		DBP	-0.790021	-0.614945		QSOX1	0.770026	0.523361		PTPN21	-0.720016	-1.30451		ABCC1	0.760008	2.05311
	NSDHL	0.809991	0.319965		DCAF4	-0.790021	-0.594071		SDHB	0.770026	0.330214		SELENOF	0.720016	0.263034		ENDOU	0.760008	1.74416
	SCEL	-0.809991	-1.66657		DPYD	0.790021	0.406972		SH3GLB2	-0.770026	-0.639417		SLC2A4RG	-0.720016	-0.713696		HSPA4	0.760008	1.77821
	SNRPF	0.809991	0.511873		ERH	0.790021	0.387804		STK17A	0.770026	0.559834		SLC39A6	0.720016	0.992768		JADE2	-0.760008	-0.485427
	SOX6	-0.809991	-0.97519		ETS1	0.790021	0.334683		TCF7L2	-0.770026	-0.596458		SOGA1	-0.720016	-0.687061		KLK8	0.760008	1.774
	SPCS3	0.809991	0.480782		FGFR3	-0.790021	-0.34153		UTP11	0.770026	0.613249		ZNF395	-0.720016	-0.863938		KRT73	-0.760008	1.32193
	SUN1	-0.809991	-0.755571		G6PD	0.790021	0.836167		ABCC1	0.760008	1.01343		ZNF703	-0.720016	-0.815575		LYPD5	0.760008	2.46989
	SYNPO2	-0.809991	-1.46837		JDP2	-0.790021	-0.476434		ENDOU	0.760008	0.696172		CNDP2	0.709996	0.847997		MAP3K9	0.760008	0.773996
	TESK1	-0.809991	-0.424385		KIF11	0.790021	0.818442		HSPA4	0.760008	0.570269		DNAJB2	-0.709996	-0.815575		MMP28	-0.760008	-0.669027
	UQCRQ	0.809991	0.586404		KNL1	0.790021	1.04656		JADE2	-0.760008	-0.527971		EHD4	0.709996	0.526069		P4HB	0.760008	1.1177
	ZNF605	-0.809991	-0.47892		KY	-0.790021	-0.365245		KLK8	0.760008	0.953973		ELOVL1	0.709996	0.545968		PRDX1	0.760008	0.879706
	ACSBG1	-0.799999	-2.73741		LMAN1	0.790021	0.516721		MAP3K9	0.760008	0.589572		EZH1	-0.709996	-0.765535		PRKCH	0.760008	1.01436
	ARMCX4	-0.799999	-0.682034		PNPT1	0.790021	0.498966		MMP28	-0.760008	-1.24708		GRIP1	-0.709996	-0.400538		PSMB6	0.760008	0.847997
	B3GNT5	0.799999	0.940054		RGMB	-0.790021	-1.54171		NCCRP1	0.760008	0.628914		MAPK8IP3	-0.709996	-0.263034		PTCH1	-0.760008	-0.739848
	CAP1	0.799999	0.35242		SUCLG1	0.790021	0.500088		P4HB	0.760008	0.784839		MRPL15	0.709996	0.722466		SIPA1L3	-0.760008	-1.02148
	CHIC2	0.799999	0.297954		TAOK1	0.790021	0.339023		PRDX1	0.760008	0.37951		NRG1	-0.709996	-0.389567		SSR3	0.760008	0.765535
	DDB2	-0.799999	-0.31313		TPBG	0.790021	2.01984		PRKCH	0.760008	0.304861		PPP1R13L	-0.709996	-0.555816		SYK	0.760008	1.37295
	EPHX2	-0.799999	-0.936289		UQCRH	0.790021	0.706022		PSMB6	0.760008	0.419107		PTMS	-0.709996	-0.263034		TMEM30A	0.760008	1.45943
	FAM234B	-0.799999	-1.58933		ZFAND6	0.790021	0.539134		PTCH1	-0.760008	-0.742092		RAP2B	0.709996	0.464668		TOP1	0.760008	1.52105
	FURIN	0.799999	0.854235		ZNF704	-0.790021	-0.772055		SIPA1L3	-0.760008	-0.538637		SH3BGRL3	0.709996	0.687061		UQCRFS1	0.760008	0.632268
	GHITM	0.799999	0.389236		C12orf4	0.779974	0.524666		SYK	0.760008	0.527571		SORBS3	-0.709996	-0.286881		VDAC3	0.760008	1.15704
	MAPRE3	-0.799999	-0.928503		FOXRED2	0.779974	0.946357		TOP1	0.760008	0.795351		TAF13	0.709996	0.659925		WASL	0.760008	1.22033
	MCM6	0.799999	0.685985		NFIC	-0.779974	-0.73786		UQCRFS1	0.760008	0.406972		TDG	0.709996	0.475085		YME1L1	0.760008	1.33914
	NIPA2	0.799999	0.521754		PDZD2	-0.779974	-1.00187		VDAC3	0.760008	0.34551		TMEM167A	0.709996	0.963474		ADCY6	-0.750006	-0.536053
	NISCH	-0.799999	-0.578504		PVT1	0.779974	1.41851		YME1L1	0.760008	0.309409		TUBA1A	-0.709996	-0.613532		ATP13A4	0.750006	1.94111
	OLFM2	-0.799999	-0.618709		RBM47	0.779974	0.874364		ADCY6	-0.750006	-0.32987		YES1	0.709996	0.286881		DENR	0.750006	1.42761
	PARP12	0.799999	1.12565		RDH12	0.779974	0.401303		DENR	0.750006	0.400319		ZNF440	-0.709996	-0.367371		EIF2S1	0.750006	1.40599
	PNO1	0.799999	0.55562		SDHD	0.779974	0.458487		EIF2S1	0.750006	0.384381		CLPX	0.699996	0.948601		GCH1	0.750006	1.70929
	PPIB	0.799999	0.400429		SGPP2	0.779974	0.589955		GCH1	0.750006	0.899253		CMTR2	0.699996	0.584963		GPR87	0.750006	1.32193
	PRR12	-0.799999	-0.35727		SKA2	0.779974	0.553655		KIF2A	0.750006	0.780814		COPS3	0.699996	0.454176		HMGCR	0.750006	0.495695
	SGSM2	-0.799999	-0.333882		TBC1D17	-0.779974	-0.450169		LINC02035	-0.750006	-0.777535		CWH43	0.699996	0.910733		KIF2A	0.750006	1.50589
	TMED5	0.799999	0.492212		TPI1	0.779974	1.05748		MAFK	-0.750006	-0.441908		DDHD1	0.699996	0.918386		MIRLET7BHG	-0.750006	-0.275007
	UQCR10	0.799999	0.45249		TRMT6	0.779974	0.735436		MIRLET7BHG	-0.750006	-0.504264		DNAJB11	0.699996	0.275007		MXD4	-0.750006	-0.62293
	ZNF652	-0.799999	-0.872789		TUBGCP6	-0.779974	-0.370945		MXD4	-0.750006	-0.280006		ECHDC1	0.699996	0.411426		NCF2	0.750006	1.10434
	ATP5F1B	0.790021	0.457857		UBE2G1	0.779974	0.578794		NCF2	0.750006	0.436482		H6PD	-0.699996	-0.669027		PLA2G3	0.750006	2.77821
	ATP6V1A	0.790021	0.286408		ZNF518B	0.779974	0.602267		PLA2G3	0.750006	1.40299		IL6ST	0.699996	-0.704872		SRP9	0.750006	1.0072
	DBP	-0.790021	-0.770279		AMPD3	0.770026	0.714663		PLXNA3	-0.750006	-0.664756		KLC3	-0.699996	-0.464668		TXNL1	0.750006	0.85599
	DCAF4	-0.790021	-0.543991		BRCA2	0.770026	0.754717		TPRN	-0.750006	-0.39846		LSS	-0.699996	-0.555816		ATP6AP2	0.740021	1
	ERH	0.790021	0.276794		CAPZA1	0.770026	0.405883		TXNL1	0.750006	0.470823		MANSC1	0.699996	0.505891		ATP6V1B2	0.740021	1.07724
	G6PD	0.790021	0.733441		CNIH1	0.770026	0.399226		ARHGEF5	-0.740021	-0.673918		MAP3K5	0.699996	0.321928		ATP6V1D	0.740021	1.20163
	JDP2	-0.790021	-0.435202		COL4A5	-0.770026	-0.718964		ATP6V1B2	0.740021	0.626019		MBOAT2	0.699996	0.704872		CAPZA2	0.740021	0.9855
	KIF11	0.790021	1.30527		DNM1	-0.770026	-1.19074		ATP6V1D	0.740021	0.470303		MFSD1	0.699996	0.333424		CHCHD2	0.740021	0.536053
	KNL1	0.790021	1.67405		ESYT3	0.770026	0.572308		BCAS3	-0.740021	-0.712552		PSMA7	0.699996	0.678072		DAD1	0.740021	0.505891
	LMAN1	0.790021	0.311968		FH	0.770026	0.55218		GIT1	-0.740021	-0.405012		PSMC4	0.699996	0.765535		FTH1	0.740021	0.344828
	PNPT1	0.790021	0.734395		GOT2	0.770026	1.06046		GLI3	-0.740021	-0.513996		RB1	0.699996	0.516015		GLI3	-0.740021	-0.575312
	RAB11FIP3	-0.790021	-0.433707		HSPH1	0.770026	0.743472		ILF2	0.740021	0.502636		RXRA	-0.699996	-0.669027		ILF2	0.740021	0.871844
	RGMB	-0.790021	-1.21375		MAGI1	-0.770026	-0.989575		MACO1	0.740021	0.40719		SEC24D	0.699996	0.400538		MACO1	0.740021	1.62761
	SUCLG1	0.790021	0.452279		NAA15	0.770026	0.577924		NDUFAB1	0.740021	0.394075		TBC1D8	-0.699996	-0.565597		NDUFAB1	0.740021	0.773996
	TAOK1	0.790021	0.622181		NUP210	0.770026	1.25435		PER2	-0.740021	-0.543001		TCP1	0.699996	0.356144		PLEKHN1	-0.740021	-0.604071
	TPBG	0.790021	1.79356		PSMD1	0.770026	0.615699		PLEKHN1	-0.740021	-0.585059		ACAP3	-0.690015	-0.356144		PPA1	0.740021	0.871844
	UQCRH	0.790021	0.478713		QSOX1	0.770026	1.10775		PPA1	0.740021	0.381505		ATP6V0E1	0.690015	0.695994		PSMB1	0.740021	0.748461
	ZFAND6	0.790021	0.645794		SDHB	0.770026	0.472176		PSMD12	0.740021	0.626392		BZW2	0.690015	0.389567		PSMD12	0.740021	1.43829
	ZNF704	-0.790021	-0.894061		SH3BP5-AS1	-0.770026	-0.745022		S100A16	0.740021	0.8819		COL16A1	-0.690015	-0.669027		RNF139	0.740021	0.773996
	C12orf4	0.779974	0.681044		SH3GLB2	-0.770026	-0.446362		SDC4	-0.740021	-1.31098		HLF	-0.690015	-0.895303		S100A16	0.740021	1.73985
	FOXRED2	0.779974	0.901881		STK17A	0.770026	0.441802		TMEM43	-0.740021	-0.826111		MARCKS	0.690015	0.443607		SDC4	-0.740021	-0.748461
	NFIC	-0.779974	-0.60862		TCF7L2	-0.770026	-0.837459		VRK2	0.740021	0.855671		METAP1	0.690015	0.356144		TMEM43	-0.740021	-0.378512
	PDZD2	-0.779974	-0.818032		TNK2	-0.770026	-0.284159		XPOT	0.740021	0.566084		NEURL1B	-0.690015	-0.831877		VRK2	0.740021	1.40599
	PVT1	0.779974	1.31777		UTP11	0.770026	0.623118		ZNF224	-0.740021	-0.415001		PAIP2B	-0.690015	-1.21412		XPOT	0.740021	1.07724
	RBM47	0.779974	0.563939		ABCC1	0.760008	1.2676		HKR1	-0.740021	-0.448372		PCSK6	0.690015	1.1635		ARL6IP1	0.729966	0.275007
	RDH12	0.779974	1.0345		ENDOU	0.760008	0.788853		CERS3	0.729966	0.765025		PER3	-0.690015	-0.475085		BLOC1S2	0.729966	1.1375
	S100A6	0.779974	-0.275245		HSPA4	0.760008	0.621899		EFHD2	0.729966	0.827087		PSMC6	0.690015	0.505891		CERS3	0.729966	1.15704
	SDHD	0.779974	0.273814		JADE2	-0.760008	-0.744678		ITPR3	-0.729966	-0.763667		PTGS1	-0.690015	-0.85599		EFHD2	0.729966	1.37851
	SGPP2	0.779974	0.38405		KLK8	0.760008	0.894061		NGEF	-0.729966	-0.776441		RAP2C	0.690015	0.526069		ITPR3	-0.729966	-0.286881
	SKA2	0.779974	0.688404		KRT73	-0.760008	-0.739243		NT5C2	0.729966	0.49682		RNF149	0.690015	0.333424		NGEF	-0.729966	-0.454176
	SNX6	0.779974	0.333309		LYPD5	0.760008	0.538439		PGD	0.729966	0.910579		SCYL2	0.690015	0.545968		NT5C2	0.729966	1.05658
	TBC1D17	-0.779974	-0.652601		MAP3K9	0.760008	0.688852		PNRC2	0.729966	0.370945		TPD52L1	0.690015	0.536053		PGD	0.729966	1
	TPI1	0.779974	0.827738		MMP28	-0.760008	-1.26837		PRRC2B	-0.729966	-0.5655		ACADSB	-0.679964	-0.713696		PNRC2	0.729966	0.799087
	TRMT6	0.779974	0.800082		NCCRP1	0.760008	0.737946		TEF	-0.729966	-0.936214		ANKRD35	-0.679964	-0.298658		PRRC2B	-0.729966	-0.687061
	TUBGCP6	-0.779974	-0.326192		P4HB	0.760008	0.961327		TXNIP	-0.729966	-1.03415		ATXN10	0.679964	0.333424		SNX3	0.729966	0.485427
	UBE2G1	0.779974	0.664756		PRDX1	0.760008	0.598842		VCP	0.729966	0.657366		CASP10	0.679964	0.31034		SPTSSB	0.729966	1.27501
	ZNF518B	0.779974	0.753605		PRKCH	0.760008	0.584963		ZNF250	-0.729966	-0.559345		DKK3	-0.679964	-0.584963		TEF	-0.729966	-0.584963
	AMPD3	0.770026	1.25598		PSMB6	0.760008	0.656817		ZNF662	0.729966	1.0314		FAM98A	0.679964	-0.632268		TXNIP	-0.729966	-1.18903
	BRCA2	0.770026	1.27971		PTCH1	-0.760008	-0.93395		ASAP3	-0.720016	-0.500496		HDAC5	-0.679964	-0.495695		VCP	0.729966	1.45418
	C12orf29	0.770026	0.716947		SIPA1L3	-0.760008	-0.468114		CCT6A	0.720016	0.532566		JAG2	-0.679964	-0.555816		CCT6A	0.720016	1.17632
	CAPZA1	0.770026	0.832607		SYK	0.760008	0.523261		CES4A	-0.720016	-0.939527		MEF2D	-0.679964	-0.432959		DLD	0.720016	0.650765
	CNIH1	0.770026	0.457437		TOP1	0.760008	0.815575		MYADM	-0.720016	-0.845751		NSF	0.679964	0.545968		GNAI3	0.720016	1.23879
	COL4A5	-0.770026	-0.555129		UQCRFS1	0.760008	0.586789		NFIX	-0.720016	-0.715191		PAN2	-0.679964	-0.687061		MYADM	-0.720016	-0.83996
	DNM1	-0.770026	-0.842778		VDAC3	0.760008	0.503145		PPP4R1	0.720016	0.813689		PPP1R2	0.679964	0.62293		NFIX	-0.720016	-0.790772
	ESYT3	0.770026	1.12843		WASL	0.760008	0.423417		PTPN21	-0.720016	-1.60876		PTPRS	-0.679964	-0.432959		PPP4R1	0.720016	1.75275
	FH	0.770026	0.358959		YME1L1	0.760008	0.357045		SLC2A4RG	-0.720016	-0.819586		SYNGR1	-0.679964	-0.485427		PTPN21	-0.720016	-0.863938
	GOT2	0.770026	0.990301		ADCY6	-0.750006	-0.471448		SLC39A6	0.720016	0.902807		ZDHHC13	0.679964	0.555816		SBDS	0.720016	0.970854
	HSPH1	0.770026	1.16967		ATP13A4	0.750006	0.428893		ZNF395	-0.720016	-0.656542		EIF3J	0.670025	0.545968		SELENOF	0.720016	0.678072
	LENG8	-0.770026	-0.280481		DENR	0.750006	0.477159		ZNF703	-0.720016	-0.820322		ELL2	0.670025	0.978196		SLC2A4RG	-0.720016	-0.887525
	MAGI1	-0.770026	-0.698218		DGKA	-0.750006	-0.535058		CCT8	0.709996	0.432211		MCC	-0.670025	-0.941106		SLC39A6	0.720016	2.03914
	NAA15	0.770026	0.980464		EIF2S1	0.750006	0.38637		CNDP2	0.709996	0.799916		PRRG4	0.670025	1.21412		SOGA1	-0.720016	0.344828
	NUP210	0.770026	1.53526		GCH1	0.750006	1.08542		DNAJB2	-0.709996	-0.898944		PSMD6	0.670025	0.613532		ZNF395	-0.720016	-0.739848
	OBSL1	-0.770026	-0.463832		HMGCR	0.750006	0.365245		EHD4	0.709996	0.449112		SAMD8	0.670025	0.464668		CCDC88A	0.709996	0.956057
	PSMD1	0.770026	0.544189		KIF2A	0.750006	0.584482		EZH1	-0.709996	-0.682214		SSBP1	0.670025	0.298658		CCT8	0.709996	1.0072
	QSOX1	0.770026	0.629939		LINC02035	-0.750006	-0.723952		GRIP1	-0.709996	-0.70982		WLS	-0.670025	-0.62293		CNDP2	0.709996	0.831877
	RAB11A	0.770026	0.387583		MAFK	-0.750006	-0.432425		KIF20B	0.709996	0.618333		ASPM	0.660016	1.1177		DNAJB2	-0.709996	-0.584963
	SDHB	0.770026	0.311852		MXD4	-0.750006	-0.312433		MRPL15	0.709996	0.425674		BRD3	-0.660016	-0.687061		EHD4	0.709996	0.765535
	SH3BP5-AS1	-0.770026	-0.851119		NCF2	0.750006	0.801159		PPP1R13L	-0.709996	-0.622649		CBX3	0.660016	-0.687061		ELOVL1	0.709996	0.678072
	SH3GLB2	-0.770026	-0.391548		PLA2G3	0.750006	1.43536		PTMS	-0.709996	-0.311271		CYB5R3	-0.660016	-0.669027		EZH1	-0.709996	-0.475085
	STK17A	0.770026	0.70779		PLXNA3	-0.750006	-0.894837		RAP2B	0.709996	0.640251		DDR1	-0.660016	-0.475085		KIF20B	0.709996	2.15381
	TCF7L2	-0.770026	-0.845992		TPRN	-0.750006	-0.333767		SH3BGRL3	0.709996	0.6072		DNM1L	0.660016	0.575312		MRPL15	0.709996	1.03562
	TNK2	-0.770026	-0.342213		TXNL1	0.750006	0.586308		SORBS3	-0.709996	-0.516519		GART	0.660016	0.887525		NRG1	-0.709996	0.298658
	UTP11	0.770026	0.786764		ARHGEF5	-0.740021	-0.764941		TDG	0.709996	0.69207		KPNA3	0.660016	0.263034		PTMS	-0.709996	0.526069
	ABCC1	0.760008	1.18897		ATP6V1B2	0.740021	0.701416		TUBA1A	-0.709996	-0.832444		PLAA	0.660016	-0.31034		RAP2B	0.709996	1.21412
	ENDOU	0.760008	0.748547		ATP6V1D	0.740021	0.491083		YES1	0.709996	0.300182		SMC4	0.660016	0.495695		SH3BGRL3	0.709996	0.887525
	HSPA4	0.760008	0.69537		BCAS3	-0.740021	-0.624054		ZNF440	-0.709996	-0.516318		TCEAL4	-0.660016	-0.641546		SORBS3	-0.709996	-0.485427
	JADE2	-0.760008	-0.664665		CHCHD2	0.740021	0.358284		CLPX	0.699996	0.51167		TFG	0.660016	0.641546		TAF13	0.709996	1.59455
	KLK8	0.760008	1.48419		DAD1	0.740021	0.269512		CMTR2	0.699996	0.517427		USP6NL	0.660016	1.34483		TDG	0.709996	1.23266
	KRT73	-0.760008	-1.08624		GIT1	-0.740021	-0.553655		COPS3	0.699996	0.373175		AACS	-0.650029	-0.669027		TMEM167A	0.709996	1.0635
	LYPD5	0.760008	1.22212		GLI3	-0.740021	-0.649845		CWH43	0.699996	0.482539		ANO1	-0.650029	-0.910733		TUBA1A	-0.709996	0.739848
	MAP3K9	0.760008	1.25912		ILF2	0.740021	0.550014		DDHD1	0.699996	0.336626		CCNC	0.650029	0.422233		YES1	0.709996	1.30451
	MMP28	-0.760008	-1.09983		MACO1	0.740021	0.664574		DNAJB11	0.699996	0.620962		CELSR1	-0.650029	-0.454176		ZNF440	-0.709996	0.62293
	NCCRP1	0.760008	1.29466		NDUFAB1	0.740021	0.519341		H6PD	-0.699996	-0.668028		EXOC5	0.650029	0.536053		CLPX	0.699996	1.23266
	P4HB	0.760008	0.785927		PLEKHN1	-0.740021	-0.289598		KLC3	-0.699996	-0.766383		HM13	0.650029	0.555816		CMTR2	0.699996	2.37573
	PRDX1	0.760008	0.46999		PPA1	0.740021	0.40969		MANSC1	0.699996	0.366924		ITSN2	0.650029	0.505891		COPS3	0.699996	0.62293
	PRKCH	0.760008	0.713168		PSMB1	0.740021	0.532666		MAP3K5	0.699996	0.43776		OSMR	0.650029	0.823749		CWH43	0.699996	1.57046
	PSMB6	0.760008	0.551885		PSMD12	0.740021	0.588805		MFSD1	0.699996	0.341758		RAP1GDS1	0.650029	0.454176		DDHD1	0.699996	0.879706
	PTCH1	-0.760008	-0.781737		S100A16	0.740021	0.811224		PSMA7	0.699996	0.459012		RELL1	-0.650029	-0.604071		DNAJB11	0.699996	1.10434
	SIPA1L3	-0.760008	-0.344828		SDC4	-0.740021	-1.03358		PSMC4	0.699996	0.587365		ZBTB4	-0.650029	-0.799087		ECHDC1	0.699996	0.823749
	SYK	0.760008	0.674009		TMEM43	-0.740021	-1.10709		PUS7L	0.699996	0.531269		ASCC3	0.639973	0.963474		H6PD	-0.699996	-0.422233
	TOP1	0.760008	1.25248		VRK2	0.740021	0.669027		RB1	0.699996	0.523662		CHMP2B	0.639973	0.321928		IL6ST	0.699996	0.790772
	UQCRFS1	0.760008	0.403704		XPOT	0.740021	0.642193		RXRA	-0.699996	-0.900954		CNOT6	0.639973	0.389567		LSS	-0.699996	-0.773996
	VDAC3	0.760008	0.291486		ZNF224	-0.740021	-0.692427		SEC24D	0.699996	0.291486		CTPS1	0.639973	0.992768		MANSC1	0.699996	1.1375
	WASL	0.760008	0.543991		HKR1	-0.740021	-0.486663		TCP1	0.699996	0.421695		DDX52	0.639973	0.613532		MAP3K5	0.699996	0.604071
	YME1L1	0.760008	0.431035		BLOC1S2	0.729966	0.40414		ACAP3	-0.690015	-0.279055		HELLS	0.639973	1.1635		MBOAT2	0.699996	1.1177
	ADCY6	-0.750006	-0.688762		CERS3	0.729966	0.538141		BZW2	0.690015	0.477159		MALT1	0.639973	0.918386		MFSD1	0.699996	0.85599
	ATP13A4	0.750006	0.796764		EFHD2	0.729966	0.884403		COL16A1	-0.690015	-0.443925		PBXIP1	-0.639973	-0.286881		PSMA7	0.699996	0.910733
	DENR	0.750006	0.548733		ITPR3	-0.729966	-0.85814		HLF	-0.690015	-0.949946		POU3F1	-0.639973	-0.722466		PSMC4	0.699996	1.11103
	EIF2S1	0.750006	0.559639		NGEF	-0.729966	-0.622556		MARCKS	0.690015	0.371057		PPP1CB	0.639973	0.400538		PTP4A2	0.699996	0.604071
	GCH1	0.750006	1.25066		NT5C2	0.729966	0.595695		METAP1	0.690015	0.665029		RAB27B	0.639973	1.16993		PUS7L	0.699996	1.20163
	GPR87	0.750006	0.530271		PGD	0.729966	0.984334		NEURL1B	-0.690015	-0.40174		SPIRE1	0.639973	0.565597		RB1	0.699996	1.04963
	HMGCR	0.750006	0.293959		PRRC2B	-0.729966	-0.688494		PAIP2B	-0.690015	-1.05568		STT3B	0.639973	-0.594549		RXRA	-0.699996	-0.545968
	KIF2A	0.750006	0.693677		TEF	-0.729966	-0.591679		PER3	-0.690015	-0.596744		TMPO	0.639973	0.879706		SEC24D	0.699996	0.807355
	LINC02035	-0.750006	-0.592254		TXNIP	-0.729966	-1.48388		PTGS1	-0.690015	-0.551295		EFNB2	-0.630033	-1.5008		TBC1D8	-0.699996	-1.26903
	MAFK	-0.750006	-0.327572		VCP	0.729966	0.77104		RAP2C	0.690015	0.326652		PPP6C	0.630033	-0.555816		TCP1	0.699996	1.01436
	MIRLET7BHG	-0.750006	-0.6291		ZNF250	-0.729966	-0.823668		RNF149	0.690015	0.620117		RBBP6	0.630033	1.38405		ACAP3	-0.690015	2.32481
	MXD4	-0.750006	-0.385818		ZNF662	0.729966	1.00741		SCYL2	0.690015	0.516116		SYTL1	-0.630033	-0.344828		ATP5MG	0.690015	0.333424
	NCF2	0.750006	0.729792		ASAP3	-0.720016	-0.525768		TPD52L1	0.690015	0.451435		USP14	0.630033	-0.367371		ATP6V0E1	0.690015	-0.565597
	PLA2G3	0.750006	2.25063		CCT6A	0.720016	0.612305		TRPV3	0.690015	1.04572		XBP1	0.630033	0.454176		BZW2	0.690015	0.687061
	PLXNA3	-0.750006	-0.798092		CES4A	-0.720016	-0.750949		ACADSB	-0.679964	-0.850719		NBL1	-0.620023	-0.378512		COL16A1	-0.690015	-0.941106
	TXNL1	0.750006	0.638584		DLD	0.720016	0.306846		ANKRD35	-0.679964	-0.656725		DUSP16	0.610039	0.464668		HLF	-0.690015	-0.356144
	ARHGEF5	-0.740021	-0.354339		MYADM	-0.720016	-1.47259		CASP10	0.679964	0.972987		GGA2	-0.610039	-0.565597		HSD17B12	0.690015	0.713696
	ATP6V1B2	0.740021	0.813689		NFIX	-0.720016	-0.856229		DKK3	-0.679964	-0.392537		MYCL	-0.610039	-0.687061		MARCKS	0.690015	0.555816
	ATP6V1D	0.740021	0.758559		PPP4R1	0.720016	1.07615		FAM98A	0.679964	0.681854		ANKH	-0.599984	-0.83996		METAP1	0.690015	1.19535
	BCAS3	-0.740021	-0.601982		PTPN21	-0.720016	-1.87287		FBXO27	-0.679964	-0.609471		SDR16C5	0.599984	0.687061		NEURL1B	-0.690015	-0.641546
	CCNG1	0.740021	-0.275722		SLC2A4RG	-0.720016	-0.760264		HDAC5	-0.679964	-0.756853						PAIP2B	-0.690015	-1.18903
	GIT1	-0.740021	-0.358846		SLC39A6	0.720016	0.865602		JAG2	-0.679964	-0.331934						PCSK6	0.690015	2.85997
	GLI3	-0.740021	-0.457437		SOGA1	-0.720016	-0.584097		MEF2D	-0.679964	-0.515511						PSMC6	0.690015	1.57531
	ILF2	0.740021	0.548338		ZNF395	-0.720016	-0.689925		NSF	0.679964	0.421048						PTGS1	-0.690015	0.903038
	MACO1	0.740021	0.80719		ZNF703	-0.720016	-0.816641		ORAI1	-0.679964	-0.729792						RAP2C	0.690015	1.25701
	NDUFAB1	0.740021	0.377846		CCT8	0.709996	0.468635		PTPRS	-0.679964	-0.51662						RNF149	0.690015	1.07039
	PER2	-0.740021	-0.326422		CNDP2	0.709996	0.86259		SYNGR1	-0.679964	-0.601031						SCYL2	0.690015	1.08406
	PPA1	0.740021	0.392757		DNAJB2	-0.709996	-0.664119		ZDHHC13	0.679964	0.511873						SNX33	-0.690015	0.454176
	PSMD12	0.740021	0.867976		EHD4	0.709996	0.698663		ZNF217	0.679964	0.370722						TPD52L1	0.690015	0.475085
	S100A16	0.740021	1.19396		EZH1	-0.709996	-0.631803		EIF3J	0.670025	0.439144						TRPV3	0.690015	1.31034
	SDC4	-0.740021	-1.10044		GRIP1	-0.709996	-0.610228		ELL2	0.670025	0.461843						ACADSB	-0.679964	-1.31034
	TMEM43	-0.740021	-0.859095		IDH1	0.709996	0.317304		MCC	-0.670025	-0.923111						ATXN10	0.679964	0.85599
	VRK2	0.740021	0.891341		KIF20B	0.709996	0.517124		MFAP3	0.670025	0.293724						CASP10	0.679964	1.26303
	XPOT	0.740021	0.667029		MRPL15	0.709996	0.421802		PRRG4	0.670025	0.732486						DKK3	-0.679964	-0.613532
	ZDHHC8	-0.740021	-0.318577		NRG1	-0.709996	-0.603027		PSMD6	0.670025	0.404467						FAM98A	0.679964	1.36737
	ZNF224	-0.740021	-0.638769		PPP1R13L	-0.709996	-0.438399		SAMD8	0.670025	0.344147						HDAC5	-0.679964	-0.903038
	HKR1	-0.740021	-0.539829		PTMS	-0.709996	-0.451119		SSBP1	0.670025	0.393087						MEF2D	-0.679964	0.464668
	BLOC1S2	0.729966	0.363564		RAP2B	0.709996	0.464564		WLS	-0.670025	-0.679964						NSF	0.679964	0.887525
	CERS3	0.729966	1.15153		SH3BGRL3	0.709996	0.874994		ASPM	0.660016	1.31028						ORAI1	-0.679964	-0.275007
	EFHD2	0.729966	0.679244		SORBS3	-0.709996	-0.658646		BRD3	-0.660016	-0.577248						PPP1CC	0.679964	0.613532
	ITPR3	-0.729966	-0.590051		TAF13	0.709996	0.531569		CBX3	0.660016	0.401194						PPP1R2	0.679964	0.815575
	NGEF	-0.729966	-0.477263		TDG	0.709996	0.558953		CYB5R3	-0.660016	-0.616452						SYNGR1	-0.679964	0.411426
	NT5C2	0.729966	0.581785		TUBA1A	-0.709996	-1.40387		DDR1	-0.660016	-0.308011						ZDHHC13	0.679964	1.24489
	PGD	0.729966	0.736735		YES1	0.709996	0.53037		DNM1L	0.660016	0.280244						ZNF217	0.679964	0.757023
	PNRC2	0.729966	0.461843		ZNF440	-0.709996	-0.548535		GART	0.660016	0.982802						EIF3J	0.670025	1.25096
	PRRC2B	-0.729966	-0.441483		CLPX	0.699996	0.697507		SMC4	0.660016	0.640251						ELL2	0.670025	1.69153
	TEF	-0.729966	-0.858936		CMTR2	0.699996	0.536351		TCEAL4	-0.660016	-0.781989						MFAP3	0.670025	1.05658
	TXNIP	-0.729966	-1.15173		COPS3	0.699996	0.389897		TENM4	-0.660016	-0.559443						PELI1	0.670025	0.790772
	VCP	0.729966	0.702392		CWH43	0.699996	0.613815		TFG	0.660016	0.404576						PRRG4	0.670025	1.48027
	ZNF250	-0.729966	-0.36446		DDHD1	0.699996	0.39594		USP6NL	0.660016	0.295723						PSMD6	0.670025	1.09085
	ZNF662	0.729966	0.995521		DNAJB11	0.699996	0.775177		AACS	-0.650029	-0.893285						SAMD8	0.670025	2.65306
	ASAP3	-0.720016	-0.45249		H6PD	-0.699996	-0.775598		ANO1	-0.650029	-0.986957						SSBP1	0.670025	0.910733
	CCT6A	0.720016	0.609944		KLC3	-0.699996	-0.649753		ANO8	-0.650029	-0.908429						WLS	-0.670025	-0.659925
	CES4A	-0.720016	-0.423202		LSS	-0.699996	-0.354339		CCNC	0.650029	0.338453						ASPM	0.660016	2.11437
	GNAI3	0.720016	0.451119		MANSC1	0.699996	0.659925		HM13	0.650029	0.801324						BCL2L1	0.660016	0.748461
	MYADM	-0.720016	-0.986739		MAP3K5	0.699996	0.278461		ITSN2	0.650029	0.444667						BRD3	-0.660016	-0.321928
	NFIX	-0.720016	-0.757791		PSMA7	0.699996	0.609188		OSMR	0.650029	0.902267						CBX3	0.660016	1.62761
	PPP4R1	0.720016	1.17626		PSMC4	0.699996	0.713872		RELL1	-0.650029	-0.805623						CYB5R3	-0.660016	-0.713696
	PTPN21	-0.720016	-1.29054		PUS7L	0.699996	0.402722		ZBTB4	-0.650029	-0.599032						DDR1	-0.660016	-0.400538
	SLC2A4RG	-0.720016	-0.876173		RB1	0.699996	0.451119		ASCC3	0.639973	0.615793						DNM1L	0.660016	1.36737
	SLC39A6	0.720016	1.22663		RXRA	-0.699996	-0.777283		CNOT6	0.639973	0.494672						GART	0.660016	1.28688
	SOGA1	-0.720016	-0.370388		SEC24D	0.699996	0.364909		CTPS1	0.639973	1.09315						KPNA3	0.660016	1.13093
	ZNF395	-0.720016	-0.756853		TBC1D8	-0.699996	-0.351063		DDX52	0.639973	0.568324						PLAA	0.660016	0.641546
	ZNF703	-0.720016	-0.878137		TCP1	0.699996	0.512075		HELLS	0.639973	1.42487						PNPLA8	0.660016	1.03562
	CCT8	0.709996	0.465609		ATP5MG	0.690015	0.520347		MALT1	0.639973	0.333538						SMC4	0.660016	1.50589
	CNDP2	0.709996	0.781234		BZW2	0.690015	0.531968		PBXIP1	-0.639973	-0.614003						TCEAL4	-0.660016	-0.333424
	DNAJB2	-0.709996	-0.731965		COL16A1	-0.690015	-0.888539		POU3F1	-0.639973	-0.99899						TFG	0.660016	1
	EHD4	0.709996	0.464773		HLF	-0.690015	-0.407733		TMPO	0.639973	0.617863						USP6NL	0.660016	1.87184
	ELOVL1	0.709996	0.298893		MARCKS	0.690015	0.287945		WASHC4	0.639973	0.435309						AACS	-0.650029	-0.782409
	EZH1	-0.709996	-0.771548		METAP1	0.690015	0.667574		EFNB2	-0.630033	-1.09565						ANO1	-0.650029	-0.604071
	GRIP1	-0.709996	-0.410884		NEURL1B	-0.690015	-0.706641		KCNC4	-0.630033	0.299362						ANO8	-0.650029	-0.389567
	KIF20B	0.709996	0.934856		PAIP2B	-0.690015	-1.28036		RBBP6	0.630033	0.507313						CCNC	0.650029	1.14405
	MAPK8IP3	-0.709996	-0.388024		PCSK6	0.690015	0.81295		USP14	0.630033	0.418892						EXOC5	0.650029	1.12433
	MRPL15	0.709996	0.538141		PSMC6	0.690015	0.388245		XBP1	0.630033	0.457437						HEXB	0.650029	0.641546
	NRG1	-0.709996	0.273456		PTGS1	-0.690015	-0.574634		MYCL	-0.610039	-0.725087						HM13	0.650029	0.963474
	PPP1R13L	-0.709996	-0.368824		RAP2C	0.690015	0.364348		ANKH	-0.599984	-0.777956						ITSN2	0.650029	1.58976
	PTMS	-0.709996	-0.470094		RNF149	0.690015	0.609566										MTPN	0.650029	0.722466
	RAP2B	0.709996	0.817705		SCYL2	0.690015	0.404903										OSMR	0.650029	1.71809
	SH3BGRL3	0.709996	0.670659		TPD52L1	0.690015	0.767909										RAP1GDS1	0.650029	0.941106
	SORBS3	-0.709996	-0.730401		TRPV3	0.690015	0.933346										RELL1	-0.650029	-0.765535
	TAF13	0.709996	0.703278		ACADSB	-0.679964	-0.663754										UBE2E1	0.650029	1.42223
	TDG	0.709996	0.805375		ANKRD35	-0.679964	-0.431997										ZBTB4	-0.650029	-0.575312
	TUBA1A	-0.709996	-1.03914		CASP10	0.679964	1.16562										ASCC3	0.639973	1.25701
	YES1	0.709996	0.483261		DKK3	-0.679964	-0.639232										CHMP2B	0.639973	1.1375
	CLPX	0.699996	0.80925		FAM98A	0.679964	0.731183										CNOT6	0.639973	1.95233
	CMTR2	0.699996	0.62854		FBXO27	-0.679964	-0.345737										CTPS1	0.639973	1.41143
	COPS3	0.699996	0.41186		HDAC5	-0.679964	-0.583808										DDX52	0.639973	1.19535
	CWH43	0.699996	0.865602		JAG2	-0.679964	-0.470511										HELLS	0.639973	1.27501
	DDHD1	0.699996	0.329525		MEF2D	-0.679964	-0.658371										MALT1	0.639973	1.71809
	DNAJB11	0.699996	0.693409		NSF	0.679964	0.453965										PBXIP1	-0.639973	-0.555816
	H6PD	-0.699996	-0.655352		ORAI1	-0.679964	-0.672833										PPP1CB	0.639973	1.36737
	KLC3	-0.699996	-0.646439		PPP1R2	0.679964	0.269871										RAB27B	0.639973	1.83996
	MANSC1	0.699996	0.368154		PTPRS	-0.679964	-0.557189										SPIRE1	0.639973	1.34483
	MAP3K5	0.699996	0.578987		SYNGR1	-0.679964	-0.52697										STT3B	0.639973	1.05658
	MBOAT2	0.699996	0.436588		ZDHHC13	0.679964	0.57628										TMPO	0.639973	1.52105
	MFSD1	0.699996	0.442121		ZNF217	0.679964	0.379954										WASHC4	0.639973	1.3505
	PSMA7	0.699996	0.53824		EIF3J	0.670025	0.368601										EFNB2	-0.630033	-0.948601
	PSMC4	0.699996	0.733528		ELL2	0.670025	0.402286										KCNC4	-0.630033	0.31034
	PUS7L	0.699996	0.754973		MCC	-0.670025	-1.01221										PICALM	0.630033	0.704872
	RB1	0.699996	0.688762		PRRG4	0.670025	0.733528										PPP6C	0.630033	1.24489
	RXRA	-0.699996	-0.693409		PSMD6	0.670025	0.613815										RBBP6	0.630033	1.98914
	TBC1D8	-0.699996	-0.274888		SAMD8	0.670025	0.412836										USP14	0.630033	1.13093
	TCP1	0.699996	0.389787		SSBP1	0.670025	0.489029										XBP1	0.630033	0.83996
	ATP5MG	0.690015	0.335598		WLS	-0.670025	-0.797926										NBL1	-0.620023	-0.356144
	BZW2	0.690015	0.569102		ASPM	0.660016	0.873183										CUL9	-0.610039	-0.432959
	COL16A1	-0.690015	-0.52697		BCL2L1	0.660016	0.425889										DUSP16	0.610039	0.659925
	HLF	-0.690015	-0.794187		BRD3	-0.660016	-0.738379										GGA2	-0.610039	-0.613532
	MARCKS	0.690015	0.459851		CBX3	0.660016	0.391108										MYCL	-0.610039	0.422233
	METAP1	0.690015	0.723428		CYB5R3	-0.660016	-0.664301										RAI1	-0.610039	-0.485427
	NEURL1B	-0.690015	-0.617487		DNM1L	0.660016	0.356031										ANKH	-0.599984	-1.23879
	PAIP2B	-0.690015	-0.940956		GART	0.660016	0.778545										SDR16C5	0.599984	1.44361
	PCSK6	0.690015	0.794104		KPNA3	0.660016	0.268075
	PER3	-0.690015	-0.358846		PLAA	0.660016	0.266757
	PSMC6	0.690015	0.377957		SMC4	0.660016	0.45133
	PTGS1	-0.690015	-0.405992		TCEAL4	-0.660016	-0.636265
	RAP2C	0.690015	0.560226		TENM4	-0.660016	-0.429321
	RNF149	0.690015	0.785425		TFG	0.660016	0.506907
	SCYL2	0.690015	0.69813		USP6NL	0.660016	0.340847
	TPD52L1	0.690015	0.325962		AACS	-0.650029	-0.764006
	TRPV3	0.690015	1.6026		ANO1	-0.650029	-0.675364
	ACADSB	-0.679964	-0.729357		ANO8	-0.650029	-0.607579
	ANKRD35	-0.679964	-0.387032		CCNC	0.650029	0.481299
	CASP10	0.679964	0.909504		CELSR1	-0.650029	-0.396379
	DKK3	-0.679964	-0.53834		HM13	0.650029	0.907198
	FAM98A	0.679964	0.769856		ITSN2	0.650029	0.696706
	FBXO27	-0.679964	-0.312317		OSMR	0.650029	1.16498
	HDAC5	-0.679964	-0.560911		RELL1	-0.650029	-1.04138
	JAG2	-0.679964	-0.335026		RNF44	-0.650029	-0.269273
	MEF2D	-0.679964	-0.517729		UBE2E1	0.650029	0.378512
	NSF	0.679964	0.405775		ZBTB4	-0.650029	-0.694301
	ORAI1	-0.679964	-0.635522		ASCC3	0.639973	0.483468
	PTPRS	-0.679964	-0.702214		CNOT6	0.639973	0.430499
	SYNGR1	-0.679964	-0.685357		CTPS1	0.639973	1.26309
	ZDHHC13	0.679964	0.987903		DDX52	0.639973	0.560226
	ZNF217	0.679964	0.707878		HELLS	0.639973	0.776946
	EIF3J	0.670025	0.719315		MALT1	0.639973	0.360083
	ELL2	0.670025	0.917317		PBXIP1	-0.639973	-0.619084
	MCC	-0.670025	-0.661111		POU3F1	-0.639973	-0.482125
	MFAP3	0.670025	0.405448		STT3B	0.639973	0.320542
	PELI1	0.670025	0.334911		TMPO	0.639973	0.622556
	PRRG4	0.670025	1.1503		EFNB2	-0.630033	-1.03125
	PSMD6	0.670025	0.580049		RBBP6	0.630033	0.691802
	SAMD8	0.670025	0.654527		SYTL1	-0.630033	-0.339479
	SSBP1	0.670025	0.416948		XBP1	0.630033	0.887057
	WLS	-0.670025	-0.895225		NBL1	-0.620023	-0.551885
	ASPM	0.660016	1.69019		CUL9	-0.610039	-0.297368
	BRD3	-0.660016	-0.571531		DUSP16	0.610039	0.370053
	CBX3	0.660016	0.436162		GGA2	-0.610039	-0.367818
	CYB5R3	-0.660016	-0.694925		MYCL	-0.610039	-0.817214
	DDR1	-0.660016	-0.28759		RAI1	-0.610039	-0.334568
	DNM1L	0.660016	0.367147		ANKH	-0.599984	-0.843019
	GART	0.660016	0.976657
	KPNA3	0.660016	0.456806
	PLAA	0.660016	0.341189
	PNPLA8	0.660016	0.282618
	SMC4	0.660016	0.882526
	TCEAL4	-0.660016	-0.724388
	TFG	0.660016	0.571919
	USP6NL	0.660016	0.601887
	AACS	-0.650029	-0.951588
	ANO1	-0.650029	-0.651867
	ANO8	-0.650029	-0.484911
	CCNC	0.650029	0.451119
	EXOC5	0.650029	0.305095
	HM13	0.650029	0.636729
	ITSN2	0.650029	0.971663
	OSMR	0.650029	0.946057
	RELL1	-0.650029	-0.720629
	UBE2E1	0.650029	0.434882
	ZBTB4	-0.650029	-0.625551
	ASCC3	0.639973	0.868292
	CHMP2B	0.639973	0.292193
	CNOT6	0.639973	0.734482
	CTPS1	0.639973	1.22676
	DDX52	0.639973	0.758388
	HELLS	0.639973	1.47623
	MALT1	0.639973	0.650948
	PBXIP1	-0.639973	-0.669662
	POU3F1	-0.639973	-0.652418
	RAB27B	0.639973	0.476641
	TMPO	0.639973	0.756596
	WASHC4	0.639973	0.564915
	EFNB2	-0.630033	-1.14267
	PICALM	0.630033	0.273337
	RBBP6	0.630033	0.796847
	USP14	0.630033	0.416624
	NBL1	-0.620023	-1.26327
	GGA2	-0.610039	-0.351628
	MYCL	-0.610039	-0.562474
	ANKH	-0.599984	-0.756255
	SDR16C5	0.599984	0.618333
[truncated: 2 more columns]

## Sheet: B. K14_Gpx4 shared DEGs
	Gene	K14/Gpx4 (GSE235951)	Psoriasis (GSE54456)		Gene	K14/Gpx4 (GSE235951)	Psoriasis (GSE67785)		Gene	K14/Gpx4 (GSE235951)	Psoriasis (GSE121212)		Gene	K14/Gpx4 (GSE235951)	Psoriasis (GSE14905)		Gene	K14/Gpx4 (GSE235951)	Psoriasis (GSE153007)		Gene	K14/Gpx4 (GSE235951)	IMQ (C57Bl/6 male) (GSE 86315)		Gene	K14/Gpx4 (GSE235951)	IMQ (C57Bl/6 female) (GSE 86315)		Gene	K14/Gpx4 (GSE235951)	K14-AREG (tail) (GSE27628)		Gene	K14/Gpx4 (GSE235951)	K14-AREG (ear) (GSE27628)		Gene	K14/Gpx4 (GSE235951)	K5-Stat3C (GSE27628)		Gene	K14/Gpx4 (GSE235951)	IMQ (C57Bl/6) (GSE27628)		Gene	K14/Gpx4 (GSE235951)	Intradermal IL-23 (GSE50400)
		log2FC	log2FC			log2FC	log2FC			log2FC	log2FC			log2FC	log2FC			log2FC	log2FC			log2FC	log2FC			log2FC	log2FC			log2FC	log2FC			log2FC	log2FC			log2FC	log2FC			log2FC	log2FC			log2FC	log2FC
	H2-Ea-ps	-7.19	0.377957		H2-Ea-ps	-7.19	0.484705		Gm3650	-7.34	-0.272143		Gm3650	-7.34	-0.333424		H2-Ea-ps	-7.19	1.04963		Chil4	9.87	4.75056		Chil4	9.87	6.41253		Chil4	9.87	9.99661		Chil4	9.87	7.81442		Chil4	9.87	0.545968		Chil4	9.87	0.948601		Chil4	9.87	4.62059
	Saa1	6.27	1.95602		Saa1	6.27	2.19831		H2-Ea-ps	-7.19	0.493545		H2-Ea-ps	-7.19	0.565597		Il24	6.92	0.687061		Acod1	7.66	3.04427		Acod1	7.66	5.37903		Chil3	7.47	7.48543		Chil3	7.47	6.74012		Il24	6.92	5.11686		Il24	6.92	1.18269		Acod1	7.66	6.67807
	Myo3a	-5.75	-2.68849		Il19	5.96	4.61396		Saa1	6.27	1.88194		Il24	6.92	0.356144		Ugt1a8	6.62	2.50335		Chil3	7.47	5.14984		Chil3	7.47	6.28249		H2-Ea-ps	-7.19	1.93357		Ugt1a9	5.48	-0.432959		Sprr2i	5.23	7.52435		Saa1	6.27	4.7761		Chil3	7.47	4.90207
	Cxcl2	5.52	3.36878		Myo3a	-5.75	-2.42307		Il19	5.96	4.32486		Ugt1a8	6.62	1.79494		Clec4d	6.4	1.72683		Il24	6.92	5.30282		Clec4d	6.4	3.90292		Il24	6.92	5.49506		Cdhr1	4.94	2.75916		Sprr2k	5.07	2.42223		Syt4	-5.89	1.91073		H2-Ea-ps	-7.19	0.275007
	Sprr2a1	5.42	8.44829		Cxcl2	5.52	2.44122		Myo3a	-5.75	-2.88237		Il19	5.96	1.5656		Saa1	6.27	1.1635		Clec4d	6.4	3.37427		Apol9b	6.32	-2.46187		Ugt1a9	5.48	-1.57046		Gzmb	4.79	1.89918		Cdhr1	4.94	3.03914		Syt16	5.8	1.63691		Il24	6.92	2.95606
	Tigit	5.42	2.10722		Sprr2a1	5.42	6.94292		Cxcl2	5.52	2.24951		Cxcl2	5.52	2.0036		Il19	5.96	2.19535		Apol9b	6.32	-2.23573		Saa1	6.27	8.81222		Sprr2a1	5.42	1.99277		2610528A11Rik	4.61	5.44956		Lce3b	4.89	3.6893		Uty	5.8	0.748461		Clec4d	6.4	4.8125
	Krt6b	5.35	3.08057		Tigit	5.42	2.00565		Sprr2a1	5.42	3.92977		Ugt1a9	5.48	1.02148		Adgrg7	5.94	0.594549		Saa1	6.27	5.67179		Il19	5.96	3.34125		Serpinb3a	5.36	1.93357		Apol9a	4.5	0.713696		Gzmb	4.79	2.15381		Sprr2a1	5.42	2.31904		Saa1	6.27	6.05745
	Igfl3	5.2	-1.02382		Krt6b	5.35	2.41351		Tigit	5.42	1.96133		Tigit	5.42	0.632268		Uty	5.8	0.713696		Il19	5.96	5.04729		Adgrg7	5.94	2.52792		Sprr2i	5.23	4.97269		Cxcl9	4.23	2.93546		Fetub	4.77	3.37851		Serpinb3a	5.36	4.64962		Klra7	6.22	3.7866
	Sprr2k	5.07	4.61535		Igfl3	5.2	-1.17389		Krt6b	5.35	3.23502		Krt6b	5.35	2.11437		Myo3a	-5.75	1.0072		Sprr2a3	5.93	5.01866		Sprr2a3	5.93	6.69446		Sprr2k	5.07	2.01078		Ccr7	3.94	1.15056		Ang2	4.76	-0.963474		Krt6b	5.35	7.22689		Cxcl2	5.52	5.64386
	Eif5al3-ps	-4.97	0.890641		Sprr2k	5.07	1.50589		Igfl3	5.2	-1.07827		Sprr2k	5.07	2.23879		Mrgprx1	5.73	0.823749		Syt16	5.8	8.03756		Syt16	5.8	8.69066		Cdhr1	4.94	4.99548		Fasl	3.92	0.516015		Sprr2d	4.63	4.848		Sprr2i	5.23	6.27984		Cacng5	-5.43	0.298658
	Cdhr1	4.94	-1.67451		Eif5al3-ps	-4.97	0.687867		Sprr2k	5.07	3.34388		Cdhr1	4.94	-2.0072		Cxcl2	5.52	3.41954		Cxcl2	5.52	3.9813		Cxcl2	5.52	4.10819		Gsdmc	4.94	5.19771		Oas1a	3.85	1.38405		Sprr2j-ps	4.58	4.59694		Sprr2k	5.07	4.57289		Sprr2a1	5.42	3.49825
	Gsdmc	4.94	1.36832		Cdhr1	4.94	-1.87161		Eif5al3-ps	-4.97	0.835196		Gsdmc	4.94	0.604071		Tigit	5.42	1.18269		Ly6c2	5.41	-0.748633		Ly6c2	5.41	-0.88143		Lce3b	4.89	2.72247		Ccl5	3.74	1.37851		Apol9a	4.5	0.9855		Cdhr1	4.94	4.67243		Serpinb3a	5.36	6.76951
	Gzmb	4.79	3.88042		Gsdmc	4.94	0.861479		Cdhr1	4.94	-1.77665		Gzmb	4.79	2.34767		Krt6b	5.35	2.97453		Gsdmc3	5.37	4.62766		Gsdmc3	5.37	5.17334		Lce3f	4.84	3.12433		Gimap3	3.53	0.748461		Serpinb6c	3.91	3.51096		Gsdmc	4.94	2.85		Krt6b	5.35	6.1375
	Krt16	4.72	5.39206		Gzmb	4.79	3.3859		Gsdmc	4.94	0.811553		Krt16	4.72	3.89724		Ddx3y	5.33	1.23266		Serpinb3a	5.36	5.82734		Serpinb3a	5.36	7.81577		Gzmb	4.79	1.76977		Slpi	3.51999	2.08746		Ifit1bl1	3.8	1.42761		Lce3b	4.89	5.57289		Cd19	5.3	1.05658
	Rnf112	-4.67	-0.682304		Krt16	4.72	4.60018		Gzmb	4.79	2.39484		S100a9	4.64	5.16189		Sprr2k	5.07	4.87774		Krt6b	5.35	6.20983		Krt6b	5.35	7.28098		Krt16	4.72	2.85		Fcer1a	3.46	3.40599		S100a8	3.56001	3.08406		Lce3f	4.84	5.67243		Sprr2i	5.23	6.01792
	S100a9	4.64	7.43334		S100a9	4.64	6.95145		Krt16	4.72	3.91876		2610528A11Rik	4.61	3.64386		Cdhr1	4.94	-1.39506		Cd19	5.3	2.11926		Cd19	5.3	2.96702		Stfa3	4.69	1.75275		Oasl2	3.42	2.11437		Pitx1	3.47999	2.63691		Fetub	4.77	6.07039		Ceacam12	5.14	1.59455
	Sprr2d	4.63	5.8396		Sprr2d	4.63	4.16306		Rnf112	-4.67	-1.71703		Clec4e	4.53	0.263034		Gsdmc	4.94	1.60407		Stfa2	5.29	6.83741		Stfa2	5.29	7.90017		Sprr2d	4.63	2.10769		Cd6	3.38999	1.38957		Lce3a	3.46	5.20163		Krt16	4.72	3.25701		Sprr2k	5.07	2.18587
	2610528A11Rik	4.61	5.38042		2610528A11Rik	4.61	3.95887		S100a9	4.64	4.76475		Gzma	4.48	1.67356		Lce3b	4.89	1.28096		Sprr2i	5.23	6.75606		Sprr2i	5.23	7.41054		2610528A11Rik	4.61	6.1375		Fcrla	3.37	0.298658		Wfdc12	3.31999	2.8339		Stfa3	4.69	1.68706		Cdhr1	4.94	3.33628
	Kcne1	-4.58	-1.09673		Kcne1	-4.58	-0.784253		Sprr2d	4.63	3.93736		Tmprss11d	4.43	3.17951		Gzmb	4.79	2.88166		Igfl3	5.2	2.57092		Igfl3	5.2	4.94499		Gsdmc2	4.58	6.66676		Tslp	3.35	1.9486		Sprr2f	3.31001	5.97499		S100a9	4.64	3.88753		Gsdmc	4.94	3.52356
	Clec4e	4.53	2.03907		Clec4e	4.53	1.8635		2610528A11Rik	4.61	3.59865		Ifit1	4.34	1.83996		Fetub	4.77	0.31034		Ceacam12	5.14	1.91766		Ceacam12	5.14	1.81533		Sprr2j-ps	4.58	5.56377		Iigp1	3.34001	2.5435		Cxcl13	3.25001	-1.61353		Sprr2d	4.63	4.44626		Lce3b	4.89	5.10434
	Gzma	4.48	1.55169		Gzma	4.48	1.93523		Gzma	4.48	2.26309		Samd3	4.33	0.333424		Krt16	4.72	5.59096		Tmprss11b	5.14	5.38509		Tmprss11b	5.14	8.4398		Apol9a	4.5	1.29278		Eno1b	-3.31999	0.389567		Ms4a4c	2.92001	2.44361		2610528A11Rik	4.61	3.11437		Lce3f	4.84	5.73606
	Tmprss11d	4.43	7.51479		Tmprss11d	4.43	6.47788		Tmprss11d	4.43	4.28136		Oas1g	4.29	2.5509		Rnf112	-4.67	-0.879706		Sprr2k	5.07	10.2964		Sprr2k	5.07	7.48013		Gm12606	4.49	2.95047		Rtp4	3.31001	1.81147		Lce3c	2.74	3.65535		Sprr2j-ps	4.58	6.32373		Gzmb	4.79	4.37851
	Ifit1	4.34	1.95595		Ifit1	4.34	1.46785		Ifit1	4.34	1.58424		Cdkn2a	4.28	0.411426		S100a9	4.64	8.04549		Cdhr1	4.94	5.47124		Ifi214	5.05	-2.05015		Akr1d1	4.32	1.31034		Icos	3.28001	2.37295		Il7r	2.68001	1.58015		Gzma	4.48	1.09761		Fetub	4.77	5.53605
	Samd3	4.33	0.936666		Samd3	4.33	0.910502		Oas1g	4.29	1.96262		Cxcl9	4.23	2.74416		Sprr2d	4.63	5.77083		Gsdmc	4.94	4.76581		Cdhr1	4.94	7.20785		Cdkn2a	4.28	0.918386		Cxcl13	3.25001	4.90689		Cd300lf	2.64	1.29866		Ifit1	4.34	-1.42761		Krt16	4.72	3.01436
	Oas1g	4.29	2.46952		Oas1g	4.29	2.07871		Cxcl9	4.23	2.25139		Oas3	4.14	1.69599		Kcne1	-4.58	-1.25701		Lce3b	4.89	7.99518		Gsdmc	4.94	5.22251		Cxcl9	4.23	3.13093		Krt2	-3.21	-1.38405		Cyp7b1	2.64	1.46467		Akr1d1	4.32	5.35403		Stfa3	4.69	2.38681
	Cdkn2a	4.28	1.41061		Cdkn2a	4.28	0.654436		Il12b	4.21	3.40631		Ifi44	4.06	1.95606		Clec4e	4.53	2.1177		Lce3f	4.84	7.68386		Lce3b	4.89	9.83643		Slfn1	4.21	1.87578		Sprr1b	3.21	3.90689		Vcam1	2.58	0.773996		Tcf23	3.96	4.37156		S100a9	4.64	4.18587
	Cxcl9	4.23	3.63697		Cxcl9	4.23	2.03935		Oas3	4.14	1.67442		Ccr7	3.94	2.07039		Gzma	4.48	2.36737		Gzmb	4.79	2.29034		Lce3f	4.84	8.26306		Oas3	4.14	0.83996		Lcn2	3.15001	3.18903		Slamf1	2.53	0.555816		Fpr2	3.92	3.08746		Sprr2d	4.63	5.20163
	Il12b	4.21	4.85645		Oas3	4.14	2.09129		Cps1	-4.09	-0.583423		Fasl	3.92	0.400538		Tmprss11d	4.43	5.77083		Fetub	4.77	5.02108		Gzmb	4.79	1.53401		Tcf23	3.96	1.41684		Pdcd1	3.05	0.722466		Slamf6	2.53	0.575312		Serpinb6c	3.91	3.63227		2610528A11Rik	4.61	5.20945
	Oas3	4.14	2.53042		Fcgr4	4.08	2.47763		Fcgr4	4.08	1.33783		Ccl3	3.77	1.09761		Ifit1	4.34	3.1375		Lce3e	4.74	7.56661		Fetub	4.77	6.98658		Ccr7	3.94	1.49057		Cxcl10	3.04	1.76553		Cxcl1	2.51999	2.0321		Teddm3	3.82	1.34483		Gsdmc2	4.58	5.66959
	Fcgr4	4.08	2.53715		Ifi44	4.06	2.53851		Ifi44	4.06	2.40945		Ccl5	3.74	1.37295		Samd3	4.33	0.356144		Krt16	4.72	5.25255		Lce3e	4.74	9.09587		Fasl	3.92	0.925999		Bst2	2.98001	1.04264		Klk13	2.46001	2.81147		Ccl3	3.77	3.1375		Sprr2j-ps	4.58	5.71699
	Ifi44	4.06	2.94276		Crtam	3.95	0.948975		Ccr7	3.94	2.10373		Serpinb3d	3.62	5.53294		Oas1g	4.29	3.28244		Stfa3	4.69	5.24547		Krt16	4.72	6.01451		Otop1	-3.92	-0.863938		A430093F15Rik	2.92001	0.659925		Tmprss11a	2.45001	4.07039		Rptn	3.7	4.08746		Clec4e	4.53	6.24793
	Crtam	3.95	0.97078		Ccr7	3.94	2.42589		Ccl3	3.77	2.22759		Mx1	3.6	1.09085		Cxcl9	4.23	3.24793		S100a9	4.64	7.19319		Stfa3	4.69	7.03628		Oas1a	3.85	2.52857		Krt1	2.91	0.9855		Pla2g4d	2.40999	3.9542		S100a8	3.56001	5.83794		Gm12606	4.49	1.67356
	Ccr7	3.94	2.66801		Fasl	3.92	1.35547		Ccl5	3.74	1.40686		Klrc2	3.56001	0.432959		Il12b	4.21	0.85599		Sprr2d	4.63	6.94928		Rnf112	-4.67	-2.8891		Teddm3	3.82	1.3505		Ifi209	2.90001	1.59455		Slfn8	2.39001	0.815575		Slpi	3.51999	4.07039		Gzma	4.48	4.0268
	Fasl	3.92	1.1529		Ccl3	3.77	2.57478		Serpinb3d	3.62	3.86069		S100a8	3.56001	2.96717		Spink7	4.18	0.454176		2610528A11Rik	4.61	4.97747		S100a9	4.64	8.82494		Ocstamp	3.78	0.782409		Gbp6	2.88	1.81558		Ccl8	2.33999	1.01436		Pitx1	3.47999	3.30597		Ncr1	4.46	2.94298
	Otop1	-3.92	-0.684639		Ccl5	3.74	1.15517		Mx1	3.6	1.07608		Ifi44l	3.53	2.50843		Oas3	4.14	3.29131		Gsdmc2	4.58	4.42399		Sprr2d	4.63	8.92185		BC023105	3.76	0.321928		Il18rap	2.88	1.33914		Trpm2	2.33001	0.344828		Lce3a	3.46	6.39403		Ifit1	4.34	1.52105
	Ccl3	3.77	3.49518		Il10	3.7	1.02368		S100a8	3.56001	4.70872		Slpi	3.51999	0.895303		Cps1	-4.09	-0.659925		Clec4e	4.53	2.83013		2610528A11Rik	4.61	6.30522		Cd79b	3.76	1.26903		Igtp	2.84	1.7866		Krt6a	2.30001	0.978196		Klk6	3.45	3.3505		Srp54b	4.34	0.799087
	Cd79b	3.76	-0.300534		Serpinb3d	3.62	5.83436		Ifi44l	3.53	1.80277		Zbp1	3.51	0.526069		Fcgr4	4.08	2.30451		Sprr2e	4.53	7.39176		Gsdmc2	4.58	4.50322		Il10	3.7	1.19535		Rgs1	2.82999	3.01792		Mgmt	2.28001	0.565597		Lpo	3.43	5.8125		Akr1d1	4.32	1.07724
	Ccl5	3.74	0.929412		Mx1	3.6	1.32613		Slpi	3.51999	0.924252		Pitx1	3.47999	1.0072		Ifi44	4.06	3.14731		Apol9a	4.5	-1.88608		Clec4e	4.53	3.5414		Slfn4	3.7	3.05485		Trac	2.79	2.62761		Krt77	-2.24001	-6.20945		Bcl2l15	3.40001	1.61353		Cdkn2a	4.28	0.432959
	Il10	3.7	1.44906		S100a8	3.56001	6.66507		Sirpb1a	3.51	0.410558		Klk6	3.45	3.60881		Crtam	3.95	0.722466		Gzma	4.48	2.46213		Sprr2e	4.53	8.91917		Ccr8	3.64999	0.695994		Cd69	2.77	2.21412		Mgarp	2.2	0.992768		Tslp	3.35	1.84398		Cxcl9	4.23	3.44626
	Rptn	3.7	0.857026		Ifi44l	3.53	1.93455		Zbp1	3.51	2.90985		Rsad2	3.42	2.9486		Ccr7	3.94	2.69377		Tmprss11d	4.43	4.31282		Apol9a	4.5	-2.92408		S100a8	3.56001	3.63227		Apol8	2.75001	2.07039		Cd274	2.17999	0.815575		Iigp1	3.34001	-1.7866		Slfn1	4.21	2.1177
	Ccr8	3.64999	0.394075		Slpi	3.51999	0.72779		Pitx1	3.47999	3.07634		Cd6	3.38999	0.687061		Fasl	3.92	1.64616		Ifit1	4.34	-1.56793		Gzma	4.48	2.59915		Gimap3	3.53	0.895303		Ifi47	2.74	2.7761		Fcgr2b	2.17999	1.15704		Wfdc12	3.31999	4.94017		Fcgr4	4.08	3.03034
	Serpinb3d	3.62	6.47364		Sirpb1a	3.51	0.598842		Fcer1a	3.46	-0.686344		Fcrla	3.37	0.275007		Otop1	-3.92	0.613532		Akr1d1	4.32	2.97096		Tmprss11d	4.43	8.08397		Slpi	3.51999	3.40599		Cdh6	-2.71999	-0.344828		Fcgr1	2.15001	1.1375		Sprr2f	3.31001	6.10643		Tcf23	3.96	2.07039
	Mx1	3.6	1.67206		Zbp1	3.51	2.31522		Klk6	3.45	2.8374		Tslp	3.35	0.367371		Ccl3	3.77	2.46728		Spink7	4.18	10.1752		Ifit1	4.34	-2.15309		Sirpb1a	3.51	2.51602		Pctp	2.71999	-1.68257		Il1b	2.15001	2.19219		Saa3	3.30001	3.47249		Crtam	3.95	1.30451
	S100a8	3.56001	7.25872		Pitx1	3.47999	2.30848		Rsad2	3.42	2.47503		Mx2	3.31999	2.59694		Ccl5	3.74	1.04264		Fcgr4	4.08	2.47197		Akr1d1	4.32	7.5845		Zbp1	3.51	1.31034		H2-Q7	2.68999	2.98914		Hgf	2.13999	0.956057		Il1f6	3.29	2.53107		Ccr7	3.94	2.38681
	Il9r	3.54	0.547746		Fcer1a	3.46	-0.963474		Ankk1	3.41	0.863463		Wfdc12	3.31999	1.62761		Il10	3.7	0.765535		Serpinb3b	4.06	3.56832		Oas1g	4.29	-1.36306		Pitx1	3.47999	1.11103		Irgm1	2.68999	1.46467		H2-T23	2.04002	-0.790772		Icos	3.28001	2.23573		Fasl	3.92	3.41954
	Slpi	3.51999	1.23989		Klk6	3.45	3.16137		Kcna3	3.41	1.10729		Rtp4	3.31001	1.71809		Rptn	3.7	1.24489		Tcf23	3.96	5.94101		Cxcl9	4.23	-1.47327		Fcer1a	3.46	3.72247		Il7r	2.68001	2.17632		Parp9	2.04002	0.613532		Tdrd5	3.25001	0.475085		Fpr2	3.92	4.0268
	Sirpb1a	3.51	0.660198		Rsad2	3.42	2.30787		Cd6	3.38999	1.72692		Il1f6	3.29	1.19535		Serpinb3d	3.62	8.56339		Fpr2	3.92	3.34767		Kcnv1	4.22	4.74315		Lce3a	3.46	4.58496		Sell	2.67	0.992768		Slc25a48	2.04002	2.58736		Sprr1b	3.21	3.10098		Serpinb6c	3.91	3.07211
	Zbp1	3.51	2.2426		Ankk1	3.41	0.771209		Tslp	3.35	0.642748		Icos	3.28001	0.62293		Mx1	3.6	2.17313		Teddm3	3.82	2.23036		Spink7	4.18	7.68566		Klk6	3.45	2		AA467197	2.65999	1.40599		Herc6	2	0.475085		Lcn2	3.15001	4.32193		Teddm3	3.82	1.18269
	Pitx1	3.47999	3.24857		Kcna3	3.41	0.820812		Mx2	3.31999	2.59036		Cxcl13	3.25001	2.4489		Klrc2	3.56001	1.4957		Serpina3f	3.78	1.51702		Oas3	4.14	-1.61372		Kcna3	3.41	0.389567		Cd300lf	2.64	1.61353		Il2rg	1.95999	0.545968		Olah	3.15001	1.33342		Ifit1bl1	3.8	3.28836
	Fcer1a	3.46	-0.931229		Cd6	3.38999	1.11656		Wfdc12	3.31999	1.30953		Serpinb3c	3.25001	6.91169		S100a8	3.56001	5.08746		Ccl3	3.77	1.85328		Fcgr4	4.08	1.35986		Bcl2l15	3.40001	4.16993		Cyp7b1	2.64	2.17632		Ccl7	1.94998	1.54597		Cd300ld	3.11	1.60881		Ocstamp	3.78	0.790772
	Klk6	3.45	3.19588		Mx2	3.31999	2.4067		Rtp4	3.31001	1.94062		Krt2	-3.21	-0.748461		Ifi44l	3.53	3.21257		Rptn	3.7	4.61507		Ifi44	4.06	-1.54508		Cd6	3.38999	1.41143		Gbp2	2.60999	2.32193		B3gnt3	1.91999	0.815575		Tm4sf4	-3.1	0.31034		Ccl3	3.77	5.10852
	Nrk	-3.44	-0.96739		Rtp4	3.31001	1.68208		Il1f6	3.29	3.56638		Sprr1b	3.21	2.43029		Slpi	3.51999	2.21723		Slfn4	3.7	1.49226		Serpinb3b	4.06	3.93857		Fcrla	3.37	0.83996		Irgm2	2.60001	1.83188		Cd14	1.86999	1.62293		Pdcd1	3.05	1.65076		BC023105	3.76	2.46205
	Ankk1	3.41	1.21313		Saa3	3.30001	3.23106		Icos	3.28001	2.48867		Brms1	-3.19	0.356144		Sirpb1a	3.51	0.321928		Serpinb3d	3.62	4.03116		Ifi208	4.05	-2.64069		Iigp1	3.34001	1.774		Vcam1	2.58	2.88166		Sox15	1.86999	1.47508		Cxcr2	3.04	1.87578		Cd79b	3.76	2.26604
	Kcna3	3.41	0.714048		Il1f6	3.29	5.64455		Cxcl13	3.25001	3.55244		Ifit3	3.17001	2.18587		Zbp1	3.51	1.83592		S100a8	3.56001	7.6671		Tcf23	3.96	7.25859		Eno1b	-3.31999	0.757023		Apol7a	2.53	0.970854		Stbd1	-1.86001	-1.79077		Serpina3g	2.97001	-2.10098		Ccl5	3.74	4.26303
	Bcl2l15	3.40001	0.571046		Spib	3.29	3.12529		Serpinb3c	3.25001	3.67509		Lcn2	3.15001	4.26303		Pitx1	3.47999	1.25701		Slpi	3.51999	6.49952		Fpr2	3.92	3.42992		Sprr2f	3.31001	6.51885		Slamf6	2.53	1.29866		Cd53	1.83001	1.03562		Il2ra	2.93	0.815575		Ifi213	3.7	1.73118
	Cd6	3.38999	1.21816		Icos	3.28001	2.46234		Krt2	-3.21	-1.00274		Hsd11b1	3.13999	-1.66903		Slc17a2	-3.47	0.933573		Sirpb1a	3.51	1.7801		Serpinb6c	3.91	2.22515		Il1f6	3.29	1.33342		Cxcl1	2.51999	3.00899		Gsto1	1.76998	1.69153		Aoah	2.91	1.41684		Il10	3.7	1.74846
	Fcrla	3.37	0.315102		Cxcl13	3.25001	3.5011		Sprr1b	3.21	3.32164		Baiap2l1	-3.12999	-0.286881		Klk6	3.45	2.62994		Zbp1	3.51	-1.01749		Tgtp2	3.91	-1.68858		Icos	3.28001	3.12433		H2-Q5	2.49001	0.722466		Corin	-1.76001	-2.3505		Rnase2b	2.89	1.69599		Rptn	3.7	2.71149
	Tslp	3.35	1.0251		Serpinb3c	3.25001	6.91256		Brms1	-3.19	0.437228		Crisp1	-3.07999	0.757023		Lpo	3.43	0.389567		Pitx1	3.47999	2.05897		Oas1a	3.85	-1.34886		Grpr	3.23999	1.1177		Plac8	2.49001	3.22342		Stat2	1.76001	0.545968		Mmp13	2.86001	3		Ccr8	3.64999	0.847997
	Mx2	3.31999	2.84543		Krt2	-3.21	-1.75523		Ifit3	3.17001	1.84282		Cxcl10	3.04	2.67356		Rsad2	3.42	4.77083		Lce3a	3.46	7.55896		Teddm3	3.82	2.50774		Soat2	3.23	0.713696		P2ry10	2.46001	2.59216		Uba7	1.76001	0.704872		Igtp	2.84	-1.51096		Serpina3m	3.59	1.02148
	Wfdc12	3.31999	2.39122		Sprr1b	3.21	3.31486		Lcn2	3.15001	3.63334		Cxcr2	3.04	1.7866		Cd6	3.38999	0.85599		Mmp8	3.46	2.62026		Ifit1bl1	3.8	-1.65992		Krt2	-3.21	-5.43962		Slfn2	2.46001	1.81967		Batf	1.74002	0.831877		Rbp2	2.84	2.01436		S100a8	3.56001	4.43296
	Rtp4	3.31001	2.27653		Brms1	-3.19	0.439995		Hsd11b1	3.13999	-3.83916		Ccl20	3.03	2.63923		Entpd8	-3.36	0.286881		Klk6	3.45	3.68279		Ccl3	3.77	3.21911		Sprr1b	3.21	2.26903		AW112010	2.45001	2.21412		Stat1	1.73001	2.19219		Slc23a4	2.79	2.79077		Gimap3	3.53	3.2854
	Gucy2c	-3.30001	0.41446		Ifit3	3.17001	1.63863		Baiap2l1	-3.12999	-0.429214		Ccl22	3.00999	1.22651		Tslp	3.35	1.13093		Lpo	3.43	5.54081		Ifi213	3.7	-2.90799		Brms1	-3.19	0.378512		Ctla4	2.44	1.82375		Irf8	1.72002	1.26303		Krt84	-2.78	3.30889		Slpi	3.51999	3.79701
	Saa3	3.30001	3.41228		Lcn2	3.15001	4.31475		Crisp1	-3.07999	3.15598		Isg15	3	2.35332		Mx2	3.31999	3.82782		Oasl2	3.42	-1.21076		Il10	3.7	-1.59197		Olah	3.15001	-4.94486		Hdc	2.44	3.17792		Tlr8	1.72002	-0.411426		Ifi47	2.74	-1.22651		Sirpb1a	3.51	3.65535
	Il1f6	3.29	10.6738		Olah	3.15001	-1.84004		Cxcl10	3.04	2.68181		Il1f8	2.98999	0.925999		Wfdc12	3.31999	2.70708		Ankk1	3.41	6.23507		Rptn	3.7	5.52186		Baiap2l1	-3.12999	-0.895303		Ctla2a	2.42999	2.87578		Lpxn	1.71	1.22651		Lce3c	2.74	3.70044		Zbp1	3.51	2.17313
	Spib	3.29	2.99175		Hsd11b1	3.13999	-2.96044		Cxcr2	3.04	1.67554		Bst2	2.98001	0.344828		Rtp4	3.31001	2.33056		Bcl2l15	3.40001	3.09481		Ccr8	3.64999	-1.79152		Cxcr2	3.04	1.87184		Ctss	2.39999	0.9855		4930560O18Rik	-1.7	-1.26303		Ms4a7	2.74	1.62761		Ttr	3.5	0.321928
	Icos	3.28001	2.81494		Baiap2l1	-3.12999	-0.384713		Ccl20	3.03	3.14223		C7	2.93	-1.04264		Gucy2c	-3.30001	0.505891		Eno1b	-3.31999	1.14006		Serpinb3d	3.62	5.7293		Bst2	2.98001	1.22033		Il2rb	2.39001	0.895303		Csf3r	1.7	1.18903		Fsip1	2.73001	0.879706		Fcer1a	3.46	3.22497
	Cxcl13	3.25001	5.65156		Pdcd1	3.05	2.12522		Myh15	-3.03	-0.824483		Il2ra	2.93	0.632268		Saa3	3.30001	1.32193		Wfdc12	3.31999	2.43976		Mx1	3.6	-1.57333		Aoah	2.91	1.15056		Htr1d	-2.38001	-0.31034		Lypd6	-1.7	-1.5656		Ifi27l2a	2.73001	-1.37851		Lce3a	3.46	5.92837
	Soat2	3.23	-0.90049		Cxcl10	3.04	2.12833		Ccl22	3.00999	1.65242		Aoah	2.91	0.475085		Il1f6	3.29	3.47249		Sprr2f	3.31001	8.69557		Serpina3m	3.59	2.3983		Ifi209	2.90001	2.13422		Itih3	2.36	0.970854		Ly6e	1.68001	0.594549		Serpinb12	2.71	2.41684		Mmp8	3.46	3.14405
	Krt2	-3.21	-0.875072		Cxcr2	3.04	2.17961		Syt1	-3.00999	-2.15824		Il18rap	2.88	0.659925		Spib	3.29	0.321928		Gucy2c	-3.30001	3.54472		Gm12250	3.57	-1.53625		Rnase2b	2.89	2.22959		Car6	-2.30999	-1.58976		Samhd1	1.68001	2.81352		Tacr3	2.7	1.45943		Klk6	3.45	2.30743
	Sprr1b	3.21	3.59055		Ccl20	3.03	3.38932		Isg15	3	2.20273		Trem1	2.84	0.344828		Icos	3.28001	1.63227		Saa3	3.30001	4.45329		S100a8	3.56001	9.52478		Tgtp1	2.89	2.84197		Trim30b	2.28001	0.286881		Defb1	1.66998	1.44361		H2-Q7	2.68999	-2.97269		Lpo	3.43	5.1127
	Brms1	-3.19	0.48944		Myh15	-3.03	-1.20308		Il1f8	2.98999	0.422664		Aass	2.82999	1.01436		Cxcl13	3.25001	4.00899		Il1f6	3.29	4.42466		Il9r	3.54	-2.93704		Il18rap	2.88	1.9486		Ubash3a	2.26999	0.31034		Mir142hg	1.66002	0.731183		Calm4	2.65999	0.321928		Rsad2	3.42	1.71809
	Ifit3	3.17001	1.81484		Ccl22	3.00999	1.51712		Bst2	2.98001	0.864731		Il1f9	2.82999	3.81762		Serpinb3c	3.25001	7.93723		Acot5	3.25001	1.00223		Slpi	3.51999	6.16253		Mmp13	2.86001	6.41954		Gpr65	2.26	1.87184		Elovl6	1.64998	-2.73118		Cyp7b1	2.64	3.91648		Kcna3	3.41	0.516015
	Lcn2	3.15001	4.43616		Syt1	-3.00999	-0.724999		C7	2.93	-1.9757		Rgs1	2.82999	3.12433		Sprr1b	3.21	4.47897		Cxcl13	3.25001	2.86544		Sirpb1a	3.51	2.05568		Krtap5-1	-2.85	-2.86987		Ces4a	2.21999	-2.18269		Fgfbp1	1.64002	1.43296		Cyp4f18	2.60999	0.799087		Bcl2l15	3.40001	3.73335
	Olah	3.15001	-2.39621		Isg15	3	2.08559		Hsh2d	2.93	0.81492		Tnfrsf9	2.80999	0.739848		Brms1	-3.19	0.659925		Serpinb3c	3.25001	3.80361		Zbp1	3.51	-1.87232		Igtp	2.84	1.51096		Mgarp	2.2	1.08406		Aif1	1.62002	1.64616		Nos2	2.60999	0.831877		Cd6	3.38999	1.64616
	Hsd11b1	3.13999	-2.87102		Bst2	2.98001	0.63914		Il2ra	2.93	1.97019		Cd8b1	2.8	0.286881		Ifit3	3.17001	3.23726		Krt2	-3.21	-4.30056		Pitx1	3.47999	3.08103		Rbp2	2.84	3.25852		Casp4	2.15001	2.44095		Degs2	1.60999	3.89724		Lce1g	2.60001	0.9855		Fcrla	3.37	0.765535
	Baiap2l1	-3.12999	-0.273695		C7	2.93	-1.1927		Aoah	2.91	1.04054		Klrd1	2.78	0.321928		Lcn2	3.15001	5.30743		Sprr1b	3.21	7.31597		Fcer1a	3.46	1.62349		Il1f9	2.82999	1.81967		Gbp7	2.15001	1.59455		Atp2c2	-1.59998	-1.03562		Gm4951	2.57	-1.52607		Iigp1	3.34001	1.56071
	Crisp1	-3.07999	-0.558659		Hsh2d	2.93	1.00195		Trem1	2.84	1.01021		Ms4a4a	2.78	0.659925		Olah	3.15001	-1.8953		Ifit3	3.17001	-1.57207		Lce3a	3.46	8.15455		Rgs1	2.82999	4.07895		Slc13a5	-2.15001	-0.286881		Csta1	1.55998	1.36737		Lce1h	2.56001	0.575312		Eno1b	-3.31999	0.464668
	Pdcd1	3.05	2.20176		Il2ra	2.93	1.82538		Aass	2.82999	2.077		Cd69	2.77	1.22033		Hsd11b1	3.13999	-3.58496		Defb14	3.16	3.7191		Mmp8	3.46	4.98287		Tnfrsf9	2.80999	1.5008		Osm	2.13001	0.669027		Eif2ak2	1.55998	0.613532		Apol7a	2.53	-2.90689		Mx2	3.31999	1.09761
	Cxcl10	3.04	3.80275		Aoah	2.91	1.46837		Il1f9	2.82999	3.51154		Apol8	2.75001	0.650765		Baiap2l1	-3.12999	-0.344828		Lcn2	3.15001	4.87269		Klk6	3.45	4.31019		Trac	2.79	3.10936		Npr3	-2.09001	-1.53107		Nmi	1.55001	0.782409		Sgpp2	2.53	2.50589		Wfdc12	3.31999	5.1416
	Cxcr2	3.04	2.63905		Il18rap	2.88	2.0096		Rgs1	2.82999	2.22916		Serpina3n	2.75001	1.26303		Crp	3.12	0.887525		Olah	3.15001	2.62143		Lpo	3.43	6.04253		Krt84	-2.78	-7.61471		Cyp2f2	2.08001	-1.33914		Bco2	1.53998	0.799087		Cxcl1	2.51999	0.713696		Rtp4	3.31001	1.23879
	Ccl20	3.03	4.607		Trem1	2.84	1.45101		Tnfrsf9	2.80999	2.68435		Lep	-2.74	-0.925999		Pdcd1	3.05	0.526069		Hsd11b1	3.13999	1.38283		Oasl2	3.42	-1.93489		Cd69	2.77	1.53605		Otud7a	2.08001	2.20163		Grap2	1.51999	0.575312		Il21r	2.49001	1.13093		Sprr2f	3.31001	5.24793
	Myh15	-3.03	-0.565207		Aass	2.82999	1.97063		Ms4a4a	2.78	-0.572696		Ms4a7	2.74	0.956057		Cxcl10	3.04	4.50462		Crp	3.12	4.09689		Rsad2	3.42	-1.51319		Ms4a6d	2.77	3.81762		Slc25a48	2.04002	2.11103		Gjb2	-1.51	0.575312		Klk13	2.46001	4.66676		Saa3	3.30001	5.94017
	Ccl22	3.00999	2.09721		Il1f9	2.82999	4.0985		Cd69	2.77	0.918692		Ifi27l2a	2.73001	0.454176		Cxcr2	3.04	2.88557		Sprr2b	3.12	6.74795		Ankk1	3.41	7.43721		A730082K24Rik	2.75001	0.847997		Psmb9	2.02998	1.47508		Cited4	-1.49999	-2.07724		Kif17	2.45001	0.641546		Il1f6	3.29	3.39232
	Syt1	-3.00999	-0.783666		Rgs1	2.82999	2.37746		Apol8	2.75001	1.47783		Batf2	2.71	0.731183		Ccl20	3.03	2.65076		Cxcr2	3.04	2.9863		Kcna3	3.41	-3.06488		Apol8	2.75001	1.57531		Dlx1	-2.01999	-0.918386		Fam162a	1.49999	1.0072		Tmprss11a	2.45001	6.01346		Spib	3.29	1.29866
	Il1f8	2.98999	1.12644		Cacng4	-2.82	-1.59297		Serpina3n	2.75001	2.61723		Serpinb12	2.71	1.36737		Isg15	3	3.37851		Ccl20	3.03	2.83147		Bcl2l15	3.40001	3.16273		Ifi47	2.74	2.45943		Epgn	2.01999	3.17632		Cd48	1.46999	0.62293		Ctla2a	2.42999	-0.925999		Icos	3.28001	2.8953
	Bst2	2.98001	0.684549		Tnfrsf9	2.80999	2.54409		Ms4a7	2.74	0.468427		Cd4	2.7	0.432959		Il1f8	2.98999	1.47508		Isg15	3	-1.6951		Cd6	3.38999	-2.08929		Lce3c	2.74	2.22033		Herc6	2	0.555816		Cidea	1.46999	-1.94486		Kcnk16	-2.40999	1.7137		Acot5	3.25001	0.687061
	C7	2.93	-1.28072		Klrd1	2.78	1.64118		Ifi27l2a	2.73001	0.773996		Tmc5	-2.68999	2.23573		Bst2	2.98001	0.83996		Il1f8	2.98999	2.88702		Fcrla	3.37	-2.61763		Ms4a7	2.74	2.31325		Itk	2	1.64155		Acox2	1.46001	-1.31034		Pla2g4d	2.40999	6.12309		Cxcl13	3.25001	1.62761
	Hsh2d	2.93	1.0474		Ms4a4a	2.78	0.759241		Mmp25	2.73001	1.16909		Gbp5	2.68001	1.26303		C7	2.93	-0.263034		C7	2.93	-3.11721		Iigp1	3.34001	-1.46446		Pctp	2.71999	-3.45943		Krt8	-2	-1.15056		Adam8	1.46001	2.4957		Nlrp3	2.39999	1.22033		Soat2	3.23	1.16993
	Il2ra	2.93	2.07943		Cd69	2.77	0.610322		Cdh6	-2.71999	-0.37629		Il7r	2.68001	2.48285		Hsh2d	2.93	0.85599		Aoah	2.91	0.856229		Eno1b	-3.31999	1.6165		Tph1	2.71	3.2854		Upp1	-1.99001	1.60881		Il10ra	1.46001	1.11103		Ces2g	2.39001	1.98914		Sprr1b	3.21	2.54844
	Aoah	2.91	0.906352		Apol8	2.75001	1.26069		Batf2	2.71	2.31635		Ccl2	2.67	1.42223		Il2ra	2.93	2.87184		Krt1	2.91	2.35783		Mx2	3.31999	-1.68661		Cd4	2.7	0.748461		Ifitm3	1.97001	0.823749		Stap1	1.46001	0.704872		Il2rb	2.39001	-1.39506		Gbp8	3.2	2.19219
	Krt1	2.91	0.324926		Serpina3n	2.75001	1.36059		Ankrd65	-2.68999	0.910272		Sell	2.67	1.5509		Aoah	2.91	1.02148		Il18rap	2.88	1.37546		Wfdc12	3.31999	5.65118		Tacr3	2.7	-1.25096		Cxcl16	1.94998	1.92979		Tnfsf10	1.46001	1.0635		Ces2e	2.33999	1.77821		Brms1	-3.19	0.650765
	Il18rap	2.88	1.67577		Lep	-2.74	-2.26303		Tmc5	-2.68999	1.96942		AA467197	2.65999	2.46728		Il18rap	2.88	1.16993		Rbp2	2.84	3.28015		Rtp4	3.31001	-1.90874		H2-Q7	2.68999	4.37156		Dnah11	-1.94998	-0.367371		Csf2rb	1.45001	1.77821		Klk9	2.30999	1.848		Lcn2	3.15001	4.62644
	Iqsec3	-2.86001	-0.306029		Ms4a7	2.74	1.20658		Gbp5	2.68001	2.22246		Calm4	2.65999	0.863938		Iqsec3	-2.86001	1.1635		Trem1	2.84	5.67889		Sprr2f	3.31001	7.79079		Il7r	2.68001	3.57289		Havcr2	1.94998	1.36177		Ptges	1.45001	2.36737		Usp18	2.30999	-1.54597		Olah	3.15001	2.68482
	Trem1	2.84	2.08298		Ifi27l2a	2.73001	0.448267		Il7r	2.68001	2.05873		Xaf1	2.65999	1.7866		Trem1	2.84	1.42223		Aass	2.82999	-4.15128		Saa3	3.30001	8.11161		Sell	2.67	1.91456		Ly6a	1.94002	0.275007		Slc40a1	-1.45001	-1.43296		Flg	2.30001	1.8679		Hsd11b1	3.13999	1.0635
	Aass	2.82999	1.80414		Mmp25	2.73001	1.0059		Ccl2	2.67	1.66662		Cyp7b1	2.64	1.28688		Aass	2.82999	2.36457		Il1f9	2.82999	2.69995		Il1f6	3.29	5.45832		Cd300lf	2.64	2.14078		Ptch2	-1.91999	-0.443607		Tlr1	1.43002	2.0072		Krt6a	2.30001	4.32193		Baiap2l1	-3.12999	-0.575312
	Il1f9	2.82999	5.58215		Batf2	2.71	2.44345		Sell	2.67	0.736388		Foxe1	-2.60999	1.73552		Il1f9	2.82999	6.22882		Slc23a4	2.79	3.21224		Icos	3.28001	-1.46158		Cyp7b1	2.64	5.82273		B2m	1.91	0.687061		Atp8b4	1.41002	0.632268		Chil1	2.29001	4.853		Cd300ld	3.11	1.67807
	Rgs1	2.82999	3.29622		Anks1b	2.7	-0.423202		AA467197	2.65999	1.35259		Gbp2	2.60999	1.9782		Rgs1	2.82999	3.71149		Krt84	-2.78	3.17994		Cxcl13	3.25001	2.24227		Cyp4f18	2.60999	2.62761		Psmb8	1.91	1.58015		Gmfg	1.41002	0.669027		Lce1f	2.26999	0.495695		Pdcd1	3.05	1.58015
	Cacng4	-2.82	-1.81463		Cd4	2.7	0.490057		Calm4	2.65999	0.642471		Nos2	2.60999	0.594549		Tnfrsf9	2.80999	1.49057		Gm5414	2.77	2.86961		Serpinb3c	3.25001	3.88908		Gbp2	2.60999	2.11103		H2-K1	1.89999	1.19535		Paqr5	-1.39999	-0.659925		Gpr65	2.26	0.948601		Cxcl10	3.04	2.9982
	Tnfrsf9	2.80999	2.75418		Ankrd65	-2.68999	0.28155		Xaf1	2.65999	2.06416		Xcr1	2.60999	0.275007		Cd8b1	2.8	0.333424		Ms4a6d	2.77	1.28244		Krt2	-3.21	-4.70331		Ccl17	2.60001	0.454176		Ms4a4d	1.89002	1.94486		Csf1r	1.39001	0.604071		Il20ra	-2.22999	-1.9855		Cxcr2	3.04	2.72247
	Klrd1	2.78	1.28517		Tmc5	-2.68999	1.75463		Cyp7b1	2.64	0.884637		Ccl17	2.60001	0.298658		Ms4a4a	2.78	0.613532		Serpina3n	2.75001	1.36625		Sprr1b	3.21	8.8144		Krtap4-13	-2.60001	-3.65535		Snx20	1.89002	0.678072		Nfkbid	1.39001	0.903038		Lypd1	-2.21999	-1.07039		Ccl20	3.03	0.443607
	Krt84	-2.78	-0.757365		Crhr1	-2.68001	-1.46069		Dgat2l6	2.62	-3.1205		Lair1	2.58	0.516015		Cd69	2.77	1.78241		Lce3c	2.74	5.79992		Ifit3	3.17001	-2.51147		Lce1g	2.60001	-2.28392		Msx2	-1.88002	-1.51096		Hfe	1.38001	0.495695		Gbp7	2.15001	-1.01436		Ccl22	3.00999	0.910733
	Cd69	2.77	0.950767		Gbp5	2.68001	2.24702		Foxe1	-2.60999	2.97885		Slc16a5	2.58	-0.475085		Apol8	2.75001	1.25096		Lep	-2.74	-2.83015		Defb14	3.16	3.33307		Vcam1	2.58	3.00899		Lilrb4a	1.86999	1.62293		Pik3cg	1.38001	0.555816		Il1b	2.15001	2.32769		Il1f8	2.98999	2.13093
	Apol8	2.75001	1.37907		Il7r	2.68001	1.82888		Gbp2	2.60999	1.64252		Vcam1	2.58	0.879706		Serpina3n	2.75001	1.37295		Ms4a7	2.74	0.894682		Lcn2	3.15001	5.08929		Gm4951	2.57	1.33914		Sox15	1.86999	0.83996		Sash3	1.38001	0.659925		Slc13a5	-2.15001	-0.321928		Serpina3g	2.97001	2.30743
	Serpina3n	2.75001	1.3376		Ccl2	2.67	1.40599		Nos2	2.60999	3.9128		Hba-a2	-2.57	-0.704872		Lep	-2.74	-1.81147		Serpinb12	2.71	2.47355		Olah	3.15001	4.07544		Lce1h	2.56001	-2.1177		Dlx2	-1.86001	-0.83996		Crabp1	1.37	2.5509		Galnt15	2.13999	-0.687061		Hsh2d	2.93	1.52105
	Lep	-2.74	-1.54023		Sell	2.67	2.10799		Xcr1	2.60999	-0.723777		Lce1h	2.56001	-0.748461		Ms4a7	2.74	1.13093		Tacr3	2.7	2.04967		Phf11a	3.13999	-2.10688		Pla2g5	2.53	-2.03562		Ifi204	1.85	1.69599		Gng4	-1.37	-1.68706		Slc5a1	2.13001	2.02148		Il2ra	2.93	2.41143
	Ms4a7	2.74	0.775093		AA467197	2.65999	0.506399		Ccl17	2.60001	1.2117		Sgpp2	2.53	1.41684		Ifi27l2a	2.73001	0.594549		Calm4	2.65999	2.11167		Sprr2b	3.12	8.17203		Sgpp2	2.53	-4.57289		Masp1	1.85	0.678072		Trex2	1.37	1.19535		Ccbe1	2.11	-0.773996		A430093F15Rik	2.92001	1.23266
	Ifi27l2a	2.73001	0.494364		Calm4	2.65999	0.351628		Pdcd1lg2	2.59	0.430071		Slamf1	2.53	0.948601		Mmp25	2.73001	1.33342		Clec4n	2.65001	1.78379		Cxcl10	3.04	-1.27929		Slamf6	2.53	1.10434		Dusp2	-1.83001	0.565597		Nckap1l	1.36003	0.748461		Npc1l1	2.11	1.32193		Ms4a4c	2.92001	2.59932
	Mmp25	2.73001	0.96303		Xaf1	2.65999	2.1114		Serpinb10	2.59	0.370276		Cxcl1	2.51999	2.04963		Cdh6	-2.71999	-0.678072		Cd300lf	2.64	2.04194		Cxcr2	3.04	3.32331		Cxcl1	2.51999	4.49185		Plek	1.83001	1.66903		Ptprc	1.36003	0.678072		Pla2g4e	2.1	3.7866		Aoah	2.91	2.73985
	Cdh6	-2.71999	-0.476122		Cd300lf	2.64	1.89297		Lair1	2.58	0.756938		Oas2	2.51999	2.9222		Pctp	2.71999	-1.21412		Cyp7b1	2.64	1.73942		Ccl20	3.03	2.32619		Krtap10-4	-2.51999	-3.36457		Samd12	1.83001	1.1375		Evi2a	1.34999	0.659925		Crip3	-2.09001	-1.12433		Krt1	2.91	0.565597
	Pctp	2.71999	-0.734829		Cyp7b1	2.64	1.14626		Slc16a5	2.58	-0.981999		Gbp4	2.51	1.3505		Batf2	2.71	2.81967		Xcr1	2.60999	-1.40643		Syt1	-3.00999	-6.12012		Krtap12-1	-2.50001	-4.23266		Ltb	1.82	1.54597		Fabp4	-1.34999	-1.13093		Npr3	-2.09001	-3.04614		Ifi209	2.90001	2.0635
	Batf2	2.71	3.08439		Dgat2l6	2.62	-2.76598		Vcam1	2.58	0.504264		Ms4a6b	2.50001	0.978196		Serpinb12	2.71	1.81147		Lce1g	2.60001	2.00241		Isg15	3	-1.83471		Krtap31-1	-2.50001	-0.925999		Susd5	-1.82	-1.80323		Fads3	-1.34999	-1.43296		Cyp2f2	2.08001	-1.33342		Rnase2b	2.89	0.85599
	Serpinb12	2.71	0.741661		Foxe1	-2.60999	3.14594		Hba-a2	-2.57	-2.29408		Il21r	2.49001	0.632268		Cd4	2.7	0.565597		Vcam1	2.58	1.67179		Il1f8	2.98999	3.45398		Il21r	2.49001	0.757023		C1qa	1.80999	1.31034		Susd3	1.34999	0.823749		Myo16	2.08001	1.18269		Tgtp1	2.89	1.42223
	Anks1b	2.7	-0.398788		Gbp2	2.60999	1.76337		Lce1h	2.56001	-1.1635		Pglyrp3	2.49001	0.432959		Robo3	2.7	-0.485427		Lce1h	2.56001	1.60843		Bst2	2.98001	-1.36564		Plac8	2.49001	2.70044		Dtx3l	1.80999	1.11103		Add2	-1.33999	0.941106		Parp14	2.07001	-0.765535		Gbp6	2.88	1.58496
	Robo3	2.7	-0.611267		Nos2	2.60999	4.09627		Sgpp2	2.53	0.589955		Plac8	2.49001	0.895303		Tacr3	2.7	0.871844		Ifit3b	2.54	-1.51702		Krt1	2.91	3.69225		Syt7	-2.48001	-0.545968		Itgae	1.80999	1.52607		Zbtb16	1.32998	-2.24793		Rgs20	2.05001	0.748461		Il18rap	2.88	2.95047
	Ankrd65	-2.68999	0.290896		Ccl17	2.60001	0.995014		Slamf1	2.53	1.96025		Irf7	2.46001	1.96347		Ankrd65	-2.68999	0.275007		Apol7a	2.53	-1.79726		Ifi209	2.90001	-1.10648		Klk13	2.46001	4.70044		Ptpn22	1.80999	2.24184		Lat2	1.32002	1.87578		Slc5a9	2.05001	1.20163		Mmp13	2.86001	3.22497
	Tmc5	-2.68999	2.89956		Pdcd1lg2	2.59	0.504163		Slamf6	2.53	1.53958		Klk13	2.46001	2.90689		Tmc5	-2.68999	3.44626		Pla2g5	2.53	-1.39364		Tgtp1	2.89	-1.7137		P2ry10	2.46001	3.83794		Il18r1	1.8	1.52607		Stom	1.32002	1.91456		Steap1	-2.05001	2.60881		Krtap5-1	-2.85	-1.39506
	Crhr1	-2.68001	-2.17444		Lair1	2.58	0.838911		Cxcl1	2.51999	4.07164		Oasl1	2.46001	2.6017		Crhr1	-2.68001	0.31034		Cxcl1	2.51999	3.21666		Gbp6	2.88	-1.4741		Slfn2	2.46001	2.57046		Slc2a9	1.8	0.782409		Tubb6	-1.32002	0.678072		Ccr6	2.04002	1.25096		Igtp	2.84	1.66903
	Gbp5	2.68001	2.46305		Slc16a5	2.58	-0.763921		Oas2	2.51999	2.57524		P2ry10	2.46001	0.536053		Gbp5	2.68001	2.93923		Ces2f	2.51	1.70288		Mmp13	2.86001	3.18699		Trim30d	2.46001	1.37851		Tespa1	1.8	1.09761		St8sia1	-1.30999	0.545968		Slc24a3	-2.04002	-4		Rbp2	2.84	2.65076
	Il7r	2.68001	1.86948		Hba-a2	-2.57	-0.974015		Gbp4	2.51	2.55061		Krt18	-2.45001	-0.799087		Il7r	2.68001	2.12102		Ms4a6b	2.50001	1.034		Igtp	2.84	-1.43909		AW112010	2.45001	2.62293		Efhd1	-1.78002	-2.10434		Acacb	1.30001	-0.83996		Gm20559	2.02998	-1.22651		Trem1	2.84	2.86987
	Ccl2	2.67	1.6165		Lce1h	2.56001	-1.57085		Il21r	2.49001	1.36109		Ctla4	2.44	0.879706		Ccl2	2.67	1.22033		Pglyrp3	2.49001	1.99168		Rbp2	2.84	4.14044		Tmprss11a	2.45001	2.94673		Edn2	-1.76998	-0.9855		Plb1	-1.29001	0.516015		Psmb9	2.02998	-1.46467		Il1f9	2.82999	1.5509
	Sell	2.67	2.29555		Slamf1	2.53	1.24129		Mroh4	-2.49001	0.382059		Mpeg1	2.42	1.14405		AA467197	2.65999	2.28983		Ccl12	2.46001	-1.22324		Trem1	2.84	6.12732		Asic2	2.44	-0.400538		AI504432	1.76001	1.71809		Sardh	-1.29001	-1.02148		Epgn	2.01999	1.94486		Rgs1	2.82999	3.11103
	AA467197	2.65999	1.43728		Slamf6	2.53	1.43349		Pglyrp3	2.49001	0.729531		Pla2g4d	2.40999	1.04264		Calm4	2.65999	2.08406		Klk13	2.46001	4.67496		Il1f9	2.82999	2.69691		Ctla4	2.44	2.45681		Dlx3	-1.76001	-0.367371		Foxq1	-1.28001	-1.52105		Slc4a1	-2.00999	1.01436		Gm15472	2.80999	1.39506
	Calm4	2.65999	0.917394		Cxcl1	2.51999	4.21503		Crnn	-2.48001	-0.41997		Ctss	2.39999	1.05658		Xaf1	2.65999	3.0321		Slfn2	2.46001	0.977463		Slc23a4	2.79	2.69564		Hdc	2.44	2.33056		Fos	1.76001	2.04264		Akr1b8	1.26999	1.93734		Dach1	-2	-0.799087		Tnfrsf9	2.80999	2.09424
	Xaf1	2.65999	2.48166		Oas2	2.51999	2.85527		Syt7	-2.48001	0.648465		Dhx58	2.39999	0.400538		Cd300lf	2.64	1.11103		Nat8f7	2.45001	-1.10816		Krt84	-2.78	5.42821		Hvcn1	2.44	1.33342		Stat2	1.76001	0.333424		Ddias	1.26003	1.60881		Herc6	2	-1.65992		Cd8b1	2.8	1.87971
	Cd300lf	2.64	1.73868		Gbp4	2.51	2.88903		Irf7	2.46001	1.77129		Il2rb	2.39001	0.321928		Cyp7b1	2.64	1.82375		Tmprss11a	2.45001	6.04247		Gm5414	2.77	3.39516		Ctla2a	2.42999	2.488		Pdss1	1.75001	1.27501		Klk12	1.26003	2.20163		Itk	2	-1.85997		Klrb1c	2.8	2.17632
	Cyp7b1	2.64	1.35411		Dio3	-2.50001	-1.10091		Klk13	2.46001	2.94441		Klra2	2.34999	-0.286881		Cyp4f18	2.60999	-0.263034		Hdc	2.44	1.54067		Ms4a6d	2.77	0.785592		Krtap5-4	-2.42999	-3.79701		Samsn1	1.75001	1.73985		Tifab	1.26003	1.66448		Cyp3a13	1.99001	0.464668		Slc23a4	2.79	1.55582
	Dgat2l6	2.62	-2.95256		Ms4a6b	2.50001	0.71396		Myo3b	2.46001	-1.94062		Ikzf3	2.33999	0.669027		Foxe1	-2.60999	2.68032		Tlr13	2.44	1.55773		Apol8	2.75001	2.03291		Pla2g4d	2.40999	3.05832		Batf	1.74002	1.12433		Arg2	-1.24999	-1.68257		Sytl2	-1.97999	-1.25701		Trac	2.79	2.9542
	Foxe1	-2.60999	3.05915		Il21r	2.49001	1.49498		Oasl1	2.46001	3.23741		Gprc5a	-2.33001	-0.454176		Gbp2	2.60999	2.91073		Ctla2a	2.42999	1.22879		Serpina3n	2.75001	1.82591		Ctss	2.39999	1.82782		Elovl4	1.74002	-0.650765		Laptm5	1.24001	1.15056		Ifih1	1.97001	-0.286881		Klrd1	2.78	2.0072
	Gbp2	2.60999	2.19087		Pglyrp3	2.49001	0.622743		P2ry10	2.46001	1.23573		Car6	-2.30999	-1.28096		Nos2	2.60999	4.93546		Serpina3b	-2.42999	-2.55184		Ifi47	2.74	-1.77825		Nlrp3	2.39999	0.773996		Megf6	1.74002	-0.475085		Ifi35	1.23002	0.650765		Ifitm3	1.97001	-0.298658		Krt4	2.78	0.367371
	Nos2	2.60999	5.40646		Plac8	2.49001	2.4475		Krt18	-2.45001	-1.66257		Klk9	2.30999	2.02148		Nsg2	2.60999	0.613532		Pla2g4d	2.40999	6.63363		Lce3c	2.74	6.68775		Il2rb	2.39001	1.19535		Abcb1b	1.73001	0.978196		P2rx4	1.23002	1.0072		Padi1	-1.97001	4.43296		Cd69	2.77	2.81147
	Ccl17	2.60001	1.25544		Syt7	-2.48001	-0.534858		Tmprss11a	2.45001	3.53979		Usp18	2.30999	0.970854		Xcr1	2.60999	0.516015		Nlrp3	2.39999	1.68639		Lep	-2.74	-3.04052		Htr1d	-2.38001	-1.79494		Far2	1.73001	-2.31325		Ephb3	-1.21001	-0.298658		Prss27	1.97001	3.21412		Ms4a6d	2.77	1.68706
	Serpinb10	2.59	0.788769		Irf7	2.46001	2.1232		Ctla4	2.44	2.4022		Flg	2.30001	-0.389567		Lair1	2.58	0.713696		Ces2g	2.39001	1.31301		Ifi27l2a	2.73001	-1.49242		AU018091	-2.33999	-1.68706		Stat1	1.73001	1.8953		Lama1	1.2	-0.464668		Dnah11	-1.94998	-0.613532		Pira2	2.76001	2.45943
	Lair1	2.58	0.530271		Klk13	2.46001	3.12879		Hdc	2.44	-0.532267		Krt6a	2.30001	2.81352		Slc16a5	2.58	-0.773996		Lce1e	2.37	1.62007		Gm12185	2.71999	-1.93915		Ccl8	2.33999	4.04439		Aim2	1.72002	1.09761		Arhgap30	1.18002	0.687061		Glrx	1.94998	1.31615		Apol8	2.75001	1.63227
	Slc16a5	2.58	-0.715278		Myo3b	2.46001	-0.871292		Hvcn1	2.44	-0.402831		Chil1	2.29001	0.485427		Vcam1	2.58	0.713696		Car6	-2.30999	-1.81934		Serpinb12	2.71	4.08957		Ikzf3	2.33999	1.78241		Irf8	1.72002	1.65076		Gja1	-1.16999	-0.650765		Trim34a	1.94998	-1.848		Serpina3n	2.75001	1.91839
	Vcam1	2.58	0.389677		Oasl1	2.46001	3.71579		Pla2g4d	2.40999	3.15919		Sdcbp2	2.29001	0.85599		Sgpp2	2.53	1.18903		Klk9	2.30999	3.91651		Irgm1	2.68999	-1.36743		Car6	-2.30999	-3.66676		Lpxn	1.71	1.51096		Hhex	1.16999	1.47508		Slc5a5	-1.94002	1.17632		Lce3c	2.74	3.64386
	Lce1h	2.56001	-0.745969		P2ry10	2.46001	1.19257		Dhx58	2.39999	0.501414		Ubash3a	2.26999	0.344828		Slamf1	2.53	1.852		Usp18	2.30999	-2.08471		Tmc5	-2.68999	-2.53154		Klk9	2.30999	1.94486		Lypd6	-1.7	-1.46989		Igsf9b	1.16999	0.422233		Ramp3	1.93002	-1.95977		Lep	-2.74	-2.44361
	Slit1	2.54999	-0.787182		Kif17	2.45001	-0.611645		Nlrp3	2.39999	0.973354		Gpr65	2.26	0.879706		Cxcl1	2.51999	6.02901		Krt6a	2.30001	4.37246		Cd55b	2.68001	-1.23579		Col6a4	-2.30001	0.565597		Cd2	1.69001	2.21723		Tmeff1	-1.16999	-0.895303		Ptch2	-1.91999	1.33914		Ms4a7	2.74	1.63691
	Pla2g5	2.53	-0.890408		Tmprss11a	2.45001	4.50246		Pcsk1	-2.39999	-0.368265		Hif3a	2.24999	-0.650765		Oas2	2.51999	5.08746		Msr1	2.30001	1.51783		Gbp5	2.68001	-1.44906		Krt6a	2.30001	1.31615		Sp100	1.69001	0.918386		Ccdc88b	1.16002	0.831877		Tmigd1	1.91999	1.7866		Gm12185	2.71999	1.46467
	Sgpp2	2.53	0.38405		Asic2	2.44	-0.87074		Il2rb	2.39001	-0.651683		Jaml	2.24001	0.669027		Krtap12-1	-2.50001	-0.782409		Chil1	2.29001	4.68745		Il7r	2.68001	-1.3352		Chil1	2.29001	1.5008		Gpr171	1.68001	1.99639		Nat8l	1.16002	3.21878		B2m	1.91	-0.454176		Pctp	2.71999	0.978196
	Slamf1	2.53	1.48954		Ctla4	2.44	2.31554		Gpr55	2.37	0.925848		Krt77	-2.24001	-3.06005		Ms4a6b	2.50001	0.925999		Sdcbp2	2.29001	1.90993		Sell	2.67	2.8211		Amer2	-2.26999	0.918386		Inpp5d	1.68001	1.31034		Tgm5	1.16002	1.19535		Psmb8	1.91	-0.992768		Batf2	2.71	1.66448
	Slamf6	2.53	1.38493		Mpeg1	2.42	0.834873		Lce1e	2.37	-1.11696		Gbp3	2.22999	0.378512		Il21r	2.49001	1.01436		Lce1f	2.26999	1.57739		Calm4	2.65999	2.78942		Lce1f	2.26999	-2.848		Jchain	1.68001	3.79701		Slc6a19	-1.14997	-1.84398		H2-K1	1.89999	-0.62293		Serpinb12	2.71	2.54597
	Cxcl1	2.51999	6.22478		Pla2g4d	2.40999	3.76495		Klra2	2.34999	-0.511974		Il20ra	-2.22999	-0.941106		Mroh4	-2.49001	0.475085		F830045P16Rik	-2.24001	-4.46331		Xaf1	2.65999	-0.948975		Ubash3a	2.26999	0.495695		Ly6e	1.68001	1.54102		Dync2li1	-1.13999	-0.695994		Ms4a4d	1.89002	-1.30451		Tph1	2.71	1.35614
	Oas2	2.51999	3.57678		Ctss	2.39999	0.751549		Ikzf3	2.33999	1.6859		Tlr7	2.22999	0.389567		Pglyrp3	2.49001	0.871844		Krt77	-2.24001	-3.36171		Clec4n	2.65001	1.44217		Gpr65	2.26	2.77821		Morn4	-1.68001	-0.722466		Fxyd2	1.13999	0.378512		Adh6a	-1.88002	-3.52356		Cd4	2.7	1.76129
	Gbp4	2.51	2.95595		Dhx58	2.39999	0.538935		Gprc5a	-2.33001	-0.778797		Ces4a	2.21999	-0.526069		Plac8	2.49001	1.5509		Chga	2.21999	1.60559		Cd300lf	2.64	2.94789		Krt77	-2.24001	-1.54102		Samhd1	1.68001	1.7866		Ret	-1.13999	-2.45418		Clec4a2	1.88002	1.04963		H2-Q7	2.68999	0.748461
	Dio3	-2.50001	-1.66426		Nlrp3	2.39999	0.757365		Trpm2	2.33001	0.404358		Lypd1	-2.21999	0.722466		Crnn	-2.48001	0.400538		Ms4a6c	2.21999	1.18865		Cyp7b1	2.64	2.09004		Ces4a	2.21999	-4.81762		Cd163	1.66002	1.3505		Slco1a5	1.13999	0.516015		Il1f5	1.88002	1.13093		Irgm1	2.68999	1.4489
	Krtap12-1	-2.50001	-1.26135		Pcsk1	-2.39999	2.70739		Car6	-2.30999	-1.77833		Apol7c	2.21001	0.333424		Syt7	-2.48001	0.495695		Mgarp	2.2	3.90617		Gbp2	2.60999	-1.59067		Mgarp	2.2	1.9486		Dab1	-1.66002	-0.454176		Hck	1.12002	1.79077		Ifi207	1.88002	-1.1635		Il7r	2.68001	1.72247
	Il21r	2.49001	2.06974		Gpr55	2.37	0.583712		Klk9	2.30999	2.61174		Tlr2	2.19001	0.887525		Irf7	2.46001	2.70929		Cd274	2.17999	1.15049		Nsg2	2.60999	-2.13241		Mmp3	2.2	3.32193		Mir142hg	1.66002	0.941106		Rab11fip4	-1.12002	-1.09761		Kcnj16	-1.88002	-4.45943		Ccl2	2.67	2.29866
	Mroh4	-2.49001	0.793771		Lce1e	2.37	-1.35129		Usp18	2.30999	1.5371		Trim5	2.19001	0.641546		Klk13	2.46001	4.82273		Lce1k	2.16999	1.42632		Xcr1	2.60999	-2.17645		Tlr2	2.19001	1.13093		Serpina3i	1.66002	1.11103		Slc2a3	1.12002	0.516015		Cd14	1.86999	1.28688		Sell	2.67	4.39917
	Pglyrp3	2.49001	1.10715		Ikzf3	2.33999	1.42412		Flg	2.30001	-1.13724		Cd274	2.17999	2.80116		Oasl1	2.46001	5.1375		Il1b	2.15001	1.92311		Ccl17	2.60001	-1.76367		Cd274	2.17999	0.545968		Elovl6	1.64998	-1.89142		Pde7b	1.11003	0.613532		Fabp7	-1.86999	1.67807		AA467197	2.65999	1.95977
	Plac8	2.49001	2.18511		Gprc5a	-2.33001	-0.729792		Krt6a	2.30001	3.76103		Fcgr2b	2.17999	0.389567		Krt18	-2.45001	0.454176		Osm	2.13001	1.80397		Irgm2	2.60001	-1.45107		Fcgr2b	2.17999	3.20633		Fgfbp1	1.64002	1.65076		Shisa5	1.11003	0.748461		Psors1c2	-1.86999	1.80735		Calm4	2.65999	0.298658
	Crnn	-2.48001	-0.274291		Trpm2	2.33001	0.858697		Msr1	2.30001	0.453439		Casp4	2.15001	0.871844		Asic2	2.44	0.613532		Slc5a1	2.13001	3.15942		Lce1g	2.60001	2.94939		Casp4	2.15001	2.58736		Iqgap2	1.64002	0.584963		Sprr2h	1.11003	2.45154		Stra6	-1.86999	-1.0635		Ms4a4b	2.65999	3.10434
	Syt7	-2.48001	-0.775514		Car6	-2.30999	-1.30422		Gpr65	2.26	1.31673		Fcgr1	2.15001	0.687061		Mpeg1	2.42	1.1177		Slurp1	2.13001	0.996099		Pdcd1lg2	2.59	-2.52865		Gbp7	2.15001	0.722466		Nppb	1.64002	1.69153		Thbd	1.11003	1.43296		Trpm6	-1.84	-1.66448		Xaf1	2.65999	0.632268
	Irf7	2.46001	2.47231		Klk9	2.30999	3.16265		Jaml	2.24001	1.18891		Il1b	2.15001	1.23266		Clic6	-2.40999	-0.275007		Gsdma2	2.11	1.01821		Slc16a5	2.58	7.19503		Il1b	2.15001	4.1127		Slfn10-ps	1.64002	1.29866		Cttnbp2	-1.09997	-2.48543		Plek	1.83001	0.782409		Clec4n	2.65001	2.91073
	Klk13	2.46001	3.97062		Usp18	2.30999	1.45581		Krt77	-2.24001	-4.93353		Galnt15	2.13999	-1.33342		Pla2g4d	2.40999	1.57531		Il1f10	-2.1	-1.82342		Gm4951	2.57	-1.58559		Hgf	2.13999	0.62293		AU020206	1.62999	1.53605		Smim3	1.07998	2.31325		Tmprss11g	1.83001	2.51602		Cd300lf	2.64	1.93357
	Myo3b	2.46001	-1.1143		Flg	2.30001	-1.39446		Gbp3	2.22999	1.56316		Osm	2.13001	0.275007		Ctss	2.39999	1.36737		2010109I03Rik	2.1	1.27184		Lce1h	2.56001	2.34068		Osm	2.13001	1.09761		Cux1	-1.62002	-0.443607		6430548M08Rik	1.06998	1.31034		Fkbp5	1.82	-1.45418		Cyp7b1	2.64	3.09085
	Oasl1	2.46001	4.53113		Krt6a	2.30001	3.97126		Il20ra	-2.22999	-0.962734		Slc5a1	2.13001	2.19849		Dhx58	2.39999	0.871844		Pla2g4e	2.1	3.08756		Ifit3b	2.54	-2.71526		Ccbe1	2.11	1.05658		C1qb	1.60999	2.17313		Gnpda1	-1.05998	0.367371		2310046K23Rik	1.80999	0.9855		Cyp4f18	2.60999	1.32769
	P2ry10	2.46001	1.26993		Msr1	2.30001	1.09187		Tlr7	2.22999	0.603122		Ccbe1	2.11	-0.678072		Nlrp3	2.39999	0.807355		Tmem150c	2.1	-1.22033		Apol7a	2.53	-2.72659		Gsdma2	2.11	-1.37295		Clec10a	1.60999	1.19535		Neo1	-1.05998	-1.31615		Slc2a1	1.8	0.748461		Gbp2	2.60999	2.0036
	Kif17	2.45001	-0.611833		Ubash3a	2.26999	1.3734		Ces4a	2.21999	-0.750949		Tdo2	2.11	1.10434		Pcsk1	-2.39999	1.1375		Alox15	2.09001	-2.54849		Pla2g5	2.53	-1.71114		Il18	2.1	-0.604071		Bcl3	1.59998	2.49057		Coro1a	1.03998	1.09761		Cybb	1.78002	0.933573		Gm2682	2.60999	0.62293
	Krt18	-2.45001	-1.05818		Gpr65	2.26	1.19182		Lypd1	-2.21999	2.96471		Il1f10	-2.1	0.344828		Lce1e	2.37	0.632268		Cmpk2	2.09001	-1.04201		Cxcl1	2.51999	3.33443		Il1f10	-2.1	-1.36737		Tbc1d10c	1.59	1.38957		Gk	1.03998	1.11103		Gsto1	1.76998	1.75275		Nsg2	2.60999	1.5509
	Tmprss11a	2.45001	6.94707		Hif3a	2.24999	-1.70221		Apol7c	2.21001	1.06025		Cmpk2	2.09001	3.02503		Klra2	2.34999	0.344828		Crip3	-2.09001	-3.08595		Oas2	2.51999	-1.18371		Pla2g4e	2.1	1.28688		BC028528	1.56998	1.03562		Mical2	-1.03998	-0.669027		Rhpn2	-1.76998	-1.54102		Irgm2	2.60001	0.910733
	Asic2	2.44	-1.59115		Jaml	2.24001	0.951364		Mmp3	2.2	2.06302		Npr3	-2.09001	-0.432959		Ikzf3	2.33999	0.422233		Npr3	-2.09001	-2.59118		Ces2f	2.51	1.76294		Crip3	-2.09001	-0.575312		Dhh	1.56998	-0.356144		Mybl1	1.03998	-0.613532		AI504432	1.76001	1.5656		Lce1g	2.60001	1.45418
	Ctla4	2.44	3.04042		Krt77	-2.24001	-3.22618		Tlr2	2.19001	1.26015		Ifit2	2.08001	0.516015		Gprc5a	-2.33001	-1.02148		a	2.09001	2.84155		Gbp4	2.51	-1.19352		Npr3	-2.09001	-2.30159		Egln3	1.56998	1.74416		Smtn	-1.03998	-0.739848		Fos	1.76001	1.62293		Pdcd1lg2	2.59	2.52105
	Hdc	2.44	-0.467488		Gbp3	2.22999	0.891808		Trim5	2.19001	0.36042		Lgals3bp	2.08001	1.28096		Trpm2	2.33001	0.378512		Cyp2f2	2.08001	-1.13402		Pglyrp3	2.49001	1.99921		Cyp2f2	2.08001	-4.30012		Spn	1.56998	1.07039		Gab2	1.02998	0.687061		Stat2	1.76001	-0.925999		Lair1	2.58	3.57289
	Krtap5-4	-2.42999	-1.17159		Il20ra	-2.22999	-0.709026		Cd274	2.17999	3.11368		Otud7a	2.08001	-0.400538		Car6	-2.30999	-1.34483		Ifit2	2.08001	-0.949498		Plac8	2.49001	-2.0635		Lgals3bp	2.08001	1.17632		6430571L13Rik	-1.55998	-0.356144		Tlr3	1.02998	-0.485427		Nat8f3	1.75001	-0.321928		Slc16a5	2.58	0.464668
	Mpeg1	2.42	0.453333		Tlr7	2.22999	1.06846		Fcgr2b	2.17999	-0.442758		Abhd12b	2.07001	-0.807355		Klk9	2.30999	0.687061		Otud7a	2.08001	2.69236		Crnn	-2.48001	4.81046		Otud7a	2.08001	2.22033		Cd80	1.55001	0.389567		Capn6	1.00999	0.903038		Vnn1	-1.75001	-1.73118		Vcam1	2.58	1.72247
	Pla2g4d	2.40999	4.52423		Ces4a	2.21999	-0.939527		Stox1	-2.16999	0.549226		Klk8	2.07001	1.09761		Pcdh8	-2.30999	-0.584963		Abhd12b	2.07001	1.83621		Irf7	2.46001	-1.18682		Gstp3	2.07001	1.19535		Edar	-1.55001	-0.464668		Dtnb	-1.00999	-0.823749		Far2	1.73001	-2.52607		Lce1h	2.56001	1.07724
	Ctss	2.39999	0.59846		Lypd1	-2.21999	2.29602		Casp4	2.15001	0.784001		Klrk1	2.07001	0.669027		Usp18	2.30999	2.05311		Klk8	2.07001	2.17025		Klk13	2.46001	6.5147		Parp14	2.07001	0.807355		Fhod3	-1.55001	-1.32193		Cyp4b1	0.990011	-0.31034		Aim2	1.72002	1.1177		Apol7a	2.53	1.21412
	Dhx58	2.39999	0.749577		Apol7c	2.21001	0.576571		Ctsk	2.15001	-0.664665		Nod2	2.07001	1.54597		Krt6a	2.30001	4.47897		Nod2	2.07001	1.37479		Oasl1	2.46001	-1.90651		Krt75	-2.04002	-2.23266		Ncf1	1.55001	1.1177		Srgn	0.980025	1.16993		Mndal	1.7	-0.941106		Pla2g5	2.53	0.545968
	Nlrp3	2.39999	0.389016		Mmp3	2.2	0.957469		Il1b	2.15001	2.53107		Parp14	2.07001	0.85599		Msr1	2.30001	0.613532		C3ar1	2.05001	0.778209		P2ry10	2.46001	-1.49518		Slc25a48	2.04002	2.488		Paqr7	-1.55001	-3.72247		N4bp2l1	0.96997	-0.422233		Spink12	1.7	4.57894		Sgpp2	2.53	0.773996
	Pcsk1	-2.39999	2.58027		Tlr2	2.19001	1.13152		Galnt15	2.13999	-2.5204		C3ar1	2.05001	0.485427		Chil1	2.29001	-0.687061		Rgs20	2.05001	1.7405		Trim30d	2.46001	-1.53207		Psmb9	2.02998	2.07382		Slain1	-1.53998	0.831877		E2f2	-0.959993	-2.08066		Smad6	-1.69001	1.5008		Slamf1	2.53	2.09085
	Gpr55	2.37	0.500088		Trim5	2.19001	0.532467		Hgf	2.13999	-0.889396		Rgs20	2.05001	2.5008		Sdcbp2	2.29001	1.58976		Slc5a9	2.05001	1.91219		Tmprss11a	2.45001	5.29863		Dlx1	-2.01999	-0.704872		Slc39a8	-1.53998	2.38405		Osr2	0.959993	-1.37851		Morn4	-1.68001	-0.925999		Slamf6	2.53	2.52857
	Lce1e	2.37	-0.593402		Cd274	2.17999	2.74767		Osm	2.13001	2.22058		Steap1	-2.05001	0.545968		Amer2	-2.26999	0.650765		Steap1	-2.05001	3.91945		Ctla4	2.44	-1.88819		Epgn	2.01999	3.53605		Fyb	1.53002	1.81147		Vangl2	-0.95002	-1.19535		Samhd1	1.68001	1.48027		Cxcl1	2.51999	3.80735
	Klra2	2.34999	-0.436162		Stox1	-2.16999	0.46048		Slc5a1	2.13001	1.56569		Ccr6	2.04002	0.485427		Ubash3a	2.26999	0.879706		Capn12	-2.04002	2.33425		Hdc	2.44	2.29628		Bst1	2.00999	2.22033		Gng2	1.53002	0.9855		Asap3	-0.939979	-0.565597		Shisa7	-1.68001	-2.36457		Ms4a6b	2.50001	2.38128
	Ikzf3	2.33999	1.67505		Casp4	2.15001	0.805623		Slurp1	2.13001	0.314755		H2-T23	2.04002	-0.464668		Gpr65	2.26	2.07382		Slc24a3	-2.04002	-2.53533		Tlr13	2.44	1.72041		Clec7a	2	3.12267		Hspa2	-1.53002	-1.45418		Mical3	-0.930018	-0.298658		Irf1	1.66998	-0.731183		H2-Q5	2.49001	0.321928
	Gprc5a	-2.33001	-0.568032		Il1b	2.15001	1.98914		Ccbe1	2.11	-1.9689		Parp9	2.04002	1.81967		Hif3a	2.24999	-1.41143		Slc25a48	2.04002	1.05346		Ctla2a	2.42999	1.18377		Dach1	-2	-0.584963		Kcnh1	-1.53002	-0.604071		Ifnar2	0.919988	0.790772		Itgal	1.66998	0.604071		Il21r	2.49001	1.02857
	Trpm2	2.33001	0.588421		Galnt15	2.13999	-1.14874		Il18	2.1	-0.687509		Slc24a3	-2.04002	0.695994		Jaml	2.24001	1.20163		Epgn	2.01999	4.10864		Serpina3b	-2.42999	-4.90515		Ipcef1	2	1.24489		Rarres2	1.53002	0.516015		Bloc1s6	-0.909965	-0.344828		Dab1	-1.66002	-4.49185		Irf7	2.46001	2.04264
	Car6	-2.30999	-1.76922		Ms4a14	2.13001	0.748891		Il1f10	-2.1	-0.936365		Apod	2.02998	-1.62293		Krt77	-2.24001	-3.79701		Lce1j	2.00999	1.25978		Mpeg1	2.42	-0.789771		Itk	2	1.57531		Trpm1	-1.53002	1.23879		Lrrc20	-0.909965	-1		Elovl6	1.64998	-1.07039		Klk13	2.46001	3.87774
	Klk9	2.30999	3.74329		Osm	2.13001	1.86774		Pla2g4e	2.1	1.66816		Nptx1	-2.02998	-0.321928		Gbp3	2.22999	1.45418		Fam3b	2	1.14945		Pla2g4d	2.40999	8.1078		Krt8	-2	-1.44361		Lck	1.51999	1.65535		Trim2	-0.909965	-1.8953		Fgfbp1	1.64002	0.545968		Oasl1	2.46001	2.02503
	Usp18	2.30999	1.4211		Slc5a1	2.13001	1.29525		Alox15	2.09001	0.995231		Psmb9	2.02998	0.887525		Il20ra	-2.22999	-0.62293		Itk	2	-1.49072		Dhx58	2.39999	-1.48161		Upp1	-1.99001	1.46989		Nfasc	1.51999	0.485427		Ttc9	-0.909965	-1.31034		Nppb	1.64002	2.15704		P2ry10	2.46001	1.45418
	Flg	2.30001	-0.934026		Ccbe1	2.11	-0.647545		Cmpk2	2.09001	2.40024		Apobec3	2.00999	1.63227		Tlr7	2.22999	1.08406		Cd101	1.99001	1.32803		Ces2g	2.39001	2.55846		Zc3h12d	1.99001	0.565597		Fads2	-1.51	-0.790772		Fermt3	0.900026	0.748461		AU020206	1.62999	0.895303		Slfn2	2.46001	1.77821
	Krt6a	2.30001	4.55434		Tdo2	2.11	2.27405		Eda2r	2.08001	-1.1951		Clec5a	2.00999	0.613532		Lypd1	-2.21999	2.46205		Cyp3a13	1.99001	1.26063		Slfn8	2.39001	-1.26285		9130409I23Rik	1.97999	-2.4489		Ly9	1.51	0.831877		Hsd17b2	0.900026	-1.61824		Slc28a3	1.62999	1.76129		AW112010	2.45001	1.72683
	Msr1	2.30001	0.54201		Il18	2.1	-0.724476		Lgals3bp	2.08001	1.67672		Clec7a	2	3.3505		Apol7c	2.21001	0.704872		Upp1	-1.99001	1.80632		Lce1e	2.37	2.12287		Ifih1	1.97001	1.70044		Nlrc5	1.51	1.64155		Parm1	-0.900026	1.09085		Alox8	-1.62002	3.81762		Kif17	2.45001	0.333424
	Chil1	2.29001	-0.568908		Il1f10	-2.1	-1.64044		Abhd12b	2.07001	-1.60198		Dach1	-2	-0.879706		Mmp3	2.2	1.38405		9130409I23Rik	1.97999	1.26135		Klra2	2.34999	1.20239		Ifitm3	1.97001	1.16993		Cited4	-1.49999	-1.35614		Cd24a	0.880019	1.5008		Rnf26	-1.62002	0.344828		Tmprss11a	2.45001	2.80941
	Ubash3a	2.26999	1.38968		Pla2g4e	2.1	1.8352		Klk8	2.07001	0.894061		Herc6	2	2.97085		Tlr2	2.19001	1.37851		Clec4a3	1.97999	0.95784		Ccl8	2.33999	-0.985865		Sh2d2a	1.97001	0.485427		Fam162a	1.49999	1.20163		Shroom3	-0.880019	0.505891		Siglece	1.62002	1.69153		Ctla4	2.44	1.9782
	Gpr65	2.26	1.12029		Tmem150c	2.1	-0.356369		Nod2	2.07001	1.4025		Ipcef1	2	0.400538		Trim5	2.19001	1.37295		Padi1	-1.97001	3.16625		Ces2e	2.33999	2.25888		Slfn3	1.97001	0.933573		Scd3	-1.49999	-1.60881		Tmem64	-0.880019	-1.774		Degs2	1.60999	3.94486		Hdc	2.44	3.44626
	Hif3a	2.24999	-1.68796		Alox15	2.09001	-0.665575		Parp14	2.07001	1.36653		Itk	2	1.24489		Cd274	2.17999	0.9855		Prss27	1.97001	3.95773		BC147527	2.31999	-3.60364		Glipr1	1.95999	3.51096		Sectm1a	1.49999	2.34767		Arhgdib	0.870029	1.02857		Atp2c2	-1.59998	0.505891		Hvcn1	2.44	1.42761
	Jaml	2.24001	0.62368		Cmpk2	2.09001	2.00633		Ms4a2	2.05001	-0.87633		Krt8	-2	-0.432959		Fcgr2b	2.17999	0.925999		Lce3d	1.95999	7.24607		Klk9	2.30999	4.06232		Il2rg	1.95999	4.47897		Ppp1r36	-1.49001	-0.925999		Gtf2ird1	-0.870029	-0.495695		Bcl3	1.59998	2.07039		Tlr13	2.44	3.36457
	Krt77	-2.24001	-3.56577		a	2.09001	-1.51056		Rgs20	2.05001	1.60502		Awat1	1.99001	-0.584963		Stox1	-2.16999	0.356144		Tfec	1.95999	1.30982		Usp18	2.30999	-2.64205		Tfec	1.95999	2.15704		Lcp2	1.48001	1.58976		Lockd	-0.870029	-1.25096		Serpinb1a	1.59998	1.59455		Ctla2a	2.42999	0.731183
	Gbp3	2.22999	0.865523		Eda2r	2.08001	-0.533264		Slc5a9	2.05001	-0.543001		Cd101	1.99001	0.263034		Casp4	2.15001	1.25701		Glrx	1.94998	2.51344		Krt6a	2.30001	5.1265		Ccl7	1.94998	2.94673		Mrgprb1	1.48001	0.903038		Man1a	0.870029	0.575312		Syn2	1.59998	2.08066		Dppa3	-2.42	0.823749
	Gm19668	-2.22999	-1.01778		Ifit2	2.08001	0.308477		Steap1	-2.05001	0.349026		Mmp12	1.99001	3.3505		Il1b	2.15001	3.16993		Trim34a	1.94998	-1.00626		Chil1	2.29001	5.5		Cxcl16	1.94998	2.44361		Abcg2	1.46999	0.933573		Tln2	-0.870029	-0.847997		Krt24	1.59	-2.82782		Mpeg1	2.42	1.53107
	Il20ra	-2.22999	-0.762306		Lgals3bp	2.08001	1.1304		H2-T23	2.04002	0.409472		Upp1	-1.99001	2.18903		Slc13a5	-2.15001	0.344828		Ptch2	-1.91999	-1.9087		Sdcbp2	2.29001	2.01714		Glrx	1.94998	0.62293		Cidea	1.46999	-1.40599		Arhgap39	-0.85997	0.495695		Lgi2	1.58	3.02326		5033423K11Rik	2.40999	0.555816
	Tlr7	2.22999	0.544881		Myo16	2.08001	-0.583712		Krt75	-2.04002	1.05012		Zc3h12d	1.99001	1.10434		Galnt15	2.13999	-0.757023		Tmigd1	1.91999	2.16405		Phf11d	2.28001	-1.60777		Havcr2	1.94998	2.5008		Acox2	1.46001	-2.17632		Creb5	-0.85997	-1.4957		Dll4	1.56998	0.739848		Pla2g4d	2.40999	4.66676
[truncated: 1,008 more rows]

## Sheet: B. DEG Correlation Analysis
	Illumina Correlation Engine
	Pairwise DEG comparisons
[truncated: 28 more rows]
