# Supplementary material for: Ferroptosis of select skin epithelial cells initiates and maintains chronic systemic immune-mediated psoriatic disease
Source: J Clin Invest. 2024 Nov 21;135(2):e183219. doi: 10.1172/JCI183219 (PMC11735110; doi:10.1172/JCI183219)
Supplement: Supplemental table 11 [file jci-135-183219-s078.xlsx]

## Sheet: A. DEGs
Differentially expressed genes (DEGs): K14/Gpx4 lesional EPIDERMIS vs. K14.Cre- control EPIDERMIS
Ensembl ID	Gene Symbol	Chromosome Name	Description	FC	Fixed_Fold	logFC	P_Value	FDR	Cre- epidermis CPM_mean	K14/Gpx4 epidermis CPM_mean	Cre- epidermis 1 S10	Cre- epidermis 2 S11	Cre- epidermis 3 S12	K14/Gpx4 epidermis 1 S7	K14/Gpx4 epidermis 2 S8	K14/Gpx4 epidermis 3 S9
ENSMUSG00000094733	Csta3	16	cystatin A family member 3 [Source:MGI Symbol;Acc:MGI:3644688]	15393.1	15393.1	13.91	6.96928e-79	4.9664e-75	0	41.28	0	0	0	32.5	39.67	51.67
ENSMUSG00000022902	Stfa2	16	stefin A2 [Source:MGI Symbol;Acc:MGI:106197]	9877.98	9877.98	13.27	1.30616e-108	2.48209e-104	0.01	151.35	0.02	0	0.02	199.39	129.21	125.44
ENSMUSG00000028186	Uox	3	urate oxidase [Source:MGI Symbol;Acc:MGI:98907]	8902.53	8902.53	13.12	8.40302e-57	1.45166e-53	0	24.01	0	0	0	14.75	23.79	33.49
ENSMUSG00000016524	Il19	1	interleukin 19 [Source:MGI Symbol;Acc:MGI:1890472]	5595.3	5595.3	12.45	2.71774e-23	8.11182e-21	0	15.69	0	0	0	2.71	31.18	13.17
ENSMUSG00000032257	Ankk1	9	ankyrin repeat and kinase domain containing 1 [Source:MGI Symbol;Acc:MGI:3045301]	5256.91	5256.91	12.36	5.3755e-48	5.78211e-45	0	14.12	0	0	0	9.72	12.73	19.9
ENSMUSG00000040809	Chil3	3	chitinase-like 3 [Source:MGI Symbol;Acc:MGI:1330860]	4359.66	4359.66	12.09	5.7248e-08	1.96842e-06	0	11.64	0	0	0	0.04	1.07	33.81
ENSMUSG00000079594	Cstdc6	16	cystatin domain containing 6 [Source:MGI Symbol;Acc:MGI:3696881]	4211.15	4211.15	12.04	2.48353e-90	2.35973e-86	0.04	169.69	0.05	0.04	0.02	248.22	149.46	111.4
ENSMUSG00000038641	Akr1d1	6	aldo-keto reductase family 1, member D1 [Source:MGI Symbol;Acc:MGI:2384785]	2486.67	2486.67	11.28	6.60189e-33	3.96176e-30	0.01	36.86	0.02	0.02	0	70.32	12.22	28.05
ENSMUSG00000030450	Oca2	7	oculocutaneous albinism II [Source:MGI Symbol;Acc:MGI:97454]	1858.6	1858.6	10.86	3.33827e-38	2.43989e-35	0.01	17.02	0.02	0	0	8.03	14.48	28.57
ENSMUSG00000056758	Hmga2	10	high mobility group AT-hook 2 [Source:MGI Symbol;Acc:MGI:101761]	1652	1652	10.69	1.36168e-11	9.08408e-10	0	4.42	0	0	0	0.51	1.58	11.18
ENSMUSG00000063779	Chil4	3	chitinase-like 4 [Source:MGI Symbol;Acc:MGI:1341098]	1618	1618	10.66	1.09915e-07	3.54218e-06	0	4.65	0	0	0	1.01	12.9	0.03
ENSMUSG00000040026	Saa3	7	serum amyloid A 3 [Source:MGI Symbol;Acc:MGI:98223]	1520.15	1520.15	10.57	3.74632e-08	1.34323e-06	0.01	13.69	0	0.02	0	0.24	0.63	40.2
ENSMUSG00000056054	S100a8	3	S100 calcium binding protein A8 (calgranulin A) [Source:MGI Symbol;Acc:MGI:88244]	1499.22	1499.22	10.55	5.1372e-72	2.25282e-68	0.45	764.91	0.85	0.22	0.29	535.04	620.88	1138.82
ENSMUSG00000006642	Tcf23	5	transcription factor 23 [Source:MGI Symbol;Acc:MGI:1934960]	1499.22	1499.22	10.55	2.04677e-39	1.55579e-36	0.01	13.33	0	0	0.02	19.27	7.9	12.81
ENSMUSG00000028037	Ifi44	3	interferon-induced protein 44 [Source:MGI Symbol;Acc:MGI:2443016]	1499.22	1499.22	10.55	2.23214e-08	8.37183e-07	0	4.26	0	0	0	1.39	11.35	0.05
ENSMUSG00000000204	Slfn4	11	schlafen 4 [Source:MGI Symbol;Acc:MGI:1329010]	1458.23	1458.23	10.51	1.09039e-10	6.36254e-09	0	3.99	0	0	0	0.13	4.49	7.36
ENSMUSG00000056457	Prl2c3	13	prolactin family 2, subfamily c, member 3 [Source:MGI Symbol;Acc:MGI:1341833]	1408.55	1408.55	10.46	4.29725e-11	2.65707e-09	0	3.76	0	0	0	0.53	1.09	9.66
ENSMUSG00000023041	Krt6b	15	keratin 6B [Source:MGI Symbol;Acc:MGI:1333768]	1389.16	1389.16	10.44	7.85264e-116	2.23836e-111	4.37	6658.09	6.3	3.24	3.56	7542.91	5263.23	7168.15
ENSMUSG00000028859	Csf3r	4	colony stimulating factor 3 receptor (granulocyte) [Source:MGI Symbol;Acc:MGI:1339755]	1323.37	1323.37	10.37	1.11e-08	4.43138e-07	0	3.54	0	0	0	0.18	0.73	9.72
ENSMUSG00000084927	Gm5724	6	predicted gene 5724 [Source:MGI Symbol;Acc:MGI:3643685]	1314.23	1314.23	10.36	1.94134e-20	4.20812e-18	0	3.44	0	0	0	5.42	3.49	1.41
ENSMUSG00000026420	Il24	1	interleukin 24 [Source:MGI Symbol;Acc:MGI:2135548]	1296.13	1296.13	10.34	8.69066e-27	3.48906e-24	0.01	20.63	0.02	0.02	0	3.93	24.56	33.42
ENSMUSG00000058017	Serpinb3d	1	serine (or cysteine) peptidase inhibitor, clade B (ovalbumin), member 3D [Source:MGI Symbol;Acc:MGI:2683295]	1176.27	1176.27	10.2	3.28633e-16	4.04645e-14	0	3	0	0	0	5.98	1.45	1.57
ENSMUSG00000056071	S100a9	3	S100 calcium binding protein A9 (calgranulin B) [Source:MGI Symbol;Acc:MGI:1338947]	1160.07	1160.07	10.18	9.39764e-64	2.55119e-60	1.88	2428.12	2.56	1.41	1.66	1293.07	1550.14	4441.14
ENSMUSG00000087135	Gm16096	9	predicted gene 16096 [Source:MGI Symbol;Acc:MGI:3801985]	1112.82	1112.82	10.12	4.70635e-28	2.01732e-25	0	2.94	0	0	0	3.46	2.74	2.62
ENSMUSG00000029669	Tspan12	6	tetraspanin 12 [Source:MGI Symbol;Acc:MGI:1889818]	1105.13	1105.13	10.11	2.25937e-22	6.07568e-20	0	2.99	0	0	0	1.43	3.15	4.37
ENSMUSG00000079597	Cstdc4	16	cystatin domain containing 4 [Source:MGI Symbol;Acc:MGI:3645124]	1002.93	1002.93	9.97	2.68826e-06	6.3094e-05	0	2.67	0	0	0	0.02	0.24	7.75
ENSMUSG00000042031	Lce3b	3	late cornified envelope 3B [Source:MGI Symbol;Acc:MGI:1913594]	968.763	968.763	9.92	8.42711e-28	3.58523e-25	0.03	33.47	0.03	0.04	0.02	14.97	12.83	72.62
ENSMUSG00000054215	Sprr2k	3	small proline-rich protein 2K [Source:MGI Symbol;Acc:MGI:1330344]	948.826	948.826	9.89	4.95188e-16	5.98097e-14	0.02	20.72	0.05	0	0	5.58	4.63	51.96
ENSMUSG00000016346	Kcnq2	2	potassium voltage-gated channel, subfamily Q, member 2 [Source:MGI Symbol;Acc:MGI:1309503]	903.888	903.888	9.82	6.5409e-25	2.27372e-22	0	2.41	0	0	0	2.09	2.04	3.09
ENSMUSG00000059230	Defb4	8	defensin beta 4 [Source:MGI Symbol;Acc:MGI:1927667]	897.644	897.644	9.81	2.06596e-25	7.59859e-23	0.01	13.83	0	0	0.03	8.03	5.55	27.92
ENSMUSG00000068349	Gml	15	glycosylphosphatidylinositol anchored molecule like [Source:MGI Symbol;Acc:MGI:3644767]	843.357	843.357	9.72	5.63257e-17	7.85103e-15	0	2.26	0	0	0	1.28	1.33	4.16
ENSMUSG00000040552	C3ar1	6	complement component 3a receptor 1 [Source:MGI Symbol;Acc:MGI:1097680]	831.746	831.746	9.7	1.38294e-17	2.08139e-15	0	2.23	0	0	0	1.28	1.43	3.98
ENSMUSG00000058669	Nkx2-9	12	NK2 homeobox 9 [Source:MGI Symbol;Acc:MGI:1270158]	809.002	809.002	9.66	1.09902e-23	3.40511e-21	0	2.16	0	0	0	1.87	1.84	2.75
ENSMUSG00000020826	Nos2	11	nitric oxide synthase 2, inducible [Source:MGI Symbol;Acc:MGI:97361]	792.353	792.353	9.63	9.59907e-08	3.13063e-06	0.01	7.24	0.02	0	0	0.09	1.04	20.58
ENSMUSG00000059657	Stfa2l1	16	stefin A2 like 1 [Source:MGI Symbol;Acc:MGI:3524944]	734.185	734.185	9.52	6.81583e-07	1.84241e-05	0	1.95	0	0	0	0.15	0.15	5.55
ENSMUSG00000005800	Mmp8	9	matrix metallopeptidase 8 [Source:MGI Symbol;Acc:MGI:1202395]	689.784	689.784	9.43	2.11418e-05	0.00039569	0	1.85	0	0	0	0	0.17	5.37
ENSMUSG00000060985	Tdrd5	1	tudor domain containing 5 [Source:MGI Symbol;Acc:MGI:2684949]	621.668	621.668	9.28	2.44049e-17	3.5402e-15	0	1.69	0	0	0	0.75	2.13	2.2
ENSMUSG00000029236	Nmu	5	neuromedin U [Source:MGI Symbol;Acc:MGI:1860476]	584.071	584.071	9.19	1.65867e-06	4.08462e-05	0	1.44	0	0	0	4.08	0.12	0.13
ENSMUSG00000111348	Gm19531	9	predicted gene, 19531 [Source:MGI Symbol;Acc:MGI:5011716]	560.278	560.278	9.13	4.97984e-21	1.17312e-18	0	1.5	0	0	0	1.39	1.55	1.55
ENSMUSG00000041620	Mmp1b	9	matrix metallopeptidase 1b (interstitial collagenase) [Source:MGI Symbol;Acc:MGI:1933847]	556.408	556.408	9.12	1.2928e-08	5.07933e-07	0	1.51	0	0	0	0.13	0.85	3.54
ENSMUSG00000085389	1700003M07Rik	4	RIKEN cDNA 1700003M07 gene [Source:MGI Symbol;Acc:MGI:1919475]	552.565	552.565	9.11	2.11456e-20	4.54901e-18	0	1.48	0	0	0	1.17	1.82	1.47
ENSMUSG00000027925	Sprr2j-ps	3	small proline-rich protein 2J, pseudogene [Source:MGI Symbol;Acc:MGI:1330345]	537.455	537.455	9.07	1.10245e-31	6.01994e-29	0.03	22.13	0.08	0	0.02	12.37	13.48	40.54
ENSMUSG00000053024	Cntn2	1	contactin 2 [Source:MGI Symbol;Acc:MGI:104518]	530.056	530.056	9.05	5.70943e-25	1.99687e-22	0.03	19.25	0.02	0.04	0.03	3.84	34.36	19.56
ENSMUSG00000021506	Pitx1	13	paired-like homeodomain transcription factor 1 [Source:MGI Symbol;Acc:MGI:107374]	526.394	526.394	9.04	4.84788e-46	5.02496e-43	0.03	17.9	0.05	0.02	0.02	22.43	11.91	19.38
ENSMUSG00000027360	Hdc	2	histidine decarboxylase [Source:MGI Symbol;Acc:MGI:96062]	487.751	487.751	8.93	1.58232e-28	7.10286e-26	0.01	4.38	0	0.02	0	4.65	2.74	5.74
ENSMUSG00000024672	Ms4a7	19	membrane-spanning 4-domains, subfamily A, member 7 [Source:MGI Symbol;Acc:MGI:1918846]	487.751	487.751	8.93	6.1358e-16	7.31791e-14	0	1.31	0	0	0	1.35	1.89	0.68
ENSMUSG00000099452	Gm28502	15	predicted gene 28502 [Source:MGI Symbol;Acc:MGI:5579208]	484.382	484.382	8.92	4.6052e-19	8.49637e-17	0	1.29	0	0	0	1.1	1.31	1.47
ENSMUSG00000045539	Sprr3	3	small proline-rich protein 3 [Source:MGI Symbol;Acc:MGI:1330237]	484.382	484.382	8.92	2.14573e-06	5.14408e-05	0	1.28	0	0	0	0.29	0.05	3.51
ENSMUSG00000098489	Mir7678	2	microRNA 7678 [Source:MGI Symbol;Acc:MGI:5530770]	481.036	481.036	8.91	1.23067e-15	1.40319e-13	0	1.28	0	0	0	0.9	0.92	2.02
ENSMUSG00000024512	Dynap	18	dynactin associated protein [Source:MGI Symbol;Acc:MGI:1922827]	481.036	481.036	8.91	2.23361e-05	0.000415858	0	1.28	0	0	0	0.09	0.02	3.72
ENSMUSG00000050092	Sprr2b	3	small proline-rich protein 2B [Source:MGI Symbol;Acc:MGI:1330352]	477.713	477.713	8.9	2.14438e-70	7.19111e-67	0.09	49.74	0.1	0.09	0.09	51.6	38	59.63
ENSMUSG00000035861	Tmprss11b	5	transmembrane protease, serine 11B [Source:MGI Symbol;Acc:MGI:2442893]	477.713	477.713	8.9	4.77922e-65	1.36229e-61	0.17	89.78	0.29	0.06	0.15	86.02	66.54	116.77
ENSMUSG00000026285	Pdcd1	1	programmed cell death 1 [Source:MGI Symbol;Acc:MGI:104879]	477.713	477.713	8.9	1.39146e-16	1.8194e-14	0	1.3	0	0	0	0.71	1.84	1.36
ENSMUSG00000015134	Aldh1a3	7	aldehyde dehydrogenase family 1, subfamily A3 [Source:MGI Symbol;Acc:MGI:1861722]	458.253	458.253	8.84	1.27641e-72	6.06389e-69	0.41	211.53	0.24	0.41	0.6	128.14	192.5	313.94
ENSMUSG00000050071	Bex1	X	brain expressed X-linked 1 [Source:MGI Symbol;Acc:MGI:1328321]	455.087	455.087	8.83	5.14496e-14	4.86416e-12	0	1.24	0	0	0	0.53	1.21	1.96
ENSMUSG00000108588	Gm44814	7	predicted gene 44814 [Source:MGI Symbol;Acc:MGI:5753390]	433.534	433.534	8.76	1.84623e-31	9.83659e-29	0.01	4	0	0.02	0	3	5.53	3.48
ENSMUSG00000090523	Gypc	18	glycophorin C [Source:MGI Symbol;Acc:MGI:1098566]	430.539	430.539	8.75	3.26073e-63	7.74545e-60	0.07	31.43	0.03	0.15	0.02	29.84	29.61	34.86
ENSMUSG00000054325	Lce3a	3	late cornified envelope 3A [Source:MGI Symbol;Acc:MGI:3645650]	427.565	427.565	8.74	5.37488e-22	1.37407e-19	0.05	25.77	0.02	0.04	0.1	11.6	9.14	56.57
ENSMUSG00002075978	Gm55158	15	predicted gene, 55158 [Source:MGI Symbol;Acc:MGI:6846789]	418.766	418.766	8.71	3.7492e-13	3.14321e-11	0	1.08	0	0	0	1.59	0.51	1.15
ENSMUSG00000068885	Lce3f	3	late cornified envelope 3F [Source:MGI Symbol;Acc:MGI:1916770]	410.148	410.148	8.68	5.02428e-53	7.74133e-50	0.05	22.21	0.02	0.04	0.09	22.96	28.64	15.03
ENSMUSG00000058589	Anks1b	10	ankyrin repeat and sterile alpha motif domain containing 1B [Source:MGI Symbol;Acc:MGI:1924781]	398.932	398.932	8.64	2.99892e-43	2.80271e-40	0.02	8.8	0.02	0.02	0.02	7.83	11.52	7.04
ENSMUSG00000081467	Gm13337	2	predicted gene 13337 [Source:MGI Symbol;Acc:MGI:3650269]	398.932	398.932	8.64	2.12714e-07	6.4572e-06	0	1.04	0	0	0	1.01	0.05	2.04
ENSMUSG00000073555	Gm4951	18	predicted gene 4951 [Source:MGI Symbol;Acc:MGI:3644953]	398.932	398.932	8.64	9.45494e-06	0.000195084	0	1.13	0	0	0	0.4	2.98	0
ENSMUSG00000071561	Cstdc5	16	cystatin domain containing 5 [Source:MGI Symbol;Acc:MGI:3696883]	390.722	390.722	8.61	1.7808e-78	1.12802e-74	4.83	2060.67	7.03	4.36	3.1	2761.3	1842.15	1578.56
ENSMUSG00000070719	Pla2g4d	2	phospholipase A2, group IVD [Source:MGI Symbol;Acc:MGI:1925640]	390.722	390.722	8.61	2.57152e-20	5.51126e-18	0.01	6	0	0.02	0.02	3.4	2.62	11.99
ENSMUSG00000023992	Trem2	17	triggering receptor expressed on myeloid cells 2 [Source:MGI Symbol;Acc:MGI:1913150]	390.722	390.722	8.61	4.30153e-16	5.23987e-14	0	1.05	0	0	0	0.71	1.16	1.28
ENSMUSG00000042212	Sprr2d	3	small proline-rich protein 2D [Source:MGI Symbol;Acc:MGI:1330347]	382.681	382.681	8.58	3.77847e-39	2.8343e-36	1.37	589.48	1.96	0.41	1.75	428.8	367.81	971.82
ENSMUSG00000118859	Gm26316	11	predicted gene, 26316 [Source:MGI Symbol;Acc:MGI:5456093]	374.806	374.806	8.55	6.42291e-13	5.23839e-11	0	1.01	0	0	0	0.51	0.85	1.68
ENSMUSG00000022651	Retnlg	16	resistin like gamma [Source:MGI Symbol;Acc:MGI:2667763]	372.217	372.217	8.54	0.000294286	0.00393364	0	0.99	0	0	0	0.02	0	2.96
ENSMUSG00000068231	Vmn1r43	6	vomeronasal 1 receptor 43 [Source:MGI Symbol;Acc:MGI:2148510]	369.646	369.646	8.53	2.36435e-10	1.30231e-08	0	0.98	0	0	0	0.57	0.39	1.99
ENSMUSG00000074433	Lce3e	3	late cornified envelope 3E [Source:MGI Symbol;Acc:MGI:1916764]	364.557	364.557	8.51	3.05977e-32	1.74434e-29	0.05	19.55	0	0	0.14	18.04	11.66	28.94
ENSMUSG00000110916	2310003N18Rik	9	RIKEN cDNA 2310003N18 gene [Source:MGI Symbol;Acc:MGI:1919123]	364.557	364.557	8.51	1.11338e-12	8.79124e-11	0	0.95	0	0	0	1.01	0.46	1.39
ENSMUSG00000060201	Spink7	18	serine peptidase inhibitor, Kazal type 7 (putative) [Source:MGI Symbol;Acc:MGI:3644691]	359.538	359.538	8.49	6.84485e-09	2.86504e-07	0.01	3.06	0	0	0.02	7.06	0.15	1.99
ENSMUSG00000091383	H2af-ps2	13	H2A histone family, pseudogene 2 [Source:MGI Symbol;Acc:MGI:3646032]	357.054	357.054	8.48	1.97108e-08	7.45648e-07	0.08	29.96	0.12	0.09	0.02	21.96	0.1	67.83
ENSMUSG00000021803	Cdhr1	14	cadherin-related family member 1 [Source:MGI Symbol;Acc:MGI:2157782]	352.139	352.139	8.46	1.68191e-70	5.99274e-67	0.1	39.55	0.03	0.15	0.12	32.97	46.36	39.33
ENSMUSG00000046108	Il17c	8	interleukin 17C [Source:MGI Symbol;Acc:MGI:2446486]	337.794	337.794	8.4	2.14075e-12	1.62506e-10	0	0.88	0	0	0	1.12	0.44	1.07
ENSMUSG00000072324	Gm8420	1	predicted gene 8420 [Source:MGI Symbol;Acc:MGI:3645594]	333.144	333.144	8.38	3.15873e-05	0.000565744	0.02	7.23	0.02	0.04	0	0.04	0.05	21.6
ENSMUSG00000026114	Cnga3	1	cyclic nucleotide gated channel alpha 3 [Source:MGI Symbol;Acc:MGI:1341818]	326.288	326.288	8.35	7.92621e-21	1.78603e-18	0.01	5.09	0	0	0.03	2.16	3.71	9.4
ENSMUSG00000113136	Gm19951	12	predicted gene, 19951 [Source:MGI Symbol;Acc:MGI:5012136]	326.288	326.288	8.35	1.3961e-05	0.000275018	0	0.87	0	0	0	0.02	0.22	2.38
ENSMUSG00000074896	Ifit3	19	interferon-induced protein with tetratricopeptide repeats 3 [Source:MGI Symbol;Acc:MGI:1101055]	321.795	321.795	8.33	9.8215e-16	1.13573e-13	0.01	3.01	0.02	0	0	2.25	5.84	0.94
ENSMUSG00000062488	Ifit3b	19	interferon-induced protein with tetratricopeptide repeats 3B [Source:MGI Symbol;Acc:MGI:3698419]	321.795	321.795	8.33	1.0737e-08	4.29702e-07	0	0.9	0	0	0	0.33	2.09	0.29
ENSMUSG00000065232	Gm22973	12	predicted gene, 22973 [Source:MGI Symbol;Acc:MGI:5452750]	315.173	315.173	8.3	2.4695e-21	6.04222e-19	0.01	4.91	0	0.02	0.02	2.32	3.3	9.11
ENSMUSG00000051832	E230016K23Rik	11	RIKEN cDNA E230016K23 gene [Source:MGI Symbol;Acc:MGI:3041204]	315.173	315.173	8.3	1.55345e-13	1.37945e-11	0	0.83	0	0	0	0.82	0.58	1.1
ENSMUSG00000026938	Fcna	2	ficolin A [Source:MGI Symbol;Acc:MGI:1340905]	315.173	315.173	8.3	3.41894e-12	2.51497e-10	0	0.83	0	0	0	0.71	0.48	1.31
ENSMUSG00000009185	Ccl8	11	chemokine (C-C motif) ligand 8 [Source:MGI Symbol;Acc:MGI:101878]	310.834	310.834	8.28	1.62162e-10	9.21707e-09	0.01	2.97	0	0	0.02	1.54	7.03	0.34
ENSMUSG00000068289	Cma2	14	chymase 2, mast cell [Source:MGI Symbol;Acc:MGI:88426]	306.555	306.555	8.26	1.19025e-07	3.81851e-06	0	0.83	0	0	0	0.09	0.68	1.73
ENSMUSG00002075844	Gm55157	15	predicted gene, 55157 [Source:MGI Symbol;Acc:MGI:6846787]	302.334	302.334	8.24	1.31438e-12	1.02365e-10	0	0.79	0	0	0	1.12	0.58	0.65
ENSMUSG00000049436	Upk1b	16	uroplakin 1B [Source:MGI Symbol;Acc:MGI:98912]	302.334	302.334	8.24	6.32765e-06	0.000135869	0	0.82	0	0	0	0.02	0.39	2.04
ENSMUSG00000061144	Spink12	18	serine peptidase inhibitor, Kazal type 12 [Source:MGI Symbol;Acc:MGI:1925492]	300.246	300.246	8.23	2.97598e-21	7.18889e-19	0.13	42.83	0.17	0.02	0.19	25.09	13.17	90.22
ENSMUSG00000029379	Cxcl3	5	chemokine (C-X-C motif) ligand 3 [Source:MGI Symbol;Acc:MGI:3037818]	300.246	300.246	8.23	8.28927e-11	4.89703e-09	0.07	21.89	0.02	0.09	0.09	2.07	3.35	60.26
ENSMUSG00000062380	Tubb3	8	tubulin, beta 3 class III [Source:MGI Symbol;Acc:MGI:107813]	298.172	298.172	8.22	4.54419e-42	3.92514e-39	0.07	23.47	0.05	0.02	0.14	24.81	14.69	30.9
ENSMUSG00000026822	Lcn2	2	lipocalin 2 [Source:MGI Symbol;Acc:MGI:96757]	294.067	294.067	8.2	3.93775e-26	1.52712e-23	0.11	37.16	0.17	0.02	0.14	11.51	32.08	67.88
ENSMUSG00000115243	Gm5207	14	predicted gene 5207 [Source:MGI Symbol;Acc:MGI:3647978]	294.067	294.067	8.2	1.29737e-05	0.000257527	0	0.76	0	0	0	0.75	0	1.55
ENSMUSG00000013415	Igf2bp1	11	insulin-like growth factor 2 mRNA binding protein 1 [Source:MGI Symbol;Acc:MGI:1890357]	284.05	284.05	8.15	9.63728e-29	4.39529e-26	0.02	6.28	0.03	0	0.02	3.48	5.82	9.53
ENSMUSG00000042474	Fcmr	1	Fc fragment of IgM receptor [Source:MGI Symbol;Acc:MGI:1916419]	284.05	284.05	8.15	1.15261e-12	9.06884e-11	0	0.76	0	0	0	0.49	0.73	1.07
ENSMUSG00000104801	Gm43834	3	predicted gene 43834 [Source:MGI Symbol;Acc:MGI:5663971]	284.05	284.05	8.15	4.3345e-08	1.53196e-06	0	0.78	0	0	0	0.09	1.19	1.07
ENSMUSG00000005892	Trh	6	thyrotropin releasing hormone [Source:MGI Symbol;Acc:MGI:98823]	282.088	282.088	8.14	1.85064e-09	8.61252e-08	0	0.77	0	0	0	0.18	0.99	1.15
ENSMUSG00000048455	Sprr1b	3	small proline-rich protein 1B [Source:MGI Symbol;Acc:MGI:106659]	280.139	280.139	8.13	9.24295e-32	5.11584e-29	3.64	1134.19	5.37	0.83	4.71	1136.51	659.02	1607.05
ENSMUSG00000116212	Gm18979	15	predicted gene, 18979 [Source:MGI Symbol;Acc:MGI:5011164]	280.139	280.139	8.13	3.78902e-13	3.17193e-11	0	0.76	0	0	0	0.53	1.07	0.68
ENSMUSG00000025333	Gpr143	X	G protein-coupled receptor 143 [Source:MGI Symbol;Acc:MGI:107193]	278.204	278.204	8.12	2.80245e-13	2.38455e-11	0.01	2.55	0	0.02	0	0.66	1.87	5.11
ENSMUSG00000039775	Defb3	8	defensin beta 3 [Source:MGI Symbol;Acc:MGI:1351612]	276.282	276.282	8.11	2.68041e-18	4.49433e-16	0.02	5.97	0.02	0.02	0.02	4.15	1.87	11.89
ENSMUSG00000078763	Slfn1	11	schlafen 1 [Source:MGI Symbol;Acc:MGI:1313259]	274.374	274.374	8.1	4.04439e-07	1.15514e-05	0	0.76	0	0	0	0.04	1.19	1.05
ENSMUSG00000118876	Rnu1b1	3	U1b1 small nuclear RNA [Source:MGI Symbol;Acc:MGI:97974]	268.728	268.728	8.07	7.16118e-13	5.7826e-11	0	0.71	0	0	0	0.77	0.87	0.5
ENSMUSG00000063975	Slco1a5	6	solute carrier organic anion transporter family, member 1a5 [Source:MGI Symbol;Acc:MGI:1351865]	266.871	266.871	8.06	2.76122e-41	2.31492e-38	0.02	7.62	0	0.04	0.03	6.13	8.34	8.38
ENSMUSG00000049511	Htr1b	9	5-hydroxytryptamine (serotonin) receptor 1B [Source:MGI Symbol;Acc:MGI:96274]	263.197	263.197	8.04	1.93682e-50	2.4537e-47	0.04	12.55	0.02	0.07	0.03	10.41	14.21	13.04
ENSMUSG00000118556	Gm53045	13	predicted gene, 53045 [Source:MGI Symbol;Acc:MGI:6388939]	250.732	250.732	7.97	7.99499e-07	2.13583e-05	0	0.68	0	0	0	0.07	0.48	1.49
ENSMUSG00000089997	1810020O05Rik	6	Riken cDNA 1810020O05 gene [Source:MGI Symbol;Acc:MGI:3586838]	232.325	232.325	7.86	6.14953e-10	3.13017e-08	0	0.6	0	0	0	0.86	0.29	0.65
ENSMUSG00000050211	Pla2g4e	2	phospholipase A2, group IVE [Source:MGI Symbol;Acc:MGI:1919144]	230.72	230.72	7.85	1.72683e-71	7.03177e-68	1.44	363.86	0.63	1.56	2.14	375.87	362.65	353.06
ENSMUSG00000106989	Gm5989	6	predicted pseudogene 5989 [Source:MGI Symbol;Acc:MGI:3643846]	229.126	229.126	7.84	2.04683e-10	1.14512e-08	0	0.62	0	0	0	0.29	0.68	0.89
ENSMUSG00000001986	Gria3	X	glutamate receptor, ionotropic, AMPA3 (alpha 3) [Source:MGI Symbol;Acc:MGI:95810]	227.544	227.544	7.83	4.00084e-46	4.22378e-43	0.04	10.88	0.02	0.09	0.02	9.11	12.1	11.44
ENSMUSG00000050936	Gm42743	3	predicted gene 42743 [Source:MGI Symbol;Acc:MGI:5662880]	227.544	227.544	7.83	5.20453e-10	2.67825e-08	0.01	2.01	0.02	0	0	2.38	0.22	3.43
ENSMUSG00000024806	Mlana	19	melan-A [Source:MGI Symbol;Acc:MGI:108454]	222.861	222.861	7.8	3.00598e-32	1.73099e-29	0.16	41.08	0.27	0.07	0.14	17.4	35.93	69.89
ENSMUSG00000067438	Hmx1	5	H6 homeobox 1 [Source:MGI Symbol;Acc:MGI:107178]	222.861	222.861	7.8	1.33825e-11	8.94399e-10	0	0.59	0	0	0	0.51	0.51	0.76
ENSMUSG00000106609	Gm43181	5	predicted gene 43181 [Source:MGI Symbol;Acc:MGI:5663318]	219.793	219.793	7.78	0.000677116	0.00803365	0	0.58	0	0	0	0	0.02	1.73
ENSMUSG00000039519	Cyp7b1	3	cytochrome P450, family 7, subfamily b, polypeptide 1 [Source:MGI Symbol;Acc:MGI:104978]	218.274	218.274	7.77	3.41959e-34	2.14228e-31	0.05	12.06	0	0.09	0.05	6.9	18.94	10.34
ENSMUSG00000062515	Fabp4	3	fatty acid binding protein 4, adipocyte [Source:MGI Symbol;Acc:MGI:88038]	218.274	218.274	7.77	4.24295e-21	1.00786e-18	0.09	20.94	0.02	0.04	0.21	34.67	7.66	20.48
ENSMUSG00000104155	Gm38103	12	predicted gene, 38103 [Source:MGI Symbol;Acc:MGI:5611331]	218.274	218.274	7.77	3.02099e-11	1.91572e-09	0	0.58	0	0	0	0.66	0.44	0.63
ENSMUSG00000118326	Gm8887	18	predicted gene 8887 [Source:MGI Symbol;Acc:MGI:3649122]	215.269	215.269	7.75	1.08766e-08	4.34524e-07	0	0.57	0	0	0	0.37	0.27	1.07
ENSMUSG00000088148	Mir1983	13	microRNA 1983 [Source:MGI Symbol;Acc:MGI:3837223]	212.306	212.306	7.73	4.6617e-11	2.86378e-09	0	0.57	0	0	0	0.35	0.68	0.68
ENSMUSG00000015340	Cybb	X	cytochrome b-245, beta polypeptide [Source:MGI Symbol;Acc:MGI:88574]	210.839	210.839	7.72	1.38372e-17	2.08139e-15	0.01	3.3	0	0	0.03	1.17	2.98	5.76
ENSMUSG00000068893	Sprr2a2	3	small proline-rich protein 2A2 [Source:MGI Symbol;Acc:MGI:3845026]	209.383	209.383	7.71	2.72093e-18	4.5356e-16	0.13	32.95	0.19	0.04	0.17	17.95	73.86	7.04
ENSMUSG00000027737	Slc7a11	3	solute carrier family 7 (cationic amino acid transporter, y+ system), member 11 [Source:MGI Symbol;Acc:MGI:1347355]	206.5	206.5	7.69	7.39472e-77	3.83241e-73	0.7	155.86	0.54	0.8	0.75	201.51	115.54	150.53
ENSMUSG00000071265	1700086L19Rik	12	RIKEN cDNA 1700086L19 gene [Source:MGI Symbol;Acc:MGI:1921534]	206.5	206.5	7.69	9.98258e-08	3.25198e-06	0	0.54	0	0	0	0.46	0.15	1.02
ENSMUSG00000041771	Slc24a4	12	solute carrier family 24 (sodium/potassium/calcium exchanger), member 4 [Source:MGI Symbol;Acc:MGI:2447362]	205.074	205.074	7.68	2.26178e-18	3.84902e-16	0.03	8.61	0.03	0.02	0.05	2.01	7.42	16.39
ENSMUSG00000032484	Ngp	9	neutrophilic granule protein [Source:MGI Symbol;Acc:MGI:105983]	203.657	203.657	7.67	0.00190748	0.0191776	0	0.54	0	0	0	0	0	1.62
ENSMUSG00000063583	Or9s14	1	olfactory receptor family 9 subfamily S member 14 [Source:MGI Symbol;Acc:MGI:3031244]	202.251	202.251	7.66	2.58987e-11	1.66081e-09	0	0.54	0	0	0	0.55	0.56	0.5
ENSMUSG00000055030	Sprr2e	3	small proline-rich protein 2E [Source:MGI Symbol;Acc:MGI:1330346]	199.466	199.466	7.64	2.69331e-25	9.77979e-23	0.5	111.82	0.66	0.15	0.69	60.14	53.68	221.65
ENSMUSG00000055360	Prl2c5	13	prolactin family 2, subfamily c, member 5 [Source:MGI Symbol;Acc:MGI:1858413]	199.466	199.466	7.64	0.000798063	0.00921361	0	0.53	0	0	0	0	0.02	1.57
ENSMUSG00000044594	Serpinb3a	1	serine (or cysteine) peptidase inhibitor, clade B (ovalbumin), member 3A [Source:MGI Symbol;Acc:MGI:3573933]	198.088	198.088	7.63	1.37341e-77	7.82967e-74	0.78	167.1	0.81	1.11	0.41	191.94	170.61	138.74
ENSMUSG00000045775	Slc16a5	11	solute carrier family 16 (monocarboxylic acid transporters), member 5 [Source:MGI Symbol;Acc:MGI:2443515]	196.72	196.72	7.62	1.05184e-05	0.000214201	0	0.49	0	0	0	1.21	0.22	0.05
ENSMUSG00000054046	Klk13	7	kallikrein related-peptidase 13 [Source:MGI Symbol;Acc:MGI:3615275]	192.672	192.672	7.59	1.61631e-84	1.31635e-80	2.29	487.7	2.22	1.59	3.07	457.16	406	599.96
ENSMUSG00000121212		2	novel transcript	192.672	192.672	7.59	3.81037e-10	2.0207e-08	0	0.51	0	0	0	0.46	0.36	0.71
ENSMUSG00000063011	Msln	17	mesothelin [Source:MGI Symbol;Acc:MGI:1888992]	188.707	188.707	7.56	0.000151875	0.00221836	0	0.5	0	0	0	0.02	0.07	1.41
ENSMUSG00000086813	Gm13657	2	predicted gene 13657 [Source:MGI Symbol;Acc:MGI:3650031]	184.823	184.823	7.53	4.66126e-22	1.20242e-19	0.01	1.69	0	0.02	0	1.41	2.09	1.57
ENSMUSG00000020641	Rsad2	12	radical S-adenosyl methionine domain containing 2 [Source:MGI Symbol;Acc:MGI:1929628]	184.823	184.823	7.53	3.48115e-14	3.37512e-12	0.04	7.79	0.02	0.07	0.02	6.48	15.81	1.07
ENSMUSG00000104945	Gm35715	9	predicted gene, 35715 [Source:MGI Symbol;Acc:MGI:5594874]	184.823	184.823	7.53	4.81593e-09	2.09421e-07	0	0.5	0	0	0	0.26	0.41	0.81
ENSMUSG00000029372	Ppbp	5	pro-platelet basic protein [Source:MGI Symbol;Acc:MGI:1888712]	183.546	183.546	7.52	0.00227649	0.0221846	0	0.49	0	0	0	0	0	1.47
ENSMUSG00000108095	Gm44067	6	predicted gene, 44067 [Source:MGI Symbol;Acc:MGI:5690459]	182.278	182.278	7.51	8.61065e-09	3.51702e-07	0	0.48	0	0	0	0.44	0.24	0.76
ENSMUSG00000058740	Kcnt1	2	potassium channel, subfamily T, member 1 [Source:MGI Symbol;Acc:MGI:1924627]	181.019	181.019	7.5	2.9675e-19	5.658e-17	0.01	2.79	0.02	0	0.02	3.81	3.35	1.2
ENSMUSG00000021749	Fam3d	14	FAM3 metabolism regulating signaling molecule D [Source:MGI Symbol;Acc:MGI:1201784]	181.019	181.019	7.5	3.46388e-07	1.00546e-05	0	0.46	0	0	0	0.82	0.12	0.45
ENSMUSG00000085810	Gm16325	3	predicted gene 16325 [Source:MGI Symbol;Acc:MGI:3826549]	179.769	179.769	7.49	1.06247e-09	5.17695e-08	0	0.47	0	0	0	0.55	0.32	0.55
ENSMUSG00000096001	2610528A11Rik	14	RIKEN cDNA 2610528A11 gene [Source:MGI Symbol;Acc:MGI:1917295]	178.527	178.527	7.48	1.05215e-63	2.72645e-60	1	198.55	1.36	0.48	1.16	228.46	200.41	166.79
ENSMUSG00000084257	Gm11597	11	predicted gene 11597 [Source:MGI Symbol;Acc:MGI:3652313]	178.527	178.527	7.48	9.58324e-52	1.30079e-48	0.34	67.26	0.49	0.19	0.34	82.94	47.84	70.99
ENSMUSG00000022126	Acod1	14	aconitate decarboxylase 1 [Source:MGI Symbol;Acc:MGI:103206]	178.527	178.527	7.48	2.6102e-10	1.42125e-08	0.01	2.77	0.02	0.02	0	0.71	0.87	6.73
ENSMUSG00000038242	Aox4	1	aldehyde oxidase 4 [Source:MGI Symbol;Acc:MGI:1919122]	176.069	176.069	7.46	1.94963e-20	4.21009e-18	0.84	159.79	0.46	0.39	1.68	327.27	88.19	63.9
ENSMUSG00000014782	Plekhg4	8	pleckstrin homology domain containing, family G (with RhoGef domain) member 4 [Source:MGI Symbol;Acc:MGI:2142544]	174.853	174.853	7.45	3.06074e-07	8.9712e-06	0	0.47	0	0	0	0.13	0.36	0.92
ENSMUSG00000100671	Gm28322	1	predicted gene 28322 [Source:MGI Symbol;Acc:MGI:5579028]	174.853	174.853	7.45	5.75099e-06	0.000124741	0	0.44	0	0	0	1.04	0.15	0.13
ENSMUSG00000091572	Vmn2r3	3	vomeronasal 2, receptor 3 [Source:MGI Symbol;Acc:MGI:3643995]	168.897	168.897	7.4	1.31197e-06	3.31249e-05	0	0.43	0	0	0	0.9	0.15	0.24
ENSMUSG00000032128	Robo3	9	roundabout guidance receptor 3 [Source:MGI Symbol;Acc:MGI:1343102]	167.73	167.73	7.39	7.39365e-25	2.55457e-22	0.01	2.58	0	0.02	0.02	2.43	2.13	3.17
ENSMUSG00000081163	Defa-ps12	8	defensin, alpha, pseudogene 12 [Source:MGI Symbol;Acc:MGI:3647175]	167.73	167.73	7.39	3.6051e-09	1.59738e-07	0	0.45	0	0	0	0.26	0.44	0.65
ENSMUSG00000112097	Gm32515	10	predicted gene, 32515 [Source:MGI Symbol;Acc:MGI:5591674]	165.421	165.421	7.37	7.40732e-09	3.06892e-07	0	0.44	0	0	0	0.24	0.44	0.65
ENSMUSG00000063514	Gm6756	18	predicted gene 6756 [Source:MGI Symbol;Acc:MGI:3647509]	165.421	165.421	7.37	2.53875e-05	0.00046635	0	0.43	0	0	0	0.31	0.02	0.97
ENSMUSG00000075334	Rprm	2	reprimo, TP53 dependent G2 arrest mediator candidate [Source:MGI Symbol;Acc:MGI:1915124]	163.144	163.144	7.35	1.22587e-09	5.8975e-08	0	0.43	0	0	0	0.49	0.44	0.37
ENSMUSG00000109290	Phgdh-ps1	7	3-phosphoglycerate dehydrogenase, pseudogene 1 [Source:MGI Symbol;Acc:MGI:1933203]	163.144	163.144	7.35	7.30467e-05	0.00117404	0	0.42	0	0	0	0.57	0	0.68
ENSMUSG00000103620	Gm37359	3	predicted gene, 37359 [Source:MGI Symbol;Acc:MGI:5610587]	162.017	162.017	7.34	2.59078e-09	1.17687e-07	0	0.43	0	0	0	0.44	0.32	0.52
ENSMUSG00000001497	Pax9	12	paired box 9 [Source:MGI Symbol;Acc:MGI:97493]	160.898	160.898	7.33	1.50445e-13	1.34011e-11	0.01	1.43	0	0	0.02	1.92	0.61	1.75
ENSMUSG00000110633	Gm32122	8	predicted gene, 32122 [Source:MGI Symbol;Acc:MGI:5591281]	160.898	160.898	7.33	1.4139e-07	4.4607e-06	0	0.42	0	0	0	0.49	0.15	0.63
ENSMUSG00000083884	Gm15388	1	predicted gene 15388 [Source:MGI Symbol;Acc:MGI:3705340]	159.786	159.786	7.32	1.67568e-09	7.86247e-08	0	0.42	0	0	0	0.49	0.41	0.37
ENSMUSG00000032523	Hhatl	9	hedgehog acyltransferase-like [Source:MGI Symbol;Acc:MGI:1922020]	157.587	157.587	7.3	7.46421e-08	2.49869e-06	0	0.4	0	0	0	0.68	0.24	0.29
ENSMUSG00000039252	Lgi2	5	leucine-rich repeat LGI family, member 2 [Source:MGI Symbol;Acc:MGI:2180196]	156.498	156.498	7.29	1.32321e-50	1.71442e-47	0.1	18.75	0.15	0.06	0.1	14.27	23.08	18.91
ENSMUSG00000030787	Lyve1	7	lymphatic vessel endothelial hyaluronan receptor 1 [Source:MGI Symbol;Acc:MGI:2136348]	156.498	156.498	7.29	1.21857e-11	8.21149e-10	0.01	1.44	0	0.02	0	0.37	1.58	2.38
ENSMUSG00000045551	Fpr1	17	formyl peptide receptor 1 [Source:MGI Symbol;Acc:MGI:107443]	154.343	154.343	7.27	0.0031458	0.0291276	0	0.41	0	0	0	0	0	1.23
ENSMUSG00000029322	Plac8	5	placenta-specific 8 [Source:MGI Symbol;Acc:MGI:2445289]	152.219	152.219	7.25	1.30032e-19	2.6102e-17	0.01	1.38	0	0	0.02	1.35	1.24	1.55
ENSMUSG00000050704	2310061N02Rik	16	RIKEN cDNA 2310061N02 gene [Source:MGI Symbol;Acc:MGI:1916911]	151.167	151.167	7.24	0.000146328	0.00215111	0	0.43	0	0	0	0	1.02	0.26
ENSMUSG00000029878	Dbpht2	12	DNA binding protein with his-thr domain [Source:MGI Symbol;Acc:MGI:2679513]	150.123	150.123	7.23	2.47405e-07	7.41941e-06	0	0.4	0	0	0	0.26	0.19	0.73
ENSMUSG00000109392	Gm5737	7	predicted gene 5737 [Source:MGI Symbol;Acc:MGI:3645276]	149.086	149.086	7.22	8.16147e-09	3.34732e-07	0	0.4	0	0	0	0.26	0.39	0.55
ENSMUSG00000046248	Krtap5-3	7	keratin associated protein 5-3 [Source:MGI Symbol;Acc:MGI:1924465]	149.086	149.086	7.22	0.00233507	0.0226549	0	0.43	0	0	0	0	1.29	0
ENSMUSG00000110661	Gm31805	8	predicted gene, 31805 [Source:MGI Symbol;Acc:MGI:5590964]	147.033	147.033	7.2	1.85568e-08	7.05742e-07	0	0.39	0	0	0	0.42	0.24	0.5
ENSMUSG00000052180	Serpinb6c	13	serine (or cysteine) peptidase inhibitor, clade B, member 6c [Source:MGI Symbol;Acc:MGI:2145481]	145.009	145.009	7.18	1.26466e-51	1.67667e-48	0.48	74.27	0.27	0.61	0.55	103.07	60.69	59.05
ENSMUSG00000072845	Tmprss11a	5	transmembrane protease, serine 11a [Source:MGI Symbol;Acc:MGI:2684853]	145.009	145.009	7.18	4.77008e-18	7.78057e-16	0.06	9.34	0.12	0.04	0.02	15.72	2.98	9.32
ENSMUSG00000013974	Mcemp1	8	mast cell expressed membrane protein 1 [Source:MGI Symbol;Acc:MGI:1916439]	145.009	145.009	7.18	0.000137262	0.00204206	0	0.39	0	0	0	0.04	0.07	1.05
ENSMUSG00000106889	Gm7463	6	predicted gene 7463 [Source:MGI Symbol;Acc:MGI:3645336]	144.007	144.007	7.17	3.79961e-17	5.38835e-15	0.03	5.68	0.07	0.02	0.02	10.87	2.47	3.69
ENSMUSG00000004609	Cd33	7	CD33 antigen [Source:MGI Symbol;Acc:MGI:99440]	142.025	142.025	7.15	1.09912e-15	1.26586e-13	0.02	4	0.05	0.02	0	2.27	1.75	7.99
ENSMUSG00000052270	Fpr2	17	formyl peptide receptor 2 [Source:MGI Symbol;Acc:MGI:1278319]	141.044	141.044	7.14	0.00157394	0.0163054	0	0.37	0	0	0	0	0.02	1.1
ENSMUSG00000025044	Msr1	8	macrophage scavenger receptor 1 [Source:MGI Symbol;Acc:MGI:98257]	140.07	140.07	7.13	1.24013e-19	2.50705e-17	0.01	2.18	0	0.02	0.02	1.26	2.06	3.22
ENSMUSG00000082152	Gm13655	2	predicted gene 13655 [Source:MGI Symbol;Acc:MGI:3650029]	139.102	139.102	7.12	1.09385e-21	2.7231e-19	0.02	3.11	0.02	0	0.03	1.52	3.9	3.9
ENSMUSG00000079092	Prl2c2	13	prolactin family 2, subfamily c, member 2 [Source:MGI Symbol;Acc:MGI:97618]	137.187	137.187	7.1	0.001639	0.016866	0	0.37	0	0	0	0	0.02	1.07
ENSMUSG00000022243	Slc45a2	15	solute carrier family 45, member 2 [Source:MGI Symbol;Acc:MGI:2153040]	135.298	135.298	7.08	1.57224e-14	1.59771e-12	0.1	15.42	0.03	0.02	0.24	3.62	13.77	28.88
ENSMUSG00000086775	Snhg7os	2	small nucleolar RNA host gene 7, opposite strand [Source:MGI Symbol;Acc:MGI:3045374]	135.298	135.298	7.08	1.36904e-13	1.22717e-11	0.01	1.22	0	0	0.02	0.9	0.78	1.99
ENSMUSG00000097539	4930477E14Rik	3	RIKEN cDNA 4930477E14 gene [Source:MGI Symbol;Acc:MGI:1922199]	135.298	135.298	7.08	6.67592e-08	2.26136e-06	0	0.36	0	0	0	0.29	0.24	0.55
ENSMUSG00000029371	Cxcl5	5	chemokine (C-X-C motif) ligand 5 [Source:MGI Symbol;Acc:MGI:1096868]	135.298	135.298	7.08	1.58056e-05	0.000306901	0.01	1.23	0	0	0.02	0.15	0.07	3.46
ENSMUSG00000061653	Vmn1r46	6	vomeronasal 1 receptor 46 [Source:MGI Symbol;Acc:MGI:2148519]	134.364	134.364	7.07	9.05208e-08	2.97778e-06	0	0.35	0	0	0	0.46	0.41	0.18
ENSMUSG00000118587	Gm53030	8	predicted gene, 53030 [Source:MGI Symbol;Acc:MGI:6388923]	134.364	134.364	7.07	2.50512e-07	7.49681e-06	0	0.37	0	0	0	0.15	0.63	0.31
ENSMUSG00000036896	C1qc	4	complement component 1, q subcomponent, C chain [Source:MGI Symbol;Acc:MGI:88225]	131.599	131.599	7.04	2.80971e-29	1.31294e-26	0.03	5.5	0.08	0.02	0	4.17	7.54	4.79
ENSMUSG00000061808	Ttr	18	transthyretin [Source:MGI Symbol;Acc:MGI:98865]	131.599	131.599	7.04	4.53075e-28	1.95677e-25	0.06	9.58	0.05	0	0.14	12.7	9.97	6.08
ENSMUSG00000060594	Layn	9	layilin [Source:MGI Symbol;Acc:MGI:2685357]	131.599	131.599	7.04	0.000172902	0.00247975	0	0.35	0	0	0	0.02	0.12	0.92
ENSMUSG00000092216	Gm19345	7	predicted gene, 19345 [Source:MGI Symbol;Acc:MGI:5011530]	129.787	129.787	7.02	1.21412e-16	1.60967e-14	0.01	1.17	0	0	0.02	1.19	0.85	1.47
ENSMUSG00000116033	Gm49442	15	predicted gene, 49442 [Source:MGI Symbol;Acc:MGI:6155088]	129.787	129.787	7.02	1.64909e-07	5.11497e-06	0	0.34	0	0	0	0.33	0.19	0.5
ENSMUSG00000032496	Ltf	9	lactotransferrin [Source:MGI Symbol;Acc:MGI:96837]	129.787	129.787	7.02	0.000675661	0.00801973	0	0.35	0	0	0	0	0.1	0.94
ENSMUSG00000115626	Gm17772	14	predicted gene, 17772 [Source:MGI Symbol;Acc:MGI:5009936]	128.89	128.89	7.01	9.36213e-08	3.06211e-06	0	0.35	0	0	0	0.2	0.34	0.5
ENSMUSG00000120784		13	novel transcript	128.89	128.89	7.01	1.74751e-06	4.28859e-05	0	0.35	0	0	0	0.09	0.39	0.58
ENSMUSG00000041984	Rptn	3	repetin [Source:MGI Symbol;Acc:MGI:1099055]	126.238	126.238	6.98	2.44067e-16	3.092e-14	10.77	1469.4	9.23	2.32	20.76	3000.63	647.41	760.17
ENSMUSG00000018893	Mb	15	myoglobin [Source:MGI Symbol;Acc:MGI:96922]	126.238	126.238	6.98	1.36457e-12	1.05984e-10	0.01	1.15	0	0.02	0	1.37	1.6	0.47
ENSMUSG00000117029	Gm36201	17	predicted gene, 36201 [Source:MGI Symbol;Acc:MGI:5595360]	125.366	125.366	6.97	5.46624e-08	1.88978e-06	0	0.33	0	0	0	0.24	0.32	0.45
ENSMUSG00000000031	H19	7	H19, imprinted maternally expressed transcript [Source:MGI Symbol;Acc:MGI:95891]	124.5	124.5	6.96	9.36585e-44	9.20583e-41	0.2	27.63	0.15	0.24	0.21	17.24	25.19	40.46
ENSMUSG00000117613	Gm2629	18	predicted gene 2629 [Source:MGI Symbol;Acc:MGI:3780797]	124.5	124.5	6.96	8.79605e-08	2.89858e-06	0	0.34	0	0	0	0.2	0.39	0.42
ENSMUSG00000043740	B430306N03Rik	17	RIKEN cDNA B430306N03 gene [Source:MGI Symbol;Acc:MGI:2443478]	123.64	123.64	6.95	0.000818606	0.00940885	0	0.33	0	0	0	0.02	0.02	0.94
ENSMUSG00000086727	4931428L18Rik	1	RIKEN cDNA 4931428L18 gene [Source:MGI Symbol;Acc:MGI:1918238]	122.786	122.786	6.94	6.69882e-07	1.8125e-05	0	0.32	0	0	0	0.46	0.15	0.34
ENSMUSG00000039691	Tspan10	11	tetraspanin 10 [Source:MGI Symbol;Acc:MGI:2384781]	121.095	121.095	6.92	4.97405e-13	4.1037e-11	0.02	3.49	0.02	0	0.05	0.79	2.79	6.89
ENSMUSG00000043472	Lce3d	3	late cornified envelope 3D [Source:MGI Symbol;Acc:MGI:3642919]	120.259	120.259	6.91	1.00755e-23	3.156e-21	0.34	46.66	0.47	0.11	0.45	29.59	23.3	87.1
ENSMUSG00000097651	4930461G14Rik	9	RIKEN cDNA 4930461G14 gene [Source:MGI Symbol;Acc:MGI:1922129]	120.259	120.259	6.91	4.24855e-06	9.52066e-05	0	0.33	0	0	0	0.07	0.53	0.39
ENSMUSG00000118744	Gm50451	5	predicted gene, 50451 [Source:MGI Symbol;Acc:MGI:6305329]	118.603	118.603	6.89	8.46226e-08	2.80317e-06	0	0.32	0	0	0	0.26	0.29	0.39
ENSMUSG00000079262	Slco1a6	6	solute carrier organic anion transporter family, member 1a6 [Source:MGI Symbol;Acc:MGI:1351906]	118.603	118.603	6.89	1.05746e-07	3.42137e-06	0	0.31	0	0	0	0.37	0.27	0.29
ENSMUSG00000101389	Ms4a4a	19	membrane-spanning 4-domains, subfamily A, member 4A [Source:MGI Symbol;Acc:MGI:3643932]	117.784	117.784	6.88	1.13068e-13	1.02479e-11	0.01	1.09	0.02	0	0	0.55	1.36	1.36
ENSMUSG00000115345	Gm33497	15	predicted gene, 33497 [Source:MGI Symbol;Acc:MGI:5592656]	117.784	117.784	6.88	9.00562e-07	2.37906e-05	0.01	1	0.02	0	0	2.47	0.15	0.39
ENSMUSG00000085146	Eif2c5	X	eukaryotic translation initiation factor 2C, 5 [Source:MGI Symbol;Acc:MGI:2446636]	117.784	117.784	6.88	0.000211694	0.00295651	0	0.32	0	0	0	0	0.36	0.6
ENSMUSG00000120449		11	novel transcript	116.97	116.97	6.87	1.78635e-07	5.50773e-06	0	0.31	0	0	0	0.24	0.46	0.24
ENSMUSG00000085604	Dhx58os	11	DEAH (Asp-Glu-Ala-His) box polypeptide 58, opposite strand [Source:MGI Symbol;Acc:MGI:3705104]	116.162	116.162	6.86	5.20555e-07	1.44551e-05	0	0.31	0	0	0	0.15	0.32	0.47
ENSMUSG00000087689	Gm15845	16	predicted gene 15845 [Source:MGI Symbol;Acc:MGI:3801825]	115.36	115.36	6.85	8.86558e-22	2.21675e-19	0.04	4.65	0	0.09	0.02	6.66	4.49	2.8
ENSMUSG00000059128	Ifnl2	7	interferon lambda 2 [Source:MGI Symbol;Acc:MGI:3647279]	115.36	115.36	6.85	1.26399e-06	3.21834e-05	0	0.31	0	0	0	0.18	0.58	0.18
ENSMUSG00000048982	Gphb5	12	glycoprotein hormone beta 5 [Source:MGI Symbol;Acc:MGI:2156540]	114.563	114.563	6.84	0.000430482	0.00545121	0	0.32	0	0	0	0.13	0.82	0
ENSMUSG00000111565	Gm34481	10	predicted gene, 34481 [Source:MGI Symbol;Acc:MGI:5593640]	113.772	113.772	6.83	8.48643e-06	0.000176958	0	0.29	0	0	0	0.49	0.07	0.31
ENSMUSG00000104302	Gm36975	1	predicted gene, 36975 [Source:MGI Symbol;Acc:MGI:5610203]	112.986	112.986	6.82	2.92494e-06	6.82275e-05	0	0.31	0	0	0	0.09	0.36	0.47
ENSMUSG00000034459	Ifit1	19	interferon-induced protein with tetratricopeptide repeats 1 [Source:MGI Symbol;Acc:MGI:99450]	112.206	112.206	6.81	1.90966e-13	1.6672e-11	0.15	18.71	0.14	0.17	0.14	19.25	35.47	1.41
ENSMUSG00000000805	Car4	11	carbonic anhydrase 4 [Source:MGI Symbol;Acc:MGI:1096574]	112.206	112.206	6.81	0.000764755	0.00891573	0	0.3	0	0	0	0	0.12	0.79
ENSMUSG00000074445	Sprr2a3	3	small proline-rich protein 2A3 [Source:MGI Symbol;Acc:MGI:3845028]	111.43	111.43	6.8	3.24242e-26	1.26608e-23	0.8	102.11	1.07	0.46	0.86	85.72	190.25	30.38
ENSMUSG00000073601	Serpinb3c	1	serine (or cysteine) peptidase inhibitor, clade B, member 3C [Source:MGI Symbol;Acc:MGI:1277952]	111.43	111.43	6.8	1.29336e-23	3.98558e-21	0.04	5.2	0.05	0.06	0.02	7.59	5.02	2.99
ENSMUSG00000052477	C130026I21Rik	1	RIKEN cDNA C130026I21 gene [Source:MGI Symbol;Acc:MGI:3612702]	111.43	111.43	6.8	5.37999e-07	1.48887e-05	0	0.29	0	0	0	0.42	0.27	0.18
ENSMUSG00000090122	Kcne1l	X	potassium voltage-gated channel, Isk-related family, member 1-like, pseudogene [Source:MGI Symbol;Acc:MGI:1913490]	110.661	110.661	6.79	4.0233e-07	1.1497e-05	0	0.29	0	0	0	0.24	0.22	0.42
ENSMUSG00000118024	Gm50419	18	predicted gene, 50419 [Source:MGI Symbol;Acc:MGI:6303343]	109.137	109.137	6.77	0.00024495	0.00334877	0	0.29	0	0	0	0.02	0.12	0.73
ENSMUSG00000074677	Sirpb1c	3	signal-regulatory protein beta 1C [Source:MGI Symbol;Acc:MGI:3807521]	109.137	109.137	6.77	0.00031083	0.00412287	0	0.3	0	0	0	0	0.29	0.6
ENSMUSG00000086845	Gm13010	4	predicted gene 13010 [Source:MGI Symbol;Acc:MGI:3651180]	108.383	108.383	6.76	4.39196e-15	4.76917e-13	0.01	0.99	0.02	0	0	0.6	1.24	1.15
ENSMUSG00000068600	Gml2	15	glycosylphosphatidylinositol anchored molecule like 2 [Source:MGI Symbol;Acc:MGI:1341831]	107.635	107.635	6.75	1.1785e-09	5.69275e-08	0.01	0.99	0.02	0	0	0.33	0.73	1.91
ENSMUSG00000087642	Ighe	12	Immunoglobulin heavy constant epsilon [Source:MGI Symbol;Acc:MGI:2685746]	107.635	107.635	6.75	4.0906e-05	0.000710113	0	0.27	0	0	0	0.53	0.05	0.24
ENSMUSG00000023132	Gzma	13	granzyme A [Source:MGI Symbol;Acc:MGI:109266]	107.635	107.635	6.75	0.000741463	0.00869166	0.01	1.81	0.03	0	0	0	5.41	0.03
ENSMUSG00000049723	Mmp12	9	matrix metallopeptidase 12 [Source:MGI Symbol;Acc:MGI:97005]	106.153	106.153	6.73	7.07852e-11	4.23886e-09	0.07	8.53	0.02	0	0.19	2.78	3.98	18.83
ENSMUSG00000073778	Faddos	7	Fas (TNFRSF6)-associated via death domain, opposite strand [Source:MGI Symbol;Acc:MGI:3642460]	106.153	106.153	6.73	2.06611e-07	6.29541e-06	0	0.28	0	0	0	0.26	0.27	0.31
ENSMUSG00000049612	Omg	11	oligodendrocyte myelin glycoprotein [Source:MGI Symbol;Acc:MGI:106586]	105.42	105.42	6.72	2.93318e-05	0.000529505	0	0.29	0	0	0	0.04	0.27	0.55
ENSMUSG00000005994	Tyrp1	4	tyrosinase-related protein 1 [Source:MGI Symbol;Acc:MGI:98881]	104.692	104.692	6.71	7.89776e-22	1.98345e-19	2.42	286.96	2.54	1.21	3.51	70.85	220.51	569.53
ENSMUSG00000116936	Bod1-ps	16	biorientation of chromosomes in cell division 1, pseudogene [Source:MGI Symbol;Acc:MGI:3646992]	103.968	103.968	6.7	7.53775e-16	8.8602e-14	0.01	0.95	0.02	0	0	0.77	0.97	1.1
ENSMUSG00000041827	Oasl1	5	2'-5' oligoadenylate synthetase-like 1 [Source:MGI Symbol;Acc:MGI:2180849]	103.25	103.25	6.69	1.72243e-14	1.74102e-12	0.03	3.61	0.02	0	0.07	4.32	5.55	0.97
ENSMUSG00000038067	Csf3	11	colony stimulating factor 3 (granulocyte) [Source:MGI Symbol;Acc:MGI:1339751]	103.25	103.25	6.69	2.25495e-11	1.46249e-09	0.04	4.93	0.03	0.04	0.05	0.93	2.18	11.68
ENSMUSG00000048626	Klf17	4	Kruppel-like factor 17 [Source:MGI Symbol;Acc:MGI:2181068]	103.25	103.25	6.69	2.23387e-10	1.23856e-08	0.01	0.92	0	0.02	0	0.9	0.36	1.49
ENSMUSG00000110547	Gm29773	8	predicted gene, 29773 [Source:MGI Symbol;Acc:MGI:5588932]	101.829	101.829	6.67	1.28915e-06	3.27072e-05	0	0.27	0	0	0	0.18	0.22	0.42
ENSMUSG00000044216	Kcnj4	15	potassium inwardly-rectifying channel, subfamily J, member 4 [Source:MGI Symbol;Acc:MGI:104743]	101.829	101.829	6.67	2.59892e-05	0.000475792	0	0.28	0	0	0	0.04	0.51	0.29
ENSMUSG00000022026	Olfm4	14	olfactomedin 4 [Source:MGI Symbol;Acc:MGI:2685142]	101.125	101.125	6.66	0.00305399	0.02843	0	0.27	0	0	0	0	0.02	0.79
ENSMUSG00000084083	Gm15782	6	predicted gene 15782 [Source:MGI Symbol;Acc:MGI:3783224]	100.427	100.427	6.65	6.09835e-05	0.00100075	0	0.28	0	0	0	0.02	0.41	0.39
ENSMUSG00000074037	Mc1r	8	melanocortin 1 receptor [Source:MGI Symbol;Acc:MGI:99456]	99.7331	99.7331	6.64	9.34561e-16	1.08289e-13	0.08	9.31	0.07	0.06	0.12	2.27	6.52	19.14
ENSMUSG00000053318	Slamf8	1	SLAM family member 8 [Source:MGI Symbol;Acc:MGI:1921998]	99.7331	99.7331	6.64	2.93208e-05	0.000529474	0	0.27	0	0	0	0.11	0.61	0.1
ENSMUSG00000025359	Pmel	10	premelanosome protein [Source:MGI Symbol;Acc:MGI:98301]	97.0059	97.0059	6.6	1.15447e-20	2.55098e-18	1.96	214.68	1.46	1	3.41	54.51	179.94	409.6
ENSMUSG00000114541	Gm29680	13	predicted gene, 29680 [Source:MGI Symbol;Acc:MGI:5588839]	97.0059	97.0059	6.6	1.13072e-06	2.91679e-05	0	0.26	0	0	0	0.15	0.34	0.29
ENSMUSG00000105775	Gm10290	5	predicted pseudogene 10290 [Source:MGI Symbol;Acc:MGI:3642597]	97.0059	97.0059	6.6	1.24458e-05	0.000248277	0	0.26	0	0	0	0.13	0.15	0.5
ENSMUSG00000060691	Krtap19-1	16	keratin associated protein 19-1 [Source:MGI Symbol;Acc:MGI:2157755]	97.0059	97.0059	6.6	0.00019165	0.00271111	0.01	0.95	0.02	0	0	0	2.67	0.18
ENSMUSG00000050777	Tmem37	1	transmembrane protein 37 [Source:MGI Symbol;Acc:MGI:2157899]	96.3358	96.3358	6.59	1.45007e-14	1.47884e-12	0.01	0.86	0	0.02	0	0.99	0.7	0.89
ENSMUSG00000112023	Lilrb4b	10	leukocyte immunoglobulin-like receptor, subfamily B, member 4B [Source:MGI Symbol;Acc:MGI:102702]	96.3358	96.3358	6.59	8.85752e-12	6.1133e-10	0.05	5.2	0.02	0	0.12	2.07	2.26	11.29
ENSMUSG00000024379	Tslp	18	thymic stromal lymphopoietin [Source:MGI Symbol;Acc:MGI:1855696]	95.6704	95.6704	6.58	1.23613e-61	2.61003e-58	1.24	129.94	0.68	1.52	1.52	102.5	131.83	155.5
ENSMUSG00000014686	Ceacam16	7	CEA cell adhesion molecule 16 [Source:MGI Symbol;Acc:MGI:2685615]	95.0095	95.0095	6.57	1.18489e-06	3.04002e-05	0	0.25	0	0	0	0.22	0.19	0.34
ENSMUSG00000087439	Gm15788	5	predicted gene 15788 [Source:MGI Symbol;Acc:MGI:3783230]	93.7015	93.7015	6.55	2.90137e-12	2.16215e-10	0.01	0.87	0.02	0	0	0.46	1.14	1
ENSMUSG00000110673	Gm45833	8	predicted gene 45833 [Source:MGI Symbol;Acc:MGI:5804948]	93.0542	93.0542	6.54	1.71853e-17	2.53813e-15	0.03	3.85	0.08	0	0.02	2.23	2.72	6.6
ENSMUSG00000082584	Gm8569	X	predicted gene 8569 [Source:MGI Symbol;Acc:MGI:3647297]	92.4115	92.4115	6.53	4.60666e-06	0.000102426	0	0.25	0	0	0	0.13	0.44	0.18
ENSMUSG00000109203	Gm32849	7	predicted gene, 32849 [Source:MGI Symbol;Acc:MGI:5592008]	92.4115	92.4115	6.53	0.000903344	0.010216	0	0.23	0	0	0	0.57	0.12	0
ENSMUSG00000030268	Bcat1	6	branched chain aminotransferase 1, cytosolic [Source:MGI Symbol;Acc:MGI:104861]	91.7731	91.7731	6.52	2.24652e-07	6.77628e-06	0.01	0.87	0	0	0.02	0.11	1.77	0.73
ENSMUSG00000104968	Gm43803	3	predicted gene 43803 [Source:MGI Symbol;Acc:MGI:5663940]	91.7731	91.7731	6.52	6.37047e-06	0.000136686	0	0.25	0	0	0	0.18	0.44	0.13
ENSMUSG00000020679	Hnf1b	11	HNF1 homeobox B [Source:MGI Symbol;Acc:MGI:98505]	89.8845	89.8845	6.49	5.34997e-06	0.000116947	0	0.23	0	0	0	0.24	0.12	0.34
ENSMUSG00000059089	Fcgr4	1	Fc receptor, IgG, low affinity IV [Source:MGI Symbol;Acc:MGI:2179523]	89.2636	89.2636	6.48	0.000107115	0.0016389	0	0.24	0	0	0	0.02	0.29	0.42
ENSMUSG00000108599	Gm10616	7	predicted gene 10616 [Source:MGI Symbol;Acc:MGI:3642103]	88.647	88.647	6.47	2.14419e-13	1.85209e-11	0.01	1.39	0	0.04	0	0.62	1.26	2.28
ENSMUSG00000050063	Klk6	7	kallikrein related-peptidase 6 [Source:MGI Symbol;Acc:MGI:1343166]	88.0347	88.0347	6.46	2.73923e-49	3.25335e-46	7.27	714.76	7.33	4.99	9.49	460.68	561.79	1121.79
ENSMUSG00000030142	Clec4e	6	C-type lectin domain family 4, member e [Source:MGI Symbol;Acc:MGI:1861232]	88.0347	88.0347	6.46	6.60512e-05	0.00107371	0.02	2.49	0.07	0	0	0.18	0.12	7.18
ENSMUSG00000054905	Stfa3	16	stefin A3 [Source:MGI Symbol;Acc:MGI:106196]	87.4266	87.4266	6.45	2.41744e-57	4.44567e-54	8	748.67	7.1	11.51	5.39	1035.82	686.66	523.51
ENSMUSG00000035183	Slc24a5	2	solute carrier family 24, member 5 [Source:MGI Symbol;Acc:MGI:2677271]	87.4266	87.4266	6.45	1.30774e-21	3.22741e-19	0.18	17.8	0.2	0.07	0.26	6.84	14.82	31.74
ENSMUSG00000103440	Gm37131	3	predicted gene, 37131 [Source:MGI Symbol;Acc:MGI:5610359]	87.4266	87.4266	6.45	2.69016e-17	3.87281e-15	0.01	1.34	0	0	0.03	1.39	1.09	1.55
ENSMUSG00000084004	Gm12047	11	predicted gene 12047 [Source:MGI Symbol;Acc:MGI:3652082]	87.4266	87.4266	6.45	2.55936e-05	0.000469303	0	0.23	0	0	0	0.09	0.17	0.45
ENSMUSG00000067529	Or4d11	19	olfactory receptor family 4 subfamily D member 11 [Source:MGI Symbol;Acc:MGI:3031257]	86.8227	86.8227	6.44	1.24019e-05	0.000247687	0	0.24	0	0	0	0.09	0.41	0.21
ENSMUSG00000111068	Gm35501	9	predicted gene, 35501 [Source:MGI Symbol;Acc:MGI:5594660]	86.8227	86.8227	6.44	2.03997e-05	0.000383059	0	0.22	0	0	0	0.37	0.22	0.08
ENSMUSG00000075122	Cd80	16	CD80 antigen [Source:MGI Symbol;Acc:MGI:101775]	86.2229	86.2229	6.43	1.11454e-30	5.6731e-28	0.05	4.68	0.08	0.02	0.03	4.08	5.31	4.66
ENSMUSG00000121465	E330034G19Rik	14	RIKEN cDNA E330034G19 gene [Source:NCBI gene (formerly Entrezgene);Acc:105418]	83.8652	83.8652	6.39	0.000598923	0.00725045	0	0.23	0	0	0	0	0.27	0.42
ENSMUSG00000039742	Garin1b	6	golgi associated RAB2 interactor 1B [Source:MGI Symbol;Acc:MGI:3032524]	83.8652	83.8652	6.39	0.000812343	0.00935195	0	0.22	0	0	0	0.02	0.07	0.58
ENSMUSG00000054134	Umodl1	17	uromodulin-like 1 [Source:MGI Symbol;Acc:MGI:1929785]	83.8652	83.8652	6.39	0.00107428	0.0117935	0	0.22	0	0	0	0.02	0.05	0.6
ENSMUSG00000055811	Cldn17	16	claudin 17 [Source:MGI Symbol;Acc:MGI:2652030]	83.2859	83.2859	6.38	7.93235e-09	3.26274e-07	0.01	1.3	0	0.02	0.02	0.26	0.95	2.7
ENSMUSG00000112372	Gm48779	12	predicted gene, 48779 [Source:MGI Symbol;Acc:MGI:6098475]	83.2859	83.2859	6.38	0.000158615	0.00229878	0	0.21	0	0	0	0.4	0.22	0.03
ENSMUSG00000095993	Gm21060	19	predicted gene, 21060 [Source:MGI Symbol;Acc:MGI:5434415]	82.7106	82.7106	6.37	1.51299e-05	0.00029539	0	0.22	0	0	0	0.09	0.24	0.34
ENSMUSG00000017723	Wfdc2	2	WAP four-disulfide core domain 2 [Source:MGI Symbol;Acc:MGI:1914951]	82.1393	82.1393	6.36	1.39509e-09	6.60572e-08	0.01	1.26	0	0.04	0	0.66	0.53	2.59
ENSMUSG00000079022	Col22a1	15	collagen, type XXII, alpha 1 [Source:MGI Symbol;Acc:MGI:1916950]	82.1393	82.1393	6.36	5.07943e-05	0.000854198	0	0.22	0	0	0	0.04	0.32	0.31
ENSMUSG00000074417	Pira12	7	paired-Ig-like receptor A12 [Source:MGI Symbol;Acc:MGI:3709645]	82.1393	82.1393	6.36	0.000343891	0.0044955	0	0.22	0	0	0	0.02	0.15	0.5
ENSMUSG00000015947	Fcgr1	3	Fc receptor, IgG, high affinity I [Source:MGI Symbol;Acc:MGI:95498]	82.1393	82.1393	6.36	0.000585957	0.00711953	0	0.23	0	0	0	0	0.36	0.31
ENSMUSG00000042286	Stab1	14	stabilin 1 [Source:MGI Symbol;Acc:MGI:2178742]	81.5719	81.5719	6.35	1.17597e-42	1.06414e-39	1.03	90.73	1.12	1.28	0.7	134.45	80.11	57.61
ENSMUSG00000056296	Synpr	14	synaptoporin [Source:MGI Symbol;Acc:MGI:1919253]	81.0084	81.0084	6.34	5.00705e-09	2.16905e-07	0.01	0.73	0	0.02	0	0.44	0.39	1.36
ENSMUSG00000058488	Kl	5	klotho [Source:MGI Symbol;Acc:MGI:1101771]	81.0084	81.0084	6.34	0.00039868	0.00510405	0	0.2	0	0	0	0.46	0.12	0.03
ENSMUSG00000020080	Hkdc1	10	hexokinase domain containing 1 [Source:MGI Symbol;Acc:MGI:2384910]	80.4489	80.4489	6.33	1.84182e-05	0.000350469	0	0.21	0	0	0	0.24	0.1	0.29
ENSMUSG00000086798	Gm16222	10	predicted gene 16222 [Source:MGI Symbol;Acc:MGI:3801901]	80.4489	80.4489	6.33	3.91381e-05	0.00068444	0	0.22	0	0	0	0.07	0.22	0.37
ENSMUSG00000037974	Muc5ac	7	mucin 5, subtypes A and C, tracheobronchial/gastric [Source:MGI Symbol;Acc:MGI:104697]	80.4489	80.4489	6.33	0.000862413	0.00982716	0	0.21	0	0	0	0.02	0.07	0.55
ENSMUSG00000028238	Atp6v0d2	4	ATPase, H+ transporting, lysosomal V0 subunit D2 [Source:MGI Symbol;Acc:MGI:1924415]	78.7932	78.7932	6.3	4.69151e-07	1.31429e-05	0.03	3.26	0	0	0.1	0.53	0.9	8.35
ENSMUSG00000031621	Isx	8	intestine specific homeobox [Source:MGI Symbol;Acc:MGI:1918847]	78.7932	78.7932	6.3	1.36065e-05	0.000268499	0	0.2	0	0	0	0.29	0.19	0.13
ENSMUSG00000115405	Gm41307	15	predicted gene, 41307 [Source:MGI Symbol;Acc:MGI:5624192]	78.7932	78.7932	6.3	0.000767466	0.00894368	0	0.2	0	0	0	0.29	0	0.31
ENSMUSG00000036805	Noxa1	2	NADPH oxidase activator 1 [Source:MGI Symbol;Acc:MGI:2449980]	78.249	78.249	6.29	7.81019e-05	0.00124546	0	0.21	0	0	0	0.04	0.36	0.24
ENSMUSG00000028009	1700061I17Rik	3	RIKEN cDNA 1700061I17 gene [Source:MGI Symbol;Acc:MGI:1920612]	77.7085	77.7085	6.28	7.03674e-09	2.93244e-07	0.01	0.68	0	0	0.02	1.12	0.29	0.63
ENSMUSG00000049130	C5ar1	7	complement component 5a receptor 1 [Source:MGI Symbol;Acc:MGI:88232]	77.7085	77.7085	6.28	1.22262e-07	3.90917e-06	0.01	1.21	0.02	0.02	0	0.22	0.61	2.8
ENSMUSG00000020963	Tshr	12	thyroid stimulating hormone receptor [Source:MGI Symbol;Acc:MGI:98849]	77.7085	77.7085	6.28	2.03695e-05	0.0003827	0	0.21	0	0	0	0.13	0.36	0.13
ENSMUSG00000020090	Npffr1	10	neuropeptide FF receptor 1 [Source:MGI Symbol;Acc:MGI:2685082]	77.7085	77.7085	6.28	3.25829e-05	0.000581929	0	0.21	0	0	0	0.13	0.12	0.37
ENSMUSG00000084413	Gm12017	11	predicted gene 12017 [Source:MGI Symbol;Acc:MGI:3651377]	77.1717	77.1717	6.27	2.38672e-05	0.000441768	0	0.21	0	0	0	0.15	0.36	0.1
ENSMUSG00000075604	Cyp11b1	15	cytochrome P450, family 11, subfamily b, polypeptide 1 [Source:MGI Symbol;Acc:MGI:88583]	77.1717	77.1717	6.27	9.29408e-05	0.00144806	0	0.2	0	0	0	0.31	0.05	0.24
ENSMUSG00000032057	Hoatz	9	HOATZ cilia and flagella associated protein [Source:MGI Symbol;Acc:MGI:1921013]	77.1717	77.1717	6.27	9.29787e-05	0.00144826	0	0.2	0	0	0	0.31	0.05	0.24
ENSMUSG00000038077	Kcna6	6	potassium voltage-gated channel, shaker-related, subfamily, member 6 [Source:MGI Symbol;Acc:MGI:96663]	76.6386	76.6386	6.26	8.41369e-06	0.000175569	0.01	0.69	0	0.02	0	0.13	0.19	1.75
ENSMUSG00000111478	Gm18251	10	predicted gene, 18251 [Source:MGI Symbol;Acc:MGI:5010436]	76.6386	76.6386	6.26	0.00110883	0.0121098	0	0.2	0	0	0	0.18	0	0.42
ENSMUSG00000017002	Slpi	2	secretory leukocyte peptidase inhibitor [Source:MGI Symbol;Acc:MGI:109297]	76.1093	76.1093	6.25	8.70179e-24	2.74077e-21	1.77	150.03	2.08	0.85	2.38	90.94	70.37	288.77
ENSMUSG00000099465	Gm3830	8	predicted gene 3830 [Source:MGI Symbol;Acc:MGI:3782002]	76.1093	76.1093	6.25	3.14283e-05	0.000563249	0	0.21	0	0	0	0.07	0.29	0.26
ENSMUSG00000027481	Bpifb2	2	BPI fold containing family B, member 2 [Source:MGI Symbol;Acc:MGI:1913807]	76.1093	76.1093	6.25	8.65733e-05	0.00136	0	0.19	0	0	0	0.37	0.1	0.1
ENSMUSG00000103726	Gm30074	3	predicted gene, 30074 [Source:MGI Symbol;Acc:MGI:5589233]	75.5835	75.5835	6.24	1.91206e-18	3.26361e-16	0.02	1.64	0.03	0.02	0	1.96	1.41	1.55
ENSMUSG00000087365	C430049B03Rik	X	RIKEN cDNA C430049B03 gene [Source:MGI Symbol;Acc:MGI:1924903]	75.5835	75.5835	6.24	1.69272e-09	7.93586e-08	0.01	0.68	0	0.02	0	0.55	0.36	1.13
ENSMUSG00000084391	Gm13967	2	predicted gene 13967 [Source:MGI Symbol;Acc:MGI:3650703]	75.5835	75.5835	6.24	4.1479e-05	0.000717064	0	0.21	0	0	0	0.07	0.32	0.24
ENSMUSG00000091311	Spata31d1b	13	spermatogenesis associated 31 subfamily D, member 1B [Source:MGI Symbol;Acc:MGI:3646080]	75.5835	75.5835	6.24	0.000113312	0.00172032	0	0.19	0	0	0	0.37	0.12	0.08
ENSMUSG00000097104	Gm26579	10	predicted gene, 26579 [Source:MGI Symbol;Acc:MGI:5477073]	75.0614	75.0614	6.23	1.62147e-15	1.82685e-13	0.02	1.68	0.02	0.02	0.02	0.75	2.5	1.81
ENSMUSG00000040522	Tlr8	X	toll-like receptor 8 [Source:MGI Symbol;Acc:MGI:2176887]	75.0614	75.0614	6.23	1.59451e-05	0.000309188	0	0.2	0	0	0	0.13	0.32	0.16
ENSMUSG00000042265	Trem1	17	triggering receptor expressed on myeloid cells 1 [Source:MGI Symbol;Acc:MGI:1930005]	75.0614	75.0614	6.23	3.3883e-05	0.000601757	0.01	0.68	0.02	0	0	0.13	0.1	1.81
ENSMUSG00000025527	Satl1	X	spermidine/spermine N1-acetyl transferase-like 1 [Source:MGI Symbol;Acc:MGI:1921059]	75.0614	75.0614	6.23	0.000250226	0.00341189	0	0.19	0	0	0	0.29	0.02	0.26
ENSMUSG00000003484	Cyp4f18	8	cytochrome P450, family 4, subfamily f, polypeptide 18 [Source:MGI Symbol;Acc:MGI:1919304]	74.5429	74.5429	6.22	6.11175e-13	5.0061e-11	0.01	1.17	0.02	0	0.02	0.49	1.31	1.73
ENSMUSG00000032348	Gsta4	9	glutathione S-transferase, alpha 4 [Source:MGI Symbol;Acc:MGI:1309515]	74.028	74.028	6.21	4.53051e-31	2.348e-28	1.97	159.68	2.34	2.24	1.34	96.94	84.31	297.8
ENSMUSG00000029334	Prkg2	5	protein kinase, cGMP-dependent, type II [Source:MGI Symbol;Acc:MGI:108173]	74.028	74.028	6.21	2.6299e-25	9.61075e-23	0.11	9.25	0.12	0.09	0.12	5.23	7.3	15.21
ENSMUSG00000103765	Gm37857	3	predicted gene, 37857 [Source:MGI Symbol;Acc:MGI:5611085]	74.028	74.028	6.21	8.5653e-17	1.17662e-14	0.02	2.06	0.05	0	0.02	3	1.82	1.36
ENSMUSG00000112963	Gm6093	13	predicted gene 6093 [Source:MGI Symbol;Acc:MGI:3648840]	74.028	74.028	6.21	7.54921e-11	4.49711e-09	0.01	1.12	0	0	0.03	1.85	0.97	0.52
ENSMUSG00000085120	Gm16086	12	predicted gene 16086 [Source:MGI Symbol;Acc:MGI:3801936]	74.028	74.028	6.21	1.56811e-05	0.000304795	0	0.2	0	0	0	0.13	0.17	0.29
ENSMUSG00000120251		X	novel transcript	74.028	74.028	6.21	0.000750962	0.00877646	0	0.19	0	0	0	0.33	0.24	0
ENSMUSG00000048806	Ifnb1	4	interferon beta 1, fibroblast [Source:MGI Symbol;Acc:MGI:107657]	74.028	74.028	6.21	0.00141109	0.0148869	0	0.18	0	0	0	0.4	0	0.16
ENSMUSG00000104068	Gm37199	3	predicted gene, 37199 [Source:MGI Symbol;Acc:MGI:5610427]	73.5167	73.5167	6.2	2.17729e-05	0.000406168	0	0.2	0	0	0	0.09	0.24	0.26
ENSMUSG00000047171	Helt	8	helt bHLH transcription factor [Source:MGI Symbol;Acc:MGI:3040955]	73.5167	73.5167	6.2	0.000633135	0.00761164	0	0.18	0	0	0	0.42	0.02	0.1
ENSMUSG00000004651	Tyr	7	tyrosinase [Source:MGI Symbol;Acc:MGI:98880]	73.0089	73.0089	6.19	9.9304e-18	1.53421e-15	0.63	52.1	0.54	0.32	1.03	14.62	37.54	104.15
ENSMUSG00000089990	Gm15852	1	predicted gene 15852 [Source:MGI Symbol;Acc:MGI:3801733]	73.0089	73.0089	6.19	1.16053e-05	0.000233619	0	0.19	0	0	0	0.2	0.19	0.18
ENSMUSG00000072720	Myo18b	5	myosin XVIIIb [Source:MGI Symbol;Acc:MGI:1921626]	72.5046	72.5046	6.18	3.46079e-16	4.24293e-14	0.01	1.13	0	0	0.03	0.93	1.38	1.07
ENSMUSG00000042157	Sprr2i	3	small proline-rich protein 2I [Source:MGI Symbol;Acc:MGI:1330309]	72.5046	72.5046	6.18	4.50344e-13	3.72622e-11	1.05	85.96	1.51	0.11	1.54	58.06	34.75	165.06
ENSMUSG00000027902	Chil6	3	chitinase-like 6 [Source:MGI Symbol;Acc:MGI:2682303]	72.5046	72.5046	6.18	1.26558e-05	0.000252006	0	0.19	0	0	0	0.18	0.24	0.16
ENSMUSG00000112286	Gm47561	10	predicted gene, 47561 [Source:MGI Symbol;Acc:MGI:6096584]	72.0037	72.0037	6.17	4.26449e-05	0.00073404	0	0.19	0	0	0	0.09	0.34	0.16
ENSMUSG00000110752	D730003K21Rik	9	RIKEN cDNA D730003K21 gene [Source:MGI Symbol;Acc:MGI:1925830]	72.0037	72.0037	6.17	8.56751e-05	0.00134775	0	0.19	0	0	0	0.15	0.07	0.34
ENSMUSG00000097299	Gm26654	3	predicted gene, 26654 [Source:MGI Symbol;Acc:MGI:5477148]	71.0124	71.0124	6.15	5.66778e-23	1.63141e-20	0.03	2.48	0.02	0.02	0.05	2.03	3.01	2.41
ENSMUSG00000052160	Pld4	12	phospholipase D family, member 4 [Source:MGI Symbol;Acc:MGI:2144765]	71.0124	71.0124	6.15	1.63687e-20	3.57533e-18	0.03	2.91	0	0	0.1	3.18	2.98	2.57
ENSMUSG00000087547	Platr27	2	pluripotency associated transcript 27 [Source:MGI Symbol;Acc:MGI:1925566]	71.0124	71.0124	6.15	3.26156e-05	0.000582149	0	0.19	0	0	0	0.2	0.1	0.26
ENSMUSG00000083803	Gm12455	4	predicted gene 12455 [Source:MGI Symbol;Acc:MGI:3649235]	71.0124	71.0124	6.15	3.32402e-05	0.000592	0	0.19	0	0	0	0.09	0.19	0.29
ENSMUSG00000031722	Hp	8	haptoglobin [Source:MGI Symbol;Acc:MGI:96211]	71.0124	71.0124	6.15	0.00018172	0.00258747	0.03	2.94	0.02	0	0.09	0.02	0.22	8.59
ENSMUSG00000084843	B230312C02Rik	2	RIKEN cDNA B230312C02 gene [Source:MGI Symbol;Acc:MGI:2444130]	71.0124	71.0124	6.15	0.000248965	0.00339714	0	0.19	0	0	0	0.02	0.24	0.31
ENSMUSG00000117856	Gm6937	19	predicted pseudogene 6937 [Source:MGI Symbol;Acc:MGI:3647230]	71.0124	71.0124	6.15	0.000866666	0.0098638	0.01	1.1	0.02	0.02	0	0.04	0	3.25
ENSMUSG00000044430	Klk12	7	kallikrein related-peptidase 12 [Source:MGI Symbol;Acc:MGI:1916761]	70.5219	70.5219	6.14	6.85011e-22	1.73564e-19	0.17	13.2	0.14	0.07	0.29	10.94	7.15	21.5
ENSMUSG00000039323	Igfbp2	1	insulin-like growth factor binding protein 2 [Source:MGI Symbol;Acc:MGI:96437]	70.5219	70.5219	6.14	7.13058e-22	1.7987e-19	0.18	13.43	0.14	0.32	0.09	21.92	11.57	6.81
ENSMUSG00000048699	Krt90	15	keratin 90 [Source:MGI Symbol;Acc:MGI:3045312]	70.5219	70.5219	6.14	1.14768e-16	1.53228e-14	0.12	9.36	0.03	0.19	0.14	2.82	8.54	16.73
ENSMUSG00000033355	Rtp4	16	receptor transporter protein 4 [Source:MGI Symbol;Acc:MGI:1915025]	70.5219	70.5219	6.14	3.91113e-08	1.3953e-06	0.09	7.27	0.07	0.06	0.14	5.54	16.05	0.21
ENSMUSG00000010461	Eya4	10	EYA transcriptional coactivator and phosphatase 4 [Source:MGI Symbol;Acc:MGI:1337104]	70.5219	70.5219	6.14	0.000178231	0.00254337	0	0.18	0	0	0	0.33	0.05	0.16
ENSMUSG00000066682	Pilrb2	5	paired immunoglobin-like type 2 receptor beta 2 [Source:MGI Symbol;Acc:MGI:2450535]	70.0348	70.0348	6.13	8.36625e-05	0.0013201	0	0.18	0	0	0	0.31	0.1	0.13
ENSMUSG00000079339	Ifit1bl1	19	interferon induced protein with tetratricpeptide repeats 1B like 1 [Source:MGI Symbol;Acc:MGI:3650685]	70.0348	70.0348	6.13	0.000646062	0.00773281	0	0.19	0	0	0	0.09	0.46	0.03
ENSMUSG00000062545	Tlr12	4	toll-like receptor 12 [Source:MGI Symbol;Acc:MGI:3045221]	70.0348	70.0348	6.13	0.000933859	0.0104821	0	0.2	0	0	0	0.02	0.48	0.08
ENSMUSG00000108717	Gm44940	7	predicted gene 44940 [Source:MGI Symbol;Acc:MGI:5753516]	69.551	69.551	6.12	1.82174e-05	0.000347692	0	0.18	0	0	0	0.15	0.24	0.16
ENSMUSG00000022583	Ly6f	15	lymphocyte antigen 6 complex, locus F [Source:MGI Symbol;Acc:MGI:109441]	69.551	69.551	6.12	1.90986e-05	0.000362448	0	0.19	0	0	0	0.13	0.24	0.18
ENSMUSG00000029409	U90926	5	cDNA sequence U90926 [Source:MGI Symbol;Acc:MGI:1930915]	68.1197	68.1197	6.09	0.000138757	0.00205947	0	0.18	0	0	0	0.04	0.19	0.31
ENSMUSG00000071001	Hrct1	4	histidine rich carboxyl terminus 1 [Source:MGI Symbol;Acc:MGI:1917945]	68.1197	68.1197	6.09	0.000393477	0.00504764	0	0.17	0	0	0	0.31	0.02	0.18
ENSMUSG00000115567	Gm18148	14	predicted gene, 18148 [Source:MGI Symbol;Acc:MGI:5010333]	68.1197	68.1197	6.09	0.00274405	0.0259903	0	0.18	0	0	0	0.02	0.02	0.5
ENSMUSG00000037095	Lrg1	17	leucine-rich alpha-2-glycoprotein 1 [Source:MGI Symbol;Acc:MGI:1924155]	68.1197	68.1197	6.09	0.00427434	0.0376624	0	0.18	0	0	0	0	0.05	0.5
ENSMUSG00000058260	Serpina9	12	serine (or cysteine) peptidase inhibitor, clade A (alpha-1 antiproteinase, antitrypsin), member 9 [Source:MGI Symbol;Acc:MGI:1919157]	67.6492	67.6492	6.08	3.25974e-14	3.1821e-12	0.18	12.96	0.1	0.15	0.29	27.65	4.68	6.55
ENSMUSG00000117949	Gm50180	18	predicted gene, 50180 [Source:MGI Symbol;Acc:MGI:6302951]	67.6492	67.6492	6.08	4.02469e-05	0.000699522	0	0.18	0	0	0	0.11	0.17	0.26
ENSMUSG00000099398	Ms4a14	19	membrane-spanning 4-domains, subfamily A, member 14 [Source:MGI Symbol;Acc:MGI:2686122]	67.1819	67.1819	6.07	2.7705e-05	0.000503807	0	0.18	0	0	0	0.2	0.15	0.18
ENSMUSG00000050635	Sprr2f	3	small proline-rich protein 2F [Source:MGI Symbol;Acc:MGI:1330349]	66.7178	66.7178	6.06	8.04619e-18	1.26365e-15	1.25	95.36	1.54	0.41	1.82	33.89	65.93	186.27
ENSMUSG00000063683	Glyat	19	glycine-N-acyltransferase [Source:MGI Symbol;Acc:MGI:2147502]	66.7178	66.7178	6.06	3.81953e-07	1.09807e-05	0.01	0.61	0	0.02	0	0.13	0.58	1.13
ENSMUSG00000121515		X	novel protein similar to Srsx	66.7178	66.7178	6.06	4.17808e-05	0.000720909	0	0.17	0	0	0	0.24	0.15	0.13
ENSMUSG00000026581	Sell	1	selectin, lymphocyte [Source:MGI Symbol;Acc:MGI:98279]	66.7178	66.7178	6.06	0.000325256	0.00428531	0	0.18	0	0	0	0.02	0.29	0.24
ENSMUSG00000038572	Bpifb5	2	BPI fold containing family B, member 5 [Source:MGI Symbol;Acc:MGI:2385160]	66.7178	66.7178	6.06	0.000343283	0.00449001	0	0.18	0	0	0	0.02	0.32	0.21
ENSMUSG00000069376	Gm5507	18	predicted gene 5507 [Source:MGI Symbol;Acc:MGI:3648656]	66.257	66.257	6.05	0.00017864	0.0025473	0	0.17	0	0	0	0.11	0.07	0.34
ENSMUSG00000032495	Lrrc2	9	leucine rich repeat containing 2 [Source:MGI Symbol;Acc:MGI:1921499]	66.257	66.257	6.05	0.000449246	0.00566742	0	0.17	0	0	0	0.33	0.15	0.03
ENSMUSG00000104701	Gm42555	5	predicted gene 42555 [Source:MGI Symbol;Acc:MGI:5662692]	65.7993	65.7993	6.04	0.00162018	0.0167025	0	0.18	0	0	0	0	0.17	0.37
ENSMUSG00000097484	Gm26807	6	predicted gene, 26807 [Source:MGI Symbol;Acc:MGI:5477301]	65.7993	65.7993	6.04	0.00187682	0.0189124	0	0.17	0	0	0	0.37	0.12	0
ENSMUSG00000108783	Gm36546	7	predicted gene, 36546 [Source:MGI Symbol;Acc:MGI:5595705]	65.3448	65.3448	6.03	3.02531e-13	2.55511e-11	0.02	1.39	0.02	0.02	0.02	2.03	0.65	1.49
ENSMUSG00000062168	Ppef1	X	protein phosphatase with EF hand calcium-binding domain 1 [Source:MGI Symbol;Acc:MGI:1097157]	64.8934	64.8934	6.02	7.13193e-05	0.0011489	0	0.17	0	0	0	0.09	0.17	0.26
ENSMUSG00000085785	Sox5os3	6	SRY (sex determining region Y)-box 5, opposite strand 3 [Source:MGI Symbol;Acc:MGI:1914010]	64.8934	64.8934	6.02	0.000415496	0.00528374	0	0.18	0	0	0	0.02	0.22	0.29
ENSMUSG00000036905	C1qb	4	complement component 1, q subcomponent, beta polypeptide [Source:MGI Symbol;Acc:MGI:88224]	64	64	6	7.1891e-21	1.63284e-18	0.05	3.49	0.03	0	0.1	3.22	4.78	2.46
ENSMUSG00000085403	Gm13068	4	predicted gene 13068 [Source:MGI Symbol;Acc:MGI:3651967]	64	64	6	8.75182e-05	0.00137296	0	0.17	0	0	0	0.07	0.24	0.21
ENSMUSG00000096409	Or8b41	9	olfactory receptor family 8 subfamily B member 41 [Source:MGI Symbol;Acc:MGI:3030724]	64	64	6	0.000104132	0.00159711	0	0.16	0	0	0	0.26	0.1	0.13
ENSMUSG00000021091	Serpina3n	12	serine (or cysteine) peptidase inhibitor, clade A, member 3N [Source:MGI Symbol;Acc:MGI:105045]	63.1189	63.1189	5.98	1.73568e-16	2.24376e-14	0.4	29.71	0.64	0.15	0.41	6.64	45.85	36.64
ENSMUSG00000106623	Gm43335	5	predicted gene 43335 [Source:MGI Symbol;Acc:MGI:5663472]	63.1189	63.1189	5.98	5.02336e-05	0.000845518	0	0.17	0	0	0	0.15	0.24	0.1
ENSMUSG00000026834	Acvr1c	2	activin A receptor, type IC [Source:MGI Symbol;Acc:MGI:2661081]	62.2499	62.2499	5.96	1.87792e-14	1.88815e-12	0.03	2.19	0.02	0	0.07	1.01	2.06	3.51
ENSMUSG00000073599	Ecscr	18	endothelial cell surface expressed chemotaxis and apoptosis regulator [Source:MGI Symbol;Acc:MGI:1915795]	62.2499	62.2499	5.96	4.94875e-14	4.68643e-12	0.03	2.23	0.02	0	0.07	1.43	4.05	1.2
ENSMUSG00000029829	Tmem213	6	transmembrane protein 213 [Source:MGI Symbol;Acc:MGI:1924772]	62.2499	62.2499	5.96	0.000112128	0.00170507	0	0.17	0	0	0	0.11	0.1	0.29
ENSMUSG00000051728	Fam243	16	family with sequence similarity 243 [Source:MGI Symbol;Acc:MGI:1922578]	62.2499	62.2499	5.96	0.000184562	0.00262338	0	0.16	0	0	0	0.2	0.05	0.24
ENSMUSG00000060747	Ifnl3	7	interferon lambda 3 [Source:MGI Symbol;Acc:MGI:2450574]	62.2499	62.2499	5.96	0.000238292	0.00326714	0	0.16	0	0	0	0.22	0.05	0.21
ENSMUSG00000113010	Gm34084	13	predicted gene, 34084 [Source:MGI Symbol;Acc:MGI:5593243]	62.2499	62.2499	5.96	0.000595578	0.00721644	0	0.16	0	0	0	0.26	0.02	0.18
ENSMUSG00000106137	Gm42538	3	predicted gene 42538 [Source:MGI Symbol;Acc:MGI:5662675]	61.8199	61.8199	5.95	0.00010504	0.0016106	0	0.17	0	0	0	0.09	0.15	0.26
ENSMUSG00000110479	Gm5743	8	predicted gene 5743 [Source:MGI Symbol;Acc:MGI:3648739]	61.8199	61.8199	5.95	0.000818017	0.00940398	0	0.15	0	0	0	0.31	0.02	0.13
ENSMUSG00000006490	Prl8a9	13	prolactin family8, subfamily a, member 9 [Source:MGI Symbol;Acc:MGI:1914560]	61.8199	61.8199	5.95	0.0051472	0.0438162	0	0.16	0	0	0	0.04	0	0.45
ENSMUSG00000086411	Gm14236	2	predicted gene 14236 [Source:MGI Symbol;Acc:MGI:3651467]	61.8199	61.8199	5.95	0.00562118	0.0472222	0	0.16	0	0	0	0	0.05	0.45
ENSMUSG00000020774	Aspa	11	aspartoacylase [Source:MGI Symbol;Acc:MGI:87914]	61.3929	61.3929	5.94	4.13249e-12	2.99732e-10	0.02	1.38	0.02	0.04	0	0.49	2.3	1.36
ENSMUSG00000102705	4632432E15Rik	3	RIKEN cDNA 4632432E15 gene [Source:MGI Symbol;Acc:MGI:1921296]	61.3929	61.3929	5.94	7.1833e-08	2.41316e-06	0.01	0.55	0.02	0	0	0.44	0.24	0.97
ENSMUSG00000105662	Gm6639	3	predicted gene 6639 [Source:MGI Symbol;Acc:MGI:3779620]	61.3929	61.3929	5.94	7.33027e-05	0.00117749	0	0.16	0	0	0	0.09	0.19	0.21
ENSMUSG00000043939	A530064D06Rik	17	RIKEN cDNA A530064D06 gene [Source:MGI Symbol;Acc:MGI:2443476]	61.3929	61.3929	5.94	0.00226725	0.0221212	0	0.16	0	0	0	0.04	0.02	0.42
ENSMUSG00000055827	Gsdmc3	15	gasdermin C3 [Source:MGI Symbol;Acc:MGI:3580656]	60.9688	60.9688	5.93	1.27465e-07	4.05731e-06	0.01	0.57	0.02	0	0	0.35	1.12	0.24
ENSMUSG00000070323	Mmp27	9	matrix metallopeptidase 27 [Source:MGI Symbol;Acc:MGI:3039232]	60.9688	60.9688	5.93	4.78804e-05	0.000811901	0	0.16	0	0	0	0.13	0.19	0.16
ENSMUSG00000078664	Sprr2a1	3	small proline-rich protein 2A1 [Source:MGI Symbol;Acc:MGI:1330350]	60.5477	60.5477	5.92	4.30675e-22	1.12625e-19	1.77	123.59	1.85	0.93	2.53	96.9	232.68	41.19
ENSMUSG00000062007	Hsh2d	8	hematopoietic SH2 domain containing [Source:MGI Symbol;Acc:MGI:2676364]	60.5477	60.5477	5.92	2.3688e-09	1.08207e-07	0.01	0.56	0	0	0.02	0.31	0.82	0.55
ENSMUSG00000029373	Pf4	5	platelet factor 4 [Source:MGI Symbol;Acc:MGI:1888711]	60.5477	60.5477	5.92	5.00768e-06	0.00011014	0.01	0.94	0	0.04	0	0.13	0.39	2.3
ENSMUSG00000109731	Gm45425	8	predicted gene 45425 [Source:MGI Symbol;Acc:MGI:5791261]	60.5477	60.5477	5.92	6.36173e-05	0.00103889	0	0.16	0	0	0	0.15	0.22	0.1
ENSMUSG00000023868	Pde10a	17	phosphodiesterase 10A [Source:MGI Symbol;Acc:MGI:1345143]	60.1295	60.1295	5.91	2.89143e-17	4.15208e-15	0.02	1.68	0.03	0	0.03	1.87	1.24	1.94
ENSMUSG00000054958	Nt5c1a	4	5'-nucleotidase, cytosolic IA [Source:MGI Symbol;Acc:MGI:2155700]	60.1295	60.1295	5.91	1.19638e-14	1.23335e-12	0.06	4.13	0.02	0.04	0.12	1.3	5.48	5.6
ENSMUSG00000045455	Gm9797	10	predicted pseudogene 9797 [Source:MGI Symbol;Acc:MGI:3704349]	60.1295	60.1295	5.91	0.000135478	0.00201869	0	0.16	0	0	0	0.09	0.29	0.1
ENSMUSG00000112549	Gm35818	12	predicted gene, 35818 [Source:MGI Symbol;Acc:MGI:5594977]	60.1295	60.1295	5.91	0.000193999	0.00274094	0	0.15	0	0	0	0.24	0.17	0.05
ENSMUSG00000114554	5430425K12Rik	13	RIKEN cDNA 5430425K12 gene [Source:MGI Symbol;Acc:MGI:1918666]	60.1295	60.1295	5.91	0.00109481	0.0119843	0	0.16	0	0	0	0.02	0.1	0.37
ENSMUSG00000091813	Ces2h	8	carboxylesterase 2H [Source:MGI Symbol;Acc:MGI:3648740]	59.7141	59.7141	5.9	0.000297467	0.00397057	0	0.16	0	0	0	0.07	0.1	0.31
ENSMUSG00000056032	BC018473	11	cDNA sequence BC018473 [Source:MGI Symbol;Acc:MGI:3039625]	59.7141	59.7141	5.9	0.000480104	0.00599962	0	0.16	0	0	0	0.04	0.12	0.31
ENSMUSG00000064246	Chil1	1	chitinase-like 1 [Source:MGI Symbol;Acc:MGI:1340899]	59.3016	59.3016	5.89	4.67537e-68	1.48077e-64	1.75	113.94	1.29	1.97	2	102.56	116.51	122.74
ENSMUSG00000022342	Kcnv1	15	potassium channel, subfamily V, member 1 [Source:MGI Symbol;Acc:MGI:1914748]	59.3016	59.3016	5.89	4.57819e-16	5.55315e-14	0.05	3.15	0.07	0.07	0	4.7	3.18	1.57
ENSMUSG00000029084	Cd38	5	CD38 antigen [Source:MGI Symbol;Acc:MGI:107474]	59.3016	59.3016	5.89	5.69073e-06	0.000123682	0.02	1.31	0.02	0	0.03	0.09	0.58	3.27
ENSMUSG00000072620	Slfn2	11	schlafen 2 [Source:MGI Symbol;Acc:MGI:1313258]	58.892	58.892	5.88	8.29742e-42	7.06011e-39	0.79	52.56	0.59	0.56	1.23	40.71	62.12	54.86
ENSMUSG00000096977	Gm10827	10	predicted gene 10827 [Source:MGI Symbol;Acc:MGI:3642321]	58.892	58.892	5.88	4.95328e-11	3.03636e-09	0.01	0.93	0	0.02	0.02	0.35	1.02	1.41
ENSMUSG00000046245	Pilra	5	paired immunoglobin-like type 2 receptor alpha [Source:MGI Symbol;Acc:MGI:2450529]	58.892	58.892	5.88	4.55668e-07	1.28093e-05	0.01	0.54	0	0	0.02	0.13	0.58	0.92
ENSMUSG00000117922	Gm50397	18	predicted gene, 50397 [Source:MGI Symbol;Acc:MGI:6303305]	58.892	58.892	5.88	0.000130926	0.00195801	0	0.15	0	0	0	0.13	0.1	0.24
ENSMUSG00000079025	Gsdmc	15	gasdermin C [Source:MGI Symbol;Acc:MGI:1933176]	58.4852	58.4852	5.87	4.61228e-45	4.613e-42	3.37	213.82	2.66	4.15	3.31	289.98	240.53	110.96
ENSMUSG00000029658	Wdr95	5	WD40 repeat domain 95 [Source:MGI Symbol;Acc:MGI:1923042]	58.4852	58.4852	5.87	1.82274e-09	8.51742e-08	0.01	0.91	0	0	0.03	0.49	0.58	1.65
ENSMUSG00000072573	Gm10369	5	predicted gene 10369 [Source:MGI Symbol;Acc:MGI:3642774]	58.4852	58.4852	5.87	0.000107242	0.00164039	0	0.15	0	0	0	0.18	0.1	0.18
ENSMUSG00000112080	Gm47595	10	predicted gene, 47595 [Source:MGI Symbol;Acc:MGI:6096644]	58.4852	58.4852	5.87	0.000160854	0.00232744	0	0.16	0	0	0	0.07	0.17	0.24
ENSMUSG00000037335	Hand1	11	heart and neural crest derivatives expressed 1 [Source:MGI Symbol;Acc:MGI:103577]	58.4852	58.4852	5.87	0.000315835	0.0041776	0.01	0.9	0	0.02	0.02	0.04	0.05	2.62
ENSMUSG00000030144	Clec4d	6	C-type lectin domain family 4, member d [Source:MGI Symbol;Acc:MGI:1298389]	58.0812	58.0812	5.86	1.30776e-06	3.30618e-05	0.04	2.39	0	0.09	0.02	0.24	0.85	6.08
ENSMUSG00000118376	Gm9926	18	predicted gene 9926 [Source:MGI Symbol;Acc:MGI:3642582]	58.0812	58.0812	5.86	0.000143393	0.00211506	0	0.16	0	0	0	0.07	0.19	0.21
ENSMUSG00000121514		X	novel protein similar to Srsx	58.0812	58.0812	5.86	0.000245041	0.00334921	0	0.16	0	0	0	0.04	0.22	0.21
ENSMUSG00000031844	Hsd17b2	8	hydroxysteroid (17-beta) dehydrogenase 2 [Source:MGI Symbol;Acc:MGI:1096386]	57.68	57.68	5.85	3.70196e-22	9.72558e-20	0.2	12.37	0.17	0.26	0.17	21.28	8.41	7.41
ENSMUSG00000103329	Gm42492	1	predicted gene 42492 [Source:MGI Symbol;Acc:MGI:5662629]	57.68	57.68	5.85	0.00211245	0.0208679	0	0.14	0	0	0	0.35	0.05	0.03
ENSMUSG00000107552	Gm44096	6	predicted gene, 44096 [Source:MGI Symbol;Acc:MGI:5690488]	56.8859	56.8859	5.83	0.000568511	0.00694307	0	0.15	0	0	0	0.11	0.05	0.29
ENSMUSG00000042078	Svop	5	SV2 related protein [Source:MGI Symbol;Acc:MGI:1915916]	56.493	56.493	5.82	3.48045e-08	1.25421e-06	0.01	0.52	0	0	0.02	0.22	0.56	0.79
ENSMUSG00000038580	Sct	7	secretin [Source:MGI Symbol;Acc:MGI:99466]	56.493	56.493	5.82	0.00031423	0.00416022	0	0.15	0	0	0	0.11	0.07	0.26
ENSMUSG00000050558	Prokr2	2	prokineticin receptor 2 [Source:MGI Symbol;Acc:MGI:2181363]	56.493	56.493	5.82	0.000314304	0.00416024	0	0.15	0	0	0	0.11	0.07	0.26
ENSMUSG00000033740	St18	1	suppression of tumorigenicity 18 [Source:MGI Symbol;Acc:MGI:2446700]	56.493	56.493	5.82	0.000560701	0.00686239	0	0.15	0	0	0	0.18	0.24	0.03
ENSMUSG00000106282	Gm2287	5	predicted gene 2287 [Source:MGI Symbol;Acc:MGI:3780458]	56.1028	56.1028	5.81	0.000875073	0.00994119	0	0.14	0	0	0	0.24	0.02	0.16
ENSMUSG00000085235	Gm12576	11	predicted gene 12576 [Source:MGI Symbol;Acc:MGI:3650616]	56.1028	56.1028	5.81	0.00256154	0.0245111	0	0.15	0	0	0	0	0.17	0.29
ENSMUSG00000036106	Prr5	15	proline rich 5 (renal) [Source:MGI Symbol;Acc:MGI:1924714]	55.7152	55.7152	5.8	4.01491e-14	3.8533e-12	0.05	3.11	0.02	0.06	0.07	0.93	4.9	3.51
ENSMUSG00000120622		4	novel transcript	55.7152	55.7152	5.8	7.016e-06	0.000149468	0.01	0.51	0	0	0.02	0.13	0.24	1.15
ENSMUSG00000081874	Gm14983	X	predicted gene 14983 [Source:MGI Symbol;Acc:MGI:3708104]	55.7152	55.7152	5.8	0.00022226	0.00308367	0	0.14	0	0	0	0.2	0.07	0.16
ENSMUSG00000058755	Osm	11	oncostatin M [Source:MGI Symbol;Acc:MGI:104749]	55.3304	55.3304	5.79	8.20969e-11	4.85504e-09	0.01	0.86	0	0.04	0	0.44	0.73	1.41
ENSMUSG00000054069	6030452D12Rik	8	RIKEN cDNA 6030452D12 gene [Source:MGI Symbol;Acc:MGI:3045356]	55.3304	55.3304	5.79	0.000682522	0.00808601	0	0.15	0	0	0	0.02	0.19	0.24
ENSMUSG00000074127	Cmtm2a	8	CKLF-like MARVEL transmembrane domain containing 2A [Source:MGI Symbol;Acc:MGI:2447160]	54.9482	54.9482	5.78	0.000189858	0.00268777	0	0.15	0	0	0	0.07	0.22	0.16
ENSMUSG00000092500	Gm20400	6	predicted gene 20400 [Source:MGI Symbol;Acc:MGI:5141865]	54.5686	54.5686	5.77	2.51316e-21	6.12276e-19	0.06	4.04	0.12	0	0.07	2.87	3.93	5.32
ENSMUSG00000033207	Mamdc2	19	MAM domain containing 2 [Source:MGI Symbol;Acc:MGI:1918988]	54.5686	54.5686	5.77	3.43863e-11	2.15421e-09	0.04	2.26	0.02	0.07	0.02	0.73	1.6	4.45
ENSMUSG00000050612	Txndc2	17	thioredoxin domain containing 2 (spermatozoa) [Source:MGI Symbol;Acc:MGI:2389312]	54.5686	54.5686	5.77	0.000114365	0.001734	0	0.15	0	0	0	0.11	0.19	0.13
ENSMUSG00000116132	Gm49428	15	predicted gene, 49428 [Source:MGI Symbol;Acc:MGI:6155065]	54.1917	54.1917	5.76	3.29009e-34	2.08406e-31	0.18	10.82	0.14	0.2	0.21	10.41	8.75	13.3
ENSMUSG00000059213	Ddn	15	dendrin [Source:MGI Symbol;Acc:MGI:108101]	54.1917	54.1917	5.76	0.00151822	0.0158095	0	0.14	0	0	0	0.04	0.05	0.34
ENSMUSG00000045349	Sh2d5	4	SH2 domain containing 5 [Source:MGI Symbol;Acc:MGI:2446215]	53.8174	53.8174	5.75	9.56994e-17	1.30833e-14	0.57	34.73	0.37	0.26	1.08	13.56	27.16	63.48
ENSMUSG00000118751	Gm26444	12	predicted gene, 26444 [Source:MGI Symbol;Acc:MGI:5456221]	53.8174	53.8174	5.75	3.43559e-09	1.53255e-07	0.01	0.49	0	0.02	0	0.37	0.68	0.42
ENSMUSG00000081037	Gm13929	2	predicted gene 13929 [Source:MGI Symbol;Acc:MGI:3649396]	53.8174	53.8174	5.75	0.00283607	0.0267242	0	0.14	0	0	0	0.26	0.15	0
ENSMUSG00000032908	Sgpp2	1	sphingosine-1-phosphate phosphatase 2 [Source:MGI Symbol;Acc:MGI:3589109]	53.4456	53.4456	5.74	5.37826e-09	2.30533e-07	0.71	41.99	0.17	0.07	1.9	68.65	22.31	35.01
ENSMUSG00000107029	Gm43123	5	predicted gene 43123 [Source:MGI Symbol;Acc:MGI:5663260]	53.4456	53.4456	5.74	0.000643767	0.00771181	0	0.14	0	0	0	0.11	0.05	0.26
ENSMUSG00000052248	Zeb2os	2	zinc finger E-box binding homeobox 2, opposite strand [Source:MGI Symbol;Acc:MGI:3652108]	53.4456	53.4456	5.74	0.000987067	0.0109777	0	0.14	0	0	0	0.15	0.02	0.24
ENSMUSG00000045312	Lhfpl2	13	lipoma HMGIC fusion partner-like 2 [Source:MGI Symbol;Acc:MGI:2145236]	53.0765	53.0765	5.73	6.34057e-13	5.17864e-11	0.09	5.64	0.12	0.07	0.09	1.7	3.27	11.94
ENSMUSG00000112912	Gm48160	10	predicted gene, 48160 [Source:MGI Symbol;Acc:MGI:6097530]	53.0765	53.0765	5.73	0.000321204	0.00423681	0	0.14	0	0	0	0.09	0.1	0.24
ENSMUSG00000022122	Ednrb	14	endothelin receptor type B [Source:MGI Symbol;Acc:MGI:102720]	52.7098	52.7098	5.72	5.24299e-17	7.34392e-15	0.33	19.94	0.42	0.13	0.45	7.39	15.18	37.26
ENSMUSG00000063018	2010204K13Rik	X	RIKEN cDNA 2010204K13 gene [Source:MGI Symbol;Acc:MGI:1922859]	52.7098	52.7098	5.72	8.81963e-15	9.24262e-13	0.03	2.18	0.07	0	0.03	1.21	1.82	3.51
ENSMUSG00000066756	Igfl3	7	IGF-like family member 3 [Source:MGI Symbol;Acc:MGI:2685426]	52.7098	52.7098	5.72	2.12424e-14	2.12086e-12	0.1	6.07	0.1	0	0.19	4.61	10.84	2.75
ENSMUSG00000015652	Steap1	5	six transmembrane epithelial antigen of the prostate 1 [Source:MGI Symbol;Acc:MGI:1917608]	52.7098	52.7098	5.72	3.3907e-12	2.50031e-10	0.09	5.27	0.02	0.02	0.22	2.58	4.03	9.22
ENSMUSG00000046733	Gprc5a	6	G protein-coupled receptor, family C, group 5, member A [Source:MGI Symbol;Acc:MGI:1891250]	52.7098	52.7098	5.72	5.2566e-07	1.45826e-05	0.22	13.05	0.2	0.06	0.39	1.37	2.35	35.43
ENSMUSG00000028268	Gbp3	3	guanylate binding protein 3 [Source:MGI Symbol;Acc:MGI:1926263]	52.3457	52.3457	5.71	4.76885e-10	2.47828e-08	0.13	7.89	0.15	0.09	0.14	4.94	17.92	0.81
ENSMUSG00000040035	Disp2	2	dispatched RND tramsporter family member 2 [Source:MGI Symbol;Acc:MGI:2388733]	52.3457	52.3457	5.71	0.000700522	0.00827176	0	0.13	0	0	0	0.24	0.05	0.1
ENSMUSG00000042388	Dlgap3	4	DLG associated protein 3 [Source:MGI Symbol;Acc:MGI:3039563]	51.9842	51.9842	5.7	0.000149682	0.0021925	0	0.14	0	0	0	0.13	0.15	0.13
ENSMUSG00000065585	Mir211	7	microRNA 211 [Source:MGI Symbol;Acc:MGI:2676887]	51.9842	51.9842	5.7	0.00149435	0.0156	0	0.13	0	0	0	0.29	0.05	0.05
ENSMUSG00000089675	Ugt1a8	1	UDP glucuronosyltransferase 1 family, polypeptide A8 [Source:MGI Symbol;Acc:MGI:3576090]	51.9842	51.9842	5.7	0.00428073	0.0376954	0	0.13	0	0	0	0.33	0.02	0.03
ENSMUSG00000112148	Lilrb4a	10	leukocyte immunoglobulin-like receptor, subfamily B, member 4A [Source:MGI Symbol;Acc:MGI:102701]	51.6251	51.6251	5.69	3.69564e-08	1.32673e-06	0.04	2.45	0	0.11	0.02	0.57	1.24	5.53
ENSMUSG00000111765	Gm10635	9	predicted gene 10635 [Source:MGI Symbol;Acc:MGI:3641740]	51.6251	51.6251	5.69	0.000229971	0.00316753	0	0.13	0	0	0	0.18	0.15	0.08
ENSMUSG00002075045	Gm54751	13	predicted gene, 54751 [Source:MGI Symbol;Acc:MGI:6845979]	50.9143	50.9143	5.67	0.000184574	0.00262338	0.01	0.46	0	0	0.02	0.22	0.02	1.13
ENSMUSG00000121049	Gm39468	11	predicted gene, 39468 [Source:NCBI gene (formerly Entrezgene);Acc:105243583]	50.9143	50.9143	5.67	0.00056105	0.00686519	0	0.14	0	0	0	0.11	0.24	0.05
ENSMUSG00000104974	Gm43686	5	predicted gene 43686 [Source:MGI Symbol;Acc:MGI:5663823]	50.5626	50.5626	5.66	7.90933e-09	3.25572e-07	0.01	0.46	0	0.02	0	0.31	0.56	0.52
ENSMUSG00000109608	Gm45597	7	predicted gene 45597 [Source:MGI Symbol;Acc:MGI:5791433]	50.2134	50.2134	5.65	9.62548e-09	3.87994e-07	0.01	0.45	0	0.02	0	0.42	0.36	0.58
ENSMUSG00000021953	Tdh	14	L-threonine dehydrogenase [Source:MGI Symbol;Acc:MGI:1926231]	49.8665	49.8665	5.64	5.06222e-19	9.27948e-17	1.26	67.14	1.66	1	1.13	133.72	41.03	26.69
ENSMUSG00000028996	Rbp7	4	retinol binding protein 7, cellular [Source:MGI Symbol;Acc:MGI:1890409]	49.8665	49.8665	5.64	5.89165e-10	3.00696e-08	0.11	5.88	0.12	0.09	0.12	13.19	0.99	3.46
ENSMUSG00000048988	Elfn1	5	leucine rich repeat and fibronectin type III, extracellular 1 [Source:MGI Symbol;Acc:MGI:2442479]	49.8665	49.8665	5.64	1.13586e-09	5.5063e-08	0.02	1.09	0	0.06	0	0.44	0.82	2.02
ENSMUSG00000022755	Adgrg7	16	adhesion G protein-coupled receptor G7 [Source:MGI Symbol;Acc:MGI:2441732]	49.8665	49.8665	5.64	5.98026e-09	2.53667e-07	0.2	11.51	0.12	0.43	0.07	5.14	27.84	1.55
ENSMUSG00000087600	Pmepa1os	2	prostate transmembrane protein, androgen induced 1, opposite strand [Source:MGI Symbol;Acc:MGI:3650161]	49.8665	49.8665	5.64	0.000432757	0.00547637	0	0.13	0	0	0	0.11	0.07	0.21
ENSMUSG00000046213	Cym	3	chymosin [Source:MGI Symbol;Acc:MGI:2684977]	49.8665	49.8665	5.64	0.0011619	0.0125906	0	0.13	0	0	0	0.02	0.15	0.24
ENSMUSG00000049281	Scn3b	9	sodium channel, voltage-gated, type III, beta [Source:MGI Symbol;Acc:MGI:1918882]	49.5221	49.5221	5.63	4.77221e-12	3.43075e-10	0.01	0.78	0.02	0	0.02	0.46	1.04	0.84
ENSMUSG00000054342	Kcnn4	7	potassium intermediate/small conductance calcium-activated channel, subfamily N, member 4 [Source:MGI Symbol;Acc:MGI:1277957]	49.5221	49.5221	5.63	1.47875e-11	9.77981e-10	0.14	8.15	0.1	0.09	0.24	1.9	4.78	17.78
ENSMUSG00000091821	Srsx	X	serine-rich, secreted, X-linked [Source:MGI Symbol;Acc:MGI:3777603]	49.5221	49.5221	5.63	0.000357152	0.00463273	0	0.13	0	0	0	0.15	0.07	0.16
ENSMUSG00000121517		X	Srsx pseudogene	49.5221	49.5221	5.63	0.000370525	0.00478659	0	0.13	0	0	0	0.13	0.07	0.18
ENSMUSG00000103748	Gm38243	1	predicted gene, 38243 [Source:MGI Symbol;Acc:MGI:5611471]	49.18	49.18	5.62	0.000473732	0.00593169	0	0.13	0	0	0	0.2	0.07	0.1
ENSMUSG00000073489	Ifi204	1	interferon activated gene 204 [Source:MGI Symbol;Acc:MGI:96429]	48.8403	48.8403	5.61	5.24424e-13	4.32036e-11	0.11	6.33	0.1	0.17	0.07	2.84	13.89	2.25
ENSMUSG00000021260	Hhipl1	12	hedgehog interacting protein-like 1 [Source:MGI Symbol;Acc:MGI:1919265]	48.8403	48.8403	5.61	1.22913e-11	8.27287e-10	0.07	3.94	0.1	0.02	0.09	1.17	2.64	8.01
ENSMUSG00000075027	4631405J19Rik	2	RIKEN cDNA 4631405J19 gene [Source:MGI Symbol;Acc:MGI:3045383]	48.8403	48.8403	5.61	2.88634e-09	1.30386e-07	0.05	2.86	0.03	0.13	0	5.18	2.76	0.63
ENSMUSG00000047441	Antxrl	14	anthrax toxin receptor-like [Source:MGI Symbol;Acc:MGI:1925726]	48.8403	48.8403	5.61	1.49776e-08	5.82045e-07	0.01	0.45	0	0	0.02	0.29	0.53	0.52
ENSMUSG00000001155	Ftcd	10	formiminotransferase cyclodeaminase [Source:MGI Symbol;Acc:MGI:1339962]	48.8403	48.8403	5.61	0.000351024	0.00457412	0	0.13	0	0	0	0.11	0.17	0.1
ENSMUSG00000107032	Gm5301	6	predicted pseudogene 5301 [Source:MGI Symbol;Acc:MGI:3642953]	48.8403	48.8403	5.61	0.000496939	0.00617885	0	0.13	0	0	0	0.04	0.19	0.16
ENSMUSG00000059645	Gm7361	5	predicted gene 7361 [Source:MGI Symbol;Acc:MGI:3805965]	48.8403	48.8403	5.61	0.00476474	0.0411441	0	0.12	0	0	0	0.31	0.02	0.03
ENSMUSG00000103622	B430319G15Rik	9	RIKEN cDNA B430319G15 gene [Source:MGI Symbol;Acc:MGI:3603454]	48.5029	48.5029	5.6	3.96045e-14	3.81387e-12	0.02	1.07	0	0	0.05	0.82	1.36	1.05
ENSMUSG00000026921	Egfl7	2	EGF-like domain 7 [Source:MGI Symbol;Acc:MGI:2449923]	48.5029	48.5029	5.6	2.41325e-11	1.5563e-09	0.03	1.69	0	0.07	0.02	0.73	1.31	3.04
ENSMUSG00000107418	Gm4782	6	predicted gene 4782 [Source:MGI Symbol;Acc:MGI:3646036]	48.5029	48.5029	5.6	0.000416899	0.00529888	0	0.13	0	0	0	0.09	0.19	0.1
ENSMUSG00000083520	Gm6418	X	predicted gene 6418 [Source:MGI Symbol;Acc:MGI:3647565]	48.5029	48.5029	5.6	0.000585548	0.00711635	0	0.13	0	0	0	0.15	0.17	0.05
ENSMUSG00000089625	Gm25443	19	predicted gene, 25443 [Source:MGI Symbol;Acc:MGI:5455220]	48.5029	48.5029	5.6	0.00145381	0.0152297	0	0.13	0	0	0	0.02	0.24	0.13
ENSMUSG00000032766	Gng11	6	guanine nucleotide binding protein (G protein), gamma 11 [Source:MGI Symbol;Acc:MGI:1913316]	48.1679	48.1679	5.59	4.91093e-09	2.13065e-07	0.04	2.02	0.02	0.04	0.05	0.29	1.96	3.82
ENSMUSG00000024677	Ms4a6b	19	membrane-spanning 4-domains, subfamily A, member 6B [Source:MGI Symbol;Acc:MGI:1917024]	48.1679	48.1679	5.59	2.54233e-08	9.41753e-07	0.02	1.1	0.02	0	0.03	0.66	2.38	0.26
ENSMUSG00000053469	Tg	15	thyroglobulin [Source:MGI Symbol;Acc:MGI:98733]	48.1679	48.1679	5.59	2.92691e-08	1.0703e-06	0.01	0.43	0.02	0	0	0.53	0.32	0.45
ENSMUSG00000009487	Otog	7	otogelin [Source:MGI Symbol;Acc:MGI:1202064]	48.1679	48.1679	5.59	0.00121046	0.0130448	0	0.12	0	0	0	0.2	0.15	0.03
ENSMUSG00000106621	Gm42752	3	predicted gene 42752 [Source:MGI Symbol;Acc:MGI:5662889]	48.1679	48.1679	5.59	0.00398233	0.0355566	0	0.13	0	0	0	0.02	0.05	0.31
ENSMUSG00000086554	9530034E10Rik	4	RIKEN cDNA 9530034E10 gene [Source:MGI Symbol;Acc:MGI:1925865]	48.1679	48.1679	5.59	0.00404403	0.0359722	0	0.13	0	0	0	0.04	0.02	0.31
ENSMUSG00000016200	Syt14	1	synaptotagmin XIV [Source:MGI Symbol;Acc:MGI:2444490]	47.8352	47.8352	5.58	1.86644e-07	5.73917e-06	0.01	0.44	0.02	0	0	0.22	0.39	0.71
ENSMUSG00000111157	Gm47887	9	predicted gene, 47887 [Source:MGI Symbol;Acc:MGI:6097116]	47.8352	47.8352	5.58	0.00570755	0.0478432	0	0.13	0	0	0	0	0.1	0.29
ENSMUSG00000114289	Gm48453	14	predicted gene, 48453 [Source:MGI Symbol;Acc:MGI:6097966]	47.5048	47.5048	5.57	0.00161292	0.0166518	0	0.13	0	0	0	0.09	0.27	0.03
ENSMUSG00000112532	Gm36283	10	predicted gene, 36283 [Source:MGI Symbol;Acc:MGI:5595442]	47.5048	47.5048	5.57	0.00173518	0.0177024	0	0.12	0	0	0	0.11	0.02	0.24
ENSMUSG00000111840	Gm48832	9	predicted gene, 48832 [Source:MGI Symbol;Acc:MGI:6098557]	47.1766	47.1766	5.56	1.91055e-09	8.85517e-08	0.01	0.71	0.02	0.02	0	1.17	0.65	0.31
ENSMUSG00000025889	Snca	6	synuclein, alpha [Source:MGI Symbol;Acc:MGI:1277151]	47.1766	47.1766	5.56	1.25244e-06	3.19036e-05	0.01	0.74	0	0.02	0.02	0.18	0.41	1.62
ENSMUSG00000062151	Unc13c	9	unc-13 homolog C [Source:MGI Symbol;Acc:MGI:2149021]	46.8507	46.8507	5.55	4.81259e-25	1.69862e-22	0.06	3.41	0.07	0.09	0.03	3.4	3.56	3.27
ENSMUSG00000059994	Fcrl1	3	Fc receptor-like 1 [Source:MGI Symbol;Acc:MGI:2442862]	46.8507	46.8507	5.55	4.99775e-07	1.39255e-05	0.01	0.43	0	0.02	0	0.15	0.51	0.63
ENSMUSG00002076121	Gm56420	7	predicted gene, 56420 [Source:MGI Symbol;Acc:MGI:6849298]	46.8507	46.8507	5.55	0.00105685	0.0116324	0	0.13	0	0	0	0.04	0.1	0.24
ENSMUSG00000097237	Gm26519	5	predicted gene, 26519 [Source:MGI Symbol;Acc:MGI:5477013]	46.8507	46.8507	5.55	0.00415826	0.0368399	0	0.13	0	0	0	0	0.15	0.24
ENSMUSG00000066938	Gm10190	17	predicted gene 10190 [Source:MGI Symbol;Acc:MGI:3642237]	46.8507	46.8507	5.55	0.00415976	0.0368464	0	0.13	0	0	0	0	0.15	0.24
ENSMUSG00000031962	Cdh15	8	cadherin 15 [Source:MGI Symbol;Acc:MGI:106672]	46.5271	46.5271	5.54	0.000648515	0.00775648	0.01	0.43	0.02	0	0	0	0.27	1.02
ENSMUSG00000089755	0610012D04Rik	17	RIKEN cDNA 0610012D04 gene [Source:MGI Symbol;Acc:MGI:1918926]	46.5271	46.5271	5.54	0.00380549	0.0342512	0	0.13	0	0	0	0	0.17	0.21
ENSMUSG00000047798	Cd300lf	11	CD300 molecule like family member F [Source:MGI Symbol;Acc:MGI:2442359]	46.2057	46.2057	5.53	4.4326e-07	1.25036e-05	0.06	3.08	0.03	0.06	0.09	0.49	0.65	8.09
ENSMUSG00000120094		1	novel transcript, antisense to Nav1	46.2057	46.2057	5.53	0.000377843	0.0048701	0	0.12	0	0	0	0.09	0.12	0.16
ENSMUSG00000100198	1700030O20Rik	10	RIKEN cDNA 1700030O20 gene [Source:MGI Symbol;Acc:MGI:1919536]	46.2057	46.2057	5.53	0.000943784	0.0105789	0	0.12	0	0	0	0.2	0.05	0.1
ENSMUSG00000026343	Gpr39	1	G protein-coupled receptor 39 [Source:MGI Symbol;Acc:MGI:1918361]	45.8866	45.8866	5.52	1.21791e-11	8.21149e-10	0.02	1.03	0.02	0.04	0	0.49	1.62	0.97
ENSMUSG00000061259	Tmprss11d	5	transmembrane protease, serine 11d [Source:MGI Symbol;Acc:MGI:2385221]	45.8866	45.8866	5.52	1.37561e-11	9.16146e-10	0.13	6.32	0.05	0.09	0.24	12.46	2.06	4.43
ENSMUSG00000060469	Krtap19-3	16	keratin associated protein 19-3 [Source:MGI Symbol;Acc:MGI:1925168]	45.8866	45.8866	5.52	0.000122239	0.0018412	0.06	3.61	0	0.06	0.14	0.02	9.43	1.36
ENSMUSG00000085295	4930430E12Rik	4	RIKEN cDNA 4930430E12 gene [Source:MGI Symbol;Acc:MGI:1918889]	45.8866	45.8866	5.52	0.000641152	0.00768695	0	0.12	0	0	0	0.07	0.17	0.13
ENSMUSG00000061616	Or9s13	1	olfactory receptor family 9 subfamily S member 13 [Source:MGI Symbol;Acc:MGI:107863]	45.8866	45.8866	5.52	0.000641377	0.00768803	0	0.12	0	0	0	0.07	0.17	0.13
ENSMUSG00000119993		3	novel transcript	45.8866	45.8866	5.52	0.00161488	0.0166666	0	0.12	0	0	0	0.22	0.07	0.05
ENSMUSG00000107429	Gm44206	6	predicted gene, 44206 [Source:MGI Symbol;Acc:MGI:5690598]	45.5696	45.5696	5.51	0.000579611	0.00705746	0	0.12	0	0	0	0.13	0.15	0.08
ENSMUSG00000026602	Nphs2	1	nephrosis 2, podocin [Source:MGI Symbol;Acc:MGI:2157018]	45.5696	45.5696	5.51	0.000727061	0.00854795	0	0.12	0	0	0	0.07	0.19	0.1
ENSMUSG00000070873	Lilra5	7	leukocyte immunoglobulin-like receptor, subfamily A (with TM domain), member 5 [Source:MGI Symbol;Acc:MGI:3647196]	45.5696	45.5696	5.51	0.00213697	0.0210699	0	0.11	0	0	0	0.22	0.1	0.03
ENSMUSG00000053797	Krt16	11	keratin 16 [Source:MGI Symbol;Acc:MGI:96690]	45.2548	45.2548	5.5	2.02295e-52	3.0349e-49	141.8	7058.16	140.75	101.06	183.58	8084.74	5392.9	7696.82
ENSMUSG00000031786	Drc7	8	dynein regulatory complex subunit 7 [Source:MGI Symbol;Acc:MGI:2685616]	45.2548	45.2548	5.5	0.00104365	0.0115148	0	0.12	0	0	0	0.09	0.22	0.05
ENSMUSG00000114970	Gm49069	14	predicted gene, 49069 [Source:MGI Symbol;Acc:MGI:6118452]	45.2548	45.2548	5.5	0.00171339	0.0175177	0	0.12	0	0	0	0.2	0.12	0.03
ENSMUSG00000073598	Smim33	18	small integral membrane protein 33 [Source:MGI Symbol;Acc:MGI:1920699]	44.9422	44.9422	5.49	0.00141817	0.0149387	0	0.12	0	0	0	0.13	0.19	0.03
ENSMUSG00000090854	Gm4340	10	predicted gene 4340 [Source:MGI Symbol;Acc:MGI:3782524]	44.9422	44.9422	5.49	0.00458829	0.0399471	0	0.12	0	0	0	0.04	0.02	0.29
ENSMUSG00000019124	Scrn1	6	secernin 1 [Source:MGI Symbol;Acc:MGI:1917188]	44.6318	44.6318	5.48	7.43729e-11	4.44437e-09	0.03	1.58	0.02	0.02	0.05	0.51	1.45	2.78
ENSMUSG00000117759	AA684185	18	expressed sequence AA684185 [Source:MGI Symbol;Acc:MGI:3034637]	44.3235	44.3235	5.47	0.00203689	0.0202514	0	0.11	0	0	0	0.11	0.02	0.21
ENSMUSG00000070858	Gm1673	5	predicted gene 1673 [Source:MGI Symbol;Acc:MGI:2686519]	44.0173	44.0173	5.46	0.0018108	0.0183328	0	0.11	0	0	0	0.13	0.02	0.18
ENSMUSG00000062082	Cd200r4	16	CD200 receptor 4 [Source:MGI Symbol;Acc:MGI:3036289]	44.0173	44.0173	5.46	0.00545922	0.0460324	0	0.12	0	0	0	0	0.12	0.24
ENSMUSG00000070337	Gpr179	11	G protein-coupled receptor 179 [Source:MGI Symbol;Acc:MGI:2443409]	43.7133	43.7133	5.45	2.23396e-30	1.0979e-27	0.21	10.28	0.17	0.35	0.12	7.52	12.15	11.18
ENSMUSG00000026173	Plcd4	1	phospholipase C, delta 4 [Source:MGI Symbol;Acc:MGI:107469]	43.7133	43.7133	5.45	1.22519e-15	1.39973e-13	0.03	1.51	0.03	0.04	0.02	1.83	1.67	1.02
ENSMUSG00000115016	Gm33906	14	predicted gene, 33906 [Source:MGI Symbol;Acc:MGI:5593065]	43.7133	43.7133	5.45	4.37602e-11	2.69992e-09	0.01	0.68	0	0.02	0.02	0.51	1.02	0.52
ENSMUSG00000032191	Bcl2l10	9	Bcl2-like 10 [Source:MGI Symbol;Acc:MGI:1330841]	43.7133	43.7133	5.45	0.000966139	0.0107833	0	0.11	0	0	0	0.13	0.05	0.16
ENSMUSG00000116951	Gm49756	16	predicted gene, 49756 [Source:MGI Symbol;Acc:MGI:6215257]	43.7133	43.7133	5.45	0.00105923	0.0116507	0	0.11	0	0	0	0.11	0.05	0.18
ENSMUSG00000020469	Myl7	11	myosin, light polypeptide 7, regulatory [Source:MGI Symbol;Acc:MGI:107495]	43.4113	43.4113	5.44	4.10389e-08	1.45587e-06	0.01	0.65	0.02	0	0.02	1.1	0.32	0.52
ENSMUSG00000022225	Cma1	14	chymase 1, mast cell [Source:MGI Symbol;Acc:MGI:96941]	43.4113	43.4113	5.44	0.000952044	0.0106547	0	0.11	0	0	0	0.07	0.12	0.16
ENSMUSG00000021322	Aoah	13	acyloxyacyl hydrolase [Source:MGI Symbol;Acc:MGI:1350928]	43.1115	43.1115	5.43	2.15822e-11	1.40615e-09	0.01	0.66	0.02	0.02	0	0.77	0.68	0.52
ENSMUSG00000110516	Gm45758	8	predicted gene 45758 [Source:MGI Symbol;Acc:MGI:5804873]	43.1115	43.1115	5.43	0.00105792	0.0116408	0	0.11	0	0	0	0.15	0.07	0.1
ENSMUSG00000109781	Gm45509	7	predicted gene 45509 [Source:MGI Symbol;Acc:MGI:5791345]	43.1115	43.1115	5.43	0.00124467	0.013363	0	0.12	0	0	0	0.04	0.15	0.16
ENSMUSG00000031957	Ctrb1	8	chymotrypsinogen B1 [Source:MGI Symbol;Acc:MGI:88559]	43.1115	43.1115	5.43	0.0020222	0.0201263	0	0.11	0	0	0	0.2	0.05	0.08
ENSMUSG00000085348	Myhas	11	myosin heavy chain gene antisense RNA [Source:MGI Symbol;Acc:MGI:3650429]	43.1115	43.1115	5.43	0.0021032	0.0207873	0	0.12	0	0	0	0.02	0.17	0.16
ENSMUSG00000034336	Ina	19	internexin neuronal intermediate filament protein, alpha [Source:MGI Symbol;Acc:MGI:96568]	42.8137	42.8137	5.42	1.33828e-09	6.36846e-08	0.01	0.65	0.02	0	0.02	0.73	0.32	0.92
ENSMUSG00000097754	Ptgs2os2	1	prostaglandin-endoperoxide synthase 2, opposite strand 2 [Source:MGI Symbol;Acc:MGI:5477181]	42.8137	42.8137	5.42	1.62435e-07	5.04646e-06	0.01	0.68	0.03	0	0	0.2	0.73	1.1
ENSMUSG00000089840	Gm4491	14	predicted gene 4491 [Source:MGI Symbol;Acc:MGI:3782676]	42.8137	42.8137	5.42	0.000793357	0.00916669	0	0.11	0	0	0	0.09	0.15	0.1
ENSMUSG00000100335	2310008N11Rik	8	RIKEN cDNA 2310008N11 gene [Source:MGI Symbol;Acc:MGI:1919566]	42.5179	42.5179	5.41	2.9136e-13	2.46442e-11	0.02	0.93	0.03	0.02	0	0.68	0.99	1.13
ENSMUSG00000025804	Ccr1	9	chemokine (C-C motif) receptor 1 [Source:MGI Symbol;Acc:MGI:104618]	42.5179	42.5179	5.41	1.5867e-07	4.94568e-06	0.03	1.47	0.03	0.04	0.02	0.51	0.36	3.54
ENSMUSG00000098121	Gm27038	17	predicted gene, 27038 [Source:MGI Symbol;Acc:MGI:5504153]	42.5179	42.5179	5.41	0.00113551	0.0123538	0	0.11	0	0	0	0.11	0.17	0.05
ENSMUSG00000101517	4732465J04Rik	10	RIKEN cDNA 4732465J04 gene [Source:MGI Symbol;Acc:MGI:3041208]	42.2243	42.2243	5.4	6.10157e-12	4.31569e-10	0.04	1.99	0.08	0.02	0.02	1.74	0.9	3.33
ENSMUSG00000086254	3100003L05Rik	7	RIKEN cDNA 3100003L05 gene [Source:MGI Symbol;Acc:MGI:1920326]	42.2243	42.2243	5.4	0.00170923	0.0174877	0	0.11	0	0	0	0.07	0.22	0.05
ENSMUSG00000022129	Dct	14	dopachrome tautomerase [Source:MGI Symbol;Acc:MGI:102563]	41.9326	41.9326	5.39	1.01193e-19	2.06033e-17	6.98	329.24	6.23	3.63	11.08	119.1	255.88	612.74
ENSMUSG00000107198	Gm19619	5	predicted gene, 19619 [Source:MGI Symbol;Acc:MGI:5011804]	41.9326	41.9326	5.39	8.20114e-06	0.000171763	0.01	0.36	0	0.02	0	0.68	0.15	0.26
ENSMUSG00000059606	Rnase2b	14	ribonuclease, RNase A family, 2B (liver, eosinophil-derived neurotoxin) [Source:MGI Symbol;Acc:MGI:1858598]	41.6429	41.6429	5.38	2.21924e-24	7.3131e-22	1.48	65.1	0.73	2	1.71	106	44.52	44.78
ENSMUSG00000038527	C1rl	6	complement component 1, r subcomponent-like [Source:MGI Symbol;Acc:MGI:2660692]	41.6429	41.6429	5.38	9.42895e-14	8.69798e-12	0.02	1.18	0.03	0.02	0.02	1.21	1.6	0.73
ENSMUSG00000018986	Slfn3	11	schlafen 3 [Source:MGI Symbol;Acc:MGI:1329005]	41.6429	41.6429	5.38	7.59068e-09	3.14033e-07	0.01	0.66	0.02	0.02	0	0.29	1.24	0.47
ENSMUSG00000030523	Trpm1	7	transient receptor potential cation channel, subfamily M, member 1 [Source:MGI Symbol;Acc:MGI:1330305]	41.3553	41.3553	5.37	9.71104e-23	2.72718e-20	1.1	50.66	1.39	0.96	0.94	20.55	40.86	90.58
ENSMUSG00000000982	Ccl3	11	chemokine (C-C motif) ligand 3 [Source:MGI Symbol;Acc:MGI:98260]	41.3553	41.3553	5.37	0.000312211	0.00413927	0.07	3.59	0.03	0	0.19	0.22	0.19	10.34
ENSMUSG00000107167	B3galt9	2	beta-1,3-galactosyltransferase 9 [Source:MGI Symbol;Acc:MGI:5593812]	41.3553	41.3553	5.37	0.0028705	0.0270219	0	0.11	0	0	0	0.09	0.02	0.21
ENSMUSG00000118176	Gm50179	18	predicted gene, 50179 [Source:MGI Symbol;Acc:MGI:6302950]	41.3553	41.3553	5.37	0.00303867	0.0283197	0	0.11	0	0	0	0.04	0.05	0.24
ENSMUSG00000116693	Gm29805	16	predicted gene, 29805 [Source:MGI Symbol;Acc:MGI:5588964]	40.7859	40.7859	5.35	0.00200679	0.0200114	0	0.11	0	0	0	0.04	0.07	0.21
ENSMUSG00000103053	Gm38271	3	predicted gene, 38271 [Source:MGI Symbol;Acc:MGI:5611499]	40.7859	40.7859	5.35	0.00271755	0.0257821	0	0.11	0	0	0	0.02	0.1	0.21
ENSMUSG00000050553	Gk2	5	glycerol kinase 2 [Source:MGI Symbol;Acc:MGI:1329027]	40.7859	40.7859	5.35	0.00271839	0.0257858	0	0.11	0	0	0	0.02	0.1	0.21
ENSMUSG00000099812	Gm28515	8	predicted gene 28515 [Source:MGI Symbol;Acc:MGI:5579221]	40.5042	40.5042	5.34	1.08565e-16	1.46317e-14	0.11	5.39	0.07	0.02	0.26	4.98	7.32	3.85
ENSMUSG00000016529	Il10	1	interleukin 10 [Source:MGI Symbol;Acc:MGI:96537]	40.5042	40.5042	5.34	1.27529e-06	3.24132e-05	0.01	0.37	0	0	0.02	0.15	0.41	0.55
ENSMUSG00000078365	Mos	4	Moloney sarcoma oncogene [Source:MGI Symbol;Acc:MGI:97052]	40.5042	40.5042	5.34	0.000102502	0.0015759	0.01	0.35	0	0	0.02	0.73	0.05	0.26
ENSMUSG00000112959	Gm32834	13	predicted gene, 32834 [Source:MGI Symbol;Acc:MGI:5591993]	40.5042	40.5042	5.34	0.00131738	0.014051	0	0.11	0	0	0	0.11	0.05	0.16
ENSMUSG00000100417	Gm28578	19	predicted gene 28578 [Source:MGI Symbol;Acc:MGI:5579284]	40.5042	40.5042	5.34	0.00149689	0.0156208	0	0.11	0	0	0	0.09	0.07	0.16
ENSMUSG00000108079	Gm44210	6	predicted gene, 44210 [Source:MGI Symbol;Acc:MGI:5690602]	40.5042	40.5042	5.34	0.00208847	0.0206632	0	0.11	0	0	0	0.04	0.1	0.18
ENSMUSG00000085298	F730035M05Rik	12	RIKEN cDNA F730035M05 gene [Source:MGI Symbol;Acc:MGI:3041236]	40.5042	40.5042	5.34	0.00346633	0.0316331	0	0.1	0	0	0	0.18	0.02	0.1
ENSMUSG00000111192	Gm47128	9	predicted gene, 47128 [Source:MGI Symbol;Acc:MGI:6095880]	40.2244	40.2244	5.33	5.02279e-21	1.17837e-18	0.14	6.44	0.12	0.09	0.22	8.23	4.05	7.04
ENSMUSG00000101823	Gm29438	6	predicted gene 29438 [Source:MGI Symbol;Acc:MGI:5580144]	40.2244	40.2244	5.33	3.93891e-05	0.000687969	0.01	0.38	0	0	0.02	0.04	0.51	0.58
ENSMUSG00000050334	C130071C03Rik	13	RIKEN cDNA C130071C03 gene [Source:MGI Symbol;Acc:MGI:2443574]	40.2244	40.2244	5.33	0.00135693	0.0144028	0	0.1	0	0	0	0.11	0.07	0.13
ENSMUSG00000066108	Muc5b	7	mucin 5, subtype B, tracheobronchial [Source:MGI Symbol;Acc:MGI:1921430]	40.2244	40.2244	5.33	0.00245107	0.0236115	0	0.1	0	0	0	0.18	0.05	0.08
ENSMUSG00000028753	Vwa5b1	4	von Willebrand factor A domain containing 5B1 [Source:MGI Symbol;Acc:MGI:1922968]	40.2244	40.2244	5.33	0.00245164	0.023613	0	0.1	0	0	0	0.18	0.05	0.08
ENSMUSG00000026177	Slc11a1	1	solute carrier family 11 (proton-coupled divalent metal ion transporters), member 1 [Source:MGI Symbol;Acc:MGI:1345275]	39.9466	39.9466	5.32	2.23178e-09	1.02276e-07	0.04	1.66	0	0.06	0.05	0.53	1.14	3.3
ENSMUSG00000024032	Tff1	17	trefoil factor 1 [Source:MGI Symbol;Acc:MGI:88135]	39.9466	39.9466	5.32	0.00115047	0.0124904	0	0.1	0	0	0	0.09	0.12	0.1
ENSMUSG00000042655	Shisal2b	13	shisa like 2B [Source:MGI Symbol;Acc:MGI:1925053]	39.6706	39.6706	5.31	0.00303649	0.028304	0	0.11	0	0	0	0.02	0.19	0.1
ENSMUSG00000045475	Lce3c	3	late cornified envelope 3C [Source:MGI Symbol;Acc:MGI:2135932]	39.3966	39.3966	5.3	8.35411e-18	1.29771e-15	1.53	66.79	1.66	0.67	2.26	50.01	29.7	120.65
ENSMUSG00000046203	Sprr2g	3	small proline-rich protein 2G [Source:MGI Symbol;Acc:MGI:1330348]	39.3966	39.3966	5.3	1.54857e-16	2.01099e-14	2.03	89.86	2.24	0.63	3.24	55.42	52.04	162.13
ENSMUSG00000085057	Gm13415	2	predicted gene 13415 [Source:MGI Symbol;Acc:MGI:3651241]	39.3966	39.3966	5.3	3.12986e-06	7.2356e-05	0.01	0.36	0	0.02	0	0.24	0.19	0.63
ENSMUSG00000005089	Slc1a2	2	solute carrier family 1 (glial high affinity glutamate transporter), member 2 [Source:MGI Symbol;Acc:MGI:101931]	39.1245	39.1245	5.29	0.00246108	0.023696	0	0.1	0	0	0	0.11	0.17	0.03
ENSMUSG00000069792	Wfdc17	11	WAP four-disulfide core domain 17 [Source:MGI Symbol;Acc:MGI:3649773]	38.8542	38.8542	5.28	4.24134e-06	9.50823e-05	0.03	1.6	0.02	0.02	0.07	0.31	0.32	4.19
ENSMUSG00000044583	Tlr7	X	toll-like receptor 7 [Source:MGI Symbol;Acc:MGI:2176882]	38.5859	38.5859	5.27	1.86224e-10	1.04595e-08	0.01	0.6	0	0	0.03	0.6	0.75	0.45
ENSMUSG00000058427	Cxcl2	5	chemokine (C-X-C motif) ligand 2 [Source:MGI Symbol;Acc:MGI:1340094]	38.5859	38.5859	5.27	8.06101e-09	3.31088e-07	0.39	16.73	0.61	0.2	0.34	2.93	5.33	41.93
ENSMUSG00000068246	Apol9b	15	apolipoprotein L 9b [Source:MGI Symbol;Acc:MGI:1919148]	38.5859	38.5859	5.27	4.65679e-07	1.30649e-05	0.1	4.66	0.17	0.11	0.03	4.37	9.41	0.21
ENSMUSG00000110126	Gm9347	7	predicted gene 9347 [Source:MGI Symbol;Acc:MGI:3648409]	38.5859	38.5859	5.27	1.20931e-05	0.000241984	0.1	4.47	0.24	0.04	0.03	3.97	0.12	9.32
ENSMUSG00000000386	Mx1	16	MX dynamin-like GTPase 1 [Source:MGI Symbol;Acc:MGI:97243]	38.3193	38.3193	5.26	1.21114e-10	7.01684e-09	0.36	15.74	0.36	0.3	0.43	14.33	31.25	1.62
ENSMUSG00000120878		19	novel transcript	38.3193	38.3193	5.26	2.19634e-07	6.64249e-06	0.01	0.35	0	0	0.02	0.26	0.36	0.42
ENSMUSG00000038932	Tcfl5	2	transcription factor-like 5 (basic helix-loop-helix) [Source:MGI Symbol;Acc:MGI:2672878]	38.0546	38.0546	5.25	6.92097e-13	5.60451e-11	0.03	1.33	0.02	0	0.07	0.86	1.21	1.91
ENSMUSG00000030187	Klra2	6	killer cell lectin-like receptor, subfamily A, member 2 [Source:MGI Symbol;Acc:MGI:101906]	38.0546	38.0546	5.25	2.12185e-05	0.000396606	0.01	0.36	0	0	0.02	0.07	0.56	0.45
ENSMUSG00000047638	Nr1h4	10	nuclear receptor subfamily 1, group H, member 4 [Source:MGI Symbol;Acc:MGI:1352464]	38.0546	38.0546	5.25	3.89528e-05	0.000681603	0.01	0.34	0	0.02	0	0.18	0.12	0.73
ENSMUSG00000049115	Agtr1a	13	angiotensin II receptor, type 1a [Source:MGI Symbol;Acc:MGI:87964]	38.0546	38.0546	5.25	6.27037e-05	0.00102485	0.01	0.35	0	0	0.02	0.09	0.19	0.76
ENSMUSG00000078780	Gm5150	3	predicted gene 5150 [Source:MGI Symbol;Acc:MGI:3779469]	38.0546	38.0546	5.25	0.00340207	0.0311422	0	0.1	0	0	0	0.09	0.02	0.18
ENSMUSG00000042451	Mybph	1	myosin binding protein H [Source:MGI Symbol;Acc:MGI:1858196]	37.7918	37.7918	5.24	1.20674e-09	5.8153e-08	0.03	1.28	0	0.02	0.07	1.72	0.46	1.65
ENSMUSG00000022790	Igsf11	16	immunoglobulin superfamily, member 11 [Source:MGI Symbol;Acc:MGI:2388477]	37.7918	37.7918	5.24	3.42697e-09	1.5299e-07	0.05	2.08	0.02	0.04	0.09	0.44	1.89	3.9
ENSMUSG00000081285	Gm18859	13	predicted gene, 18859 [Source:MGI Symbol;Acc:MGI:5011044]	37.7918	37.7918	5.24	0.00409167	0.036345	0	0.1	0	0	0	0.11	0.02	0.16
ENSMUSG00000032343	Impg1	9	interphotoreceptor matrix proteoglycan 1 [Source:MGI Symbol;Acc:MGI:1926876]	37.7918	37.7918	5.24	0.00409283	0.0363496	0	0.1	0	0	0	0.11	0.02	0.16
ENSMUSG00000021758	Ddx4	13	DEAD box helicase 4 [Source:MGI Symbol;Acc:MGI:102670]	37.5307	37.5307	5.23	0.00242905	0.0234192	0	0.1	0	0	0	0.07	0.07	0.16
ENSMUSG00000051439	Cd14	18	CD14 antigen [Source:MGI Symbol;Acc:MGI:88318]	37.2715	37.2715	5.22	4.01326e-12	2.91827e-10	0.32	13.29	0.37	0.39	0.21	3.59	6.84	29.43
ENSMUSG00000027894	Slc6a17	3	solute carrier family 6 (neurotransmitter transporter), member 17 [Source:MGI Symbol;Acc:MGI:2442535]	37.2715	37.2715	5.22	2.66072e-11	1.70241e-09	0.49	20.83	0.58	0.2	0.69	4.06	15.06	43.37
ENSMUSG00000014725	Adam28	14	a disintegrin and metallopeptidase domain 28 [Source:MGI Symbol;Acc:MGI:105988]	37.2715	37.2715	5.22	3.83284e-06	8.68812e-05	0.01	0.34	0.02	0	0	0.24	0.19	0.58
ENSMUSG00000023159	Psg29	7	pregnancy-specific beta-1-glycoprotein 29 [Source:MGI Symbol;Acc:MGI:1891361]	37.2715	37.2715	5.22	0.00197818	0.0197803	0	0.1	0	0	0	0.11	0.07	0.1
ENSMUSG00000080993	Gm12903	4	predicted gene 12903 [Source:MGI Symbol;Acc:MGI:3650402]	37.2715	37.2715	5.22	0.00197841	0.0197803	0	0.1	0	0	0	0.11	0.07	0.1
ENSMUSG00000105613	Gm43684	5	predicted gene 43684 [Source:MGI Symbol;Acc:MGI:5663821]	37.2715	37.2715	5.22	0.00380447	0.0342475	0	0.1	0	0	0	0.02	0.12	0.16
ENSMUSG00000034275	Igsf9b	9	immunoglobulin superfamily, member 9B [Source:MGI Symbol;Acc:MGI:2685354]	37.014	37.014	5.21	1.03963e-43	1.00454e-40	1.68	68.23	1.17	2.43	1.46	51.38	82.61	70.71
ENSMUSG00000078952	Lncenc1	13	long non-coding RNA, embryonic stem cells expressed 1 [Source:MGI Symbol;Acc:MGI:3780541]	37.014	37.014	5.21	7.91306e-08	2.63348e-06	0.03	1.61	0.03	0.02	0.05	0.31	3.71	0.81
ENSMUSG00000048065	Cyb5r2	7	cytochrome b5 reductase 2 [Source:MGI Symbol;Acc:MGI:2444415]	37.014	37.014	5.21	0.00188356	0.0189616	0	0.1	0	0	0	0.11	0.1	0.08
ENSMUSG00000110915	Gm36198	9	predicted gene, 36198 [Source:MGI Symbol;Acc:MGI:5595357]	37.014	37.014	5.21	0.00237572	0.0229827	0	0.1	0	0	0	0.04	0.12	0.13
ENSMUSG00000086451	4933431K23Rik	8	RIKEN cDNA 4933431K23 gene [Source:MGI Symbol;Acc:MGI:1921725]	36.7583	36.7583	5.2	6.47598e-06	0.000138793	0.01	0.33	0	0.02	0	0.24	0.17	0.58
ENSMUSG00000022101	Fgf17	14	fibroblast growth factor 17 [Source:MGI Symbol;Acc:MGI:1202401]	36.7583	36.7583	5.2	0.00217795	0.0214147	0	0.09	0	0	0	0.11	0.12	0.05
ENSMUSG00000034427	Myo15b	11	myosin XVB [Source:MGI Symbol;Acc:MGI:2685534]	36.5044	36.5044	5.19	2.30837e-13	1.99089e-11	0.03	1.47	0.02	0.02	0.07	1.74	0.92	1.75
ENSMUSG00000121023		8	novel transcript	36.5044	36.5044	5.19	7.60712e-06	0.00016062	0.01	0.58	0	0.02	0.02	0.07	0.85	0.84
ENSMUSG00000025946	Pth2r	1	parathyroid hormone 2 receptor [Source:MGI Symbol;Acc:MGI:2180917]	36.5044	36.5044	5.19	0.00227059	0.0221423	0	0.1	0	0	0	0.09	0.15	0.05
ENSMUSG00000032053	Pou2af1	9	POU domain, class 2, associating factor 1 [Source:MGI Symbol;Acc:MGI:105086]	36.5044	36.5044	5.19	0.00276914	0.0261975	0	0.1	0	0	0	0.04	0.17	0.08
ENSMUSG00000063388	BC023105	18	cDNA sequence BC023105 [Source:MGI Symbol;Acc:MGI:2384767]	36.5044	36.5044	5.19	0.00324566	0.0299307	0	0.09	0	0	0	0.11	0.15	0.03
ENSMUSG00000020660	Pomc	12	pro-opiomelanocortin-alpha [Source:MGI Symbol;Acc:MGI:97742]	36.5044	36.5044	5.19	0.00324654	0.029934	0	0.09	0	0	0	0.11	0.15	0.03
ENSMUSG00000085915	Gm8091	5	predicted gene 8091 [Source:MGI Symbol;Acc:MGI:3643169]	36.5044	36.5044	5.19	0.00453618	0.039572	0	0.1	0	0	0	0.02	0.19	0.08
ENSMUSG00000120356		15	novel transcript	36.2523	36.2523	5.18	6.39135e-09	2.6961e-07	0.04	1.43	0	0.07	0.03	2.8	0.8	0.68
ENSMUSG00000046093	Hpcal4	4	hippocalcin-like 4 [Source:MGI Symbol;Acc:MGI:2157521]	36.2523	36.2523	5.18	4.37228e-06	9.77487e-05	0.01	0.33	0	0	0.02	0.15	0.29	0.55
ENSMUSG00000103907	Gm37498	3	predicted gene, 37498 [Source:MGI Symbol;Acc:MGI:5610726]	36.0019	36.0019	5.17	2.32301e-10	1.28202e-08	0.01	0.56	0	0.04	0	0.51	0.56	0.6
ENSMUSG00000090216	Gm16549	14	predicted gene 16549 [Source:MGI Symbol;Acc:MGI:4414969]	36.0019	36.0019	5.17	0.00432601	0.0380354	0	0.1	0	0	0	0.07	0.19	0.03
ENSMUSG00000027514	Zbp1	2	Z-DNA binding protein 1 [Source:MGI Symbol;Acc:MGI:1927449]	35.7532	35.7532	5.16	1.60894e-07	5.00403e-06	0.17	6.78	0.08	0.37	0.05	3.84	15.71	0.79
ENSMUSG00000087220	Gm11377	13	predicted gene 11377 [Source:MGI Symbol;Acc:MGI:3650186]	35.5062	35.5062	5.15	1.83184e-05	0.000349386	0.01	0.33	0.02	0	0	0.11	0.27	0.6
ENSMUSG00000031444	F10	8	coagulation factor X [Source:MGI Symbol;Acc:MGI:103107]	35.5062	35.5062	5.15	6.06322e-05	0.000996133	0.06	2.41	0.02	0	0.15	0.15	0.95	6.13
ENSMUSG00000120223		4	novel transcript	35.261	35.261	5.14	1.15215e-11	7.81437e-10	0.02	0.77	0	0.04	0.02	0.64	0.7	0.97
ENSMUSG00000036596	Cpz	5	carboxypeptidase Z [Source:MGI Symbol;Acc:MGI:88487]	35.261	35.261	5.14	9.30866e-07	2.44777e-05	0.01	0.32	0	0.02	0	0.22	0.46	0.29
ENSMUSG00000040533	Matn1	4	matrilin 1, cartilage matrix protein [Source:MGI Symbol;Acc:MGI:106591]	35.261	35.261	5.14	9.61414e-07	2.51765e-05	0.01	0.32	0	0.02	0	0.33	0.41	0.21
ENSMUSG00000003341	Atp8b3	10	ATPase, class I, type 8B, member 3 [Source:MGI Symbol;Acc:MGI:1914581]	35.261	35.261	5.14	2.50955e-06	5.9241e-05	0.01	0.32	0	0	0.02	0.24	0.22	0.5
ENSMUSG00000058354	Krt6a	15	keratin 6A [Source:MGI Symbol;Acc:MGI:1100845]	34.7755	34.7755	5.12	1.01874e-62	2.32309e-59	214.46	8224.8	212.38	174.1	256.9	7589.42	7301.18	9783.81
ENSMUSG00000004113	Cacna1b	2	calcium channel, voltage-dependent, N type, alpha 1B subunit [Source:MGI Symbol;Acc:MGI:88296]	34.7755	34.7755	5.12	7.00719e-07	1.88965e-05	0.01	0.32	0	0.02	0	0.24	0.36	0.34
ENSMUSG00000102413	Gm36937	1	predicted gene, 36937 [Source:MGI Symbol;Acc:MGI:5610165]	34.7755	34.7755	5.12	7.90884e-06	0.000166313	0.01	0.31	0	0	0.02	0.2	0.19	0.55
ENSMUSG00000110962	Gm47062	9	predicted gene, 47062 [Source:MGI Symbol;Acc:MGI:6095773]	34.5353	34.5353	5.11	1.26866e-06	3.2288e-05	0.01	0.32	0	0	0.02	0.2	0.44	0.31
ENSMUSG00000090942	F830016B08Rik	18	RIKEN cDNA F830016B08 gene [Source:MGI Symbol;Acc:MGI:3588218]	34.5353	34.5353	5.11	9.80737e-05	0.00151602	0.02	1.03	0.03	0.02	0.02	0.53	2.55	0
ENSMUSG00000022824	Muc13	16	mucin 13, epithelial transmembrane [Source:MGI Symbol;Acc:MGI:103190]	34.5353	34.5353	5.11	0.00551914	0.0464826	0	0.09	0	0	0	0.02	0.1	0.16
ENSMUSG00000013653	1810065E05Rik	11	RIKEN cDNA 1810065E05 gene [Source:MGI Symbol;Acc:MGI:1917114]	34.5353	34.5353	5.11	0.00552064	0.0464884	0	0.09	0	0	0	0.02	0.1	0.16
ENSMUSG00000075010	AW112010	19	expressed sequence AW112010 [Source:MGI Symbol;Acc:MGI:2147706]	34.2968	34.2968	5.1	4.00967e-06	9.03151e-05	0.03	1.25	0	0.02	0.07	0.62	2.98	0.16
ENSMUSG00000078920	Ifi47	11	interferon gamma inducible protein 47 [Source:MGI Symbol;Acc:MGI:99448]	34.2968	34.2968	5.1	0.0001747	0.00250175	0.09	3.6	0.08	0.17	0.02	0.75	10.04	0.03
ENSMUSG00000029369	Afm	5	afamin [Source:MGI Symbol;Acc:MGI:2429409]	34.0598	34.0598	5.09	5.79819e-06	0.000125589	0.01	0.3	0	0	0.02	0.44	0.17	0.29
ENSMUSG00000031517	Gpm6a	8	glycoprotein m6a [Source:MGI Symbol;Acc:MGI:107671]	34.0598	34.0598	5.09	1.68285e-05	0.000324443	0.06	2.29	0.03	0.02	0.12	0.18	0.7	6
ENSMUSG00000117508	Gm34804	18	predicted gene, 34804 [Source:MGI Symbol;Acc:MGI:5593963]	34.0598	34.0598	5.09	0.00288457	0.0271242	0	0.09	0	0	0	0.07	0.1	0.1
ENSMUSG00000098028	Gm8824	16	predicted gene 8824 [Source:MGI Symbol;Acc:MGI:3647096]	34.0598	34.0598	5.09	0.00308915	0.0287021	0	0.09	0	0	0	0.11	0.07	0.08
ENSMUSG00000082362	Gm5187	12	predicted gene 5187 [Source:MGI Symbol;Acc:MGI:3644132]	34.0598	34.0598	5.09	0.00308977	0.0287021	0	0.09	0	0	0	0.11	0.07	0.08
ENSMUSG00000113768	Gm9237	12	predicted pseudogene 9237 [Source:MGI Symbol;Acc:MGI:3645302]	34.0598	34.0598	5.09	0.0033911	0.0310659	0	0.09	0	0	0	0.04	0.12	0.1
ENSMUSG00000113396	Gm33467	12	predicted gene, 33467 [Source:MGI Symbol;Acc:MGI:5592626]	34.0598	34.0598	5.09	0.00399791	0.0356733	0	0.09	0	0	0	0.13	0.05	0.08
ENSMUSG00000025091	Pnliprp2	19	pancreatic lipase-related protein 2 [Source:MGI Symbol;Acc:MGI:1336202]	34.0598	34.0598	5.09	0.00497022	0.0425766	0	0.09	0	0	0	0.02	0.12	0.13
ENSMUSG00000022483	Col2a1	15	collagen, type II, alpha 1 [Source:MGI Symbol;Acc:MGI:88452]	33.8246	33.8246	5.08	8.76608e-23	2.47399e-20	0.1	3.98	0.14	0.06	0.12	3.9	3.49	4.56
ENSMUSG00000068009	Bpifb6	2	BPI fold containing family B, member 6 [Source:MGI Symbol;Acc:MGI:2684965]	33.8246	33.8246	5.08	0.002964	0.0277564	0	0.09	0	0	0	0.07	0.12	0.08
ENSMUSG00000024245	Tmem178	17	transmembrane protein 178 [Source:MGI Symbol;Acc:MGI:1915277]	33.8246	33.8246	5.08	0.00320895	0.0296306	0	0.09	0	0	0	0.09	0.12	0.05
ENSMUSG00000063804	Lin28b	10	lin-28 homolog B [Source:MGI Symbol;Acc:MGI:3584032]	33.8246	33.8246	5.08	0.00327652	0.030159	0	0.09	0	0	0	0.11	0.1	0.05
ENSMUSG00000108620	Gm20670	7	predicted gene 20670 [Source:MGI Symbol;Acc:MGI:5313117]	33.8246	33.8246	5.08	0.00327677	0.030159	0	0.09	0	0	0	0.11	0.1	0.05
ENSMUSG00000050097	Ces2b	8	carboxyesterase 2B [Source:MGI Symbol;Acc:MGI:2448547]	33.8246	33.8246	5.08	0.00383231	0.0344228	0	0.09	0	0	0	0.13	0.07	0.05
ENSMUSG00000097930	C330002G04Rik	19	RIKEN cDNA C330002G04 gene [Source:MGI Symbol;Acc:MGI:1924860]	33.8246	33.8246	5.08	0.00502322	0.0429467	0	0.09	0	0	0	0.02	0.15	0.1
ENSMUSG00000095241	Gm5478	15	predicted pseudogene 5478 [Source:MGI Symbol;Acc:MGI:3646318]	33.5909	33.5909	5.07	9.39243e-34	5.82014e-31	2.31	84.7	2.25	2.09	2.59	75.26	52.57	126.28
ENSMUSG00000104173	Gm37703	2	predicted gene, 37703 [Source:MGI Symbol;Acc:MGI:5610931]	33.5909	33.5909	5.07	2.86876e-05	0.000519355	0.01	0.49	0	0.04	0	1.08	0.27	0.13
ENSMUSG00000057650	Krtap19-2	16	keratin associated protein 19-2 [Source:MGI Symbol;Acc:MGI:2157572]	33.5909	33.5909	5.07	0.000560107	0.00685954	0.05	1.95	0	0.07	0.07	0	5.26	0.58
ENSMUSG00000024176	Sox8	17	SRY (sex determining region Y)-box 8 [Source:MGI Symbol;Acc:MGI:98370]	33.5909	33.5909	5.07	0.0042775	0.0376844	0.01	0.3	0	0.02	0	0.07	0	0.84
ENSMUSG00000004296	Il12b	11	interleukin 12b [Source:MGI Symbol;Acc:MGI:96540]	33.5909	33.5909	5.07	0.00447307	0.0391294	0	0.09	0	0	0	0.11	0.12	0.03
ENSMUSG00000047636	Cdcp2	4	CUB domain containing protein 2 [Source:MGI Symbol;Acc:MGI:3045328]	33.5909	33.5909	5.07	0.0057139	0.0478824	0	0.09	0	0	0	0.02	0.17	0.08
ENSMUSG00000003051	Elf3	1	E74-like factor 3 [Source:MGI Symbol;Acc:MGI:1101781]	33.3589	33.3589	5.06	2.13567e-28	9.51193e-26	1.75	65.88	1.88	1.11	2.26	36.5	65.9	95.24
ENSMUSG00000109617	Gm7669	8	predicted gene 7669 [Source:MGI Symbol;Acc:MGI:3648911]	33.3589	33.3589	5.06	1.95004e-05	0.000368723	0.01	0.51	0	0.02	0.02	0.35	0.1	1.07
ENSMUSG00000117797	2900057B20Rik	18	RIKEN cDNA 2900057B20 gene [Source:MGI Symbol;Acc:MGI:1920259]	33.3589	33.3589	5.06	0.0047051	0.0407402	0	0.09	0	0	0	0.04	0.17	0.05
ENSMUSG00000028950	Tas1r1	4	taste receptor, type 1, member 1 [Source:MGI Symbol;Acc:MGI:1927505]	33.1285	33.1285	5.05	8.39213e-10	4.17111e-08	0.01	0.51	0	0	0.03	0.51	0.56	0.47
ENSMUSG00000091993	B930036N10Rik	1	RIKEN cDNA B930036N10 gene [Source:MGI Symbol;Acc:MGI:3702496]	33.1285	33.1285	5.05	2.09361e-09	9.63314e-08	0.07	2.43	0	0.11	0.09	0.99	1.33	4.95
ENSMUSG00000040055	Gjb6	14	gap junction protein, beta 6 [Source:MGI Symbol;Acc:MGI:107588]	32.8996	32.8996	5.04	2.43043e-54	4.07519e-51	3.77	134.94	3.91	4.21	3.19	145.39	111.85	147.59
ENSMUSG00000046352	Gjb2	14	gap junction protein, beta 2 [Source:MGI Symbol;Acc:MGI:95720]	32.8996	32.8996	5.04	1.33942e-53	2.18168e-50	33.72	1233.37	36.72	22.58	41.84	1140.76	1239.99	1319.35
ENSMUSG00000036330	Slc18a1	8	solute carrier family 18 (vesicular monoamine), member 1 [Source:MGI Symbol;Acc:MGI:106684]	32.6724	32.6724	5.03	5.93215e-18	9.52637e-16	0.08	2.8	0.03	0.07	0.12	2.56	2.16	3.69
ENSMUSG00000031362	Xlr4c	X	X-linked lymphocyte-regulated 4C [Source:MGI Symbol;Acc:MGI:3574099]	32.6724	32.6724	5.03	8.06516e-11	4.78446e-09	0.02	0.71	0.02	0.04	0	0.66	0.56	0.92
ENSMUSG00000051159	Cited1	X	Cbp/p300-interacting transactivator with Glu/Asp-rich carboxy-terminal domain 1 [Source:MGI Symbol;Acc:MGI:108023]	32.6724	32.6724	5.03	4.38161e-08	1.54478e-06	0.04	1.56	0.02	0	0.1	0.62	0.92	3.14
ENSMUSG00000067261	Foxd3	4	forkhead box D3 [Source:MGI Symbol;Acc:MGI:1347473]	32.6724	32.6724	5.03	1.74222e-07	5.38917e-06	0.03	1.16	0.03	0	0.05	0.2	1.21	2.07
ENSMUSG00000116324	Gm33696	16	predicted gene, 33696 [Source:MGI Symbol;Acc:MGI:5592855]	32.2226	32.2226	5.01	3.25094e-08	1.17746e-06	0.01	0.49	0	0.02	0.02	0.62	0.24	0.6
ENSMUSG00000008136	Fhl2	1	four and a half LIM domains 2 [Source:MGI Symbol;Acc:MGI:1338762]	32	32	5	2.20121e-28	9.72782e-26	2.22	79.19	2.17	1.13	3.37	84.99	64.6	87.99
ENSMUSG00000090356	Teddm3	16	transmembrane epididymal family member 3 [Source:MGI Symbol;Acc:MGI:1913811]	31.779	31.779	4.99	2.76162e-40	2.2491e-37	2.47	84.67	2.76	2.84	1.8	108.21	74.85	70.94
ENSMUSG00000021214	Akr1c18	13	aldo-keto reductase family 1, member C18 [Source:MGI Symbol;Acc:MGI:2145420]	31.779	31.779	4.99	5.76437e-12	4.10264e-10	2.26	73.52	0.49	4.41	1.87	119.23	25.99	75.34
ENSMUSG00000028003	Lrat	3	lecithin-retinol acyltransferase (phosphatidylcholine-retinol-O-acyltransferase) [Source:MGI Symbol;Acc:MGI:1891259]	31.779	31.779	4.99	2.06912e-07	6.30119e-06	0.74	26.99	0.29	0.02	1.92	24.54	32.98	23.44
ENSMUSG00000097650	4921507G05Rik	12	RIKEN cDNA 4921507G05 gene [Source:MGI Symbol;Acc:MGI:1913959]	31.779	31.779	4.99	9.96322e-07	2.60428e-05	0.01	0.5	0	0.04	0	0.18	0.56	0.76
ENSMUSG00000093573	Gm20610	10	predicted gene 20610 [Source:MGI Symbol;Acc:MGI:5313057]	31.5594	31.5594	4.98	5.56654e-10	2.8538e-08	0.02	0.7	0	0.04	0.02	0.37	0.97	0.76
ENSMUSG00000041020	Map7d2	X	MAP7 domain containing 2 [Source:MGI Symbol;Acc:MGI:1917474]	31.5594	31.5594	4.98	1.26335e-07	4.02397e-06	0.02	0.69	0	0	0.05	0.42	0.36	1.28
ENSMUSG00000071113	Mboat4	8	membrane bound O-acyltransferase domain containing 4 [Source:MGI Symbol;Acc:MGI:2685017]	31.3414	31.3414	4.97	2.7264e-08	1.00407e-06	0.01	0.47	0	0.02	0.02	0.68	0.29	0.45
ENSMUSG00000108770	Gm44719	7	predicted gene 44719 [Source:MGI Symbol;Acc:MGI:5753295]	31.3414	31.3414	4.97	0.00577846	0.0483098	0	0.08	0	0	0	0.07	0.05	0.13
ENSMUSG00000074743	Thbd	2	thrombomodulin [Source:MGI Symbol;Acc:MGI:98736]	31.125	31.125	4.96	1.01458e-58	1.928e-55	9.51	320.56	10.15	11.9	6.49	328.02	306.2	327.47
ENSMUSG00000021263	Degs2	12	delta(4)-desaturase, sphingolipid 2 [Source:MGI Symbol;Acc:MGI:1917309]	31.125	31.125	4.96	7.15114e-10	3.61098e-08	0.91	31.76	0.39	0.33	2	16.49	13.53	65.26
ENSMUSG00000079012	Serpina3m	12	serine (or cysteine) peptidase inhibitor, clade A, member 3M [Source:MGI Symbol;Acc:MGI:98378]	31.125	31.125	4.96	4.17285e-05	0.000720606	0.01	0.5	0.02	0	0.02	0.04	0.95	0.52
ENSMUSG00000114732	Gm40918	13	predicted gene, 40918 [Source:MGI Symbol;Acc:MGI:5623803]	30.91	30.91	4.95	3.94383e-09	1.73483e-07	0.01	0.48	0	0	0.03	0.37	0.63	0.45
ENSMUSG00000104046	Gm37567	1	predicted gene, 37567 [Source:MGI Symbol;Acc:MGI:5610795]	30.91	30.91	4.95	5.35577e-06	0.000117028	0.01	0.28	0	0.02	0	0.24	0.41	0.18
ENSMUSG00000075324	Fign	2	fidgetin [Source:MGI Symbol;Acc:MGI:1890647]	30.91	30.91	4.95	0.000126201	0.0018958	0.01	0.29	0	0	0.02	0.04	0.48	0.34
ENSMUSG00000022589	Cyp11b2	15	cytochrome P450, family 11, subfamily b, polypeptide 2 [Source:MGI Symbol;Acc:MGI:88584]	30.91	30.91	4.95	0.000185116	0.00262912	0.01	0.27	0	0.02	0	0.46	0.05	0.29
ENSMUSG00000086631	Gm12784	7	predicted gene 12784 [Source:MGI Symbol;Acc:MGI:3650358]	30.91	30.91	4.95	0.00446989	0.0391194	0	0.08	0	0	0	0.07	0.1	0.08
ENSMUSG00000026407	Cacna1s	1	calcium channel, voltage-dependent, L type, alpha 1S subunit [Source:MGI Symbol;Acc:MGI:88294]	30.91	30.91	4.95	0.00480186	0.0414019	0	0.08	0	0	0	0.09	0.1	0.05
ENSMUSG00000029437	Il31	5	interleukin 31 [Source:MGI Symbol;Acc:MGI:1923649]	30.91	30.91	4.95	0.00480348	0.0414096	0	0.08	0	0	0	0.09	0.1	0.05
ENSMUSG00000102330	Gm37234	9	predicted gene, 37234 [Source:MGI Symbol;Acc:MGI:5610462]	30.91	30.91	4.95	0.0051803	0.0440519	0	0.08	0	0	0	0.04	0.12	0.08
ENSMUSG00000097466	D430036J16Rik	9	RIKEN cDNA D430036J16 gene [Source:MGI Symbol;Acc:MGI:2441977]	30.91	30.91	4.95	0.00525561	0.0445793	0	0.08	0	0	0	0.11	0.07	0.05
ENSMUSG00000050064	Zfp697	3	zinc finger protein 697 [Source:MGI Symbol;Acc:MGI:2139736]	30.6965	30.6965	4.94	2.77693e-16	3.48701e-14	0.08	2.81	0.07	0.02	0.15	3.51	2.57	2.36
ENSMUSG00000027322	Siglec1	2	sialic acid binding Ig-like lectin 1, sialoadhesin [Source:MGI Symbol;Acc:MGI:99668]	30.6965	30.6965	4.94	8.38907e-06	0.00017512	0.01	0.28	0.02	0	0	0.24	0.44	0.16
ENSMUSG00000121190		6	novel transcript, antisense to RP23-214L4.1	30.6965	30.6965	4.94	2.03336e-05	0.000382196	0.01	0.28	0	0	0.02	0.11	0.29	0.45
ENSMUSG00000073433	Arhgdig	17	Rho GDP dissociation inhibitor (GDI) gamma [Source:MGI Symbol;Acc:MGI:108430]	30.4844	30.4844	4.93	6.54629e-11	3.94084e-09	0.04	1.43	0.02	0.02	0.09	1.35	0.75	2.2
ENSMUSG00000029380	Cxcl1	5	chemokine (C-X-C motif) ligand 1 [Source:MGI Symbol;Acc:MGI:108068]	30.4844	30.4844	4.93	4.25045e-10	2.23125e-08	0.87	30.11	0.86	0.19	1.56	11.6	16.46	62.27
ENSMUSG00000111290	Gm5122	9	predicted gene 5122 [Source:MGI Symbol;Acc:MGI:3779461]	30.4844	30.4844	4.93	0.0011063	0.0120915	0.01	0.26	0	0	0.02	0.62	0.02	0.13
ENSMUSG00000004791	Pgf	12	placental growth factor [Source:MGI Symbol;Acc:MGI:105095]	30.2738	30.2738	4.92	8.24987e-12	5.72858e-10	0.51	17.58	0.32	0.17	1.04	8.05	12.8	31.9
ENSMUSG00000006587	Snai3	8	snail family zinc finger 3 [Source:MGI Symbol;Acc:MGI:1353563]	30.0647	30.0647	4.91	1.16565e-11	7.88289e-10	0.05	1.85	0.03	0.04	0.09	0.71	2.11	2.72
ENSMUSG00000043008	Klhl6	16	kelch-like 6 [Source:MGI Symbol;Acc:MGI:2686922]	30.0647	30.0647	4.91	4.40663e-11	2.71587e-09	0.05	1.66	0.03	0.02	0.09	0.66	1.77	2.54
ENSMUSG00000020990	Cdkl1	12	cyclin-dependent kinase-like 1 (CDC2-related kinase) [Source:MGI Symbol;Acc:MGI:1918341]	30.0647	30.0647	4.91	4.03085e-06	9.06845e-05	0.01	0.27	0	0.02	0	0.29	0.32	0.21
ENSMUSG00000054537	Tmprss11e	5	transmembrane protease, serine 11e [Source:MGI Symbol;Acc:MGI:3513175]	29.8571	29.8571	4.9	8.29831e-17	1.14298e-14	1.41	46.01	0.83	0.95	2.45	42.65	21.12	74.27
ENSMUSG00000036790	Slitrk2	X	SLIT and NTRK-like family, member 2 [Source:MGI Symbol;Acc:MGI:2679449]	29.8571	29.8571	4.9	0.00017626	0.00251945	0.01	0.27	0	0.02	0	0.18	0.07	0.55
ENSMUSG00000087651	1500009L16Rik	10	RIKEN cDNA 1500009L16 gene [Source:MGI Symbol;Acc:MGI:1917034]	29.6508	29.6508	4.89	4.68915e-10	2.44329e-08	0.02	0.83	0	0	0.07	0.86	0.58	1.05
ENSMUSG00000089647	Gm2245	15	predicted gene 2245 [Source:MGI Symbol;Acc:MGI:3780415]	29.6508	29.6508	4.89	1.83319e-08	6.98586e-07	0.01	0.45	0.02	0.02	0	0.42	0.32	0.63
ENSMUSG00000054013	Tmem179	12	transmembrane protein 179 [Source:MGI Symbol;Acc:MGI:2144891]	29.6508	29.6508	4.89	0.000106776	0.00163502	0.01	0.27	0	0	0.02	0.13	0.12	0.55
ENSMUSG00000097081	Gm10425	12	predicted gene 10425 [Source:MGI Symbol;Acc:MGI:3642471]	29.446	29.446	4.88	7.32671e-06	0.000155217	0.01	0.47	0	0.04	0	0.11	0.58	0.71
ENSMUSG00000120485		8	novel transcript	29.446	29.446	4.88	0.000140462	0.00207881	0.01	0.25	0	0	0.02	0.51	0.12	0.13
ENSMUSG00000046354	Defb14	8	defensin beta 14 [Source:MGI Symbol;Acc:MGI:2675345]	29.2426	29.2426	4.87	2.97683e-09	1.34155e-07	1.6	52.71	1.19	0.46	3.15	15.59	25.05	117.5
ENSMUSG00000069516	Lyz2	10	lysozyme 2 [Source:MGI Symbol;Acc:MGI:96897]	29.0406	29.0406	4.86	1.43324e-17	2.14455e-15	0.48	15.65	0.2	0.35	0.89	10.54	13.87	22.55
ENSMUSG00000081739	Mdm4-ps	X	transformed mouse 3T3 cell double minute 4, pseudogene [Source:MGI Symbol;Acc:MGI:2136991]	29.0406	29.0406	4.86	8.02917e-10	4.01522e-08	0.02	0.8	0.03	0.02	0.02	1.23	0.68	0.5
ENSMUSG00000026452	Syt2	1	synaptotagmin II [Source:MGI Symbol;Acc:MGI:99666]	28.84	28.84	4.85	9.22344e-12	6.34281e-10	0.02	0.82	0.02	0.04	0.02	0.66	1.07	0.73
ENSMUSG00000034205	Loxl2	14	lysyl oxidase-like 2 [Source:MGI Symbol;Acc:MGI:2137913]	28.84	28.84	4.85	2.51455e-10	1.3731e-08	0.17	5.5	0.12	0.15	0.24	1.28	4.05	11.18
ENSMUSG00000032572	Col6a4	9	collagen, type VI, alpha 4 [Source:MGI Symbol;Acc:MGI:1915803]	28.84	28.84	4.85	3.25749e-06	7.50024e-05	0.01	0.45	0.02	0.02	0	0.15	0.41	0.79
ENSMUSG00000085761	4930455G09Rik	4	RIKEN cDNA 4930455G09 gene [Source:MGI Symbol;Acc:MGI:1926167]	28.84	28.84	4.85	1.76825e-05	0.000339072	0.01	0.25	0.02	0	0	0.35	0.15	0.26
ENSMUSG00000023120	Ldc1	4	leucine decarboxylase 1 [Source:MGI Symbol;Acc:MGI:2685699]	28.443	28.443	4.83	5.58738e-06	0.00012167	0.01	0.26	0.02	0	0	0.22	0.29	0.26
ENSMUSG00000019990	Pde7b	10	phosphodiesterase 7B [Source:MGI Symbol;Acc:MGI:1352752]	28.2465	28.2465	4.82	7.92014e-14	7.38984e-12	0.04	1.36	0.03	0.02	0.07	0.93	1.55	1.6
ENSMUSG00000026712	Mrc1	2	mannose receptor, C type 1 [Source:MGI Symbol;Acc:MGI:97142]	28.2465	28.2465	4.82	2.48128e-13	2.13035e-11	0.15	4.6	0.08	0.15	0.21	2.98	2.38	8.43
ENSMUSG00000045667	Smtnl2	11	smoothelin-like 2 [Source:MGI Symbol;Acc:MGI:2442764]	28.0514	28.0514	4.81	6.15473e-40	4.9419e-37	1.06	32.55	1	1	1.16	29.62	30.31	37.74
ENSMUSG00000046259	Sprr2h	3	small proline-rich protein 2H [Source:MGI Symbol;Acc:MGI:1330343]	28.0514	28.0514	4.81	1.10238e-20	2.44534e-18	7.11	222.75	7.67	2.87	10.77	160.47	156.86	350.91
ENSMUSG00000024207	Acsbg2	17	acyl-CoA synthetase bubblegum family member 2 [Source:MGI Symbol;Acc:MGI:3587728]	28.0514	28.0514	4.81	6.30314e-09	2.66175e-07	0.02	0.6	0.03	0.02	0	0.86	0.41	0.52
ENSMUSG00000032323	Cyp11a1	9	cytochrome P450, family 11, subfamily a, polypeptide 1 [Source:MGI Symbol;Acc:MGI:88582]	28.0514	28.0514	4.81	2.76793e-05	0.0005035	0.02	0.74	0	0.06	0.02	1.83	0.19	0.21
ENSMUSG00000031803	B3gnt3	8	UDP-GlcNAc:betaGal beta-1,3-N-acetylglucosaminyltransferase 3 [Source:MGI Symbol;Acc:MGI:2152535]	27.8576	27.8576	4.8	1.28278e-26	5.11397e-24	0.24	7.66	0.22	0.22	0.29	5.49	8.39	9.09
ENSMUSG00000029019	Nppb	4	natriuretic peptide type B [Source:MGI Symbol;Acc:MGI:97368]	27.8576	27.8576	4.8	2.98427e-16	3.73093e-14	0.79	25.27	0.58	0.33	1.47	12.37	30.94	32.5
ENSMUSG00000001027	Scn4a	11	sodium channel, voltage-gated, type IV, alpha [Source:MGI Symbol;Acc:MGI:98250]	27.8576	27.8576	4.8	9.42489e-06	0.000194675	0.01	0.25	0	0	0.02	0.2	0.24	0.31
ENSMUSG00000020303	Stc2	11	stanniocalcin 2 [Source:MGI Symbol;Acc:MGI:1316731]	27.6652	27.6652	4.79	3.94257e-19	7.36924e-17	0.47	14.99	0.39	0.22	0.8	9.17	21.77	14.04
ENSMUSG00000113159	Gm48771	12	predicted gene, 48771 [Source:MGI Symbol;Acc:MGI:6098462]	27.6652	27.6652	4.79	3.02873e-12	2.25411e-10	0.04	1.16	0.05	0.04	0.02	0.71	1.67	1.1
ENSMUSG00000105987	AI506816	5	expressed sequence AI506816 [Source:MGI Symbol;Acc:MGI:2140929]	27.4741	27.4741	4.78	3.98235e-60	7.8286e-57	12.24	371.41	12.38	12.11	12.25	299.73	339.13	475.38
ENSMUSG00000026984	Il36a	2	interleukin 36A [Source:MGI Symbol;Acc:MGI:1859324]	27.4741	27.4741	4.78	1.52657e-13	1.3577e-11	1.77	51.17	1.95	1.5	1.85	100.2	13.41	39.88
ENSMUSG00000031383	Dusp9	X	dual specificity phosphatase 9 [Source:MGI Symbol;Acc:MGI:2387107]	27.4741	27.4741	4.78	1.82151e-12	1.39761e-10	0.29	9.11	0.53	0.22	0.14	3.77	6.84	16.73
ENSMUSG00000051029	Serpinb1b	13	serine (or cysteine) peptidase inhibitor, clade B, member 1b [Source:MGI Symbol;Acc:MGI:2445361]	27.4741	27.4741	4.78	0.000284932	0.00381666	0.01	0.43	0	0.02	0.02	0.04	0.22	1.02
ENSMUSG00000022438	Parvb	15	parvin, beta [Source:MGI Symbol;Acc:MGI:2153063]	27.2843	27.2843	4.77	6.87587e-08	2.32357e-06	0.1	3.06	0.08	0.13	0.09	0.55	1.58	7.04
ENSMUSG00000028197	Col24a1	3	collagen, type XXIV, alpha 1 [Source:MGI Symbol;Acc:MGI:1918605]	27.0958	27.0958	4.76	1.65669e-08	6.3858e-07	0.02	0.58	0	0.02	0.03	0.88	0.44	0.42
ENSMUSG00000032595	Cdhr4	9	cadherin-related family member 4 [Source:MGI Symbol;Acc:MGI:1916648]	26.9087	26.9087	4.75	4.44087e-06	9.91656e-05	0.01	0.42	0.02	0.02	0	0.13	0.48	0.65
ENSMUSG00000029484	Anxa3	5	annexin A3 [Source:MGI Symbol;Acc:MGI:1201378]	26.7228	26.7228	4.74	3.12084e-23	9.21843e-21	0.9	26.77	0.69	1.06	0.94	11.82	29.34	39.15
ENSMUSG00000040724	Kcna2	3	potassium voltage-gated channel, shaker-related subfamily, member 2 [Source:MGI Symbol;Acc:MGI:96659]	26.5382	26.5382	4.73	8.09981e-11	4.80002e-09	0.08	2.46	0.07	0.06	0.12	1.17	1.48	4.74
ENSMUSG00000035041	Creb3l3	10	cAMP responsive element binding protein 3-like 3 [Source:MGI Symbol;Acc:MGI:2384786]	26.5382	26.5382	4.73	5.41951e-07	1.49763e-05	0.02	0.75	0.02	0	0.05	0.46	0.29	1.49
ENSMUSG00000085183	Wincr1	4	WNT induced non-coding RNA 1 [Source:MGI Symbol;Acc:MGI:3649757]	26.3549	26.3549	4.72	7.37793e-09	3.05897e-07	0.06	1.74	0.1	0.02	0.05	1.52	0.58	3.12
ENSMUSG00000042529	Kcnj12	11	potassium inwardly-rectifying channel, subfamily J, member 12 [Source:MGI Symbol;Acc:MGI:108495]	26.3549	26.3549	4.72	9.0234e-09	3.67177e-07	0.13	3.77	0.1	0.11	0.19	7.78	0.85	2.67
ENSMUSG00000052920	Prkg1	19	protein kinase, cGMP-dependent, type I [Source:MGI Symbol;Acc:MGI:108174]	26.3549	26.3549	4.72	1.0492e-07	3.40239e-06	0.01	0.41	0	0.02	0.02	0.24	0.39	0.6
ENSMUSG00000050822	Slc29a4	5	solute carrier family 29 (nucleoside transporters), member 4 [Source:MGI Symbol;Acc:MGI:2385330]	26.1729	26.1729	4.71	5.02275e-09	2.1742e-07	0.02	0.74	0.02	0.02	0.03	0.51	0.48	1.23
ENSMUSG00000103786	Gm37525	2	predicted gene, 37525 [Source:MGI Symbol;Acc:MGI:5610753]	26.1729	26.1729	4.71	2.21387e-05	0.000412722	0.01	0.23	0	0.02	0	0.24	0.17	0.29
ENSMUSG00000024675	Ms4a4c	19	membrane-spanning 4-domains, subfamily A, member 4C [Source:MGI Symbol;Acc:MGI:1927656]	26.1729	26.1729	4.71	0.00254442	0.0243909	0.01	0.25	0	0	0.02	0.15	0.58	0
ENSMUSG00000048779	P2ry6	7	pyrimidinergic receptor P2Y, G-protein coupled, 6 [Source:MGI Symbol;Acc:MGI:2673874]	25.9921	25.9921	4.7	9.28024e-12	6.37419e-10	0.03	1.07	0.08	0.02	0	0.9	1.07	1.23
ENSMUSG00000028539	Artn	4	artemin [Source:MGI Symbol;Acc:MGI:1333791]	25.9921	25.9921	4.7	4.67997e-10	2.44099e-08	0.2	5.97	0.17	0.07	0.36	2.38	3.47	12.05
ENSMUSG00000078532	Nkain1	4	Na+/K+ transporting ATPase interacting 1 [Source:MGI Symbol;Acc:MGI:1914399]	25.9921	25.9921	4.7	4.91081e-10	2.54629e-08	0.09	2.64	0.12	0	0.14	0.93	2.96	4.03
ENSMUSG00000078922	Tgtp1	11	T cell specific GTPase 1 [Source:MGI Symbol;Acc:MGI:98734]	25.9921	25.9921	4.7	0.00113168	0.012324	0.02	0.6	0	0.04	0.02	0.24	1.55	0
ENSMUSG00000033510	Otud7a	7	OTU domain containing 7A [Source:MGI Symbol;Acc:MGI:2158505]	25.8125	25.8125	4.69	7.43288e-19	1.32007e-16	0.1	3.03	0.17	0.09	0.05	3.31	3.01	2.78
ENSMUSG00000027562	Car2	3	carbonic anhydrase 2 [Source:MGI Symbol;Acc:MGI:88269]	25.8125	25.8125	4.69	4.99566e-16	6.02109e-14	0.93	26.52	0.66	0.41	1.71	28.58	15.93	35.04
ENSMUSG00000050994	Adgb	10	androglobin [Source:MGI Symbol;Acc:MGI:3605549]	25.6342	25.6342	4.68	2.12419e-14	2.12086e-12	0.12	3.36	0.17	0.15	0.03	2.14	2.72	5.21
ENSMUSG00000118236	Gm34922	19	predicted gene, 34922 [Source:MGI Symbol;Acc:MGI:5594081]	25.6342	25.6342	4.68	5.16088e-05	0.000866107	0.01	0.23	0.02	0	0	0.31	0.27	0.1
ENSMUSG00000049409	Prokr1	6	prokineticin receptor 1 [Source:MGI Symbol;Acc:MGI:1929676]	25.6342	25.6342	4.68	0.000744854	0.00872264	0.01	0.24	0	0	0.02	0.02	0.24	0.45
ENSMUSG00000037568	Vash2	1	vasohibin 2 [Source:MGI Symbol;Acc:MGI:2444826]	25.4572	25.4572	4.67	6.07204e-05	0.000997294	0.01	0.23	0	0	0.02	0.18	0.15	0.37
ENSMUSG00000033998	Kcnk1	8	potassium channel, subfamily K, member 1 [Source:MGI Symbol;Acc:MGI:109322]	25.2813	25.2813	4.66	3.11598e-13	2.6278e-11	0.27	7.48	0.3	0.15	0.34	4.94	3.64	13.85
ENSMUSG00000120386		12	novel transcript	25.2813	25.2813	4.66	1.23196e-12	9.63415e-11	0.08	2.11	0.08	0.11	0.03	3.2	1.26	1.86
ENSMUSG00000028480	Glipr2	4	GLI pathogenesis-related 2 [Source:MGI Symbol;Acc:MGI:1917770]	25.2813	25.2813	4.66	1.3385e-06	3.37043e-05	0.05	1.39	0.07	0.04	0.03	0.18	1.09	2.91
ENSMUSG00000043126	D830039M14Rik	10	RIKEN cDNA D830039M14 gene [Source:MGI Symbol;Acc:MGI:2445111]	25.2813	25.2813	4.66	0.00136529	0.01447	0.01	0.23	0	0	0.02	0.15	0.02	0.5
ENSMUSG00000042165	Adrm1b	3	adhesion regulating molecule 1B [Source:MGI Symbol;Acc:MGI:3642386]	25.1067	25.1067	4.65	5.52407e-19	1.00294e-16	0.83	22.15	0.8	0.95	0.75	37.91	12.49	16.05
ENSMUSG00000087113	Gm11714	11	predicted gene 11714 [Source:MGI Symbol;Acc:MGI:3649214]	25.1067	25.1067	4.65	6.87332e-08	2.32357e-06	0.02	0.72	0.03	0.04	0	0.29	0.63	1.23
ENSMUSG00000107768	Gm36582	6	predicted gene, 36582 [Source:MGI Symbol;Acc:MGI:5595741]	25.1067	25.1067	4.65	5.78133e-05	0.000955327	0.03	0.89	0.02	0.04	0.03	0.02	0.82	1.83
ENSMUSG00000073418	C4b	17	complement component 4B (Chido blood group) [Source:MGI Symbol;Acc:MGI:88228]	24.9333	24.9333	4.64	4.23711e-19	7.86819e-17	0.48	13.66	0.68	0.22	0.53	8.4	20.78	11.78
ENSMUSG00000103518	Gm37428	3	predicted gene, 37428 [Source:MGI Symbol;Acc:MGI:5610656]	24.9333	24.9333	4.64	2.35982e-06	5.61482e-05	0.01	0.39	0.02	0.02	0	0.26	0.68	0.24
ENSMUSG00000037759	Ptger2	14	prostaglandin E receptor 2 (subtype EP2) [Source:MGI Symbol;Acc:MGI:97794]	24.761	24.761	4.63	1.15472e-11	7.81821e-10	0.05	1.32	0.08	0.02	0.03	1.48	0.85	1.62
ENSMUSG00000014813	Stc1	14	stanniocalcin 1 [Source:MGI Symbol;Acc:MGI:109131]	24.761	24.761	4.63	1.67244e-05	0.000322654	0.03	1.06	0.02	0	0.09	0.09	1.62	1.47
ENSMUSG00000083979	Gm12527	4	predicted gene 12527 [Source:MGI Symbol;Acc:MGI:3651542]	24.761	24.761	4.63	2.57924e-05	0.000472645	0.01	0.22	0	0	0.02	0.18	0.32	0.18
ENSMUSG00000115390	Gm49035	14	predicted gene, 49035 [Source:MGI Symbol;Acc:MGI:6118407]	24.761	24.761	4.63	0.000582485	0.00708792	0.01	0.21	0.02	0	0	0.44	0.15	0.05
ENSMUSG00000033520	Idi2	13	isopentenyl-diphosphate delta isomerase 2 [Source:MGI Symbol;Acc:MGI:2444315]	24.59	24.59	4.62	0.000566155	0.00692022	0.01	0.36	0.02	0.02	0	0.86	0.05	0.16
ENSMUSG00000115426	Gm19510	15	predicted gene, 19510 [Source:MGI Symbol;Acc:MGI:5011695]	24.4201	24.4201	4.61	5.00201e-17	7.04098e-15	0.13	3.58	0.12	0.15	0.14	5.03	2.55	3.17
ENSMUSG00000032374	Plod2	9	procollagen lysine, 2-oxoglutarate 5-dioxygenase 2 [Source:MGI Symbol;Acc:MGI:1347007]	24.4201	24.4201	4.61	1.31967e-16	1.73348e-14	0.93	25.63	0.54	0.56	1.68	13.03	28.15	35.69
ENSMUSG00000000730	Dnmt3l	10	DNA (cytosine-5-)-methyltransferase 3-like [Source:MGI Symbol;Acc:MGI:1859287]	24.4201	24.4201	4.61	1.58446e-15	1.78868e-13	0.25	7	0.19	0.09	0.48	7.56	8.63	4.82
ENSMUSG00000050445	Cyp8b1	9	cytochrome P450, family 8, subfamily b, polypeptide 1 [Source:MGI Symbol;Acc:MGI:1338044]	24.4201	24.4201	4.61	2.45506e-06	5.81231e-05	0.01	0.38	0.02	0	0.02	0.26	0.65	0.24
ENSMUSG00000042282	Gucy2f	X	guanylate cyclase 2f [Source:MGI Symbol;Acc:MGI:105119]	24.2515	24.2515	4.6	1.44396e-17	2.15494e-15	0.08	2.23	0.12	0.06	0.07	2.32	2.16	2.23
ENSMUSG00000052921	Arhgef15	11	Rho guanine nucleotide exchange factor (GEF) 15 [Source:MGI Symbol;Acc:MGI:3045246]	24.2515	24.2515	4.6	9.64868e-09	3.88461e-07	0.02	0.69	0.07	0	0	0.4	0.85	0.84
ENSMUSG00000090326	Dthd1	5	death domain containing 1 [Source:MGI Symbol;Acc:MGI:4937018]	24.2515	24.2515	4.6	7.65989e-07	2.05594e-05	0.02	0.52	0.02	0.02	0.02	0.9	0.46	0.18
ENSMUSG00000044737	Klk14	7	kallikrein related-peptidase 14 [Source:MGI Symbol;Acc:MGI:2447564]	24.0839	24.0839	4.59	8.1845e-18	1.27833e-15	0.86	22.78	0.88	0.43	1.28	29.11	12.78	26.45
ENSMUSG00000021186	Fbln5	12	fibulin 5 [Source:MGI Symbol;Acc:MGI:1346091]	23.9176	23.9176	4.58	7.78136e-09	3.2099e-07	0.1	2.86	0.1	0.07	0.14	0.75	1.87	5.97
ENSMUSG00000025329	Padi1	4	peptidyl arginine deiminase, type I [Source:MGI Symbol;Acc:MGI:1338893]	23.9176	23.9176	4.58	1.83052e-06	4.47755e-05	0.37	9.86	0.07	0.07	0.98	17.27	9.04	3.27
ENSMUSG00000085454	Grip1os3	10	glutamate receptor interacting protein 1, opposite strand 3 [Source:MGI Symbol;Acc:MGI:3826561]	23.9176	23.9176	4.58	4.3569e-05	0.000747689	0.01	0.21	0	0.02	0	0.22	0.27	0.16
ENSMUSG00000035226	Rims4	2	regulating synaptic membrane exocytosis 4 [Source:MGI Symbol;Acc:MGI:2674366]	23.7524	23.7524	4.57	5.72692e-07	1.57419e-05	0.02	0.5	0.02	0.02	0.02	0.86	0.22	0.42
ENSMUSG00000064232	Gm5414	15	predicted gene 5414 [Source:MGI Symbol;Acc:MGI:3646939]	23.5883	23.5883	4.56	1.74361e-22	4.75605e-20	0.3	7.8	0.25	0.46	0.19	5.58	7.95	9.87
ENSMUSG00000055172	C1ra	6	complement component 1, r subcomponent A [Source:MGI Symbol;Acc:MGI:1355313]	23.5883	23.5883	4.56	2.22652e-19	4.3174e-17	0.19	4.94	0.14	0.17	0.26	4.85	6.72	3.25
ENSMUSG00000046449	Nexmif	X	neurite extension and migration factor [Source:MGI Symbol;Acc:MGI:2148050]	23.5883	23.5883	4.56	2.49914e-16	3.15207e-14	0.13	3.4	0.17	0.17	0.05	2.51	2.89	4.79
ENSMUSG00000005397	Nid1	13	nidogen 1 [Source:MGI Symbol;Acc:MGI:97342]	23.5883	23.5883	4.56	5.48205e-11	3.33539e-09	0.67	18	0.83	0.54	0.65	3.24	15.91	34.86
ENSMUSG00000079654	Prrt4	6	proline-rich transmembrane protein 4 [Source:MGI Symbol;Acc:MGI:2141677]	23.5883	23.5883	4.56	6.45395e-08	2.19138e-06	0.02	0.51	0.02	0	0.03	0.46	0.32	0.76
ENSMUSG00000113737	BB123696	13	expressed sequence BB123696 [Source:MGI Symbol;Acc:MGI:2145475]	23.5883	23.5883	4.56	1.6046e-07	4.99347e-06	0.23	5.94	0.42	0.15	0.12	12	4.9	0.92
ENSMUSG00000056380	Gpr50	X	G-protein-coupled receptor 50 [Source:MGI Symbol;Acc:MGI:1333877]	23.5883	23.5883	4.56	9.53121e-05	0.00147814	0.01	0.21	0.02	0	0	0.13	0.17	0.34
ENSMUSG00000083220	Gm12919	4	predicted gene 12919 [Source:MGI Symbol;Acc:MGI:3652001]	23.5883	23.5883	4.56	0.000137461	0.00204429	0.01	0.21	0	0.02	0	0.29	0.1	0.24
ENSMUSG00000045092	S1pr1	3	sphingosine-1-phosphate receptor 1 [Source:MGI Symbol;Acc:MGI:1096355]	23.5883	23.5883	4.56	0.00153312	0.0159434	0.01	0.21	0	0.02	0	0.09	0.05	0.5
ENSMUSG00000097789	Ctxnd1	7	cortexin domain containing 1 [Source:MGI Symbol;Acc:MGI:3780284]	23.4254	23.4254	4.55	4.03521e-09	1.77092e-07	0.23	6.32	0.19	0.06	0.46	2.05	5.58	11.34
ENSMUSG00000086096	Gm12688	4	predicted gene 12688 [Source:MGI Symbol;Acc:MGI:3650434]	23.4254	23.4254	4.55	5.59015e-06	0.000121683	0.01	0.36	0	0.02	0.02	0.26	0.22	0.6
ENSMUSG00000083689	Gm14094	2	predicted gene 14094 [Source:MGI Symbol;Acc:MGI:3651963]	23.4254	23.4254	4.55	0.00473752	0.0409525	0.02	0.51	0.02	0	0.03	0.02	0.02	1.49
ENSMUSG00000118936	Gm22614	3	predicted gene, 22614 [Source:MGI Symbol;Acc:MGI:5452391]	23.2636	23.2636	4.54	2.66578e-12	1.99965e-10	0.05	1.25	0.03	0.11	0	1.1	1.43	1.23
ENSMUSG00000068606	Gm4841	18	predicted gene 4841 [Source:MGI Symbol;Acc:MGI:3643814]	23.2636	23.2636	4.54	0.00147497	0.0154231	0.02	0.68	0	0.07	0	0.35	1.7	0
ENSMUSG00000073805	Insyn2a	7	inhibitory synaptic factor 2A [Source:MGI Symbol;Acc:MGI:3605068]	23.1029	23.1029	4.53	5.86793e-11	3.56256e-09	0.05	1.26	0.07	0.07	0	1.01	1.94	0.84
ENSMUSG00000024593	Megf10	18	multiple EGF-like-domains 10 [Source:MGI Symbol;Acc:MGI:2685177]	23.1029	23.1029	4.53	2.35646e-08	8.78034e-07	0.26	6.6	0.25	0.35	0.17	1.19	3.69	14.93
ENSMUSG00000032387	Rbpms2	9	RNA binding protein with multiple splicing 2 [Source:MGI Symbol;Acc:MGI:1919223]	22.9433	22.9433	4.52	0.000323815	0.00426829	0.02	0.5	0.05	0	0	0.22	0.1	1.18
ENSMUSG00000090066	1110002E22Rik	3	RIKEN cDNA 1110002E22 gene [Source:MGI Symbol;Acc:MGI:1915066]	22.7848	22.7848	4.51	3.79766e-05	0.000666566	0.01	0.36	0.03	0	0	0.11	0.36	0.6
ENSMUSG00000101199	Gm9687	1	predicted gene 9687 [Source:MGI Symbol;Acc:MGI:3780095]	22.7848	22.7848	4.51	0.00113739	0.0123649	0.01	0.35	0.02	0.02	0	0.07	0.07	0.92
ENSMUSG00000027420	Bfsp1	2	beaded filament structural protein 1, in lens-CP94 [Source:MGI Symbol;Acc:MGI:101770]	22.6274	22.6274	4.5	3.2964e-28	1.44557e-25	0.48	12.1	0.63	0.41	0.41	10.87	11.71	13.72
ENSMUSG00000029161	Cgref1	5	cell growth regulator with EF hand domain 1 [Source:MGI Symbol;Acc:MGI:1915817]	22.6274	22.6274	4.5	4.60995e-23	1.34774e-20	0.97	24.31	1.13	0.56	1.23	29.97	18.28	24.67
ENSMUSG00000031073	Fgf15	7	fibroblast growth factor 15 [Source:MGI Symbol;Acc:MGI:1096383]	22.6274	22.6274	4.5	8.17152e-05	0.00129331	0.01	0.2	0	0.02	0	0.13	0.19	0.29
ENSMUSG00000028776	Tinagl1	4	tubulointerstitial nephritis antigen-like 1 [Source:MGI Symbol;Acc:MGI:2137617]	22.4711	22.4711	4.49	2.21963e-14	2.20451e-12	2.46	62.06	2.29	2.02	3.08	18.3	46.07	121.8
ENSMUSG00000112137	Gm47865	10	predicted gene, 47865 [Source:MGI Symbol;Acc:MGI:6097083]	22.4711	22.4711	4.49	1.73755e-13	1.52864e-11	0.05	1.2	0.05	0.06	0.03	1.19	1.16	1.26
ENSMUSG00000022871	Fetub	16	fetuin beta [Source:MGI Symbol;Acc:MGI:1890221]	22.4711	22.4711	4.49	2.07659e-12	1.58268e-10	0.57	13.49	0.32	0.67	0.72	25.76	5.72	8.98
ENSMUSG00000039269	2300002M23Rik	17	RIKEN cDNA 2300002M23 gene [Source:MGI Symbol;Acc:MGI:1916792]	22.4711	22.4711	4.49	1.34399e-06	3.38127e-05	0.03	0.75	0	0.07	0.02	1.35	0.27	0.63
ENSMUSG00000026303	Mlph	1	melanophilin [Source:MGI Symbol;Acc:MGI:2176380]	22.3159	22.3159	4.48	3.1859e-19	6.01407e-17	0.74	18.52	0.81	0.57	0.84	9.64	15.45	30.48
ENSMUSG00000026249	Serpine2	1	serine (or cysteine) peptidase inhibitor, clade E, member 2 [Source:MGI Symbol;Acc:MGI:101780]	22.1618	22.1618	4.47	1.98026e-19	3.85299e-17	1.02	25.29	0.75	0.8	1.51	12.59	25.56	37.74
ENSMUSG00000028369	Svep1	4	sushi, von Willebrand factor type A, EGF and pentraxin domain containing 1 [Source:MGI Symbol;Acc:MGI:1928849]	22.1618	22.1618	4.47	9.63025e-09	3.87994e-07	0.09	2.38	0.07	0.15	0.07	2.21	4.41	0.52
ENSMUSG00000117900	Gm50323	19	predicted gene, 50323 [Source:MGI Symbol;Acc:MGI:6303185]	22.1618	22.1618	4.47	1.07389e-06	2.78533e-05	0.03	0.73	0.03	0.06	0	1.41	0.32	0.47
ENSMUSG00000060183	Cxcl11	5	chemokine (C-X-C motif) ligand 11 [Source:MGI Symbol;Acc:MGI:1860203]	22.1618	22.1618	4.47	0.000829621	0.00951435	0.02	0.49	0.02	0.04	0	0.51	0.97	0
ENSMUSG00000034641	Cd300ld	11	CD300 molecule like family member d [Source:MGI Symbol;Acc:MGI:2442358]	22.1618	22.1618	4.47	0.00368338	0.0333311	0.01	0.35	0	0.02	0.02	0	0.15	0.89
ENSMUSG00000025196	Cpn1	19	carboxypeptidase N, polypeptide 1 [Source:MGI Symbol;Acc:MGI:2135874]	22.0087	22.0087	4.46	5.21105e-12	3.73212e-10	0.06	1.59	0.1	0.04	0.05	1.48	0.99	2.3
ENSMUSG00000090698	Apold1	6	apolipoprotein L domain containing 1 [Source:MGI Symbol;Acc:MGI:2685921]	22.0087	22.0087	4.46	3.25677e-07	9.50667e-06	0.1	2.33	0.03	0.2	0.05	0.49	1.87	4.64
ENSMUSG00000035042	Ccl5	11	chemokine (C-C motif) ligand 5 [Source:MGI Symbol;Acc:MGI:98262]	21.8566	21.8566	4.45	1.7735e-05	0.000339621	0.05	1.36	0.1	0.02	0.03	1.12	2.86	0.1
ENSMUSG00000033191	Tie1	4	tyrosine kinase with immunoglobulin-like and EGF-like domains 1 [Source:MGI Symbol;Acc:MGI:99906]	21.8566	21.8566	4.45	7.039e-05	0.00113582	0.02	0.48	0	0	0.05	0.2	0.22	1.02
ENSMUSG00000021478	Drd1	13	dopamine receptor D1 [Source:MGI Symbol;Acc:MGI:99578]	21.8566	21.8566	4.45	0.000178373	0.00254477	0.01	0.2	0.02	0	0	0.15	0.12	0.31
ENSMUSG00000025352	Gdf11	10	growth differentiation factor 11 [Source:MGI Symbol;Acc:MGI:1338027]	21.7057	21.7057	4.44	4.09996e-13	3.41717e-11	0.05	1.32	0.02	0.06	0.09	0.97	1.38	1.6
ENSMUSG00000018459	Slc13a3	2	solute carrier family 13 (sodium-dependent dicarboxylate transporter), member 3 [Source:MGI Symbol;Acc:MGI:2149635]	21.7057	21.7057	4.44	0.00047945	0.00599407	0.01	0.33	0.03	0	0	0.49	0.48	0.03
ENSMUSG00000104554	Gm4610	3	predicted gene 4610 [Source:MGI Symbol;Acc:MGI:3782793]	21.5557	21.5557	4.43	1.28386e-07	4.08434e-06	0.18	4.35	0.32	0.15	0.07	1.52	1.67	9.85
ENSMUSG00000029304	Spp1	5	secreted phosphoprotein 1 [Source:MGI Symbol;Acc:MGI:98389]	21.5557	21.5557	4.43	1.21265e-06	3.10565e-05	0.24	5.88	0.39	0.26	0.09	1.35	1.72	14.56
ENSMUSG00000027261	Hao1	2	hydroxyacid oxidase 1, liver [Source:MGI Symbol;Acc:MGI:96011]	21.5557	21.5557	4.43	2.91988e-06	6.81374e-05	0.01	0.34	0.02	0	0.02	0.29	0.48	0.24
ENSMUSG00000024027	Glp1r	17	glucagon-like peptide 1 receptor [Source:MGI Symbol;Acc:MGI:99571]	21.5557	21.5557	4.43	0.00025185	0.00342994	0.01	0.2	0	0	0.02	0.07	0.27	0.26
ENSMUSG00000104665	Gm43366	5	predicted gene 43366 [Source:MGI Symbol;Acc:MGI:5663503]	21.5557	21.5557	4.43	0.000287892	0.00385359	0.01	0.19	0	0	0.02	0.31	0.1	0.16
ENSMUSG00000068323	Slc4a5	6	solute carrier family 4, sodium bicarbonate cotransporter, member 5 [Source:MGI Symbol;Acc:MGI:2443220]	21.4068	21.4068	4.42	1.79993e-08	6.87288e-07	0.02	0.47	0	0.02	0.03	0.44	0.48	0.47
ENSMUSG00000078161	Erich3	3	glutamate rich 3 [Source:MGI Symbol;Acc:MGI:1919095]	21.4068	21.4068	4.42	1.09543e-07	3.5322e-06	0.06	1.49	0.08	0.07	0.02	0.64	3.18	0.65
ENSMUSG00000099446	2310005E17Rik	13	RIKEN cDNA 2310005E17 gene [Source:MGI Symbol;Acc:MGI:1917340]	21.4068	21.4068	4.42	1.00825e-06	2.63184e-05	0.01	0.32	0	0.02	0.02	0.44	0.24	0.29
ENSMUSG00000040328	Or2v1	11	olfactory receptor family 2 subfamily V member 1 [Source:MGI Symbol;Acc:MGI:1333785]	21.4068	21.4068	4.42	0.00182377	0.0184281	0.01	0.34	0.02	0.02	0	0.24	0.78	0
ENSMUSG00000094334	Fabp5l2	18	fatty acid binding protein 5-like 2 [Source:MGI Symbol;Acc:MGI:3644282]	21.259	21.259	4.41	1.59301e-14	1.61307e-12	0.09	2.21	0.12	0.06	0.1	2.91	1.79	1.91
ENSMUSG00002076935	Gm55566	13	predicted gene, 55566 [Source:MGI Symbol;Acc:MGI:6847600]	21.259	21.259	4.41	2.33777e-12	1.76756e-10	0.06	1.58	0.03	0.04	0.12	1.06	2.33	1.36
ENSMUSG00000036030	Prtg	9	protogenin [Source:MGI Symbol;Acc:MGI:2444710]	21.259	21.259	4.41	9.3949e-06	0.000194126	0.02	0.48	0.02	0.04	0	0.09	0.61	0.73
ENSMUSG00000006764	Tph2	10	tryptophan hydroxylase 2 [Source:MGI Symbol;Acc:MGI:2651811]	21.259	21.259	4.41	0.000129322	0.00193708	0.01	0.31	0.02	0	0.02	0.53	0.07	0.34
ENSMUSG00000110634	Gm45895	8	predicted gene 45895 [Source:MGI Symbol;Acc:MGI:5805010]	21.259	21.259	4.41	0.00034302	0.00448926	0.01	0.2	0	0	0.02	0.07	0.32	0.21
ENSMUSG00000070388	Fbxo39	11	F-box protein 39 [Source:MGI Symbol;Acc:MGI:3505735]	21.259	21.259	4.41	0.00504637	0.0431123	0.01	0.2	0.02	0	0	0.04	0.53	0.03
ENSMUSG00000027533	Fabp5	3	fatty acid binding protein 5, epidermal [Source:MGI Symbol;Acc:MGI:101790]	21.1121	21.1121	4.4	9.84539e-49	1.12255e-45	199.02	4551.89	214.38	203.12	179.56	5771.62	3784.59	4099.44
ENSMUSG00000053654	Krt42	11	keratin 42 [Source:MGI Symbol;Acc:MGI:1915489]	21.1121	21.1121	4.4	6.03451e-08	2.06495e-06	0.32	7.79	0.2	0.07	0.67	1.74	11.28	10.34
ENSMUSG00000025877	Hk3	13	hexokinase 3 [Source:MGI Symbol;Acc:MGI:2670962]	20.9663	20.9663	4.39	2.88102e-07	8.48805e-06	0.04	0.88	0.05	0.06	0	0.24	1.07	1.34
ENSMUSG00000022534	Mefv	16	Mediterranean fever [Source:MGI Symbol;Acc:MGI:1859396]	20.9663	20.9663	4.39	1.7319e-05	0.000332887	0.05	1.14	0.07	0.04	0.03	0.26	0.32	2.83
ENSMUSG00000046402	Rbp1	9	retinol binding protein 1, cellular [Source:MGI Symbol;Acc:MGI:97876]	20.8215	20.8215	4.38	7.25439e-23	2.06783e-20	3.98	92.96	3.08	2.15	6.7	77.34	92.72	108.81
ENSMUSG00000009356	Lpo	11	lactoperoxidase [Source:MGI Symbol;Acc:MGI:1923363]	20.8215	20.8215	4.38	1.81616e-15	2.03413e-13	0.63	14.2	0.68	0.56	0.67	25.09	8.83	8.67
ENSMUSG00000081303	Gm16011	16	predicted gene 16011 [Source:MGI Symbol;Acc:MGI:3801796]	20.8215	20.8215	4.38	0.000508622	0.00630898	0.02	0.56	0.03	0.02	0.02	1.15	0	0.52
ENSMUSG00000110684	Gm45866	8	predicted gene 45866 [Source:MGI Symbol;Acc:MGI:5804981]	20.8215	20.8215	4.38	0.000576208	0.00702203	0.01	0.19	0	0.02	0	0.04	0.24	0.29
ENSMUSG00000029819	Npy	6	neuropeptide Y [Source:MGI Symbol;Acc:MGI:97374]	20.6776	20.6776	4.37	1.03666e-09	5.05986e-08	0.07	1.66	0.02	0.15	0.05	0.75	1.58	2.64
ENSMUSG00000045350	Fam186a	15	family with sequence similarity 186, member A [Source:MGI Symbol;Acc:MGI:2685766]	20.6776	20.6776	4.37	3.33257e-07	9.69221e-06	0.02	0.45	0	0.04	0.02	0.33	0.32	0.71
ENSMUSG00000051048	P4ha3	7	procollagen-proline, 2-oxoglutarate 4-dioxygenase (proline 4-hydroxylase), alpha polypeptide III [Source:MGI Symbol;Acc:MGI:2444049]	20.6776	20.6776	4.37	2.59442e-06	6.0992e-05	0.02	0.44	0.02	0.02	0.02	0.75	0.41	0.16
ENSMUSG00000037161	Mgarp	3	mitochondria localized glutamic acid rich protein [Source:MGI Symbol;Acc:MGI:1914999]	20.5348	20.5348	4.36	5.94426e-14	5.57363e-12	0.11	2.54	0.19	0.04	0.1	3.15	2.62	1.86
ENSMUSG00000004668	Abca13	11	ATP-binding cassette, sub-family A (ABC1), member 13 [Source:MGI Symbol;Acc:MGI:2388707]	20.5348	20.5348	4.36	0.000782521	0.00908384	0.01	0.33	0	0	0.03	0.02	0.41	0.55
ENSMUSG00000001227	Sema6b	17	sema domain, transmembrane domain (TM), and cytoplasmic domain, (semaphorin) 6B [Source:MGI Symbol;Acc:MGI:1202889]	20.393	20.393	4.35	6.50451e-06	0.000139352	0.02	0.45	0.03	0.02	0	0.13	0.41	0.81
ENSMUSG00000036834	Plch1	3	phospholipase C, eta 1 [Source:MGI Symbol;Acc:MGI:2683547]	20.393	20.393	4.35	9.25079e-05	0.0014423	0.01	0.32	0.03	0	0	0.18	0.17	0.6
ENSMUSG00000114608	Gm36161	13	predicted gene, 36161 [Source:MGI Symbol;Acc:MGI:5595320]	20.393	20.393	4.35	0.00302847	0.0282431	0.01	0.19	0.02	0	0	0.02	0.12	0.42
ENSMUSG00000086443	4933421A08Rik	4	RIKEN cDNA 4933421A08 gene [Source:MGI Symbol;Acc:MGI:1918347]	20.2521	20.2521	4.34	3.02537e-07	8.89038e-06	0.02	0.45	0.02	0	0.03	0.26	0.73	0.37
ENSMUSG00000025482	Odf3	7	outer dense fiber of sperm tails 3 [Source:MGI Symbol;Acc:MGI:1916537]	20.2521	20.2521	4.34	0.000592746	0.00718822	0.01	0.18	0.02	0	0	0.26	0.22	0.05
ENSMUSG00000114817	Gm48356	13	predicted gene, 48356 [Source:MGI Symbol;Acc:MGI:6097822]	20.2521	20.2521	4.34	0.00165028	0.0169729	0.01	0.18	0	0.02	0	0.24	0.02	0.26
ENSMUSG00000079419	Ms4a6c	19	membrane-spanning 4-domains, subfamily A, member 6C [Source:MGI Symbol;Acc:MGI:2385644]	19.9733	19.9733	4.32	4.98274e-10	2.57535e-08	0.03	0.7	0.02	0.04	0.03	0.66	0.85	0.58
ENSMUSG00000079227	Ccr5	9	chemokine (C-C motif) receptor 5 [Source:MGI Symbol;Acc:MGI:107182]	19.9733	19.9733	4.32	3.58454e-09	1.5914e-07	0.1	2.18	0.05	0.19	0.05	0.71	3.83	1.99
ENSMUSG00000054136	Adm2	15	adrenomedullin 2 [Source:MGI Symbol;Acc:MGI:2675256]	19.9733	19.9733	4.32	1.56263e-08	6.056e-07	0.19	4.42	0.14	0	0.45	3.79	3.69	5.79
ENSMUSG00000120303		X	novel transcript	19.8353	19.8353	4.31	1.54605e-09	7.28418e-08	0.03	0.68	0.05	0.02	0.02	0.73	0.56	0.76
ENSMUSG00000087684	1200007C13Rik	2	RIKEN cDNA 1200007C13 gene [Source:MGI Symbol;Acc:MGI:1921369]	19.5622	19.5622	4.29	1.78741e-11	1.1726e-09	0.08	1.67	0.08	0.13	0.02	1.35	1.21	2.46
ENSMUSG00000042845	Wfdc12	2	WAP four-disulfide core domain 12 [Source:MGI Symbol;Acc:MGI:2183434]	19.5622	19.5622	4.29	1.64936e-06	4.06697e-05	0.68	13.84	1.02	0.44	0.57	34.89	2.3	4.32
ENSMUSG00000097025	Gm26558	2	predicted gene, 26558 [Source:MGI Symbol;Acc:MGI:5477052]	19.5622	19.5622	4.29	0.00177539	0.0180415	0.01	0.18	0.02	0	0	0.11	0.05	0.37
ENSMUSG00000031022	BC051019	7	cDNA sequence BC051019 [Source:MGI Symbol;Acc:MGI:1928824]	19.5622	19.5622	4.29	0.00413375	0.0366617	0.01	0.18	0	0	0.02	0.02	0.1	0.42
ENSMUSG00000028758	Kif17	4	kinesin family member 17 [Source:MGI Symbol;Acc:MGI:1098229]	19.4271	19.4271	4.28	2.20445e-14	2.19325e-12	0.25	5.56	0.19	0.11	0.46	4.37	4.83	7.49
ENSMUSG00000120325		10	novel transcript	19.4271	19.4271	4.28	4.8406e-08	1.69403e-06	0.04	0.91	0.02	0.11	0	0.93	0.53	1.26
ENSMUSG00000063767	S100a7a	3	S100 calcium binding protein A7A [Source:MGI Symbol;Acc:MGI:2687194]	19.4271	19.4271	4.28	5.36358e-08	1.85983e-06	0.93	20.09	0.68	0.74	1.37	4.45	7.35	48.47
ENSMUSG00000056293	Gsdmc2	15	gasdermin C2 [Source:MGI Symbol;Acc:MGI:2146102]	19.4271	19.4271	4.28	1.31802e-06	3.32326e-05	0.35	7.81	0.61	0.44	0	3.84	15.25	4.35
ENSMUSG00000117129	Gm49928	16	predicted gene, 49928 [Source:MGI Symbol;Acc:MGI:6270636]	19.4271	19.4271	4.28	1.09721e-05	0.000222443	0.01	0.3	0	0	0.03	0.24	0.27	0.39
ENSMUSG00000066677	Ifi208	1	interferon activated gene 208 [Source:MGI Symbol;Acc:MGI:2442822]	19.4271	19.4271	4.28	0.000517696	0.00640203	0.01	0.31	0.02	0	0.02	0.18	0.7	0.05
ENSMUSG00000028024	Enpep	3	glutamyl aminopeptidase [Source:MGI Symbol;Acc:MGI:106645]	19.4271	19.4271	4.28	0.00113489	0.0123495	0.02	0.56	0	0.04	0.03	0	0.39	1.28
ENSMUSG00000026018	Ica1l	1	islet cell autoantigen 1-like [Source:MGI Symbol;Acc:MGI:1917625]	19.2929	19.2929	4.27	4.25281e-07	1.20561e-05	0.02	0.54	0	0.06	0.02	0.4	0.34	0.89
ENSMUSG00000105755	Gm43514	5	predicted gene 43514 [Source:MGI Symbol;Acc:MGI:5663651]	19.2929	19.2929	4.27	0.00100959	0.0111998	0.01	0.17	0.02	0	0	0.18	0.05	0.29
ENSMUSG00000074665	Bpifb4	2	BPI fold containing family B, member 4 [Source:MGI Symbol;Acc:MGI:2685852]	19.2929	19.2929	4.27	0.00198709	0.0198462	0.01	0.17	0	0.02	0	0.26	0.02	0.21
ENSMUSG00000004988	Fxyd4	6	FXYD domain-containing ion transport regulator 4 [Source:MGI Symbol;Acc:MGI:1889005]	19.1597	19.1597	4.26	7.14218e-18	1.13734e-15	0.32	6.78	0.32	0.15	0.48	7.06	5.84	7.44
ENSMUSG00000029581	Fscn1	5	fascin actin-bundling protein 1 [Source:MGI Symbol;Acc:MGI:1352745]	19.1597	19.1597	4.26	1.94021e-15	2.16457e-13	6.15	133.26	5.34	3.17	9.93	54.05	125.65	220.08
ENSMUSG00000080610	Snord110	2	small nucleolar RNA, C/D box 110 [Source:MGI Symbol;Acc:MGI:3819517]	19.1597	19.1597	4.26	7.47849e-08	2.502e-06	0.02	0.42	0.03	0.02	0	0.37	0.44	0.45
ENSMUSG00000109698	Gm45469	8	predicted gene 45469 [Source:MGI Symbol;Acc:MGI:5791305]	19.1597	19.1597	4.26	0.000550971	0.00676655	0.01	0.17	0.02	0	0	0.18	0.07	0.26
ENSMUSG00000005124	Ccn4	15	cellular communication network factor 4 [Source:MGI Symbol;Acc:MGI:1197008]	19.1597	19.1597	4.26	0.00059151	0.00717935	0.04	0.94	0.03	0.02	0.07	0	0.9	1.91
ENSMUSG00000102715	Gm6209	3	predicted gene 6209 [Source:MGI Symbol;Acc:MGI:3643374]	19.1597	19.1597	4.26	0.000929657	0.0104493	0.01	0.17	0	0	0.02	0.24	0.05	0.21
ENSMUSG00000033777	Tlr13	X	toll-like receptor 13 [Source:MGI Symbol;Acc:MGI:3045213]	19.0273	19.0273	4.25	1.11202e-10	6.46889e-09	0.08	1.62	0.02	0.07	0.14	1.65	0.99	2.2
ENSMUSG00000044707	Ccnjl	11	cyclin J-like [Source:MGI Symbol;Acc:MGI:2685723]	19.0273	19.0273	4.25	3.1861e-07	9.31841e-06	0.03	0.68	0.02	0	0.07	0.26	0.9	0.86
ENSMUSG00000097203	4732419C18Rik	8	RIKEN cDNA 4732419C18 gene [Source:MGI Symbol;Acc:MGI:3045379]	19.0273	19.0273	4.25	0.000364507	0.00471741	0.02	0.42	0.03	0.02	0	0.04	0.36	0.86
ENSMUSG00000032135	Mcam	9	melanoma cell adhesion molecule [Source:MGI Symbol;Acc:MGI:1933966]	18.8959	18.8959	4.24	3.17868e-31	1.66251e-28	3.69	77.74	3.81	3.65	3.61	47.41	79.14	106.66
ENSMUSG00000054072	Iigp1	18	interferon inducible GTPase 1 [Source:MGI Symbol;Acc:MGI:1926259]	18.8959	18.8959	4.24	0.000232674	0.00320244	0.34	7.32	0.29	0.67	0.07	2.58	19.2	0.18
ENSMUSG00000115516	Gm8341	15	predicted gene 8341 [Source:MGI Symbol;Acc:MGI:3647182]	18.8959	18.8959	4.24	0.00135355	0.0143743	0.03	0.64	0	0.02	0.07	0.73	0	1.18
ENSMUSG00000036887	C1qa	4	complement component 1, q subcomponent, alpha polypeptide [Source:MGI Symbol;Acc:MGI:88223]	18.7654	18.7654	4.23	2.93143e-23	8.70406e-21	0.42	8.9	0.51	0.39	0.38	8.03	11.91	6.76
ENSMUSG00000059974	Ntm	9	neurotrimin [Source:MGI Symbol;Acc:MGI:2446259]	18.7654	18.7654	4.23	2.46875e-06	5.83502e-05	0.03	0.65	0.03	0.04	0.02	0.26	0.36	1.34
ENSMUSG00000023043	Krt18	15	keratin 18 [Source:MGI Symbol;Acc:MGI:96692]	18.7654	18.7654	4.23	4.60956e-05	0.000785609	0.12	2.47	0.02	0.09	0.24	0.4	0.95	6.08
ENSMUSG00000098175	Gm7545	6	predicted gene 7545 [Source:MGI Symbol;Acc:MGI:3644882]	18.7654	18.7654	4.23	0.000266586	0.00360393	0.01	0.17	0	0	0.02	0.13	0.22	0.16
ENSMUSG00000120886		13	novel transcript, antisense to Gmnnand KO:Gmnn	18.7654	18.7654	4.23	0.00253983	0.0243677	0.01	0.17	0	0.02	0	0.09	0.05	0.37
ENSMUSG00000044912	Syt16	12	synaptotagmin XVI [Source:MGI Symbol;Acc:MGI:2673872]	18.6357	18.6357	4.22	4.94201e-21	1.16904e-18	0.4	8.07	0.39	0.57	0.22	5.95	8.8	9.45
ENSMUSG00000020363	Gfpt2	11	glutamine fructose-6-phosphate transaminase 2 [Source:MGI Symbol;Acc:MGI:1338883]	18.6357	18.6357	4.22	5.05496e-11	3.09204e-09	0.16	3.34	0.07	0.2	0.21	1.19	4.05	4.79
ENSMUSG00000079235	Ccdc13	9	coiled-coil domain containing 13 [Source:MGI Symbol;Acc:MGI:1920144]	18.6357	18.6357	4.22	4.21712e-10	2.21579e-08	0.12	2.46	0.14	0.13	0.1	4.52	1.36	1.49
ENSMUSG00000040505	Abcg5	17	ATP binding cassette subfamily G member 5 [Source:MGI Symbol;Acc:MGI:1351659]	18.6357	18.6357	4.22	0.000343557	0.00449216	0.01	0.17	0.02	0	0	0.2	0.19	0.1
ENSMUSG00000032494	Tdgf1	9	teratocarcinoma-derived growth factor 1 [Source:MGI Symbol;Acc:MGI:98658]	18.6357	18.6357	4.22	0.00254462	0.0243909	0.01	0.17	0	0	0.02	0.09	0.05	0.37
ENSMUSG00000052942	Glis3	19	GLIS family zinc finger 3 [Source:MGI Symbol;Acc:MGI:2444289]	18.507	18.507	4.21	1.23704e-16	1.63625e-14	0.14	2.89	0.08	0.17	0.17	2.56	2.5	3.61
ENSMUSG00000101431	Gm7901	8	predicted gene 7901 [Source:MGI Symbol;Acc:MGI:3645047]	18.507	18.507	4.21	1.55106e-06	3.8462e-05	0.37	7.25	0.46	0.57	0.07	5.67	1.19	14.9
ENSMUSG00000087326	Gm12503	4	predicted gene 12503 [Source:MGI Symbol;Acc:MGI:3651570]	18.507	18.507	4.21	0.00123568	0.0132772	0.02	0.41	0	0	0.05	0.04	0.24	0.94
ENSMUSG00000052353	Cemip	7	cell migration inducing protein, hyaluronan binding [Source:MGI Symbol;Acc:MGI:2443629]	18.3792	18.3792	4.2	6.38231e-19	1.14418e-16	2.42	48.33	2.46	1.67	3.13	60.07	24.68	60.23
ENSMUSG00000050578	Mmp13	9	matrix metallopeptidase 13 [Source:MGI Symbol;Acc:MGI:1340026]	18.3792	18.3792	4.2	9.77411e-11	5.75039e-09	0.58	12.16	0.56	0.22	0.96	4.54	11.11	20.82
ENSMUSG00000043468	Adam30	3	a disintegrin and metallopeptidase domain 30 [Source:MGI Symbol;Acc:MGI:1918328]	18.3792	18.3792	4.2	9.48444e-07	2.4894e-05	0.03	0.64	0	0	0.09	0.77	0.82	0.31
ENSMUSG00000120243		8	novel transcript	18.3792	18.3792	4.2	0.000867595	0.00987043	0.01	0.16	0	0.02	0	0.13	0.07	0.29
ENSMUSG00000000094	Tbx4	11	T-box 4 [Source:MGI Symbol;Acc:MGI:102556]	18.3792	18.3792	4.2	0.00143036	0.0150449	0.01	0.17	0	0.02	0	0.04	0.15	0.31
ENSMUSG00000082280	Gm5847	3	predicted gene 5847 [Source:MGI Symbol;Acc:MGI:3648046]	18.3792	18.3792	4.2	0.00221081	0.0216594	0.01	0.16	0.02	0	0	0.22	0.02	0.24
ENSMUSG00000028328	Tmod1	4	tropomodulin 1 [Source:MGI Symbol;Acc:MGI:98775]	18.2522	18.2522	4.19	8.01926e-09	3.2961e-07	0.14	2.87	0.08	0.17	0.17	1.06	1.67	5.87
ENSMUSG00000109145	Gm20744	7	predicted gene, 20744 [Source:MGI Symbol;Acc:MGI:5434100]	18.2522	18.2522	4.19	5.83526e-08	1.99917e-06	0.12	2.55	0.02	0.09	0.26	0.99	2.47	4.19
ENSMUSG00000020712	Tcam1	11	testicular cell adhesion molecule 1 [Source:MGI Symbol;Acc:MGI:1923120]	18.2522	18.2522	4.19	1.9525e-07	5.98441e-06	0.02	0.52	0.02	0.04	0.02	0.31	0.87	0.39
ENSMUSG00000030693	Klk10	7	kallikrein related-peptidase 10 [Source:MGI Symbol;Acc:MGI:1916790]	18.1261	18.1261	4.18	1.02118e-13	9.34457e-12	23.35	473.86	16.33	12.31	41.41	206.45	347.71	867.43
ENSMUSG00000085421	4732490B19Rik	11	RIKEN cDNA 4732490B19 gene [Source:MGI Symbol;Acc:MGI:2442884]	18.1261	18.1261	4.18	5.80781e-10	2.96682e-08	0.05	1.1	0.03	0	0.12	0.86	1.24	1.2
ENSMUSG00000020689	Itgb3	11	integrin beta 3 [Source:MGI Symbol;Acc:MGI:96612]	18.0009	18.0009	4.17	2.38632e-06	5.67078e-05	0.22	4.35	0.12	0.33	0.21	0.51	2.59	9.95
ENSMUSG00000105504	Gbp5	3	guanylate binding protein 5 [Source:MGI Symbol;Acc:MGI:2429943]	18.0009	18.0009	4.17	0.000145864	0.00214493	0.1	2.22	0.2	0.11	0	1.46	5.04	0.16
ENSMUSG00000045932	Ifit2	19	interferon-induced protein with tetratricopeptide repeats 2 [Source:MGI Symbol;Acc:MGI:99449]	17.8766	17.8766	4.16	1.2887e-07	4.09746e-06	0.22	4.45	0.07	0.33	0.26	2.95	9.36	1.02
ENSMUSG00000117571	4933433H22Rik	17	RIKEN cDNA 4933433H22 gene [Source:MGI Symbol;Acc:MGI:1921723]	17.8766	17.8766	4.16	5.46145e-06	0.000119109	0.02	0.4	0	0	0.05	0.18	0.41	0.6
ENSMUSG00000053063	Clec12a	6	C-type lectin domain family 12, member a [Source:MGI Symbol;Acc:MGI:3040968]	17.8766	17.8766	4.16	0.000842603	0.0096361	0.01	0.28	0.02	0	0.02	0.04	0.19	0.6
ENSMUSG00000051802	Krtap19-5	16	keratin associated protein 19-5 [Source:MGI Symbol;Acc:MGI:1330295]	17.8766	17.8766	4.16	0.0012466	0.0133802	0.22	4.56	0.07	0.32	0.27	0	11.13	2.54
ENSMUSG00000029556	Hnf1a	5	HNF1 homeobox A [Source:MGI Symbol;Acc:MGI:98504]	17.8766	17.8766	4.16	0.00215971	0.0212464	0.01	0.15	0	0	0.02	0.31	0.07	0.08
ENSMUSG00000105891	A230001M10Rik	3	RIKEN cDNA A230001M10 gene [Source:MGI Symbol;Acc:MGI:2443043]	17.7531	17.7531	4.15	0.000798817	0.00922044	0.01	0.16	0	0.02	0	0.07	0.27	0.16
ENSMUSG00000058725	Gm11937	11	predicted gene 11937 [Source:MGI Symbol;Acc:MGI:3651231]	17.7531	17.7531	4.15	0.0030179	0.0281721	0.01	0.29	0	0	0.03	0.07	0.75	0.05
ENSMUSG00000040660	Cyp2b9	7	cytochrome P450, family 2, subfamily b, polypeptide 9 [Source:MGI Symbol;Acc:MGI:88600]	17.7531	17.7531	4.15	0.00380762	0.034265	0.01	0.16	0	0	0.02	0.07	0.05	0.37
ENSMUSG00000052776	Oas1a	5	2'-5' oligoadenylate synthetase 1A [Source:MGI Symbol;Acc:MGI:2180860]	17.5087	17.5087	4.13	5.06773e-09	2.19201e-07	0.64	12.49	0.51	0.85	0.55	10.34	25.05	2.07
ENSMUSG00000110946	Gm47604	9	predicted gene, 47604 [Source:MGI Symbol;Acc:MGI:6096660]	17.3878	17.3878	4.12	0.00169356	0.0173492	0.01	0.15	0	0.02	0	0.22	0.05	0.18
ENSMUSG00000089854	Gm16133	13	predicted gene 16133 [Source:MGI Symbol;Acc:MGI:3802155]	17.2677	17.2677	4.11	4.4953e-08	1.58193e-06	0.03	0.6	0	0.02	0.07	0.57	0.48	0.73
ENSMUSG00000029561	Oasl2	5	2'-5' oligoadenylate synthetase-like 2 [Source:MGI Symbol;Acc:MGI:1344390]	17.2677	17.2677	4.11	2.06088e-06	4.98043e-05	2.13	42.27	3.24	1.76	1.39	31.58	92.96	2.25
ENSMUSG00000111228	Gm48789	9	predicted gene, 48789 [Source:MGI Symbol;Acc:MGI:6098489]	17.2677	17.2677	4.11	0.00118924	0.0128526	0.01	0.16	0	0	0.02	0.07	0.15	0.26
ENSMUSG00000053004	Hrh1	6	histamine receptor H1 [Source:MGI Symbol;Acc:MGI:107619]	17.1484	17.1484	4.1	7.32969e-13	5.90196e-11	0.12	2.29	0.08	0.07	0.19	1.3	3.08	2.49
ENSMUSG00000120882		2	novel transcript, antisense to Blcap	17.1484	17.1484	4.1	0.000139941	0.00207433	0.01	0.26	0	0.02	0.02	0.18	0.15	0.47
ENSMUSG00000018845	Unc45b	11	unc-45 myosin chaperone B [Source:MGI Symbol;Acc:MGI:2443377]	17.1484	17.1484	4.1	0.00273791	0.0259407	0.01	0.16	0	0.02	0	0.02	0.24	0.21
ENSMUSG00000017165	Gast	11	gastrin [Source:MGI Symbol;Acc:MGI:104768]	17.0299	17.0299	4.09	0.000593579	0.00719526	0.01	0.15	0	0.02	0	0.18	0.17	0.1
ENSMUSG00000115902	D730005E14Rik	15	RIKEN cDNA D730005E14 gene [Source:NCBI gene (formerly Entrezgene);Acc:109361]	17.0299	17.0299	4.09	0.000668395	0.00794506	0.01	0.15	0	0	0.02	0.09	0.22	0.16
ENSMUSG00000055027	Smyd1	6	SET and MYND domain containing 1 [Source:MGI Symbol;Acc:MGI:104790]	17.0299	17.0299	4.09	0.00542142	0.0457674	0.01	0.14	0	0.02	0	0.33	0.05	0.05
ENSMUSG00000020407	Upp1	11	uridine phosphorylase 1 [Source:MGI Symbol;Acc:MGI:1097668]	16.9123	16.9123	4.08	2.52321e-11	1.62354e-09	0.32	6.17	0.25	0.2	0.5	2.14	7.15	9.22
ENSMUSG00000031074	Fgf3	7	fibroblast growth factor 3 [Source:MGI Symbol;Acc:MGI:95517]	16.9123	16.9123	4.08	0.000771909	0.00898261	0.01	0.15	0	0	0.02	0.09	0.24	0.13
ENSMUSG00000083618	Gm11771	11	predicted gene 11771 [Source:MGI Symbol;Acc:MGI:3652201]	16.9123	16.9123	4.08	0.00559608	0.0470403	0.01	0.15	0	0.02	0	0.09	0.02	0.34
ENSMUSG00000025727	A930017K11Rik	17	RIKEN cDNA A930017K11 gene [Source:MGI Symbol;Acc:MGI:2442713]	16.9123	16.9123	4.08	0.00560493	0.0471008	0.01	0.15	0.02	0	0	0.09	0.02	0.34
ENSMUSG00000076441	Ass1	2	argininosuccinate synthetase 1 [Source:MGI Symbol;Acc:MGI:88090]	16.7955	16.7955	4.07	3.55102e-42	3.16313e-39	7.29	134.09	6.79	7.88	7.21	108.3	126.84	167.13
ENSMUSG00000010760	Phlda2	7	pleckstrin homology like domain, family A, member 2 [Source:MGI Symbol;Acc:MGI:1202307]	16.6795	16.6795	4.06	1.7139e-17	2.53787e-15	0.32	5.91	0.27	0.32	0.38	4.67	4.49	8.56
ENSMUSG00000004360	9330159F19Rik	10	RIKEN cDNA 9330159F19 gene [Source:MGI Symbol;Acc:MGI:3036239]	16.6795	16.6795	4.06	1.31615e-05	0.000260891	0.02	0.37	0.02	0.02	0.02	0.15	0.27	0.68
ENSMUSG00000023959	Clic5	17	chloride intracellular channel 5 [Source:MGI Symbol;Acc:MGI:1917912]	16.6795	16.6795	4.06	5.00383e-05	0.000842977	0.02	0.37	0.02	0.02	0.02	0.09	0.29	0.73
ENSMUSG00000118229	Lncbate10	18	brown adipose tissue enriched long noncoding RNA 10 [Source:MGI Symbol;Acc:MGI:3045386]	16.5642	16.5642	4.05	0.00244998	0.023605	0.01	0.15	0	0	0.02	0.13	0.05	0.26
ENSMUSG00000043982	Krtap19-4	16	keratin associated protein 19-4 [Source:MGI Symbol;Acc:MGI:2157757]	16.5642	16.5642	4.05	0.00260134	0.0248409	0.05	1.07	0	0.06	0.1	0	2.55	0.65
ENSMUSG00000073234	Gm8773	5	predicted gene 8773 [Source:MGI Symbol;Acc:MGI:3646213]	16.5642	16.5642	4.05	0.00385564	0.0346042	0.01	0.15	0	0.02	0	0.07	0.34	0.05
ENSMUSG00000104301	Wdr49	3	WD repeat domain 49 [Source:MGI Symbol;Acc:MGI:3645287]	16.5642	16.5642	4.05	0.00386863	0.0347099	0.01	0.15	0.02	0	0	0.18	0.02	0.24
ENSMUSG00000026468	Lhx4	1	LIM homeobox protein 4 [Source:MGI Symbol;Acc:MGI:101776]	16.5642	16.5642	4.05	0.00434716	0.0381919	0.01	0.15	0	0	0.02	0.02	0.15	0.29
ENSMUSG00000034768	Asb16	11	ankyrin repeat and SOCS box-containing 16 [Source:MGI Symbol;Acc:MGI:2654437]	16.4498	16.4498	4.04	3.0063e-15	3.31501e-13	0.26	4.69	0.27	0.3	0.21	2.95	3.93	7.2
ENSMUSG00000055632	Hmcn2	2	hemicentin 2 [Source:MGI Symbol;Acc:MGI:2677838]	16.4498	16.4498	4.04	6.01408e-10	3.06396e-08	0.08	1.51	0.07	0.19	0	1.59	1.79	1.15
ENSMUSG00000047104	Pbp2	6	phosphatidylethanolamine binding protein 2 [Source:MGI Symbol;Acc:MGI:1923650]	16.4498	16.4498	4.04	0.00344764	0.0314877	0.01	0.26	0	0	0.03	0.04	0.1	0.63
ENSMUSG00000039109	F13a1	13	coagulation factor XIII, A1 subunit [Source:MGI Symbol;Acc:MGI:1921395]	16.3362	16.3362	4.03	4.57815e-05	0.000781191	0.11	2.06	0.14	0.04	0.15	0.24	0.92	5
ENSMUSG00000052013	Btla	16	B and T lymphocyte associated [Source:MGI Symbol;Acc:MGI:2658978]	16.3362	16.3362	4.03	0.000791698	0.00915124	0.01	0.15	0	0	0.02	0.13	0.12	0.18
ENSMUSG00000028747	Htr6	4	5-hydroxytryptamine (serotonin) receptor 6 [Source:MGI Symbol;Acc:MGI:1196627]	16.3362	16.3362	4.03	0.00101795	0.0112738	0.01	0.15	0	0	0.02	0.13	0.1	0.21
ENSMUSG00000101581	C430002N11Rik	9	RIKEN cDNA C430002N11 gene [Source:MGI Symbol;Acc:MGI:2442576]	16.3362	16.3362	4.03	0.00123345	0.0132649	0.02	0.36	0.02	0	0.03	0.02	0.34	0.73
ENSMUSG00000017724	Etv4	11	ets variant 4 [Source:MGI Symbol;Acc:MGI:99423]	16.2234	16.2234	4.02	5.17765e-24	1.66764e-21	2.74	49.9	2.44	2.09	3.7	32.75	50.92	66.04
ENSMUSG00000057359	Gm17494	3	predicted gene, 17494 [Source:MGI Symbol;Acc:MGI:4937128]	16.2234	16.2234	4.02	3.1388e-15	3.44779e-13	0.19	3.48	0.12	0.17	0.29	2.91	2.98	4.56
ENSMUSG00000024679	Ms4a6d	19	membrane-spanning 4-domains, subfamily A, member 6D [Source:MGI Symbol;Acc:MGI:1916024]	16.2234	16.2234	4.02	3.03625e-08	1.10603e-06	0.08	1.38	0.02	0.19	0.03	1.06	0.92	2.17
ENSMUSG00000082292	Gm12250	11	predicted gene 12250 [Source:MGI Symbol;Acc:MGI:3649299]	16.2234	16.2234	4.02	0.00296411	0.0277564	0.06	1.27	0.02	0.06	0.12	0.29	3.52	0
ENSMUSG00000034456	Uroc1	6	urocanase domain containing 1 [Source:MGI Symbol;Acc:MGI:2385332]	16.1113	16.1113	4.01	2.86846e-08	1.05095e-06	0.04	0.75	0.07	0	0.05	0.99	0.56	0.71
ENSMUSG00000085830	Grin1os	2	glutamate receptor, ionotropic, NMDA1 (zeta 1), opposite strand [Source:MGI Symbol;Acc:MGI:2443867]	16.1113	16.1113	4.01	4.7762e-05	0.000810377	0.01	0.25	0	0	0.03	0.24	0.29	0.21
ENSMUSG00000048643	Krtap19-9a	16	keratin associated protein 19-9A [Source:MGI Symbol;Acc:MGI:3704466]	16.1113	16.1113	4.01	0.000582854	0.00709017	0.05	1.03	0.02	0.09	0.05	0.02	2.47	0.6
ENSMUSG00000091613	Gm17046	14	predicted gene 17046 [Source:MGI Symbol;Acc:MGI:4937873]	16.1113	16.1113	4.01	0.000784235	0.00909633	0.01	0.14	0	0.02	0	0.15	0.17	0.1
ENSMUSG00000036053	Fmnl2	2	formin-like 2 [Source:MGI Symbol;Acc:MGI:1918659]	15.8895	15.8895	3.99	1.39583e-32	8.28903e-30	6.07	108.04	5.84	4.45	7.93	87.81	119.9	116.4
ENSMUSG00000029816	Gpnmb	6	glycoprotein (transmembrane) nmb [Source:MGI Symbol;Acc:MGI:1934765]	15.8895	15.8895	3.99	2.7284e-13	2.3285e-11	9.56	168.82	9.84	8.38	10.46	50.92	114.25	341.28
ENSMUSG00000109237	9130214F15Rik	8	RIKEN cDNA 9130214F15 gene [Source:MGI Symbol;Acc:MGI:1924373]	15.8895	15.8895	3.99	3.32045e-11	2.08705e-09	0.09	1.57	0.03	0.17	0.07	1.57	2.09	1.07
ENSMUSG00000004952	Rasa4	5	RAS p21 protein activator 4 [Source:MGI Symbol;Acc:MGI:1858600]	15.8895	15.8895	3.99	4.55569e-10	2.38271e-08	0.37	6.49	0.14	0.33	0.63	3.42	4.7	11.34
ENSMUSG00000081056	Gm13998	2	predicted gene 13998 [Source:MGI Symbol;Acc:MGI:3651215]	15.8895	15.8895	3.99	1.24466e-09	5.97278e-08	0.08	1.35	0.03	0.04	0.15	1.79	1.31	0.94
ENSMUSG00000041134	Cyyr1	16	cysteine and tyrosine-rich protein 1 [Source:MGI Symbol;Acc:MGI:2152187]	15.8895	15.8895	3.99	1.32433e-09	6.3179e-08	0.07	1.29	0.05	0.07	0.09	0.53	1.77	1.57
ENSMUSG00002076138	Gm54453	13	predicted gene, 54453 [Source:MGI Symbol;Acc:MGI:6845386]	15.8895	15.8895	3.99	0.000822815	0.009449	0.01	0.25	0	0.04	0	0.04	0.32	0.39
ENSMUSG00000012519	Mlkl	8	mixed lineage kinase domain-like [Source:MGI Symbol;Acc:MGI:1921818]	15.7797	15.7797	3.98	3.64981e-21	8.74252e-19	0.93	16.35	0.98	1.11	0.69	10.14	24.44	14.46
ENSMUSG00000027962	Vcam1	3	vascular cell adhesion molecule 1 [Source:MGI Symbol;Acc:MGI:98926]	15.7797	15.7797	3.98	1.54368e-14	1.57149e-12	0.21	3.63	0.12	0.33	0.17	3.13	5.26	2.49
ENSMUSG00000024349	Sting1	18	stimulator of interferon response cGAMP interactor 1 [Source:MGI Symbol;Acc:MGI:1919762]	15.7797	15.7797	3.98	1.76648e-11	1.1602e-09	0.56	9.85	0.68	0.87	0.14	5.82	15.49	8.25
ENSMUSG00000066861	Oas1g	5	2'-5' oligoadenylate synthetase 1G [Source:MGI Symbol;Acc:MGI:97429]	15.7797	15.7797	3.98	3.49107e-07	1.01232e-05	0.34	6.11	0.32	0.3	0.39	4.7	12.85	0.79
ENSMUSG00000027530	Fabp12	3	fatty acid binding protein 12 [Source:MGI Symbol;Acc:MGI:1922747]	15.7797	15.7797	3.98	1.0295e-05	0.000210286	0.02	0.34	0.02	0.02	0.02	0.44	0.15	0.42
ENSMUSG00000106365	Gm43568	3	predicted gene 43568 [Source:MGI Symbol;Acc:MGI:5663705]	15.7797	15.7797	3.98	0.00178419	0.0181052	0.01	0.25	0.02	0.02	0	0.04	0.15	0.55
ENSMUSG00000004748	Mtfp1	11	mitochondrial fission process 1 [Source:MGI Symbol;Acc:MGI:1916686]	15.6707	15.6707	3.97	3.70445e-17	5.2665e-15	0.24	4.1	0.17	0.37	0.17	3.02	4.87	4.4
ENSMUSG00000030638	Sh3gl3	7	SH3-domain GRB2-like 3 [Source:MGI Symbol;Acc:MGI:700011]	15.6707	15.6707	3.97	4.33316e-08	1.53196e-06	0.05	0.82	0.05	0.04	0.05	1.17	0.44	0.86
ENSMUSG00000059895	Ptp4a3	15	protein tyrosine phosphatase 4a3 [Source:MGI Symbol;Acc:MGI:1277098]	15.5625	15.5625	3.96	6.51894e-24	2.08785e-21	3.89	65.36	3.81	5.88	1.97	56.58	68.33	71.15
ENSMUSG00000035692	Isg15	4	ISG15 ubiquitin-like modifier [Source:MGI Symbol;Acc:MGI:1855694]	15.5625	15.5625	3.96	6.41583e-08	2.18231e-06	0.9	15.87	0.91	0.61	1.16	16.43	29.17	2.02
ENSMUSG00000078630	Tomt	7	transmembrane O-methyltransferase [Source:MGI Symbol;Acc:MGI:3769724]	15.5625	15.5625	3.96	0.000306452	0.00407239	0.01	0.24	0.03	0	0	0.15	0.15	0.42
ENSMUSG00000039699	Batf2	19	basic leucine zipper transcription factor, ATF-like 2 [Source:MGI Symbol;Acc:MGI:1921731]	15.5625	15.5625	3.96	0.00247845	0.0238551	0.01	0.25	0	0.04	0	0.18	0.53	0.03
ENSMUSG00000043157	Arl11	14	ADP-ribosylation factor-like 11 [Source:MGI Symbol;Acc:MGI:2444054]	15.3482	15.3482	3.94	1.75231e-06	4.29737e-05	0.02	0.43	0	0.04	0.03	0.49	0.24	0.55
ENSMUSG00000096810	Gm10481	5	predicted gene 10481 [Source:MGI Symbol;Acc:MGI:3708707]	15.3482	15.3482	3.94	0.00108953	0.0119357	0.01	0.14	0.02	0	0	0.15	0.12	0.13
ENSMUSG00000083245	Gm11185	4	predicted gene 11185 [Source:MGI Symbol;Acc:MGI:3650877]	15.3482	15.3482	3.94	0.00220336	0.0216087	0.01	0.14	0	0.02	0	0.04	0.19	0.18
ENSMUSG00000008398	Elk3	10	ELK3, member of ETS oncogene family [Source:MGI Symbol;Acc:MGI:101762]	15.2422	15.2422	3.93	5.99205e-30	2.89492e-27	2.84	47.57	2.59	3.62	2.31	35.61	49.49	57.61
ENSMUSG00000118184	Gm50144	18	predicted gene, 50144 [Source:MGI Symbol;Acc:MGI:6302897]	15.2422	15.2422	3.93	0.00227232	0.0221516	0.01	0.14	0.02	0	0	0.04	0.22	0.16
ENSMUSG00000031990	Jam3	9	junction adhesion molecule 3 [Source:MGI Symbol;Acc:MGI:1933825]	15.2422	15.2422	3.93	0.00392602	0.0351143	0.02	0.34	0.02	0.04	0	0	0.36	0.65
ENSMUSG00000031097	Tnni2	7	troponin I, skeletal, fast 2 [Source:MGI Symbol;Acc:MGI:105070]	15.1369	15.1369	3.92	2.89908e-18	4.80447e-16	0.22	3.76	0.19	0.22	0.26	2.87	4.32	4.11
ENSMUSG00000042425	Frmpd3	X	FERM and PDZ domain containing 3 [Source:MGI Symbol;Acc:MGI:3646547]	15.1369	15.1369	3.92	3.95296e-05	0.000689789	0.03	0.51	0	0.09	0	0.55	0.19	0.79
ENSMUSG00000110823	Gm36799	9	predicted gene, 36799 [Source:MGI Symbol;Acc:MGI:5595958]	15.1369	15.1369	3.92	0.0011475	0.0124653	0.01	0.22	0.03	0	0	0.44	0.1	0.13
ENSMUSG00000092483	Gm20421	4	predicted gene 20421 [Source:MGI Symbol;Acc:MGI:5141886]	15.1369	15.1369	3.92	0.00333665	0.0306471	0.01	0.14	0	0.02	0	0.04	0.24	0.13
ENSMUSG00000017697	Ada	2	adenosine deaminase [Source:MGI Symbol;Acc:MGI:87916]	15.0324	15.0324	3.91	1.25078e-24	4.19445e-22	1.37	22.48	1.39	1.69	1.04	18.48	19.28	29.7
ENSMUSG00000113701	B230303A05Rik	13	RIKEN cDNA B230303A05 gene [Source:MGI Symbol;Acc:MGI:3646895]	15.0324	15.0324	3.91	0.00022394	0.00310169	0.02	0.43	0	0.02	0.05	0.07	0.36	0.86
ENSMUSG00000001473	Tubb6	18	tubulin, beta 6 class V [Source:MGI Symbol;Acc:MGI:1915201]	14.9285	14.9285	3.9	1.44644e-14	1.47778e-12	4.04	68.46	3.57	2.3	6.23	29.17	71.97	104.25
ENSMUSG00000116720	Gm31641	16	predicted gene, 31641 [Source:MGI Symbol;Acc:MGI:5590800]	14.9285	14.9285	3.9	1.0521e-05	0.000214201	0.02	0.32	0.03	0	0.02	0.42	0.39	0.16
ENSMUSG00000115783	Bc1	7	brain cytoplasmic RNA 1 [Source:MGI Symbol;Acc:MGI:104905]	14.8254	14.8254	3.89	7.77084e-20	1.6051e-17	0.41	6.75	0.32	0.37	0.55	7.19	6.16	6.91
ENSMUSG00000117229	Gm35550	17	predicted gene, 35550 [Source:MGI Symbol;Acc:MGI:5594709]	14.8254	14.8254	3.89	1.44368e-06	3.61294e-05	0.03	0.5	0.02	0.04	0.03	0.68	0.24	0.58
ENSMUSG00000024670	Cd6	19	CD6 antigen [Source:MGI Symbol;Acc:MGI:103566]	14.8254	14.8254	3.89	0.00022134	0.00307466	0.15	2.7	0.17	0.17	0.12	0.49	7.42	0.18
ENSMUSG00000095279	Gm10067	8	predicted gene 10067 [Source:MGI Symbol;Acc:MGI:3708768]	14.8254	14.8254	3.89	0.00425671	0.0375419	0.01	0.13	0	0	0.02	0.07	0.07	0.26
ENSMUSG00000115377	Gm4942	15	predicted gene 4942 [Source:MGI Symbol;Acc:MGI:3648683]	14.8254	14.8254	3.89	0.00562186	0.0472222	0.01	0.13	0.02	0	0	0.15	0.02	0.21
ENSMUSG00000033006	Sox10	15	SRY (sex determining region Y)-box 10 [Source:MGI Symbol;Acc:MGI:98358]	14.723	14.723	3.88	1.5306e-10	8.74326e-09	0.63	10.54	0.53	0.35	1.03	4.76	7.86	19.01
ENSMUSG00000109764	Klkb1	8	kallikrein B, plasma 1 [Source:MGI Symbol;Acc:MGI:102849]	14.723	14.723	3.88	0.00113322	0.0123336	0.01	0.23	0	0.04	0	0.04	0.34	0.31
ENSMUSG00000040640	Erc2	14	ELKS/RAB6-interacting/CAST family member 2 [Source:MGI Symbol;Acc:MGI:1098749]	14.723	14.723	3.88	0.00199713	0.019936	0.03	0.51	0.02	0.06	0.02	0.02	0.15	1.36
ENSMUSG00000089959	Gm16268	10	predicted gene 16268 [Source:MGI Symbol;Acc:MGI:3826557]	14.6213	14.6213	3.87	0.00368898	0.0333606	0.01	0.13	0	0	0.02	0.04	0.12	0.24
ENSMUSG00000050530	Fam171a1	2	family with sequence similarity 171, member A1 [Source:MGI Symbol;Acc:MGI:2442917]	14.5203	14.5203	3.86	3.25591e-15	3.56955e-13	0.52	8.18	0.51	0.65	0.39	6.66	5.14	12.75
ENSMUSG00000120535		15	novel transcript	14.5203	14.5203	3.86	0.000298083	0.00397693	0.02	0.33	0.02	0	0.03	0.07	0.41	0.5
ENSMUSG00000097593	Gm26676	18	predicted gene, 26676 [Source:MGI Symbol;Acc:MGI:5477170]	14.5203	14.5203	3.86	0.00168425	0.0172724	0.01	0.13	0	0.02	0	0.13	0.1	0.16
ENSMUSG00000080914	Gm7129	X	predicted gene 7129 [Source:MGI Symbol;Acc:MGI:3648820]	14.5203	14.5203	3.86	0.00311547	0.0288891	0.01	0.13	0	0	0.02	0.04	0.15	0.21
ENSMUSG00000027611	Procr	2	protein C receptor, endothelial [Source:MGI Symbol;Acc:MGI:104596]	14.42	14.42	3.85	5.05754e-10	2.60928e-08	3.04	49.8	2.83	1.17	5.12	17.55	44.83	87.02
ENSMUSG00000073491	Ifi213	1	interferon activated gene 213 [Source:MGI Symbol;Acc:MGI:3695276]	14.42	14.42	3.85	0.00204062	0.0202743	0.02	0.33	0.02	0.02	0.02	0.15	0.8	0.03
ENSMUSG00000081022	Gm15936	5	predicted gene 15936 [Source:MGI Symbol;Acc:MGI:3802030]	14.3204	14.3204	3.84	1.86143e-13	1.62925e-11	0.25	3.88	0.08	0.28	0.38	4.15	4.36	3.12
ENSMUSG00000102997	Gm17244	4	predicted gene, 17244 [Source:MGI Symbol;Acc:MGI:4936878]	14.3204	14.3204	3.84	7.21963e-05	0.00116168	0.02	0.32	0.02	0.04	0	0.09	0.34	0.52
ENSMUSG00000077668	Gm26143	7	predicted gene, 26143 [Source:MGI Symbol;Acc:MGI:5455920]	14.3204	14.3204	3.84	0.0025487	0.02442	0.01	0.13	0.02	0	0	0.15	0.15	0.08
ENSMUSG00000110594	Gm33103	8	predicted gene, 33103 [Source:MGI Symbol;Acc:MGI:5592262]	14.2215	14.2215	3.83	6.94342e-11	4.16671e-09	0.16	2.55	0.19	0.09	0.21	3.86	2.13	1.65
ENSMUSG00000083081	Gm13223	4	predicted gene 13223 [Source:MGI Symbol;Acc:MGI:3652163]	14.2215	14.2215	3.83	0.000109244	0.00166654	0.01	0.22	0	0.02	0.02	0.2	0.22	0.24
ENSMUSG00000046687	Gm5424	10	predicted gene 5424 [Source:MGI Symbol;Acc:MGI:3643173]	14.1232	14.1232	3.82	2.86721e-29	1.32892e-26	2.28	35.79	2.52	2.13	2.18	27.15	41.37	38.86
ENSMUSG00000001985	Grik3	4	glutamate receptor, ionotropic, kainate 3 [Source:MGI Symbol;Acc:MGI:95816]	14.1232	14.1232	3.82	9.27085e-11	5.45994e-09	0.28	4.45	0.27	0.28	0.29	1.61	4.19	7.54
ENSMUSG00000028226	Mmp16	4	matrix metallopeptidase 16 [Source:MGI Symbol;Acc:MGI:1276107]	14.1232	14.1232	3.82	5.244e-09	2.2631e-07	0.13	2.04	0.14	0.11	0.14	0.9	1.48	3.74
ENSMUSG00000026621	Mtarc1	1	mitochondrial amidoxime reducing component 1 [Source:MGI Symbol;Acc:MGI:1913362]	14.1232	14.1232	3.82	0.000107066	0.00163858	0.01	0.22	0.02	0.02	0	0.2	0.24	0.21
ENSMUSG00000034310	Tmem132d	5	transmembrane protein 132D [Source:MGI Symbol;Acc:MGI:3044963]	14.1232	14.1232	3.82	0.000138093	0.00205175	0.04	0.64	0.08	0.04	0	1.39	0.32	0.21
ENSMUSG00000057123	Gja5	3	gap junction protein, alpha 5 [Source:MGI Symbol;Acc:MGI:95716]	14.1232	14.1232	3.82	0.000173066	0.00248147	0.02	0.31	0	0.06	0	0.11	0.24	0.58
ENSMUSG00000120823		4	novel transcript, antisense to KO:Sfrs13aand Srsf10	14.1232	14.1232	3.82	0.000256711	0.0034903	0.01	0.21	0	0.02	0.02	0.31	0.19	0.13
ENSMUSG00000061099	Gapdhs	7	glyceraldehyde-3-phosphate dehydrogenase, spermatogenic [Source:MGI Symbol;Acc:MGI:95653]	14.0257	14.0257	3.81	1.02607e-17	1.57668e-15	0.63	9.59	0.8	0.59	0.5	12.08	6.89	9.79
ENSMUSG00000110341	Gm45424	8	predicted gene 45424 [Source:MGI Symbol;Acc:MGI:5791260]	14.0257	14.0257	3.81	1.76575e-08	6.76048e-07	0.08	1.22	0	0.07	0.15	0.75	1.5	1.41
ENSMUSG00000043385	Or2k2	4	olfactory receptor family 2 subfamily K member 2 [Source:MGI Symbol;Acc:MGI:3030101]	14.0257	14.0257	3.81	0.000202709	0.00284566	0.01	0.22	0.02	0	0.02	0.15	0.32	0.18
ENSMUSG00000074652	Myh7b	2	myosin, heavy chain 7B, cardiac muscle, beta [Source:MGI Symbol;Acc:MGI:3710243]	13.9288	13.9288	3.8	7.41777e-10	3.73899e-08	0.14	2.1	0.02	0.28	0.12	1.57	2.21	2.51
ENSMUSG00000021278	Amn	12	amnionless [Source:MGI Symbol;Acc:MGI:1934943]	13.9288	13.9288	3.8	1.81212e-08	6.91482e-07	0.05	0.76	0.05	0.06	0.03	0.44	0.87	0.97
ENSMUSG00000117350	Gm49975	18	predicted gene, 49975 [Source:MGI Symbol;Acc:MGI:6275248]	13.9288	13.9288	3.8	0.000113091	0.00171834	0.06	0.83	0	0.17	0	0.49	0.48	1.52
ENSMUSG00000027048	Abcb11	2	ATP-binding cassette, sub-family B (MDR/TAP), member 11 [Source:MGI Symbol;Acc:MGI:1351619]	13.9288	13.9288	3.8	0.000315655	0.00417716	0.04	0.66	0.03	0.07	0.02	0.2	0.15	1.62
ENSMUSG00000046058	Eid2	7	EP300 interacting inhibitor of differentiation 2 [Source:MGI Symbol;Acc:MGI:2681174]	13.8326	13.8326	3.79	2.30871e-07	6.94551e-06	0.06	0.95	0.05	0.09	0.03	0.33	1.36	1.15
ENSMUSG00000074026	Gm6091	8	predicted pseudogene 6091 [Source:MGI Symbol;Acc:MGI:3648068]	13.8326	13.8326	3.79	2.84587e-07	8.40623e-06	0.03	0.48	0.02	0.06	0.02	0.44	0.41	0.58
ENSMUSG00000102192	Gm38167	6	predicted gene, 38167 [Source:MGI Symbol;Acc:MGI:5611395]	13.8326	13.8326	3.79	0.00457405	0.0398353	0.01	0.12	0.02	0	0	0.11	0.05	0.21
ENSMUSG00000067780	Pi15	1	peptidase inhibitor 15 [Source:MGI Symbol;Acc:MGI:1934659]	13.737	13.737	3.78	1.34527e-14	1.38435e-12	9.45	147.48	6.78	5.45	16.12	63.91	185.86	192.69
ENSMUSG00000025355	Mmp19	10	matrix metallopeptidase 19 [Source:MGI Symbol;Acc:MGI:1927899]	13.737	13.737	3.78	8.1477e-06	0.000170707	0.3	4.64	0.17	0.28	0.46	0.84	1.96	11.1
ENSMUSG00000043099	Hic1	11	hypermethylated in cancer 1 [Source:MGI Symbol;Acc:MGI:1338010]	13.737	13.737	3.78	1.1352e-05	0.00022933	0.04	0.57	0.03	0.06	0.02	0.2	0.44	1.07
ENSMUSG00000108393	Gm32633	7	predicted gene, 32633 [Source:MGI Symbol;Acc:MGI:5591792]	13.737	13.737	3.78	0.00021194	0.00295921	0.02	0.29	0	0.06	0	0.53	0.15	0.18
ENSMUSG00000080870	Gm14111	2	predicted gene 14111 [Source:MGI Symbol;Acc:MGI:3652258]	13.737	13.737	3.78	0.000222934	0.00309151	0.01	0.21	0	0	0.03	0.18	0.19	0.26
ENSMUSG00000028444	Cntfr	4	ciliary neurotrophic factor receptor [Source:MGI Symbol;Acc:MGI:99605]	13.6422	13.6422	3.77	1.83973e-15	2.05649e-13	2.06	31.79	1.17	1.67	3.36	21.94	48.54	24.88
ENSMUSG00000117030	Gm49959	17	predicted gene, 49959 [Source:MGI Symbol;Acc:MGI:6270682]	13.6422	13.6422	3.77	0.00201135	0.0200498	0.01	0.2	0	0.04	0	0.4	0.12	0.08
ENSMUSG00000037936	Scarb1	5	scavenger receptor class B, member 1 [Source:MGI Symbol;Acc:MGI:893578]	13.5479	13.5479	3.76	1.39585e-17	2.09411e-15	2.42	36.74	1.88	1.91	3.48	20.97	36.15	53.11
ENSMUSG00000021536	Adcy2	13	adenylate cyclase 2 [Source:MGI Symbol;Acc:MGI:99676]	13.5479	13.5479	3.76	9.95851e-13	7.90703e-11	0.12	1.89	0.17	0.07	0.12	1.43	2.47	1.75
ENSMUSG00000052271	Bhlha15	5	basic helix-loop-helix family, member a15 [Source:MGI Symbol;Acc:MGI:891976]	13.5479	13.5479	3.76	2.07447e-06	5.00541e-05	0.03	0.47	0.05	0.04	0	0.55	0.58	0.26
ENSMUSG00000120186		11	novel transcript	13.5479	13.5479	3.76	0.00037739	0.00486646	0.01	0.2	0	0.02	0.02	0.29	0.19	0.13
ENSMUSG00000046057	Gm15428	1	predicted pseudogene 15428 [Source:MGI Symbol;Acc:MGI:3642670]	13.5479	13.5479	3.76	0.00229578	0.0223269	0.01	0.12	0	0	0.02	0.13	0.1	0.13
ENSMUSG00000102599	Gm38386	2	predicted gene, 38386 [Source:MGI Symbol;Acc:MGI:5611614]	13.5479	13.5479	3.76	0.00264682	0.0252202	0.01	0.12	0.02	0	0	0.07	0.15	0.16
ENSMUSG00000073430	Gm10505	17	predicted gene 10505 [Source:MGI Symbol;Acc:MGI:3642687]	13.5479	13.5479	3.76	0.00314509	0.0291276	0.01	0.21	0	0	0.03	0.04	0.15	0.45
ENSMUSG00000047220	Iho1	9	interactor of HORMAD1 1 [Source:MGI Symbol;Acc:MGI:3612242]	13.5479	13.5479	3.76	0.00352245	0.0320631	0.01	0.12	0	0.02	0	0.15	0.1	0.1
ENSMUSG00000110692	Gm33460	9	predicted gene, 33460 [Source:MGI Symbol;Acc:MGI:5592619]	13.5479	13.5479	3.76	0.00487048	0.0418871	0.01	0.12	0	0.02	0	0.04	0.17	0.16
ENSMUSG00000071102	Gm10313	8	predicted pseudogene 10313 [Source:MGI Symbol;Acc:MGI:3642852]	13.5479	13.5479	3.76	0.00487288	0.0418938	0.01	0.12	0	0	0.02	0.04	0.17	0.16
ENSMUSG00000113416	Gm49328	12	predicted gene, 49328 [Source:MGI Symbol;Acc:MGI:6121513]	13.4543	13.4543	3.75	4.14611e-09	1.8168e-07	0.08	1.18	0.03	0.11	0.09	0.57	1.58	1.39
ENSMUSG00000112652	4921516A02Rik	10	RIKEN cDNA 4921516A02 gene [Source:MGI Symbol;Acc:MGI:3696861]	13.4543	13.4543	3.75	2.05535e-07	6.26931e-06	0.04	0.63	0.02	0.06	0.05	0.82	0.41	0.65
ENSMUSG00000070524	Fcrlb	1	Fc receptor-like B [Source:MGI Symbol;Acc:MGI:3576487]	13.4543	13.4543	3.75	4.55835e-06	0.000101471	0.03	0.47	0.07	0	0.02	0.29	0.41	0.71
ENSMUSG00000097727	F630040K05Rik	17	RIKEN cDNA F630040K05 gene [Source:MGI Symbol;Acc:MGI:4437734]	13.4543	13.4543	3.75	0.0030276	0.0282396	0.01	0.12	0.02	0	0	0.11	0.15	0.1
ENSMUSG00000050762	Prss27	17	protease, serine 27 [Source:MGI Symbol;Acc:MGI:2450123]	13.2691	13.2691	3.73	1.05419e-16	1.43091e-14	2.03	29.45	2.59	1.48	2.02	30.37	17.02	40.96
ENSMUSG00000096255	Dynlt1b	17	dynein light chain Tctex-type 1B [Source:MGI Symbol;Acc:MGI:98643]	13.2691	13.2691	3.73	3.31131e-09	1.48408e-07	0.13	1.98	0.14	0.04	0.22	1.65	1.33	2.96
ENSMUSG00000118677	Rnu1b6	3	U1b6 small nuclear RNA [Source:MGI Symbol;Acc:MGI:104604]	13.2691	13.2691	3.73	0.000801044	0.00923866	0.01	0.2	0	0.04	0	0.29	0.1	0.21
ENSMUSG00000100398	Gm5251	1	predicted gene 5251 [Source:MGI Symbol;Acc:MGI:3647666]	13.2691	13.2691	3.73	0.00547103	0.0461183	0.01	0.12	0.02	0	0	0.09	0.22	0.05
ENSMUSG00000114322	Gm47041	13	predicted gene, 47041 [Source:MGI Symbol;Acc:MGI:6095743]	13.1775	13.1775	3.72	0.00028172	0.00378163	0.01	0.2	0.02	0.02	0	0.22	0.15	0.24
ENSMUSG00000022580	Rhpn1	15	rhophilin, Rho GTPase binding protein 1 [Source:MGI Symbol;Acc:MGI:1098783]	13.1775	13.1775	3.72	0.00238318	0.0230402	0.02	0.27	0.03	0	0.02	0.49	0.02	0.31
ENSMUSG00000028587	Orc1	4	origin recognition complex, subunit 1 [Source:MGI Symbol;Acc:MGI:1328337]	13.0864	13.0864	3.71	1.10877e-16	1.48729e-14	0.96	13.84	0.78	1.5	0.6	8.34	18.79	14.4
ENSMUSG00000045763	Basp1	15	brain abundant, membrane attached signal protein 1 [Source:MGI Symbol;Acc:MGI:1917600]	13.0864	13.0864	3.71	2.46514e-10	1.34741e-08	1.02	15.01	1.27	0.8	0.99	4.63	12.66	27.73
ENSMUSG00000055373	Fut9	4	fucosyltransferase 9 [Source:MGI Symbol;Acc:MGI:1330859]	13.0864	13.0864	3.71	1.93203e-05	0.000365682	0.02	0.28	0.03	0.02	0	0.33	0.19	0.31
ENSMUSG00000117655	6720468P15Rik	19	RIKEN cDNA 6720468P15 gene [Source:MGI Symbol;Acc:MGI:1925323]	12.996	12.996	3.7	2.32225e-08	8.66422e-07	0.09	1.29	0.19	0.07	0	1.15	1.55	1.18
ENSMUSG00000031970	Dbndd1	8	dysbindin (dystrobrevin binding protein 1) domain containing 1 [Source:MGI Symbol;Acc:MGI:1919435]	12.996	12.996	3.7	1.36474e-07	4.31516e-06	0.05	0.77	0	0.09	0.07	0.77	0.56	1
ENSMUSG00000024053	Emilin2	17	elastin microfibril interfacer 2 [Source:MGI Symbol;Acc:MGI:2389136]	12.996	12.996	3.7	5.85597e-06	0.000126696	0.23	3.35	0.1	0.26	0.34	1.21	1.04	7.8
ENSMUSG00000076144	Mir709	8	microRNA 709 [Source:MGI Symbol;Acc:MGI:3629717]	12.996	12.996	3.7	0.000385048	0.00495736	0.01	0.2	0	0.02	0.02	0.24	0.22	0.13
ENSMUSG00000036523	Greb1	12	gene regulated by estrogen in breast cancer protein [Source:MGI Symbol;Acc:MGI:2149712]	12.9063	12.9063	3.69	1.2283e-10	7.10907e-09	0.23	3.31	0.19	0.41	0.1	1.65	3.95	4.32
ENSMUSG00000098915	Rpl15-ps2	9	ribosomal protein L15, pseudogene 2 [Source:MGI Symbol;Acc:MGI:3648255]	12.9063	12.9063	3.69	0.00166319	0.017081	0.23	3.35	0.17	0.19	0.34	0.22	0.22	9.61
ENSMUSG00000036770	Stpg3	2	sperm tail PG rich repeat containing 3 [Source:MGI Symbol;Acc:MGI:1921722]	12.9063	12.9063	3.69	0.0017935	0.018177	0.01	0.19	0	0.02	0.02	0.22	0.05	0.31
ENSMUSG00000054675	Tmem119	5	transmembrane protein 119 [Source:MGI Symbol;Acc:MGI:2385228]	12.8171	12.8171	3.68	4.52997e-10	2.37143e-08	0.1	1.36	0.02	0.17	0.1	1.19	1.67	1.2
ENSMUSG00000028020	Glrb	3	glycine receptor, beta subunit [Source:MGI Symbol;Acc:MGI:95751]	12.8171	12.8171	3.68	8.33124e-09	3.41204e-07	0.35	5.04	0.15	0.26	0.63	2.09	4.95	8.09
ENSMUSG00000103273	Gm37913	3	predicted gene, 37913 [Source:MGI Symbol;Acc:MGI:5611141]	12.8171	12.8171	3.68	0.00192717	0.019346	0.01	0.19	0.02	0.02	0	0.31	0.05	0.21
ENSMUSG00000044276	4933427E11Rik	15	RIKEN cDNA 4933427E11 gene [Source:MGI Symbol;Acc:MGI:1914019]	12.8171	12.8171	3.68	0.00523223	0.0444205	0.01	0.11	0	0	0.02	0.15	0.05	0.13
ENSMUSG00000020926	Adam11	11	a disintegrin and metallopeptidase domain 11 [Source:MGI Symbol;Acc:MGI:1098667]	12.7286	12.7286	3.67	1.14678e-06	2.95288e-05	0.04	0.53	0.05	0.06	0	0.42	0.8	0.37
ENSMUSG00000098187	Gm8927	6	predicted gene 8927 [Source:MGI Symbol;Acc:MGI:3643156]	12.7286	12.7286	3.67	0.0037909	0.0341522	0.01	0.11	0	0	0.02	0.13	0.07	0.13
ENSMUSG00000054362	Lexm	4	lymphocyte expansion molecule [Source:MGI Symbol;Acc:MGI:2681853]	12.7286	12.7286	3.67	0.00379192	0.034156	0.01	0.11	0	0	0.02	0.13	0.07	0.13
ENSMUSG00000021185	Dglucy	12	D-glutamate cyclase [Source:MGI Symbol;Acc:MGI:2444813]	12.6407	12.6407	3.66	5.66536e-26	2.15318e-23	1.87	26.03	1.93	2.28	1.4	21.39	27.3	29.41
ENSMUSG00000044303	Cdkn2a	4	cyclin dependent kinase inhibitor 2A [Source:MGI Symbol;Acc:MGI:104738]	12.6407	12.6407	3.66	1.47756e-07	4.64101e-06	0.04	0.59	0.05	0.04	0.03	0.71	0.44	0.63
ENSMUSG00000026228	Htr2b	1	5-hydroxytryptamine (serotonin) receptor 2B [Source:MGI Symbol;Acc:MGI:109323]	12.6407	12.6407	3.66	0.00504597	0.0431123	0.01	0.11	0	0.02	0	0.07	0.15	0.13
ENSMUSG00000051225	Fam83a	15	family with sequence similarity 83, member A [Source:MGI Symbol;Acc:MGI:2447773]	12.5533	12.5533	3.65	1.98567e-17	2.91006e-15	2.83	39.53	2.34	2.65	3.49	19.32	41.15	58.11
ENSMUSG00000082676	Gm11843	4	predicted gene 11843 [Source:MGI Symbol;Acc:MGI:3651166]	12.5533	12.5533	3.65	9.32788e-09	3.77948e-07	0.12	1.68	0.08	0.15	0.12	0.6	2.57	1.89
ENSMUSG00000025876	Unc5a	13	unc-5 netrin receptor A [Source:MGI Symbol;Acc:MGI:894682]	12.5533	12.5533	3.65	1.37773e-07	4.35141e-06	0.04	0.59	0.07	0.04	0.02	0.68	0.56	0.52
ENSMUSG00000032860	P2ry2	7	purinergic receptor P2Y, G-protein coupled 2 [Source:MGI Symbol;Acc:MGI:105107]	12.3805	12.3805	3.63	8.38693e-20	1.7261e-17	0.74	9.95	0.47	0.98	0.75	9.17	9.31	11.37
ENSMUSG00000072844	G530011O06Rik	X	RIKEN cDNA G530011O06 gene [Source:MGI Symbol;Acc:MGI:3603513]	12.3805	12.3805	3.63	0.000900922	0.0102007	0.06	0.79	0	0.19	0	1.04	0.19	1.15
ENSMUSG00000028583	Pdpn	4	podoplanin [Source:MGI Symbol;Acc:MGI:103098]	12.295	12.295	3.62	2.17559e-16	2.7809e-14	2.03	28.24	1.98	2.15	1.97	11.53	38.72	34.46
ENSMUSG00000017491	Rarb	14	retinoic acid receptor, beta [Source:MGI Symbol;Acc:MGI:97857]	12.295	12.295	3.62	1.59943e-08	6.19023e-07	0.12	1.7	0.1	0.2	0.07	0.79	1.5	2.8
ENSMUSG00000030155	Clec2e	6	C-type lectin domain family 2, member e [Source:MGI Symbol;Acc:MGI:3028921]	12.295	12.295	3.62	2.00601e-08	7.56355e-07	0.16	2.27	0.2	0.11	0.17	0.82	2.21	3.8
ENSMUSG00000028076	Cd1d1	3	CD1d1 antigen [Source:MGI Symbol;Acc:MGI:107674]	12.2101	12.2101	3.61	4.28837e-16	5.23503e-14	0.3	4.01	0.19	0.39	0.33	4.28	3.98	3.77
ENSMUSG00000005640	Insrr	3	insulin receptor-related receptor [Source:MGI Symbol;Acc:MGI:1346037]	12.2101	12.2101	3.61	0.000130254	0.00194949	0.02	0.27	0	0.02	0.03	0.22	0.48	0.1
ENSMUSG00000020676	Ccl11	11	chemokine (C-C motif) ligand 11 [Source:MGI Symbol;Acc:MGI:103576]	12.2101	12.2101	3.61	0.00393166	0.0351592	0.01	0.19	0	0	0.03	0.22	0.32	0.03
ENSMUSG00000002847	Pla1a	16	phospholipase A1 member A [Source:MGI Symbol;Acc:MGI:1934677]	12.1257	12.1257	3.6	0.00015015	0.00219767	0.02	0.26	0	0.02	0.03	0.22	0.12	0.45
ENSMUSG00000020799	Tekt1	11	tektin 1 [Source:MGI Symbol;Acc:MGI:1333819]	12.1257	12.1257	3.6	0.000721328	0.0084858	0.01	0.18	0	0.02	0.02	0.24	0.15	0.16
ENSMUSG00000027375	Mal	2	myelin and lymphocyte protein, T cell differentiation protein [Source:MGI Symbol;Acc:MGI:892970]	12.042	12.042	3.59	0.0004697	0.00588637	0.52	6.85	0.44	0.59	0.51	0.42	1.12	19.01
ENSMUSG00000047518	Slfnl1	4	schlafen like 1 [Source:MGI Symbol;Acc:MGI:3045330]	12.042	12.042	3.59	0.000505545	0.00627217	0.01	0.19	0.02	0	0.02	0.15	0.22	0.18
ENSMUSG00000044055	Otos	1	otospiralin [Source:MGI Symbol;Acc:MGI:2672814]	12.042	12.042	3.59	0.000567762	0.00693541	0.01	0.19	0.02	0.02	0	0.13	0.24	0.18
ENSMUSG00000020061	Mybpc1	10	myosin binding protein C, slow-type [Source:MGI Symbol;Acc:MGI:1336213]	11.9588	11.9588	3.58	8.89796e-06	0.000184796	0.08	1.04	0.03	0.04	0.15	0.37	0.78	1.96
ENSMUSG00000024304	Cdh2	18	cadherin 2 [Source:MGI Symbol;Acc:MGI:88355]	11.9588	11.9588	3.58	0.000211303	0.0029525	0.08	1.05	0.03	0.06	0.14	0.11	0.73	2.3
ENSMUSG00000030577	Cd22	7	CD22 antigen [Source:MGI Symbol;Acc:MGI:88322]	11.9588	11.9588	3.58	0.000946758	0.010606	0.01	0.18	0	0.04	0	0.2	0.24	0.1
ENSMUSG00000097628	Gm2383	1	predicted gene 2383 [Source:MGI Symbol;Acc:MGI:3780551]	11.9588	11.9588	3.58	0.00144859	0.0151834	0.01	0.19	0.02	0	0.02	0.07	0.32	0.18
ENSMUSG00000031230	Fgf16	X	fibroblast growth factor 16 [Source:MGI Symbol;Acc:MGI:1931627]	11.9588	11.9588	3.58	0.00477482	0.0412186	0.02	0.26	0	0.06	0	0.04	0.17	0.58
ENSMUSG00000024177	Nme4	17	NME/NM23 nucleoside diphosphate kinase 4 [Source:MGI Symbol;Acc:MGI:1931148]	11.8762	11.8762	3.57	1.04536e-17	1.60202e-15	0.76	9.84	0.71	0.83	0.72	8.31	7.44	13.77
ENSMUSG00000055675	Kbtbd11	8	kelch repeat and BTB (POZ) domain containing 11 [Source:MGI Symbol;Acc:MGI:1922151]	11.8762	11.8762	3.57	1.57138e-13	1.3932e-11	0.39	5.15	0.3	0.54	0.33	2.76	7.54	5.16
ENSMUSG00000046805	Mpeg1	19	macrophage expressed gene 1 [Source:MGI Symbol;Acc:MGI:1333743]	11.8762	11.8762	3.57	3.86632e-12	2.81501e-10	1.35	17.35	0.53	2.26	1.25	9.97	17.85	24.22
ENSMUSG00000097617	Gm10687	9	predicted gene 10687 [Source:MGI Symbol;Acc:MGI:3642689]	11.8762	11.8762	3.57	8.3011e-07	2.20624e-05	0.06	0.81	0.02	0.09	0.07	0.37	1.33	0.73
ENSMUSG00000029417	Cxcl9	5	chemokine (C-X-C motif) ligand 9 [Source:MGI Symbol;Acc:MGI:1352449]	11.8762	11.8762	3.57	0.000758564	0.00885079	1.34	18.57	1.66	0.93	1.44	11.42	44.13	0.16
ENSMUSG00000058656	Samd12	15	sterile alpha motif domain containing 12 [Source:MGI Symbol;Acc:MGI:2444518]	11.7942	11.7942	3.56	1.05832e-23	3.29694e-21	2.86	37.62	3.4	2.09	3.08	32.04	44.35	36.48
ENSMUSG00000053338	Tarm1	7	T cell-interacting, activating receptor on myeloid cells 1 [Source:MGI Symbol;Acc:MGI:2442280]	11.7942	11.7942	3.56	5.38511e-08	1.86513e-06	0.12	1.55	0.12	0.22	0.02	0.84	1.7	2.12
ENSMUSG00000048583	Igf2	7	insulin-like growth factor 2 [Source:MGI Symbol;Acc:MGI:96434]	11.7942	11.7942	3.56	4.27567e-05	0.000735742	0.03	0.48	0.1	0	0	0.62	0.32	0.5
ENSMUSG00000018387	Shroom1	11	shroom family member 1 [Source:MGI Symbol;Acc:MGI:1919024]	11.7127	11.7127	3.55	3.98939e-08	1.42145e-06	0.08	1.02	0.08	0.06	0.09	0.51	1.02	1.55
ENSMUSG00000049685	Cyp2g1	7	cytochrome P450, family 2, subfamily g, polypeptide 1 [Source:MGI Symbol;Acc:MGI:109612]	11.7127	11.7127	3.55	0.000852585	0.00973463	0.34	4.03	0.19	0.76	0.09	10.01	1.82	0.26
ENSMUSG00000018865	Sult4a1	15	sulfotransferase family 4A, member 1 [Source:MGI Symbol;Acc:MGI:1888971]	11.6318	11.6318	3.54	1.2719e-08	5.00413e-07	0.22	2.94	0.2	0.04	0.43	2.91	2.96	2.96
ENSMUSG00000120434		10	novel transcript	11.6318	11.6318	3.54	7.26035e-08	2.43474e-06	0.08	1	0.02	0.04	0.17	0.97	1.02	1.02
ENSMUSG00000046223	Plaur	7	plasminogen activator, urokinase receptor [Source:MGI Symbol;Acc:MGI:97612]	11.6318	11.6318	3.54	3.04742e-07	8.94136e-06	0.53	6.97	0.53	0.22	0.84	2.29	4.95	13.67
ENSMUSG00000061584	Lyg2	1	lysozyme G-like 2 [Source:MGI Symbol;Acc:MGI:2685622]	11.6318	11.6318	3.54	0.000979542	0.0109025	0.14	1.95	0.07	0.13	0.22	0.04	4.8	1
ENSMUSG00000054793	Cadm4	7	cell adhesion molecule 4 [Source:MGI Symbol;Acc:MGI:2449088]	11.5514	11.5514	3.53	7.53708e-12	5.28513e-10	1.01	13.05	0.85	0.87	1.32	6.15	10.43	22.57
ENSMUSG00000120340	A330069E16Rik	2	RIKEN cDNA A330069E16 gene [Source:NCBI gene (formerly Entrezgene);Acc:606735]	11.5514	11.5514	3.53	6.9643e-09	2.90848e-07	0.15	1.97	0.19	0.09	0.17	1.1	1.5	3.3
ENSMUSG00000026109	Tmeff2	1	transmembrane protein with EGF-like and two follistatin-like domains 2 [Source:MGI Symbol;Acc:MGI:1861735]	11.5514	11.5514	3.53	0.000100094	0.00154307	0.1	1.22	0.05	0.06	0.19	2.69	0.32	0.65
ENSMUSG00000042345	Ubash3a	17	ubiquitin associated and SH3 domain containing, A [Source:MGI Symbol;Acc:MGI:1926074]	11.5514	11.5514	3.53	0.00428229	0.0377033	0.06	0.73	0	0.15	0.02	0.29	1.84	0.05
ENSMUSG00000041245	Wnk3	X	WNK lysine deficient protein kinase 3 [Source:MGI Symbol;Acc:MGI:2652875]	11.4716	11.4716	3.52	4.49419e-13	3.72397e-11	0.16	2	0.17	0.17	0.14	2.09	1.72	2.17
ENSMUSG00000115936	4833415N18Rik	16	RIKEN cDNA 4833415N18 gene [Source:MGI Symbol;Acc:MGI:1921011]	11.4716	11.4716	3.52	9.41792e-07	2.47308e-05	0.13	1.54	0.1	0.28	0	2.05	1.45	1.13
ENSMUSG00000040907	Atp1a3	7	ATPase, Na+/K+ transporting, alpha 3 polypeptide [Source:MGI Symbol;Acc:MGI:88107]	11.4716	11.4716	3.52	3.8556e-06	8.73625e-05	0.06	0.78	0.1	0.02	0.05	0.31	0.82	1.2
ENSMUSG00000006469	Slc34a3	2	solute carrier family 34 (sodium phosphate), member 3 [Source:MGI Symbol;Acc:MGI:2159410]	11.4716	11.4716	3.52	5.29521e-05	0.000886562	0.09	1.08	0.02	0.13	0.12	2.16	0.29	0.79
ENSMUSG00000100599	1700120C14Rik	15	RIKEN cDNA 1700120C14 gene [Source:MGI Symbol;Acc:MGI:1920850]	11.3924	11.3924	3.51	1.83488e-09	8.56013e-08	0.1	1.26	0.12	0.07	0.1	1.17	0.9	1.73
ENSMUSG00000000817	Fasl	1	Fas ligand (TNF superfamily, member 6) [Source:MGI Symbol;Acc:MGI:99255]	11.3924	11.3924	3.51	1.03563e-06	2.69713e-05	0.04	0.54	0.03	0.02	0.07	0.51	0.75	0.37
ENSMUSG00000086769	Gm15587	5	predicted gene 15587 [Source:MGI Symbol;Acc:MGI:3783035]	11.3924	11.3924	3.51	9.24979e-05	0.0014423	0.02	0.31	0	0.07	0	0.42	0.34	0.18
ENSMUSG00000121476		9	novel transcript	11.3137	11.3137	3.5	0.000150071	0.00219707	0.02	0.25	0	0.04	0.02	0.11	0.24	0.39
ENSMUSG00000028179	Cth	3	cystathionase (cystathionine gamma-lyase) [Source:MGI Symbol;Acc:MGI:1339968]	11.2356	11.2356	3.49	2.44368e-18	4.12165e-16	1	12.44	1	0.96	1.03	8.07	12.54	16.71
ENSMUSG00000098223	Gm4891	8	predicted gene 4891 [Source:MGI Symbol;Acc:MGI:3645744]	11.2356	11.2356	3.49	0.00232351	0.0225735	0.01	0.17	0	0	0.03	0.18	0.07	0.26
ENSMUSG00000102097	A930006L05Rik	9	RIKEN cDNA A930006L05 gene [Source:MGI Symbol;Acc:MGI:3045290]	11.2356	11.2356	3.49	0.00377351	0.0340261	0.01	0.17	0.02	0	0.02	0.22	0.27	0.03
ENSMUSG00000031364	Grpr	X	gastrin releasing peptide receptor [Source:MGI Symbol;Acc:MGI:95836]	11.1579	11.1579	3.48	2.22955e-09	1.02256e-07	0.08	0.97	0.08	0.07	0.07	0.66	1.26	1
ENSMUSG00000110529	Gm45694	8	predicted gene 45694 [Source:MGI Symbol;Acc:MGI:5804809]	11.1579	11.1579	3.48	0.00145106	0.0152037	0.01	0.17	0	0	0.03	0.13	0.12	0.26
ENSMUSG00000116793	Gm34256	16	predicted gene, 34256 [Source:MGI Symbol;Acc:MGI:5593415]	11.0809	11.0809	3.47	4.00963e-06	9.03151e-05	0.05	0.65	0.02	0.07	0.07	0.88	0.32	0.76
ENSMUSG00000120174	4931408D14Rik	19	RIKEN cDNA 4931408D14 gene [Source:NCBI gene (formerly Entrezgene);Acc:77059]	11.0809	11.0809	3.47	0.000788959	0.00913397	0.05	0.56	0.07	0.02	0.05	1.35	0.24	0.1
ENSMUSG00000028610	Dmrtb1	4	DMRT-like family B with proline-rich C-terminal, 1 [Source:MGI Symbol;Acc:MGI:1927125]	11.0809	11.0809	3.47	0.000916519	0.0103301	0.02	0.31	0.03	0.02	0.02	0.15	0.07	0.71
ENSMUSG00000085779	Atcayos	10	ataxia, cerebellar, Cayman type, opposite strand [Source:MGI Symbol;Acc:MGI:1916928]	11.0809	11.0809	3.47	0.00169896	0.0173952	0.01	0.17	0	0.04	0	0.09	0.22	0.21
ENSMUSG00000023000	Dhh	15	desert hedgehog [Source:MGI Symbol;Acc:MGI:94891]	11.0043	11.0043	3.46	2.81324e-08	1.03271e-06	0.19	2.31	0.1	0.39	0.09	1.17	2.76	3.01
ENSMUSG00000068099	Smim45	15	small integral membrane protein 45 [Source:MGI Symbol;Acc:MGI:1923755]	11.0043	11.0043	3.46	6.23399e-07	1.70208e-05	0.18	2.3	0.2	0.2	0.14	1.3	4.85	0.76
ENSMUSG00000087036	Gm11748	11	predicted gene 11748 [Source:MGI Symbol;Acc:MGI:3704384]	11.0043	11.0043	3.46	5.76737e-05	0.000953573	0.03	0.38	0.03	0.04	0.02	0.31	0.17	0.65
ENSMUSG00000080152	H3f4	11	H3.4 histone, cluster member [Source:MGI Symbol;Acc:MGI:3651326]	11.0043	11.0043	3.46	8.16927e-05	0.00129331	0.03	0.38	0	0.07	0.02	0.33	0.19	0.6
ENSMUSG00000023045	Soat2	15	sterol O-acyltransferase 2 [Source:MGI Symbol;Acc:MGI:1332226]	11.0043	11.0043	3.46	0.000321791	0.00424357	0.02	0.24	0.02	0.04	0	0.09	0.22	0.42
ENSMUSG00000045362	Tnfrsf26	7	tumor necrosis factor receptor superfamily, member 26 [Source:MGI Symbol;Acc:MGI:2651928]	11.0043	11.0043	3.46	0.000808225	0.00931583	0.16	1.95	0.24	0.17	0.07	0.11	0.8	4.95
ENSMUSG00000024331	Dsc2	18	desmocollin 2 [Source:MGI Symbol;Acc:MGI:103221]	10.9283	10.9283	3.45	4.22461e-21	1.0077e-18	22.45	271.33	16.89	26.44	24.01	137.87	264.37	411.75
ENSMUSG00000005672	Kit	5	KIT proto-oncogene receptor tyrosine kinase [Source:MGI Symbol;Acc:MGI:96677]	10.9283	10.9283	3.45	1.00505e-13	9.22656e-12	3.06	37.5	3.08	2.39	3.7	17.75	32.52	62.22
ENSMUSG00000090173	Fbxw10	11	F-box and WD-40 domain protein 10 [Source:MGI Symbol;Acc:MGI:3052463]	10.9283	10.9283	3.45	1.74644e-07	5.39928e-06	0.19	2.35	0.24	0.15	0.19	1.04	1.43	4.58
ENSMUSG00000042540	Acot5	12	acyl-CoA thioesterase 5 [Source:MGI Symbol;Acc:MGI:2384969]	10.9283	10.9283	3.45	4.82068e-07	1.34717e-05	0.07	0.78	0.02	0.09	0.09	1.1	0.8	0.45
ENSMUSG00000121264		2	novel transcript, antisense to KO:Cd44and Cd44	10.9283	10.9283	3.45	6.65937e-06	0.000142456	0.04	0.46	0.03	0.04	0.03	0.35	0.75	0.26
ENSMUSG00000020185	E2f7	10	E2F transcription factor 7 [Source:MGI Symbol;Acc:MGI:1289147]	10.8528	10.8528	3.44	4.88437e-20	1.01997e-17	3.51	42.15	3.22	4.19	3.12	23.57	47.62	55.26
ENSMUSG00000062991	Nrg1	8	neuregulin 1 [Source:MGI Symbol;Acc:MGI:96083]	10.8528	10.8528	3.44	1.41041e-09	6.6727e-08	9.36	115.48	8.23	3.21	16.63	52.53	108.9	185.01
ENSMUSG00000109770	Gm30085	15	predicted gene, 30085 [Source:MGI Symbol;Acc:MGI:5589244]	10.8528	10.8528	3.44	1.18376e-07	3.79982e-06	0.11	1.32	0.17	0.11	0.05	1.68	0.68	1.6
ENSMUSG00000028575	Eqtn	4	equatorin, sperm acrosome associated [Source:MGI Symbol;Acc:MGI:1915003]	10.8528	10.8528	3.44	0.00268493	0.0255279	0.01	0.16	0.02	0.02	0	0.24	0.19	0.05
ENSMUSG00000031886	Ces2e	8	carboxylesterase 2E [Source:MGI Symbol;Acc:MGI:2443170]	10.7779	10.7779	3.43	4.67055e-18	7.65125e-16	0.54	6.44	0.63	0.57	0.43	6.22	6.09	7.02
ENSMUSG00000099759	1700030C10Rik	12	RIKEN cDNA 1700030C10 gene [Source:MGI Symbol;Acc:MGI:1916763]	10.7779	10.7779	3.43	1.64144e-10	9.32039e-09	0.58	6.9	0.76	0.8	0.17	4.83	9.7	6.18
ENSMUSG00000019326	Aoc3	11	amine oxidase, copper containing 3 [Source:MGI Symbol;Acc:MGI:1306797]	10.7779	10.7779	3.43	2.5921e-08	9.58322e-07	0.07	0.87	0.03	0.11	0.07	0.57	1.19	0.84
ENSMUSG00000038011	Dnah10	5	dynein, axonemal, heavy chain 10 [Source:MGI Symbol;Acc:MGI:1860299]	10.7779	10.7779	3.43	5.09962e-08	1.77704e-06	0.16	1.91	0.07	0.15	0.27	2.87	1.21	1.65
ENSMUSG00000028836	Slc30a2	4	solute carrier family 30 (zinc transporter), member 2 [Source:MGI Symbol;Acc:MGI:106637]	10.7779	10.7779	3.43	7.00218e-08	2.36066e-06	0.11	1.29	0.1	0.15	0.07	0.55	1.45	1.86
ENSMUSG00000044716	Dok7	5	docking protein 7 [Source:MGI Symbol;Acc:MGI:3584043]	10.7779	10.7779	3.43	1.41744e-05	0.000278452	0.03	0.44	0.02	0	0.09	0.53	0.34	0.45
ENSMUSG00000111987	Gm48809	12	predicted gene, 48809 [Source:MGI Symbol;Acc:MGI:6098521]	10.7779	10.7779	3.43	4.11529e-05	0.000713746	0.05	0.64	0	0.09	0.07	0.44	0.32	1.18
ENSMUSG00000038463	Olfml2b	1	olfactomedin-like 2B [Source:MGI Symbol;Acc:MGI:2443310]	10.7779	10.7779	3.43	0.000476852	0.00596421	0.12	1.33	0.03	0.07	0.24	3.18	0.48	0.34
ENSMUSG00000093424	6330562C20Rik	3	RIKEN cDNA 6330562C20 gene [Source:MGI Symbol;Acc:MGI:1923443]	10.7779	10.7779	3.43	0.00226843	0.0221288	0.01	0.17	0.02	0.02	0	0.11	0.1	0.29
ENSMUSG00000047797	Gjb1	X	gap junction protein, beta 1 [Source:MGI Symbol;Acc:MGI:95719]	10.7034	10.7034	3.42	9.47388e-09	3.82776e-07	0.1	1.18	0.05	0.2	0.05	1.28	1.19	1.07
ENSMUSG00000055972	2810407A14Rik	16	RIKEN cDNA 2810407A14 gene [Source:MGI Symbol;Acc:MGI:1917461]	10.7034	10.7034	3.42	6.4793e-05	0.00105657	0.02	0.23	0.03	0.02	0	0.22	0.27	0.21
ENSMUSG00000102191	Gm36569	3	predicted gene, 36569 [Source:MGI Symbol;Acc:MGI:5595728]	10.7034	10.7034	3.42	7.80846e-05	0.00124546	0.02	0.3	0.05	0.02	0	0.35	0.39	0.16
ENSMUSG00000102284	Gm37002	14	predicted gene, 37002 [Source:MGI Symbol;Acc:MGI:5610230]	10.7034	10.7034	3.42	0.000604529	0.00730471	0.02	0.23	0	0	0.05	0.31	0.19	0.18
ENSMUSG00000063234	Gpr84	15	G protein-coupled receptor 84 [Source:MGI Symbol;Acc:MGI:1934129]	10.7034	10.7034	3.42	0.00303104	0.0282625	0.02	0.24	0.03	0	0.02	0.07	0.15	0.5
ENSMUSG00000062713	Sim2	16	single-minded family bHLH transcription factor 2 [Source:MGI Symbol;Acc:MGI:98307]	10.7034	10.7034	3.42	0.00421524	0.0372453	0.01	0.16	0	0	0.03	0.2	0.05	0.24
ENSMUSG00000043673	Kcns3	12	potassium voltage-gated channel, delayed-rectifier, subfamily S, member 3 [Source:MGI Symbol;Acc:MGI:1098804]	10.6295	10.6295	3.41	1.88644e-14	1.89338e-12	0.32	3.81	0.22	0.33	0.41	2.84	4.8	3.8
ENSMUSG00000079451	Tmprss11g	5	transmembrane protease, serine 11g [Source:MGI Symbol;Acc:MGI:2444058]	10.6295	10.6295	3.41	2.45726e-10	1.34569e-08	2.3	26.66	2.76	3.58	0.57	18.63	30.75	30.61
ENSMUSG00000074673	Ttll9	2	tubulin tyrosine ligase-like family, member 9 [Source:MGI Symbol;Acc:MGI:1913589]	10.6295	10.6295	3.41	2.53916e-05	0.00046635	0.02	0.3	0	0.04	0.03	0.24	0.29	0.37
ENSMUSG00000079434	Neu2	1	neuraminidase 2 [Source:MGI Symbol;Acc:MGI:1344417]	10.6295	10.6295	3.41	8.06327e-05	0.00128009	0.37	4.5	0.41	0	0.7	2.76	3.01	7.73
ENSMUSG00000001131	Timp1	X	tissue inhibitor of metalloproteinase 1 [Source:MGI Symbol;Acc:MGI:98752]	10.6295	10.6295	3.41	0.000110654	0.00168625	0.14	1.71	0.14	0.13	0.15	0.11	1.92	3.09
ENSMUSG00000120594		11	novel transcript	10.5561	10.5561	3.4	6.1183e-18	9.7977e-16	0.48	5.65	0.41	0.48	0.57	5.4	5.89	5.66
ENSMUSG00000031896	Ctrl	8	chymotrypsin-like [Source:MGI Symbol;Acc:MGI:88558]	10.5561	10.5561	3.4	0.0004015	0.00513439	0.02	0.23	0	0.04	0.02	0.11	0.44	0.16
ENSMUSG00000046818	Ddit4l	3	DNA-damage-inducible transcript 4-like [Source:MGI Symbol;Acc:MGI:1920534]	10.4831	10.4831	3.39	7.47361e-18	1.1805e-15	1.28	14.61	1.24	1.85	0.75	12.15	16.66	15.03
ENSMUSG00000040663	Clcf1	19	cardiotrophin-like cytokine factor 1 [Source:MGI Symbol;Acc:MGI:1930088]	10.4831	10.4831	3.39	7.4971e-11	4.47542e-09	5.05	59.23	4.37	3.91	6.87	23.11	43.55	111.04
ENSMUSG00000028766	Alpl	4	alkaline phosphatase, liver/bone/kidney [Source:MGI Symbol;Acc:MGI:87983]	10.4831	10.4831	3.39	1.25718e-07	4.00843e-06	0.06	0.69	0.05	0.09	0.03	0.71	0.51	0.86
ENSMUSG00000026645	Olah	2	oleoyl-ACP hydrolase [Source:MGI Symbol;Acc:MGI:2139018]	10.4831	10.4831	3.39	1.53321e-05	0.000298724	0.29	3.16	0.14	0.28	0.45	6.97	1.29	1.23
ENSMUSG00000044948	Cfap43	19	cilia and flagella associated protein 43 [Source:MGI Symbol;Acc:MGI:1289258]	10.4107	10.4107	3.38	3.19586e-06	7.37026e-05	0.05	0.56	0.03	0.11	0	0.55	0.68	0.45
ENSMUSG00000121149		4	novel transcript, antisense to Btbd19	10.4107	10.4107	3.38	7.55763e-05	0.0012106	0.03	0.35	0.03	0.04	0.02	0.49	0.15	0.42
ENSMUSG00000032564	Cpne4	9	copine IV [Source:MGI Symbol;Acc:MGI:1921270]	10.3388	10.3388	3.37	4.37065e-09	1.90932e-07	0.31	3.59	0.25	0.26	0.41	1.43	3.59	5.76
ENSMUSG00000106458	Gm42633	5	predicted gene 42633 [Source:MGI Symbol;Acc:MGI:5662770]	10.3388	10.3388	3.37	2.18259e-08	8.20221e-07	0.09	1.02	0.08	0.13	0.05	0.71	0.92	1.44
ENSMUSG00000095419	Gm14328	18	predicted gene 14328 [Source:MGI Symbol;Acc:MGI:3651951]	10.3388	10.3388	3.37	7.59e-08	2.53782e-06	0.42	4.8	0.39	0.11	0.75	6.79	3.69	3.93
ENSMUSG00000093862	Gm5117	8	predicted gene 5117 [Source:MGI Symbol;Acc:MGI:3648041]	10.3388	10.3388	3.37	0.000907625	0.010252	0.02	0.23	0.02	0.04	0	0.04	0.39	0.26
ENSMUSG00000111713	Gm20234	11	predicted gene, 20234 [Source:MGI Symbol;Acc:MGI:5012419]	10.3388	10.3388	3.37	0.00145974	0.0152834	0.08	1.01	0.12	0	0.12	0.46	2.45	0.1
ENSMUSG00000079243	Xirp1	9	xin actin-binding repeat containing 1 [Source:MGI Symbol;Acc:MGI:1333878]	10.3388	10.3388	3.37	0.00267854	0.0254841	0.01	0.16	0	0	0.03	0.15	0.24	0.08
ENSMUSG00000101615	Gm8495	9	predicted gene 8495 [Source:MGI Symbol;Acc:MGI:3645109]	10.3388	10.3388	3.37	0.00349988	0.0318933	0.01	0.15	0.02	0	0.02	0.24	0.17	0.05
ENSMUSG00000072244	Trim6	7	tripartite motif-containing 6 [Source:MGI Symbol;Acc:MGI:2137352]	10.2674	10.2674	3.36	1.3624e-11	9.08408e-10	0.23	2.6	0.2	0.33	0.15	1.96	2.28	3.56
ENSMUSG00000038555	Reep2	18	receptor accessory protein 2 [Source:MGI Symbol;Acc:MGI:2385070]	10.2674	10.2674	3.36	1.86417e-08	7.08496e-07	0.06	0.75	0.05	0.09	0.05	0.64	0.78	0.84
ENSMUSG00000100801	Gm15459	5	predicted gene 15459 [Source:MGI Symbol;Acc:MGI:3705702]	10.2674	10.2674	3.36	7.06364e-08	2.37856e-06	43.67	465.63	12.31	104.69	13.99	418.41	402.97	575.5
ENSMUSG00000110520	Gm45776	8	predicted gene 45776 [Source:MGI Symbol;Acc:MGI:5804891]	10.2674	10.2674	3.36	0.00182129	0.0184063	0.02	0.29	0	0.02	0.05	0.44	0.39	0.03
ENSMUSG00000044629	Cnrip1	11	cannabinoid receptor interacting protein 1 [Source:MGI Symbol;Acc:MGI:1917505]	10.1965	10.1965	3.35	0.000155079	0.00225763	0.05	0.55	0.08	0.04	0.02	0.18	0.39	1.1
ENSMUSG00000080932	Gm10224	6	predicted pseudogene 10224 [Source:MGI Symbol;Acc:MGI:3642708]	10.1965	10.1965	3.35	0.00160457	0.0165806	0.15	1.66	0.14	0.13	0.17	0.18	0.22	4.58
ENSMUSG00000047216	Cdh19	1	cadherin 19, type 2 [Source:MGI Symbol;Acc:MGI:3588198]	10.1965	10.1965	3.35	0.00270318	0.0256672	0.05	0.56	0.03	0.04	0.07	0.02	0.32	1.34
ENSMUSG00000057880	Abat	16	4-aminobutyrate aminotransferase [Source:MGI Symbol;Acc:MGI:2443582]	10.1261	10.1261	3.34	2.31227e-09	1.0571e-07	0.47	5.32	0.41	0.37	0.63	2.76	3.76	9.45
ENSMUSG00000028033	Kcnq5	1	potassium voltage-gated channel, subfamily Q, member 5 [Source:MGI Symbol;Acc:MGI:1924937]	10.1261	10.1261	3.34	1.62076e-06	4.0051e-05	0.06	0.68	0.05	0.11	0.02	0.35	0.73	0.97
ENSMUSG00000054555	Adam12	7	a disintegrin and metallopeptidase domain 12 (meltrin alpha) [Source:MGI Symbol;Acc:MGI:105378]	10.1261	10.1261	3.34	2.19632e-06	5.25431e-05	0.24	2.73	0.12	0.17	0.43	0.88	2.33	4.98
ENSMUSG00000024397	Aif1	17	allograft inflammatory factor 1 [Source:MGI Symbol;Acc:MGI:1343098]	10.1261	10.1261	3.34	7.50783e-06	0.0001587	0.07	0.76	0.08	0.11	0	0.33	1.21	0.73
ENSMUSG00000072944	Nup62cl	X	nucleoporin 62 C-terminal like [Source:MGI Symbol;Acc:MGI:2685565]	10.1261	10.1261	3.34	0.0046865	0.0406346	0.01	0.16	0	0	0.03	0.07	0.15	0.26
ENSMUSG00000020256	Aldh1l2	10	aldehyde dehydrogenase 1 family, member L2 [Source:MGI Symbol;Acc:MGI:2444680]	10.0561	10.0561	3.33	2.31883e-19	4.48116e-17	2.26	24.43	2.03	2.84	1.92	31.05	20.34	21.89
ENSMUSG00000015354	Pcolce2	9	procollagen C-endopeptidase enhancer 2 [Source:MGI Symbol;Acc:MGI:1923727]	10.0561	10.0561	3.33	7.88296e-07	2.10689e-05	0.33	3.76	0.32	0.33	0.34	0.9	3.06	7.31
ENSMUSG00000039873	Neurl2	2	neuralized E3 ubiquitin protein ligase 2 [Source:MGI Symbol;Acc:MGI:3043305]	10.0561	10.0561	3.33	5.90587e-06	0.000127678	0.08	0.87	0	0.2	0.03	0.66	0.99	0.94
ENSMUSG00000032690	Oas2	5	2'-5' oligoadenylate synthetase 2 [Source:MGI Symbol;Acc:MGI:2180852]	10.0561	10.0561	3.33	0.00014726	0.00216258	2.03	23.47	1.66	2.86	1.58	10.1	59.12	1.2
ENSMUSG00000041930	Fam222a	5	family with sequence similarity 222, member A [Source:MGI Symbol;Acc:MGI:3605543]	10.0561	10.0561	3.33	0.000220631	0.00306779	0.03	0.42	0	0	0.1	0.22	0.65	0.39
ENSMUSG00000120645		8	novel transcript	10.0561	10.0561	3.33	0.00359622	0.0326508	0.01	0.15	0	0.04	0	0.22	0.1	0.13
ENSMUSG00000028251	Tstd3	4	thiosulfate sulfurtransferase (rhodanese)-like domain containing 3 [Source:MGI Symbol;Acc:MGI:1924282]	9.9866	9.9866	3.32	5.29024e-14	4.99323e-12	0.36	3.99	0.42	0.39	0.27	3.57	3.35	5.05
ENSMUSG00000028524	Sgip1	4	SH3-domain GRB2-like (endophilin) interacting protein 1 [Source:MGI Symbol;Acc:MGI:1920344]	9.9866	9.9866	3.32	3.06761e-07	8.98671e-06	0.1	1.2	0.14	0.06	0.12	0.55	1.19	1.86
ENSMUSG00000044816	D630023F18Rik	1	RIKEN cDNA D630023F18 gene [Source:MGI Symbol;Acc:MGI:2138198]	9.9866	9.9866	3.32	3.17518e-05	0.00056851	0.02	0.28	0.02	0.02	0.03	0.31	0.27	0.26
ENSMUSG00000005547	Cyp2a5	7	cytochrome P450, family 2, subfamily a, polypeptide 5 [Source:MGI Symbol;Acc:MGI:88597]	9.9866	9.9866	3.32	0.00101024	0.0112048	0.02	0.22	0.02	0.04	0	0.04	0.36	0.26
ENSMUSG00000028738	Tas1r2	4	taste receptor, type 1, member 2 [Source:MGI Symbol;Acc:MGI:1933546]	9.9866	9.9866	3.32	0.00112857	0.0122971	0.03	0.33	0	0.07	0.02	0.55	0.07	0.37
ENSMUSG00000031780	Ccl17	8	chemokine (C-C motif) ligand 17 [Source:MGI Symbol;Acc:MGI:1329039]	9.9866	9.9866	3.32	0.00191377	0.0192251	0.01	0.15	0.02	0	0.02	0.11	0.19	0.16
ENSMUSG00000120379		12	novel transcript	9.9866	9.9866	3.32	0.00218421	0.0214467	0.01	0.15	0.03	0	0	0.15	0.17	0.13
ENSMUSG00000066368	Actl11	9	actin-like 11 [Source:MGI Symbol;Acc:MGI:1914972]	9.9866	9.9866	3.32	0.00223138	0.0218264	0.01	0.15	0	0.04	0	0.13	0.19	0.13
ENSMUSG00000055748	Gsdmc4	15	gasdermin C4 [Source:MGI Symbol;Acc:MGI:1921798]	9.9866	9.9866	3.32	0.00235306	0.0227983	0.01	0.15	0	0	0.03	0.18	0.15	0.13
ENSMUSG00000042976	9930038B18Rik	12	RIKEN cDNA 9930038B18 gene [Source:MGI Symbol;Acc:MGI:2442156]	9.9177	9.9177	3.31	4.16807e-12	3.01545e-10	0.2	2.19	0.12	0.22	0.26	2.05	2.13	2.38
ENSMUSG00000118839	Gm25360	1	predicted gene, 25360 [Source:MGI Symbol;Acc:MGI:5455137]	9.9177	9.9177	3.31	5.9976e-09	2.54214e-07	1.17	12.58	0.41	2.11	0.99	6.22	12.9	18.62
ENSMUSG00000046718	Bst2	8	bone marrow stromal cell antigen 2 [Source:MGI Symbol;Acc:MGI:1916800]	9.9177	9.9177	3.31	2.01956e-08	7.60961e-07	1.12	12.62	1.05	1.26	1.04	8.12	25.94	3.8
ENSMUSG00000115270	5430430K15Rik	14	RIKEN cDNA 5430430K15 gene [Source:MGI Symbol;Acc:MGI:1918585]	9.9177	9.9177	3.31	0.000220276	0.0030636	0.02	0.22	0.03	0.02	0	0.18	0.32	0.16
ENSMUSG00000028834	Trim63	4	tripartite motif-containing 63 [Source:MGI Symbol;Acc:MGI:2447992]	9.9177	9.9177	3.31	0.00142109	0.014964	0.05	0.6	0.02	0.02	0.12	0.18	0.22	1.41
ENSMUSG00000004872	Pax3	1	paired box 3 [Source:MGI Symbol;Acc:MGI:97487]	9.8492	9.8492	3.3	1.46532e-08	5.70558e-07	0.76	8.45	0.76	0.48	1.04	3.59	6.11	15.63
ENSMUSG00000032327	Stra6	9	stimulated by retinoic acid gene 6 [Source:MGI Symbol;Acc:MGI:107742]	9.8492	9.8492	3.3	1.72722e-08	6.62633e-07	2.99	33.34	3.17	2.11	3.68	8.14	30.14	61.75
ENSMUSG00000051041	Olfml1	7	olfactomedin-like 1 [Source:MGI Symbol;Acc:MGI:2679264]	9.8492	9.8492	3.3	0.000159987	0.00231608	0.03	0.4	0.02	0	0.09	0.29	0.24	0.68
ENSMUSG00000107944	Gm44280	6	predicted gene, 44280 [Source:MGI Symbol;Acc:MGI:5690672]	9.7811	9.7811	3.29	3.29627e-08	1.19161e-06	0.06	0.71	0.07	0.07	0.05	0.71	0.78	0.65
ENSMUSG00000026418	Tnni1	1	troponin I, skeletal, slow 1 [Source:MGI Symbol;Acc:MGI:105073]	9.7811	9.7811	3.29	3.69425e-08	1.32673e-06	0.19	2.06	0.05	0.15	0.36	1.5	2.55	2.15
ENSMUSG00000087263	Gm15726	X	predicted gene 15726 [Source:MGI Symbol;Acc:MGI:3783169]	9.7811	9.7811	3.29	3.7725e-05	0.000662967	0.05	0.52	0	0.06	0.09	0.53	0.27	0.76
ENSMUSG00000037428	Vgf	5	VGF nerve growth factor inducible [Source:MGI Symbol;Acc:MGI:1343180]	9.7811	9.7811	3.29	8.05388e-05	0.00127895	0.02	0.27	0.02	0	0.05	0.26	0.22	0.34
ENSMUSG00000110368	Gm45518	8	predicted gene 45518 [Source:MGI Symbol;Acc:MGI:5791354]	9.7136	9.7136	3.28	3.32726e-10	1.78778e-08	0.57	6.12	0.19	0.8	0.74	5.8	8.22	4.35
ENSMUSG00000100228	Gm29257	1	predicted gene 29257 [Source:MGI Symbol;Acc:MGI:5579963]	9.7136	9.7136	3.28	3.37948e-09	1.51225e-07	0.35	3.82	0.27	0.26	0.51	1.81	3.66	6
ENSMUSG00000118410	Gm54882	16	predicted gene, 54882 [Source:MGI Symbol;Acc:MGI:6846240]	9.7136	9.7136	3.28	0.000953341	0.0106671	0.02	0.28	0	0.07	0	0.09	0.44	0.31
ENSMUSG00000031098	Syt8	7	synaptotagmin VIII [Source:MGI Symbol;Acc:MGI:1859867]	9.6465	9.6465	3.27	1.82197e-19	3.58168e-17	1.45	15.46	1.47	1.58	1.3	10.78	16.78	18.83
ENSMUSG00000036264	Fstl4	11	follistatin-like 4 [Source:MGI Symbol;Acc:MGI:2443199]	9.6465	9.6465	3.27	1.50086e-13	1.33901e-11	0.5	5.35	0.54	0.46	0.48	3.2	5.8	7.04
ENSMUSG00000024180	Pgap6	17	post-glycosylphosphatidylinositol attachment to proteins 6 [Source:MGI Symbol;Acc:MGI:1926283]	9.6465	9.6465	3.27	2.72897e-10	1.48168e-08	0.13	1.38	0.14	0.13	0.12	1.52	1.16	1.44
ENSMUSG00000097636	Mirt1	19	myocardial infarction associated transcript 1 [Source:MGI Symbol;Acc:MGI:1922001]	9.6465	9.6465	3.27	1.42255e-08	5.54709e-07	0.59	6.38	0.32	0.41	1.04	3.68	5.16	10.29
ENSMUSG00000031028	Tub	7	tubby bipartite transcription factor [Source:MGI Symbol;Acc:MGI:2651573]	9.6465	9.6465	3.27	3.42637e-05	0.000608139	0.03	0.33	0.02	0.06	0.02	0.33	0.46	0.21
ENSMUSG00000115681	Gm2682	15	predicted gene 2682 [Source:MGI Symbol;Acc:MGI:3780851]	9.6465	9.6465	3.27	0.000107703	0.00164612	0.04	0.45	0	0.02	0.1	0.44	0.27	0.65
ENSMUSG00000117912	Gm50383	19	predicted gene, 50383 [Source:MGI Symbol;Acc:MGI:6303282]	9.6465	9.6465	3.27	0.000175946	0.00251707	0.02	0.21	0.02	0.04	0	0.15	0.27	0.21
ENSMUSG00000051504	Siglech	7	sialic acid binding Ig-like lectin H [Source:MGI Symbol;Acc:MGI:2443256]	9.6465	9.6465	3.27	0.0001853	0.00263108	0.02	0.21	0.02	0	0.03	0.15	0.22	0.26
ENSMUSG00000057729	Prtn3	10	proteinase 3 [Source:MGI Symbol;Acc:MGI:893580]	9.6465	9.6465	3.27	0.00458016	0.0398824	0.01	0.15	0.02	0.02	0	0.13	0.07	0.24
ENSMUSG00000034394	Lif	11	leukemia inhibitory factor [Source:MGI Symbol;Acc:MGI:96787]	9.5798	9.5798	3.26	3.12175e-16	3.86887e-14	2.37	25.55	1.91	2.08	3.13	14.64	32.27	29.75
ENSMUSG00000026601	Axdnd1	1	axonemal dynein light chain domain containing 1 [Source:MGI Symbol;Acc:MGI:1924602]	9.5798	9.5798	3.26	4.30627e-08	1.52387e-06	0.16	1.64	0.05	0.3	0.12	1.04	2.21	1.68
ENSMUSG00000120180		8	novel transcript	9.5798	9.5798	3.26	2.78272e-06	6.50965e-05	0.1	1.12	0.19	0.02	0.1	1.01	0.68	1.68
ENSMUSG00000032661	Oas3	5	2'-5' oligoadenylate synthetase 3 [Source:MGI Symbol;Acc:MGI:2180850]	9.5798	9.5798	3.26	5.75395e-05	0.00095163	1.21	13.24	1.3	1.54	0.79	8.29	30.41	1.02
ENSMUSG00000057346	Apol9a	15	apolipoprotein L 9a [Source:MGI Symbol;Acc:MGI:3606001]	9.5798	9.5798	3.26	0.00187505	0.0189027	0.62	6.85	0.49	0.24	1.11	5.67	14.79	0.1
ENSMUSG00000107162	Gm18593	5	predicted gene, 18593 [Source:MGI Symbol;Acc:MGI:5010778]	9.5798	9.5798	3.26	0.00310698	0.0288244	0.01	0.15	0	0.02	0.02	0.11	0.12	0.21
ENSMUSG00000014602	Kif1a	1	kinesin family member 1A [Source:MGI Symbol;Acc:MGI:108391]	9.5137	9.5137	3.25	9.10879e-12	6.27153e-10	0.32	3.38	0.24	0.39	0.33	1.87	4.34	3.93
ENSMUSG00000071342	Lsmem1	12	leucine-rich single-pass membrane protein 1 [Source:MGI Symbol;Acc:MGI:2685735]	9.5137	9.5137	3.25	1.23867e-06	3.15951e-05	0.34	3.42	0.51	0.28	0.22	6.22	1.24	2.8
ENSMUSG00000110622	Iqcn	8	IQ motif containing N [Source:MGI Symbol;Acc:MGI:3708784]	9.5137	9.5137	3.25	1.39648e-06	3.5025e-05	0.19	1.91	0.08	0.22	0.26	3	0.7	2.04
ENSMUSG00000097724	Gm26850	3	predicted gene, 26850 [Source:MGI Symbol;Acc:MGI:5477344]	9.5137	9.5137	3.25	0.000166899	0.00240514	0.03	0.33	0	0.07	0.02	0.2	0.27	0.52
ENSMUSG00000082778	Gm15191	X	predicted gene 15191 [Source:MGI Symbol;Acc:MGI:3708125]	9.5137	9.5137	3.25	0.000655313	0.007814	0.05	0.49	0.05	0	0.09	1.01	0.22	0.24
ENSMUSG00000100190	Krtap28-10	1	keratin associated protein 28-10 [Source:MGI Symbol;Acc:MGI:3779575]	9.5137	9.5137	3.25	0.00169558	0.0173668	0.11	1.26	0.05	0.11	0.17	0.13	3.37	0.29
ENSMUSG00000102717	Gm37759	1	predicted gene, 37759 [Source:MGI Symbol;Acc:MGI:5610987]	9.5137	9.5137	3.25	0.00296746	0.0277741	0.01	0.15	0.02	0.02	0	0.09	0.17	0.18
ENSMUSG00000083860	Gm13313	2	predicted gene 13313 [Source:MGI Symbol;Acc:MGI:3651091]	9.5137	9.5137	3.25	0.00370298	0.0334712	0.01	0.15	0	0.02	0.02	0.07	0.19	0.18
ENSMUSG00000017861	Mybl2	2	myeloblastosis oncogene-like 2 [Source:MGI Symbol;Acc:MGI:101785]	9.4479	9.4479	3.24	2.59524e-17	3.75512e-15	3.12	32.3	2.44	4.36	2.57	20.79	32.69	43.42
ENSMUSG00000027861	Casq2	3	calsequestrin 2 [Source:MGI Symbol;Acc:MGI:1309469]	9.4479	9.4479	3.24	8.68962e-16	1.00893e-13	0.74	7.72	0.61	0.87	0.74	4.98	9.07	9.11
ENSMUSG00000064080	Fbln2	6	fibulin 2 [Source:MGI Symbol;Acc:MGI:95488]	9.4479	9.4479	3.24	1.18479e-09	5.71438e-08	2.27	24.1	1.56	1.72	3.53	9.02	24.25	39.05
ENSMUSG00000029082	Bst1	5	bone marrow stromal cell antigen 1 [Source:MGI Symbol;Acc:MGI:105370]	9.4479	9.4479	3.24	1.28493e-09	6.15569e-08	0.36	3.78	0.24	0.32	0.51	1.74	4.61	5
ENSMUSG00000091712	Sec14l5	16	SEC14-like lipid binding 5 [Source:MGI Symbol;Acc:MGI:3616084]	9.4479	9.4479	3.24	4.56989e-08	1.60719e-06	0.12	1.23	0.02	0.17	0.17	1.17	1.14	1.39
ENSMUSG00000053062	Jam2	16	junction adhesion molecule 2 [Source:MGI Symbol;Acc:MGI:1933820]	9.4479	9.4479	3.24	2.2902e-05	0.000425699	0.13	1.35	0.14	0.22	0.03	0.75	0.61	2.7
ENSMUSG00000056073	Grik2	10	glutamate receptor, ionotropic, kainate 2 (beta 2) [Source:MGI Symbol;Acc:MGI:95815]	9.4479	9.4479	3.24	4.85761e-05	0.000821256	0.06	0.64	0.05	0.06	0.07	0.18	0.65	1.1
ENSMUSG00000045231	BC106179	16	cDNA sequence BC106179 [Source:MGI Symbol;Acc:MGI:3702726]	9.4479	9.4479	3.24	5.56781e-05	0.000925149	0.03	0.32	0.03	0.02	0.03	0.33	0.19	0.45
ENSMUSG00000100629	Gm28192	11	predicted gene 28192 [Source:MGI Symbol;Acc:MGI:5578898]	9.4479	9.4479	3.24	0.000220795	0.00306933	0.02	0.26	0	0.07	0	0.29	0.29	0.21
ENSMUSG00000056515	Rab31	17	RAB31, member RAS oncogene family [Source:MGI Symbol;Acc:MGI:1914603]	9.3827	9.3827	3.23	1.59725e-25	5.95147e-23	13.09	136.86	11.86	10.73	16.66	104.46	146.94	159.19
ENSMUSG00000117442	1810073O08Rik	17	RIKEN cDNA 1810073O08 gene [Source:MGI Symbol;Acc:MGI:1919535]	9.3827	9.3827	3.23	6.52545e-05	0.00106258	0.03	0.32	0.03	0.04	0.02	0.35	0.46	0.16
ENSMUSG00000016995	Matn4	2	matrilin 4 [Source:MGI Symbol;Acc:MGI:1328314]	9.3827	9.3827	3.23	9.81761e-05	0.00151678	0.07	0.72	0.07	0.15	0	1.08	0.27	0.81
ENSMUSG00000120280		15	novel transcript	9.3827	9.3827	3.23	0.00330421	0.0303822	0.02	0.2	0.02	0	0.03	0.2	0.36	0.05
ENSMUSG00000025068	Gsto1	19	glutathione S-transferase omega 1 [Source:MGI Symbol;Acc:MGI:1342273]	9.3179	9.3179	3.22	3.21909e-22	8.49615e-20	53.14	532.98	52.8	56.36	50.25	590.68	310.03	698.24
ENSMUSG00000028078	Dclk2	3	doublecortin-like kinase 2 [Source:MGI Symbol;Acc:MGI:1918012]	9.3179	9.3179	3.22	4.66061e-10	2.43312e-08	0.43	4.52	0.22	0.41	0.67	2.51	5.8	5.26
ENSMUSG00000100113	Gm28592	10	predicted gene 28592 [Source:MGI Symbol;Acc:MGI:5579298]	9.3179	9.3179	3.22	1.19122e-05	0.000238953	0.11	1.18	0.14	0.02	0.17	0.49	1.12	1.94
ENSMUSG00000111514	E230014E18Rik	10	RIKEN cDNA E230014E18 gene [Source:MGI Symbol;Acc:MGI:3045388]	9.3179	9.3179	3.22	0.000272402	0.00367019	0.04	0.43	0.07	0.04	0.02	0.68	0.51	0.1
ENSMUSG00000019278	Dpep1	8	dipeptidase 1 [Source:MGI Symbol;Acc:MGI:94917]	9.3179	9.3179	3.22	0.000405176	0.00517211	0.05	0.5	0.02	0	0.12	0.73	0.58	0.18
ENSMUSG00000104684	5430427N15Rik	5	RIKEN cDNA 5430427N15 gene [Source:MGI Symbol;Acc:MGI:2441699]	9.2535	9.2535	3.21	6.51065e-09	2.73519e-07	0.17	1.71	0.12	0.22	0.15	0.86	1.92	2.36
ENSMUSG00000027669	Gnb4	3	guanine nucleotide binding protein (G protein), beta 4 [Source:MGI Symbol;Acc:MGI:104581]	9.2535	9.2535	3.21	1.63003e-06	4.02454e-05	0.23	2.42	0.24	0.22	0.24	0.75	1.72	4.79
ENSMUSG00000009394	Syn2	6	synapsin II [Source:MGI Symbol;Acc:MGI:103020]	9.2535	9.2535	3.21	3.99971e-06	9.01977e-05	0.15	1.47	0.07	0.28	0.1	2.32	1.53	0.58
ENSMUSG00000113216	Gm40841	13	predicted gene, 40841 [Source:MGI Symbol;Acc:MGI:5623726]	9.1896	9.1896	3.2	5.87352e-05	0.000968877	0.03	0.32	0.03	0.04	0.02	0.2	0.29	0.47
ENSMUSG00000051054	1700014D04Rik	13	RIKEN cDNA 1700014D04 gene [Source:MGI Symbol;Acc:MGI:1921474]	9.1896	9.1896	3.2	0.000796238	0.00919439	0.02	0.2	0.02	0.04	0	0.26	0.24	0.08
ENSMUSG00000043670	Diras1	10	DIRAS family, GTP-binding RAS-like 1 [Source:MGI Symbol;Acc:MGI:2183442]	9.1896	9.1896	3.2	0.000848539	0.0096962	0.02	0.25	0.02	0.04	0.02	0.24	0.07	0.45
ENSMUSG00000018930	Ccl4	11	chemokine (C-C motif) ligand 4 [Source:MGI Symbol;Acc:MGI:98261]	9.1896	9.1896	3.2	0.00357056	0.0324544	0.12	1.28	0.1	0.04	0.22	0.09	0.41	3.33
ENSMUSG00000036192	Rorb	19	RAR-related orphan receptor beta [Source:MGI Symbol;Acc:MGI:1343464]	9.1896	9.1896	3.2	0.00428525	0.0377236	0.02	0.2	0.02	0	0.03	0.11	0.1	0.39
ENSMUSG00000087341	0610040F04Rik	6	RIKEN cDNA 0610040F04 gene [Source:MGI Symbol;Acc:MGI:1922644]	9.1261	9.1261	3.19	1.16768e-08	4.64215e-07	0.09	0.9	0.1	0.09	0.07	0.84	0.87	1
ENSMUSG00000033581	Igf2bp2	16	insulin-like growth factor 2 mRNA binding protein 2 [Source:MGI Symbol;Acc:MGI:1890358]	9.1261	9.1261	3.19	1.30095e-06	3.29333e-05	1.09	11.2	0.88	0.5	1.88	3.86	8.15	21.6
ENSMUSG00000000253	Gmpr	13	guanosine monophosphate reductase [Source:MGI Symbol;Acc:MGI:1913605]	9.1261	9.1261	3.19	3.00319e-06	6.98527e-05	0.07	0.67	0.05	0.11	0.03	0.4	0.56	1.05
ENSMUSG00000022667	Cd200r1	16	CD200 receptor 1 [Source:MGI Symbol;Acc:MGI:1889024]	9.1261	9.1261	3.19	0.00191551	0.0192391	0.02	0.2	0.02	0.02	0.02	0.04	0.17	0.39
ENSMUSG00000068758	Il3ra	14	interleukin 3 receptor, alpha chain [Source:MGI Symbol;Acc:MGI:96553]	9.0631	9.0631	3.18	8.43023e-13	6.73108e-11	0.47	4.68	0.27	0.63	0.5	3.24	5.87	4.92
ENSMUSG00000073988	Ttpa	4	tocopherol (alpha) transfer protein [Source:MGI Symbol;Acc:MGI:1354168]	9.0631	9.0631	3.18	4.18245e-10	2.20164e-08	0.61	5.99	0.39	0.59	0.86	8.8	3.78	5.39
ENSMUSG00000074813	Morrbid	2	myeloid RNA regulator of BCL2L11 induced cell death [Source:MGI Symbol;Acc:MGI:3652191]	9.0631	9.0631	3.18	1.17931e-09	5.69275e-08	0.56	5.61	0.42	0.8	0.46	2.4	5.82	8.62
ENSMUSG00000029491	Pde6b	5	phosphodiesterase 6B, cGMP, rod receptor, beta polypeptide [Source:MGI Symbol;Acc:MGI:97525]	9.0631	9.0631	3.18	0.000323726	0.00426811	0.02	0.25	0	0	0.07	0.26	0.32	0.18
ENSMUSG00000015437	Gzmb	14	granzyme B [Source:MGI Symbol;Acc:MGI:109267]	9.0631	9.0631	3.18	0.00201576	0.0200763	0.18	1.87	0.25	0.19	0.09	0.04	4.32	1.26
ENSMUSG00000027401	Tgm3	2	transglutaminase 3, E polypeptide [Source:MGI Symbol;Acc:MGI:98732]	9.0005	9.0005	3.17	4.77679e-18	7.78057e-16	32.26	309.1	32.2	43.73	20.84	367.18	181.93	378.17
ENSMUSG00000027994	Mcub	3	mitochondrial calcium uniporter dominant negative beta subunit [Source:MGI Symbol;Acc:MGI:1914065]	9.0005	9.0005	3.17	1.20697e-10	6.99983e-09	0.3	3.06	0.36	0.35	0.21	1.76	3.3	4.11
ENSMUSG00000028927	Padi2	4	peptidyl arginine deiminase, type II [Source:MGI Symbol;Acc:MGI:1338892]	9.0005	9.0005	3.17	8.51569e-07	2.25905e-05	0.22	2.28	0.24	0.2	0.22	0.57	3.13	3.14
ENSMUSG00000026475	Rgs16	1	regulator of G-protein signaling 16 [Source:MGI Symbol;Acc:MGI:108407]	9.0005	9.0005	3.17	9.16007e-07	2.41539e-05	0.14	1.45	0.14	0.13	0.15	0.44	2.16	1.75
ENSMUSG00000060923	Acyp2	11	acylphosphatase 2, muscle type [Source:MGI Symbol;Acc:MGI:1922822]	9.0005	9.0005	3.17	2.92807e-06	6.82676e-05	0.1	1.01	0.02	0.22	0.07	0.64	1.38	1.02
ENSMUSG00000024302	Dtna	18	dystrobrevin alpha [Source:MGI Symbol;Acc:MGI:106039]	9.0005	9.0005	3.17	1.00826e-05	0.00020654	0.05	0.54	0.07	0.07	0.02	0.46	0.36	0.79
ENSMUSG00000119838	Gm23444	11	predicted gene, 23444 [Source:MGI Symbol;Acc:MGI:5453221]	9.0005	9.0005	3.17	1.33026e-05	0.000263413	0.05	0.54	0.03	0.07	0.05	0.42	0.34	0.86
ENSMUSG00000038508	Gdf15	8	growth differentiation factor 15 [Source:MGI Symbol;Acc:MGI:1346047]	9.0005	9.0005	3.17	0.00353153	0.0321253	0.03	0.31	0	0.02	0.07	0.24	0.05	0.63
ENSMUSG00000059406	Tmprss9	10	transmembrane protease, serine 9 [Source:MGI Symbol;Acc:MGI:3612246]	9.0005	9.0005	3.17	0.00383301	0.0344228	0.02	0.25	0.02	0.04	0.02	0.18	0.02	0.55
ENSMUSG00000040675	Mthfd1l	10	methylenetetrahydrofolate dehydrogenase (NADP+ dependent) 1-like [Source:MGI Symbol;Acc:MGI:1924836]	8.9383	8.9383	3.16	3.27999e-17	4.67473e-15	4.43	44.08	3.39	4.63	5.28	26.09	47.14	59.03
ENSMUSG00000031382	Asb11	X	ankyrin repeat and SOCS box-containing 11 [Source:MGI Symbol;Acc:MGI:1916104]	8.9383	8.9383	3.16	2.00007e-05	0.00037656	0.05	0.54	0.08	0.07	0	0.49	0.8	0.34
ENSMUSG00000110711	Gm45760	8	predicted gene 45760 [Source:MGI Symbol;Acc:MGI:5804875]	8.9383	8.9383	3.16	0.000205923	0.0028851	0.03	0.3	0.02	0.04	0.03	0.44	0.15	0.31
ENSMUSG00000117719	Gm50214	18	predicted gene, 50214 [Source:MGI Symbol;Acc:MGI:6303004]	8.9383	8.9383	3.16	0.000367432	0.00474987	0.02	0.24	0	0.06	0.02	0.35	0.15	0.24
ENSMUSG00000015316	Slamf1	1	signaling lymphocytic activation molecule family member 1 [Source:MGI Symbol;Acc:MGI:1351314]	8.9383	8.9383	3.16	0.000867149	0.00986732	0.04	0.38	0	0.04	0.07	0.15	0.8	0.18
ENSMUSG00000055732	Gm9979	13	predicted gene 9979 [Source:MGI Symbol;Acc:MGI:3642885]	8.9383	8.9383	3.16	0.00376695	0.0339848	0.01	0.13	0.02	0	0.02	0.15	0.15	0.1
ENSMUSG00000081892	Gm8864	X	predicted gene 8864 [Source:MGI Symbol;Acc:MGI:3644830]	8.9383	8.9383	3.16	0.00420502	0.0371763	0.01	0.13	0.02	0	0.02	0.18	0.12	0.1
ENSMUSG00000044734	Serpinb1a	13	serine (or cysteine) peptidase inhibitor, clade B, member 1a [Source:MGI Symbol;Acc:MGI:1913472]	8.8766	8.8766	3.15	6.10794e-21	1.42125e-18	5.05	49.62	4.05	6.47	4.64	34.75	64.45	49.65
ENSMUSG00000044217	Aqp5	15	aquaporin 5 [Source:MGI Symbol;Acc:MGI:106215]	8.8766	8.8766	3.15	3.54179e-09	1.57499e-07	0.91	8.7	1.27	0.61	0.84	14.42	5.7	5.97
ENSMUSG00000121307		12	novel transcript	8.8766	8.8766	3.15	4.00019e-08	1.42351e-06	0.13	1.29	0.03	0.22	0.14	0.95	1.55	1.36
ENSMUSG00000009292	Trpm2	10	transient receptor potential cation channel, subfamily M, member 2 [Source:MGI Symbol;Acc:MGI:1351901]	8.8766	8.8766	3.15	4.73929e-08	1.66062e-06	0.13	1.3	0.15	0.17	0.07	0.75	1.96	1.18
ENSMUSG00000041293	Adgrf1	17	adhesion G protein-coupled receptor F1 [Source:MGI Symbol;Acc:MGI:1924846]	8.8766	8.8766	3.15	2.69664e-05	0.000492261	0.11	1.07	0.1	0.02	0.21	1.7	0.56	0.97
ENSMUSG00000120490		4	novel transcript	8.8766	8.8766	3.15	0.000738056	0.00866471	0.02	0.19	0	0.06	0	0.2	0.24	0.13
ENSMUSG00000030088	Aldh1l1	6	aldehyde dehydrogenase 1 family, member L1 [Source:MGI Symbol;Acc:MGI:1340024]	8.8152	8.8152	3.14	9.97908e-20	2.03906e-17	3.56	34.16	4.12	4.21	2.35	33.36	34.63	34.49
ENSMUSG00000028885	Smpdl3b	4	sphingomyelin phosphodiesterase, acid-like 3B [Source:MGI Symbol;Acc:MGI:1916022]	8.8152	8.8152	3.14	4.84654e-19	8.91278e-17	3.05	29.82	2.22	2.97	3.97	24.21	33.12	32.13
ENSMUSG00000085169	Gm10785	16	predicted gene 10785 [Source:MGI Symbol;Acc:MGI:3642149]	8.8152	8.8152	3.14	7.13608e-06	0.000151629	0.05	0.47	0.03	0.02	0.09	0.46	0.46	0.5
ENSMUSG00000020811	Wscd1	11	WSC domain containing 1 [Source:MGI Symbol;Acc:MGI:2448493]	8.8152	8.8152	3.14	4.32362e-05	0.000743322	0.17	1.68	0.12	0.13	0.26	0.46	1.02	3.56
ENSMUSG00000035296	Sgcg	14	sarcoglycan, gamma (dystrophin-associated glycoprotein) [Source:MGI Symbol;Acc:MGI:1346524]	8.8152	8.8152	3.14	5.92439e-05	0.000976137	0.03	0.37	0.03	0	0.07	0.22	0.44	0.45
ENSMUSG00000024743	Syt7	19	synaptotagmin VII [Source:MGI Symbol;Acc:MGI:1859545]	8.8152	8.8152	3.14	8.57114e-05	0.00134795	0.15	1.55	0.17	0.11	0.17	0.18	2.42	2.04
ENSMUSG00000058743	Kcnj14	7	potassium inwardly-rectifying channel, subfamily J, member 14 [Source:MGI Symbol;Acc:MGI:2384820]	8.8152	8.8152	3.14	0.000140304	0.00207755	0.04	0.43	0.03	0.07	0.02	0.24	0.8	0.24
ENSMUSG00000022468	Endou	15	endonuclease, polyU-specific [Source:MGI Symbol;Acc:MGI:97746]	8.7543	8.7543	3.13	5.69491e-30	2.77488e-27	58.31	555.33	61.96	54.41	58.54	593.61	438.9	633.48
ENSMUSG00000034457	Eda2r	X	ectodysplasin A2 receptor [Source:MGI Symbol;Acc:MGI:2442860]	8.7543	8.7543	3.13	3.15287e-20	6.68185e-18	3.17	30.14	2.69	3.65	3.17	35	31.04	24.38
ENSMUSG00000002068	Ccne1	7	cyclin E1 [Source:MGI Symbol;Acc:MGI:88316]	8.7543	8.7543	3.13	1.05921e-16	1.43432e-14	1.11	10.75	0.93	1.26	1.13	7.21	13.09	11.94
ENSMUSG00000015090	Ptgds	2	prostaglandin D2 synthase (brain) [Source:MGI Symbol;Acc:MGI:99261]	8.7543	8.7543	3.13	9.22066e-11	5.43599e-09	3.86	38.05	4.96	2.65	3.97	16.47	34.24	63.43
ENSMUSG00000041202	Pla2g2d	4	phospholipase A2, group IID [Source:MGI Symbol;Acc:MGI:1341796]	8.7543	8.7543	3.13	1.90644e-09	8.84332e-08	0.65	6.4	0.61	0.26	1.08	6.57	7.61	5.03
ENSMUSG00000108379	A730082K24Rik	7	RIKEN cDNA A730082K24 gene [Source:MGI Symbol;Acc:MGI:2142163]	8.7543	8.7543	3.13	0.00392513	0.0351118	0.03	0.3	0	0.02	0.07	0.33	0.56	0.03
ENSMUSG00000053475	Tnfaip6	2	tumor necrosis factor alpha induced protein 6 [Source:MGI Symbol;Acc:MGI:1195266]	8.6939	8.6939	3.12	0.000189583	0.00268587	0.02	0.24	0.02	0.02	0.03	0.22	0.17	0.34
ENSMUSG00000098208	Gm8349	3	predicted gene 8349 [Source:MGI Symbol;Acc:MGI:3643135]	8.6939	8.6939	3.12	0.00039708	0.00508471	0.02	0.25	0.02	0	0.05	0.22	0.39	0.13
ENSMUSG00000058216	Gstp3	19	glutathione S-transferase pi 3 [Source:MGI Symbol;Acc:MGI:2385078]	8.6338	8.6338	3.11	1.67517e-15	1.88363e-13	0.62	5.88	0.53	0.61	0.72	6.15	5.53	5.97
ENSMUSG00000091021	Gm17300	4	predicted gene, 17300 [Source:MGI Symbol;Acc:MGI:4936934]	8.6338	8.6338	3.11	1.47853e-11	9.77981e-10	0.28	2.69	0.15	0.39	0.31	2.4	3.22	2.44
ENSMUSG00000038576	Susd4	1	sushi domain containing 4 [Source:MGI Symbol;Acc:MGI:2138351]	8.6338	8.6338	3.11	7.80388e-08	2.60171e-06	0.36	3.49	0.53	0.46	0.1	3.11	5.19	2.17
ENSMUSG00000041741	Pde3a	6	phosphodiesterase 3A, cGMP inhibited [Source:MGI Symbol;Acc:MGI:1860764]	8.6338	8.6338	3.11	6.08898e-06	0.000131338	0.26	2.56	0.15	0.17	0.46	0.77	2.62	4.29
ENSMUSG00000043903	Zfp469	8	zinc finger protein 469 [Source:MGI Symbol;Acc:MGI:2684868]	8.6338	8.6338	3.11	2.29434e-05	0.00042633	0.16	1.53	0.15	0.22	0.1	0.4	1.19	3.01
ENSMUSG00000097378	B230208H11Rik	10	RIKEN cDNA B230208H11 gene [Source:MGI Symbol;Acc:MGI:2443719]	8.6338	8.6338	3.11	4.67974e-05	0.00079638	0.08	0.74	0.12	0.09	0.02	0.44	0.41	1.36
ENSMUSG00000026589	Sec16b	1	SEC16 homolog B (S. cerevisiae) [Source:MGI Symbol;Acc:MGI:2148802]	8.5742	8.5742	3.1	1.82291e-08	6.95132e-07	0.15	1.41	0.07	0.26	0.12	1.01	1.75	1.47
ENSMUSG00000032625	Thsd7a	6	thrombospondin, type I, domain containing 7A [Source:MGI Symbol;Acc:MGI:2685683]	8.5742	8.5742	3.1	3.46481e-06	7.90733e-05	0.07	0.68	0.1	0.06	0.05	0.55	0.44	1.05
ENSMUSG00000017817	Jph2	2	junctophilin 2 [Source:MGI Symbol;Acc:MGI:1891496]	8.5742	8.5742	3.1	0.000145153	0.00213604	0.03	0.35	0.05	0	0.05	0.29	0.22	0.55
ENSMUSG00000032454	Rbp2	9	retinol binding protein 2, cellular [Source:MGI Symbol;Acc:MGI:97877]	8.515	8.515	3.09	1.96577e-23	5.92944e-21	18.57	172	19.67	18.35	17.68	228.43	149.68	137.88
ENSMUSG00000026509	Capn2	1	calpain 2 [Source:MGI Symbol;Acc:MGI:88264]	8.515	8.515	3.09	4.03076e-19	7.50947e-17	34.86	331.47	34.35	25.34	44.89	204.62	323.9	465.9
ENSMUSG00000085995	Gm2788	7	predicted gene 2788 [Source:MGI Symbol;Acc:MGI:3780956]	8.515	8.515	3.09	1.62588e-06	4.01602e-05	0.2	1.9	0.14	0.13	0.33	0.86	1.53	3.33
ENSMUSG00000033590	Myo5c	9	myosin VC [Source:MGI Symbol;Acc:MGI:2442485]	8.515	8.515	3.09	0.00018977	0.00268737	0.04	0.4	0.02	0.04	0.07	0.37	0.17	0.65
ENSMUSG00000121317		12	novel transcript	8.515	8.515	3.09	0.000282056	0.0037838	0.18	1.59	0.07	0.46	0	1.68	2.04	1.05
ENSMUSG00000035189	Ano4	10	anoctamin 4 [Source:MGI Symbol;Acc:MGI:2443344]	8.515	8.515	3.09	0.000351352	0.00457729	0.05	0.51	0.05	0.11	0	0.68	0.68	0.16
ENSMUSG00000031085	Acte1	7	actin, epsilon 1 [Source:MGI Symbol;Acc:MGI:2685344]	8.515	8.515	3.09	0.000789563	0.00913397	0.02	0.24	0.03	0.04	0	0.18	0.12	0.42
ENSMUSG00000063232	Serpina11	12	serine (or cysteine) peptidase inhibitor, clade A (alpha-1 antiproteinase, antitrypsin), member 11 [Source:MGI Symbol;Acc:MGI:2685741]	8.515	8.515	3.09	0.00593373	0.0493473	0.01	0.13	0.02	0	0.02	0.11	0.1	0.18
ENSMUSG00000033268	Duox1	2	dual oxidase 1 [Source:MGI Symbol;Acc:MGI:2139422]	8.4561	8.4561	3.08	1.85271e-27	7.82377e-25	12.11	113.59	12.91	10.86	12.57	97.31	117.43	126.01
ENSMUSG00000024437	Gm8615	5	predicted pseudogene 8615 [Source:MGI Symbol;Acc:MGI:3647532]	8.4561	8.4561	3.08	1.26605e-12	9.87362e-11	0.36	3.4	0.46	0.41	0.22	2.95	3.64	3.61
ENSMUSG00000002274	Metrn	17	meteorin, glial cell differentiation regulator [Source:MGI Symbol;Acc:MGI:1917333]	8.4561	8.4561	3.08	2.89755e-09	1.30685e-07	0.39	3.63	0.3	0.52	0.34	1.87	3.22	5.79
ENSMUSG00000021396	Nxnl2	13	nucleoredoxin-like 2 [Source:MGI Symbol;Acc:MGI:1922374]	8.4561	8.4561	3.08	7.80989e-07	2.09128e-05	0.09	0.83	0.1	0.02	0.14	0.95	0.75	0.79
ENSMUSG00000084228	Gm8080	1	predicted gene 8080 [Source:MGI Symbol;Acc:MGI:3646133]	8.4561	8.4561	3.08	6.91377e-05	0.00111846	0.45	4.06	0.14	1.04	0.17	4.21	6.74	1.23
ENSMUSG00000102474	2610012C04Rik	1	RIKEN cDNA 2610012C04 gene [Source:MGI Symbol;Acc:MGI:1917549]	8.4561	8.4561	3.08	0.00103694	0.0114519	0.03	0.29	0.05	0.02	0.02	0.22	0.1	0.55
ENSMUSG00000071343	Gm10327	10	predicted pseudogene 10327 [Source:MGI Symbol;Acc:MGI:3704356]	8.4561	8.4561	3.08	0.00151029	0.0157376	0.03	0.35	0	0	0.1	0.2	0.24	0.6
ENSMUSG00000051726	Kcnf1	12	potassium voltage-gated channel, subfamily F, member 1 [Source:MGI Symbol;Acc:MGI:2687399]	8.4561	8.4561	3.08	0.00276902	0.0261975	0.05	0.47	0.02	0.02	0.1	0.04	0.58	0.79
ENSMUSG00000039264	Gimap3	6	GTPase, IMAP family member 3 [Source:MGI Symbol;Acc:MGI:1932723]	8.4561	8.4561	3.08	0.00326606	0.03008	0.03	0.37	0.02	0.02	0.07	0.07	0.87	0.16
ENSMUSG00000026880	Stom	2	stomatin [Source:MGI Symbol;Acc:MGI:95403]	8.3977	8.3977	3.07	1.20712e-22	3.34061e-20	42.86	399.41	38.76	52.04	37.78	213.7	494.77	489.76
ENSMUSG00000034855	Cxcl10	5	chemokine (C-X-C motif) ligand 10 [Source:MGI Symbol;Acc:MGI:1352450]	8.3977	8.3977	3.07	2.63794e-07	7.86129e-06	3.61	33.73	2.76	2.82	5.24	44.04	50.1	7.07
ENSMUSG00000034762	Glis1	4	GLIS family zinc finger 1 [Source:MGI Symbol;Acc:MGI:2386723]	8.3977	8.3977	3.07	9.51558e-07	2.49528e-05	0.08	0.72	0.05	0.11	0.07	0.73	0.99	0.45
ENSMUSG00000022598	Psca	15	prostate stem cell antigen [Source:MGI Symbol;Acc:MGI:1919623]	8.3977	8.3977	3.07	0.000513145	0.00635677	0.4	3.74	0.46	0.3	0.45	0.66	0.87	9.69
ENSMUSG00000111160	Gm48855	9	predicted gene, 48855 [Source:MGI Symbol;Acc:MGI:6098594]	8.3977	8.3977	3.07	0.00201365	0.0200657	0.05	0.46	0.08	0	0.05	0.11	0.27	1
ENSMUSG00000054435	Gimap4	6	GTPase, IMAP family member 4 [Source:MGI Symbol;Acc:MGI:1349656]	8.3977	8.3977	3.07	0.00348945	0.0318186	0.03	0.3	0	0.09	0	0.18	0.61	0.1
ENSMUSG00000073602	Serpinb3b	1	serine (or cysteine) peptidase inhibitor, clade B (ovalbumin), member 3B [Source:MGI Symbol;Acc:MGI:2683293]	8.3397	8.3397	3.06	9.81835e-15	1.02328e-12	23.41	207.32	22.11	36.34	11.8	280.98	195.97	145
ENSMUSG00000026669	Mcm10	2	minichromosome maintenance 10 replication initiation factor [Source:MGI Symbol;Acc:MGI:1917274]	8.3397	8.3397	3.06	9.88828e-15	1.02869e-12	2.41	21.88	1.85	3.84	1.56	16.25	26.82	22.57
ENSMUSG00000008318	Relt	7	RELT tumor necrosis factor receptor [Source:MGI Symbol;Acc:MGI:2443373]	8.3397	8.3397	3.06	9.08015e-08	2.98529e-06	0.24	2.28	0.27	0.22	0.24	1.12	1.79	3.93
ENSMUSG00000037820	Tgm2	2	transglutaminase 2, C polypeptide [Source:MGI Symbol;Acc:MGI:98731]	8.3397	8.3397	3.06	1.35391e-05	0.000267353	0.57	5.45	0.24	0.57	0.89	1.1	10.14	5.11
ENSMUSG00000028111	Ctsk	3	cathepsin K [Source:MGI Symbol;Acc:MGI:107823]	8.3397	8.3397	3.06	7.94477e-05	0.00126374	0.21	1.89	0.07	0.26	0.29	0.82	0.78	4.09
ENSMUSG00000086537	Gnasas1	2	GNAS antisense RNA 1 [Source:MGI Symbol;Acc:MGI:1861674]	8.3397	8.3397	3.06	0.000184375	0.00262187	0.05	0.51	0	0.07	0.09	0.2	0.85	0.5
ENSMUSG00000029847	Slc23a4	6	solute carrier family 23 member 4 [Source:MGI Symbol;Acc:MGI:1917272]	8.2821	8.2821	3.05	6.82068e-15	7.21411e-13	0.62	5.68	0.49	0.85	0.53	4.83	6.21	6
ENSMUSG00000026068	Il18rap	1	interleukin 18 receptor accessory protein [Source:MGI Symbol;Acc:MGI:1338888]	8.2821	8.2821	3.05	3.56153e-09	1.58254e-07	0.37	3.47	0.29	0.43	0.39	1.59	5.55	3.27
ENSMUSG00000067276	Capn6	X	calpain 6 [Source:MGI Symbol;Acc:MGI:1100850]	8.2821	8.2821	3.05	1.69007e-08	6.49692e-07	0.4	3.71	0.32	0.35	0.53	2.09	2.72	6.31
ENSMUSG00000105797	Gm5149	3	predicted gene 5149 [Source:MGI Symbol;Acc:MGI:3648405]	8.2821	8.2821	3.05	1.547e-06	3.83782e-05	0.13	1.17	0.1	0.2	0.09	1.21	0.56	1.73
ENSMUSG00000097451	Rian	12	RNA imprinted and accumulated in nucleus [Source:MGI Symbol;Acc:MGI:1922995]	8.2821	8.2821	3.05	0.000380368	0.00489932	0.04	0.34	0.05	0.04	0.02	0.26	0.15	0.6
ENSMUSG00000112539	Gm40787	10	predicted gene, 40787 [Source:MGI Symbol;Acc:MGI:5623672]	8.2821	8.2821	3.05	0.000771409	0.00897861	0.02	0.18	0	0.04	0.02	0.18	0.12	0.24
ENSMUSG00000020701	Tmem132e	11	transmembrane protein 132E [Source:MGI Symbol;Acc:MGI:2685490]	8.2821	8.2821	3.05	0.00272825	0.0258707	0.03	0.3	0.03	0.04	0.02	0.11	0.7	0.08
ENSMUSG00000002808	Epdr1	13	ependymin related protein 1 (zebrafish) [Source:MGI Symbol;Acc:MGI:2145369]	8.2249	8.2249	3.04	3.62698e-09	1.60536e-07	0.78	7.16	0.56	0.5	1.27	4.56	6.18	10.74
ENSMUSG00000026872	Zeb2	2	zinc finger E-box binding homeobox 2 [Source:MGI Symbol;Acc:MGI:1344407]	8.2249	8.2249	3.04	6.12133e-08	2.0909e-06	1.24	11.52	1.05	0.98	1.7	3.88	10.06	20.61
ENSMUSG00000019762	Iyd	10	iodotyrosine deiodinase [Source:MGI Symbol;Acc:MGI:1917587]	8.2249	8.2249	3.04	0.0019113	0.0192036	0.02	0.23	0	0.06	0.02	0.07	0.22	0.42
ENSMUSG00000031910	Has3	8	hyaluronan synthase 3 [Source:MGI Symbol;Acc:MGI:109599]	8.1681	8.1681	3.03	7.75245e-13	6.22478e-11	5.65	52.26	7.57	4.65	4.73	23.66	75	58.11
ENSMUSG00000022894	Adamts5	16	a disintegrin-like and metallopeptidase (reprolysin type) with thrombospondin type 1 motif, 5 (aggrecanase-2) [Source:MGI Symbol;Acc:MGI:1346321]	8.1681	8.1681	3.03	1.55714e-12	1.20449e-10	2.1	19.17	2.24	1.13	2.95	20.31	22.16	15.03
ENSMUSG00000026023	Cdk15	1	cyclin-dependent kinase 15 [Source:MGI Symbol;Acc:MGI:3583944]	8.1681	8.1681	3.03	6.21924e-06	0.000133793	0.11	0.97	0.05	0.13	0.14	0.46	0.82	1.62
ENSMUSG00000027238	Frmd5	2	FERM domain containing 5 [Source:MGI Symbol;Acc:MGI:2442557]	8.1681	8.1681	3.03	0.000921843	0.0103819	0.02	0.18	0	0.02	0.03	0.11	0.24	0.18
ENSMUSG00000052724	Gm9888	9	predicted gene 9888 [Source:MGI Symbol;Acc:MGI:3642202]	8.1681	8.1681	3.03	0.00106109	0.0116689	0.02	0.18	0	0.06	0	0.18	0.19	0.16
ENSMUSG00000096751	Gm28373	12	predicted gene 28373 [Source:MGI Symbol;Acc:MGI:5579079]	8.1117	8.1117	3.02	7.5181e-19	1.33105e-16	2.54	22.79	2.34	2.15	3.12	19.78	23.81	24.77
ENSMUSG00000030761	Myo7a	7	myosin VIIA [Source:MGI Symbol;Acc:MGI:104510]	8.1117	8.1117	3.02	1.86334e-13	1.62925e-11	2.64	23.75	3.18	2.24	2.48	14.55	20.78	35.93
ENSMUSG00000038521	C1s1	6	complement component 1, s subcomponent 1 [Source:MGI Symbol;Acc:MGI:1355312]	8.1117	8.1117	3.02	5.58551e-12	3.9803e-10	1.96	17.76	1.85	2.26	1.76	14.82	29.53	8.93
ENSMUSG00000006519	Cyba	8	cytochrome b-245, alpha polypeptide [Source:MGI Symbol;Acc:MGI:1316658]	8.1117	8.1117	3.02	6.57419e-08	2.22955e-06	0.57	5.07	0.71	0.72	0.27	2.56	4.1	8.56
ENSMUSG00000100157	2310034O05Rik	5	RIKEN cDNA 2310034O05 gene [Source:MGI Symbol;Acc:MGI:1916821]	8.1117	8.1117	3.02	0.00121592	0.0130938	0.02	0.17	0	0.02	0.03	0.24	0.17	0.1
ENSMUSG00000019122	Ccl9	11	chemokine (C-C motif) ligand 9 [Source:MGI Symbol;Acc:MGI:104533]	8.1117	8.1117	3.02	0.00489571	0.0420604	0.17	1.54	0.02	0.04	0.45	0.44	0.65	3.54
ENSMUSG00000049422	Chchd10	10	coiled-coil-helix-coiled-coil-helix domain containing 10 [Source:MGI Symbol;Acc:MGI:2143558]	8.0556	8.0556	3.01	1.56544e-15	1.77072e-13	2.21	19.84	2.24	1.54	2.86	15.74	20.51	23.25
ENSMUSG00000030562	Nox4	7	NADPH oxidase 4 [Source:MGI Symbol;Acc:MGI:1354184]	8.0556	8.0556	3.01	4.79382e-05	0.00081264	0.05	0.43	0.1	0	0.03	0.42	0.44	0.45
ENSMUSG00000030406	Gipr	7	gastric inhibitory polypeptide receptor [Source:MGI Symbol;Acc:MGI:1352753]	8.0556	8.0556	3.01	8.25501e-05	0.00130435	0.05	0.44	0.07	0.02	0.05	0.26	0.34	0.71
ENSMUSG00000016349	Eef1a2	2	eukaryotic translation elongation factor 1 alpha 2 [Source:MGI Symbol;Acc:MGI:1096317]	8.0556	8.0556	3.01	0.000395922	0.00507331	0.02	0.22	0.02	0	0.05	0.24	0.19	0.24
ENSMUSG00000110459	Gm31717	8	predicted gene, 31717 [Source:MGI Symbol;Acc:MGI:5590876]	8.0556	8.0556	3.01	0.00252492	0.0242329	0.03	0.32	0.07	0	0.03	0.55	0.36	0.05
ENSMUSG00000006369	Fbln1	15	fibulin 1 [Source:MGI Symbol;Acc:MGI:95487]	8	8	3	1.72212e-20	3.74719e-18	7.4	65.81	8.27	5.86	8.07	54.2	65.2	78.04
ENSMUSG00000039115	Itga9	9	integrin alpha 9 [Source:MGI Symbol;Acc:MGI:104756]	8	8	3	7.93979e-06	0.000166903	0.24	2.19	0.3	0.19	0.24	0.82	1.33	4.43
ENSMUSG00000118164	Gm20570	18	predicted gene, 20570 [Source:MGI Symbol;Acc:MGI:5295677]	8	8	3	8.26865e-06	0.000172859	0.07	0.7	0.07	0.04	0.12	0.33	0.82	0.94
ENSMUSG00000024164	C3	17	complement component 3 [Source:MGI Symbol;Acc:MGI:88227]	8	8	3	5.6558e-05	0.0009373	1.14	10.18	0.58	1.21	1.63	1.19	10.21	19.14
ENSMUSG00000098091	Gm16470	19	predicted pseudogene 16470 [Source:MGI Symbol;Acc:MGI:3645079]	8	8	3	0.000633613	0.00761577	0.04	0.39	0.07	0.04	0.02	0.09	0.56	0.52
ENSMUSG00000029762	Akr1b8	6	aldo-keto reductase family 1, member B8 [Source:MGI Symbol;Acc:MGI:107673]	7.9447	7.9447	2.99	8.09058e-13	6.48714e-11	5.87	51.28	5.62	6.14	5.86	27.65	39.91	86.29
ENSMUSG00000025537	Phkg1	5	phosphorylase kinase gamma 1 [Source:MGI Symbol;Acc:MGI:97579]	7.9447	7.9447	2.99	1.71641e-07	5.31798e-06	0.1	0.88	0.1	0.11	0.09	0.93	0.68	1.02
ENSMUSG00000101210	Gm28720	6	predicted gene 28720 [Source:MGI Symbol;Acc:MGI:5579426]	7.9447	7.9447	2.99	0.00265764	0.0253148	0.04	0.33	0	0.09	0.02	0.09	0.27	0.63
ENSMUSG00000056671	Prelid2	18	PRELI domain containing 2 [Source:MGI Symbol;Acc:MGI:1924869]	7.8899	7.8899	2.98	3.05061e-15	3.35738e-13	0.99	8.57	0.86	1.32	0.79	6.66	9.34	9.72
ENSMUSG00000056656	Apol8	15	apolipoprotein L 8 [Source:MGI Symbol;Acc:MGI:2444921]	7.8899	7.8899	2.98	1.17735e-11	7.95256e-10	0.57	4.87	0.58	0.78	0.34	5.4	5.63	3.59
ENSMUSG00000036853	Mcoln3	3	mucolipin 3 [Source:MGI Symbol;Acc:MGI:1890500]	7.8899	7.8899	2.98	1.00228e-07	3.26136e-06	0.91	8.02	0.59	0.63	1.51	4.04	6.47	13.57
ENSMUSG00000030474	Siglece	7	sialic acid binding Ig-like lectin E [Source:MGI Symbol;Acc:MGI:1932475]	7.8899	7.8899	2.98	8.11878e-07	2.16687e-05	0.32	2.65	0.17	0.57	0.21	2.4	1.41	4.14
ENSMUSG00000100183	Gm28512	1	predicted gene 28512 [Source:MGI Symbol;Acc:MGI:5579218]	7.8899	7.8899	2.98	3.95142e-06	8.92852e-05	0.15	1.36	0.24	0.19	0.03	0.86	2.23	1
ENSMUSG00000087528	9830144P21Rik	2	RIKEN cDNA 9830144P21 gene [Source:MGI Symbol;Acc:MGI:3041171]	7.8899	7.8899	2.98	2.62e-05	0.000479497	0.06	0.53	0.1	0.07	0	0.4	0.58	0.6
ENSMUSG00000024578	Il17b	18	interleukin 17B [Source:MGI Symbol;Acc:MGI:1928397]	7.8899	7.8899	2.98	9.38128e-05	0.00145811	0.05	0.43	0.08	0.02	0.03	0.22	0.63	0.45
ENSMUSG00000001444	Tbx21	11	T-box 21 [Source:MGI Symbol;Acc:MGI:1888984]	7.8899	7.8899	2.98	0.000601982	0.0072799	0.08	0.71	0.1	0.09	0.03	0.18	1.65	0.31
ENSMUSG00000022586	Ly6i	15	lymphocyte antigen 6 complex, locus I [Source:MGI Symbol;Acc:MGI:1888480]	7.8899	7.8899	2.98	0.00448168	0.0391866	0.05	0.44	0.03	0.11	0	0.04	0.58	0.68
ENSMUSG00000037280	Galnt6	15	polypeptide N-acetylgalactosaminyltransferase 6 [Source:MGI Symbol;Acc:MGI:1891640]	7.8354	7.8354	2.97	9.70491e-20	1.99017e-17	18.15	156.83	20.45	13.29	20.72	194.34	153.58	122.56
ENSMUSG00000047953	Gp5	16	glycoprotein 5 (platelet) [Source:MGI Symbol;Acc:MGI:1096363]	7.8354	7.8354	2.97	0.0009433	0.0105755	0.02	0.22	0.02	0.04	0.02	0.29	0.1	0.26
ENSMUSG00000097313	Gm26569	16	predicted gene, 26569 [Source:MGI Symbol;Acc:MGI:5477063]	7.7812	7.7812	2.96	4.23519e-08	1.50058e-06	0.14	1.16	0.05	0.19	0.17	1.08	1.29	1.13
ENSMUSG00002074846	Vaultrc5	18	vault RNA component 5 [Source:MGI Symbol;Acc:MGI:2673990]	7.7812	7.7812	2.96	1.34047e-07	4.24313e-06	0.23	1.96	0.1	0.44	0.15	1.37	2.01	2.51
ENSMUSG00000086154	Gm16196	17	predicted gene 16196 [Source:MGI Symbol;Acc:MGI:3801772]	7.7812	7.7812	2.96	2.68134e-06	6.29575e-05	0.15	1.35	0.17	0.13	0.15	0.44	1.87	1.75
ENSMUSG00000097388	Gm3200	7	predicted pseudogene 3200 [Source:MGI Symbol;Acc:MGI:3781379]	7.7812	7.7812	2.96	1.52601e-05	0.000297627	0.05	0.47	0.05	0.09	0.02	0.4	0.46	0.55
ENSMUSG00000022548	Apod	16	apolipoprotein D [Source:MGI Symbol;Acc:MGI:88056]	7.7812	7.7812	2.96	0.000689901	0.00816326	0.52	4.65	0.73	0.13	0.7	0.6	3.1	10.24
ENSMUSG00000121398	Slfn10-ps	11	schlafen 10, pseudogene [Source:NCBI gene (formerly Entrezgene);Acc:237887]	7.7275	7.7275	2.95	4.25315e-11	2.63266e-09	0.31	2.69	0.42	0.24	0.27	2.67	2.84	2.57
ENSMUSG00000087213	2810408I11Rik	1	RIKEN cDNA 2810408I11 gene [Source:MGI Symbol;Acc:MGI:1917191]	7.7275	7.7275	2.95	2.12236e-08	7.98112e-07	0.18	1.49	0.22	0.22	0.09	1.68	1.19	1.6
ENSMUSG00000041324	Inhba	13	inhibin beta-A [Source:MGI Symbol;Acc:MGI:96570]	7.7275	7.7275	2.95	3.09465e-08	1.12658e-06	2.48	21.8	2.64	1.32	3.49	8.45	21.46	35.48
ENSMUSG00000120825		7	novel transcript	7.7275	7.7275	2.95	3.09478e-05	0.000556387	0.05	0.47	0.1	0.02	0.03	0.35	0.53	0.52
ENSMUSG00000112488	Gm33981	10	predicted gene, 33981 [Source:MGI Symbol;Acc:MGI:5593140]	7.7275	7.7275	2.95	0.00087521	0.00994119	0.03	0.26	0.02	0.02	0.05	0.44	0.15	0.18
ENSMUSG00000031520	Vegfc	8	vascular endothelial growth factor C [Source:MGI Symbol;Acc:MGI:109124]	7.7275	7.7275	2.95	0.00167804	0.0172211	0.04	0.32	0	0.04	0.07	0.18	0.15	0.63
ENSMUSG00000020205	Phlda1	10	pleckstrin homology like domain, family A, member 1 [Source:MGI Symbol;Acc:MGI:1096880]	7.6741	7.6741	2.94	4.68312e-12	3.37522e-10	13	112.03	14.97	6.97	17.06	68.45	98.15	169.49
ENSMUSG00000056270	Prr9	3	proline rich 9 [Source:MGI Symbol;Acc:MGI:1925680]	7.6741	7.6741	2.94	1.17178e-08	4.65521e-07	7.21	62.97	3.05	7.51	11.08	27.17	109.91	51.83
ENSMUSG00000067768	Xlr4b	X	X-linked lymphocyte-regulated 4B [Source:MGI Symbol;Acc:MGI:1350975]	7.6741	7.6741	2.94	1.5186e-06	3.77722e-05	0.17	1.37	0.15	0.32	0.03	1.68	1.16	1.28
ENSMUSG00000085152	Gm11496	11	predicted gene 11496 [Source:MGI Symbol;Acc:MGI:3649410]	7.6741	7.6741	2.94	0.000136129	0.00202732	0.04	0.35	0.05	0.06	0.02	0.51	0.24	0.31
ENSMUSG00000056529	Ptafr	4	platelet-activating factor receptor [Source:MGI Symbol;Acc:MGI:106066]	7.6741	7.6741	2.94	0.000318639	0.00420591	0.4	3.48	0.25	0.22	0.72	0.6	2.13	7.7
ENSMUSG00000105206	Gm4870	5	predicted gene 4870 [Source:MGI Symbol;Acc:MGI:3779442]	7.6741	7.6741	2.94	0.000718109	0.00845316	0.04	0.31	0.03	0.07	0	0.31	0.15	0.47
ENSMUSG00000029223	Uchl1	5	ubiquitin carboxy-terminal hydrolase L1 [Source:MGI Symbol;Acc:MGI:103149]	7.6741	7.6741	2.94	0.000898192	0.0101781	0.04	0.37	0.07	0.02	0.03	0.11	0.32	0.68
ENSMUSG00000020642	Rnf144a	12	ring finger protein 144A [Source:MGI Symbol;Acc:MGI:1344401]	7.6211	7.6211	2.93	1.97524e-07	6.04436e-06	0.43	3.66	0.37	0.54	0.39	1.65	2.72	6.6
ENSMUSG00000031438	Rnf128	X	ring finger protein 128 [Source:MGI Symbol;Acc:MGI:1914139]	7.6211	7.6211	2.93	5.55215e-07	1.52983e-05	0.23	2.02	0.29	0.15	0.26	0.77	2.5	2.8
ENSMUSG00000101731	3830432H09Rik	1	RIKEN cDNA 3830432H09 gene [Source:MGI Symbol;Acc:MGI:2443278]	7.6211	7.6211	2.93	0.00132232	0.0140914	0.03	0.27	0	0.02	0.07	0.13	0.22	0.45
ENSMUSG00000101746	2310043L19Rik	1	RIKEN cDNA 2310043L19 gene [Source:MGI Symbol;Acc:MGI:1922839]	7.6211	7.6211	2.93	0.00335658	0.0307943	0.02	0.17	0.02	0.04	0	0.07	0.12	0.31
ENSMUSG00000058624	Gda	19	guanine deaminase [Source:MGI Symbol;Acc:MGI:95678]	7.5685	7.5685	2.92	2.97971e-17	4.26809e-15	6.11	51.32	5.81	7.45	5.05	30.94	69.37	53.66
ENSMUSG00000040473	Cfap69	5	cilia and flagella associated protein 69 [Source:MGI Symbol;Acc:MGI:2443778]	7.5685	7.5685	2.92	1.05638e-08	4.23508e-07	0.35	2.97	0.41	0.19	0.46	2.76	2.16	3.98
ENSMUSG00000043461	Sptssb	3	serine palmitoyltransferase, small subunit B [Source:MGI Symbol;Acc:MGI:1913433]	7.5685	7.5685	2.92	0.000228338	0.00315036	0.07	0.64	0.08	0.04	0.1	0.55	0.19	1.18
ENSMUSG00000004031	Brinp2	1	bone morphogenic protein/retinoic acid inducible neural-specific 2 [Source:MGI Symbol;Acc:MGI:2443333]	7.5685	7.5685	2.92	0.00199948	0.019956	0.04	0.3	0.05	0.04	0.02	0.55	0.07	0.26
ENSMUSG00000034485	Uaca	9	uveal autoantigen with coiled-coil domains and ankyrin repeats [Source:MGI Symbol;Acc:MGI:1919815]	7.5162	7.5162	2.91	2.18873e-12	1.65707e-10	8.35	69.24	8.71	6.41	9.93	53.94	41.88	111.9
ENSMUSG00000074968	Ano3	2	anoctamin 3 [Source:MGI Symbol;Acc:MGI:3613666]	7.5162	7.5162	2.91	7.66401e-12	5.33477e-10	0.33	2.78	0.34	0.28	0.38	2.49	3.22	2.62
ENSMUSG00000035678	Tnfsf9	17	tumor necrosis factor (ligand) superfamily, member 9 [Source:MGI Symbol;Acc:MGI:1101058]	7.5162	7.5162	2.91	4.12076e-11	2.55626e-09	0.46	3.83	0.39	0.46	0.51	2.45	4	5.03
ENSMUSG00000104818	Gm43661	5	predicted gene 43661 [Source:MGI Symbol;Acc:MGI:5663798]	7.5162	7.5162	2.91	6.99831e-05	0.0011299	0.18	1.52	0.3	0.07	0.15	0.66	0.95	2.96
ENSMUSG00000098111	Gm4654	14	predicted gene 4654 [Source:MGI Symbol;Acc:MGI:3782836]	7.5162	7.5162	2.91	0.00130941	0.0139817	0.04	0.34	0.03	0	0.09	0.57	0.15	0.31
ENSMUSG00000104823	Gm43182	5	predicted gene 43182 [Source:MGI Symbol;Acc:MGI:5663319]	7.5162	7.5162	2.91	0.00162165	0.0167116	0.02	0.21	0.07	0	0	0.24	0.15	0.24
ENSMUSG00000017400	Stac2	11	SH3 and cysteine rich domain 2 [Source:MGI Symbol;Acc:MGI:2144518]	7.4643	7.4643	2.9	8.53986e-09	3.49246e-07	1.28	10.15	1.07	1.43	1.35	16.34	4.8	9.32
ENSMUSG00002075070	Gm55415	17	predicted gene, 55415 [Source:MGI Symbol;Acc:MGI:6847300]	7.4643	7.4643	2.9	1.45562e-06	3.63325e-05	0.14	1.19	0.07	0.17	0.19	0.55	1.53	1.49
ENSMUSG00000025330	Padi4	4	peptidyl arginine deiminase, type IV [Source:MGI Symbol;Acc:MGI:1338898]	7.4643	7.4643	2.9	5.86021e-05	0.000966959	0.56	4.76	0.24	0.17	1.28	2.95	3.86	7.46
ENSMUSG00000097680	Gm26642	1	predicted gene, 26642 [Source:MGI Symbol;Acc:MGI:5477136]	7.4643	7.4643	2.9	0.00040386	0.00515995	0.03	0.26	0	0.04	0.05	0.18	0.34	0.26
ENSMUSG00000111679	Gm47063	9	predicted gene, 47063 [Source:MGI Symbol;Acc:MGI:6095774]	7.4643	7.4643	2.9	0.000592397	0.00718553	0.09	0.73	0.12	0.15	0	0.44	0.34	1.41
ENSMUSG00000036602	Alx1	10	ALX homeobox 1 [Source:MGI Symbol;Acc:MGI:104621]	7.4643	7.4643	2.9	0.00237883	0.0230051	0.1	0.89	0.14	0.04	0.14	0.13	0.41	2.12
ENSMUSG00000118140	Gm4949	18	predicted gene 4949 [Source:MGI Symbol;Acc:MGI:3646890]	7.4127	7.4127	2.89	6.59439e-05	0.00107258	0.09	0.76	0.12	0.11	0.05	0.86	0.27	1.15
ENSMUSG00000112924	4930579P08Rik	10	RIKEN cDNA 4930579P08 gene [Source:MGI Symbol;Acc:MGI:1923128]	7.4127	7.4127	2.89	0.00135757	0.0144069	0.02	0.16	0.02	0.02	0.02	0.2	0.15	0.13
ENSMUSG00000038059	Smim3	18	small integral membrane protein 3 [Source:MGI Symbol;Acc:MGI:1917088]	7.3615	7.3615	2.88	5.43757e-14	5.12381e-12	3.62	29.76	3.81	3.37	3.67	15.61	36.03	37.63
ENSMUSG00000040722	Scamp5	9	secretory carrier membrane protein 5 [Source:MGI Symbol;Acc:MGI:1928948]	7.3615	7.3615	2.88	1.01871e-11	6.98025e-10	0.46	3.72	0.39	0.57	0.43	3.57	3.08	4.5
ENSMUSG00000078967	Gapdh-ps16	8	glyceraldehyde-3-phosphate dehydrogenase, pseudogene 16 [Source:MGI Symbol;Acc:MGI:3781450]	7.3615	7.3615	2.88	4.23265e-09	1.8533e-07	0.21	1.71	0.2	0.19	0.24	1.46	1.45	2.23
ENSMUSG00000097467	Gm26737	9	predicted gene, 26737 [Source:MGI Symbol;Acc:MGI:5477231]	7.3615	7.3615	2.88	0.000757511	0.00884213	0.03	0.25	0.05	0	0.03	0.2	0.17	0.39
ENSMUSG00000027908	Tchhl1	3	trichohyalin-like 1 [Source:MGI Symbol;Acc:MGI:1918575]	7.3615	7.3615	2.88	0.00137237	0.0145369	1.31	11.36	0.27	0.43	3.22	2.14	23.86	8.09
ENSMUSG00000038578	Susd1	4	sushi domain containing 1 [Source:MGI Symbol;Acc:MGI:3651543]	7.3107	7.3107	2.87	6.5403e-13	5.31892e-11	1.43	11.62	1.47	1.74	1.08	6.84	13.51	14.51
ENSMUSG00000082691	Dynlt1-ps1	6	dynein light chain Tctex-type 1, pseuodogene 1 [Source:MGI Symbol;Acc:MGI:3642625]	7.3107	7.3107	2.87	4.85178e-12	3.48356e-10	0.79	6.33	0.68	0.89	0.8	5.56	4.78	8.64
ENSMUSG00000032899	Styk1	6	serine/threonine/tyrosine kinase 1 [Source:MGI Symbol;Acc:MGI:2141396]	7.3107	7.3107	2.87	3.08921e-10	1.66458e-08	0.84	6.82	0.61	0.72	1.2	5.12	5.58	9.77
ENSMUSG00000022575	Gsdmd	15	gasdermin D [Source:MGI Symbol;Acc:MGI:1916396]	7.3107	7.3107	2.87	9.22066e-08	3.02278e-06	0.44	3.7	0.61	0.44	0.27	1.96	6.43	2.7
ENSMUSG00000043518	Rai2	X	retinoic acid induced 2 [Source:MGI Symbol;Acc:MGI:1344378]	7.3107	7.3107	2.87	0.000102838	0.00158024	0.12	0.96	0	0.17	0.19	0.55	0.9	1.44
ENSMUSG00000114255	Gm10734	13	predicted gene 10734 [Source:MGI Symbol;Acc:MGI:3642559]	7.3107	7.3107	2.87	0.000147864	0.0021709	0.06	0.49	0.02	0.04	0.12	0.29	0.48	0.71
ENSMUSG00000120569		4	novel transcript	7.3107	7.3107	2.87	0.000623688	0.0075155	0.03	0.25	0	0.07	0.02	0.24	0.22	0.29
ENSMUSG00000072476	Gm9008	6	predicted pseudogene 9008 [Source:MGI Symbol;Acc:MGI:3644000]	7.3107	7.3107	2.87	0.00151343	0.0157674	1.44	10.91	0.25	3.95	0.1	9.68	12.34	10.71
ENSMUSG00000071547	Nt5dc2	14	5'-nucleotidase domain containing 2 [Source:MGI Symbol;Acc:MGI:1917271]	7.2602	7.2602	2.86	1.93359e-19	3.77507e-17	8.51	67.25	9.67	8.25	7.62	77.27	57.42	67.07
ENSMUSG00000037747	Phyhipl	10	phytanoyl-CoA hydroxylase interacting protein-like [Source:MGI Symbol;Acc:MGI:1918161]	7.2602	7.2602	2.86	0.000108707	0.0016597	0.12	0.93	0.02	0.13	0.21	1.1	0.44	1.26
ENSMUSG00000068245	Phf11d	14	PHD finger protein 11D [Source:MGI Symbol;Acc:MGI:1277133]	7.2602	7.2602	2.86	0.00018045	0.00257117	0.84	6.89	0.85	1.17	0.5	4.41	15.42	0.84
ENSMUSG00000061802	Odad2	18	outer dynein arm docking complex subunit 2 [Source:MGI Symbol;Acc:MGI:1922184]	7.2602	7.2602	2.86	0.00201354	0.0200657	0.02	0.21	0.02	0.02	0.03	0.07	0.22	0.34
ENSMUSG00000055538	Zcchc24	14	zinc finger, CCHC domain containing 24 [Source:MGI Symbol;Acc:MGI:1919168]	7.21	7.21	2.85	1.76802e-12	1.36207e-10	1.8	14.36	1.51	2.41	1.47	7.83	18.04	17.21
ENSMUSG00000054855	Rnd1	15	Rho family GTPase 1 [Source:MGI Symbol;Acc:MGI:2444878]	7.21	7.21	2.85	9.22408e-10	4.53715e-08	2.05	16.14	1.91	2.39	1.83	9.28	10.84	28.31
ENSMUSG00000003354	Ccdc65	15	coiled-coil domain containing 65 [Source:MGI Symbol;Acc:MGI:2146001]	7.21	7.21	2.85	5.56787e-05	0.000925149	0.07	0.56	0.12	0.02	0.07	0.84	0.48	0.37
ENSMUSG00000081494	Gm14130	2	predicted gene 14130 [Source:MGI Symbol;Acc:MGI:3652217]	7.21	7.21	2.85	0.000210177	0.00293892	0.05	0.43	0.05	0.11	0	0.31	0.36	0.63
ENSMUSG00000013643	Lypd8	11	LY6/PLAUR domain containing 8 [Source:MGI Symbol;Acc:MGI:1917413]	7.21	7.21	2.85	0.00467824	0.0405815	0.02	0.19	0.02	0.06	0	0.37	0.1	0.1
ENSMUSG00000024084	Qpct	17	glutaminyl-peptide cyclotransferase (glutaminyl cyclase) [Source:MGI Symbol;Acc:MGI:1917786]	7.1602	7.1602	2.84	1.72159e-10	9.75607e-09	0.78	6	0.58	1.04	0.72	5.98	3.98	8.04
ENSMUSG00000097709	2810429I04Rik	13	RIKEN cDNA 2810429I04 gene [Source:MGI Symbol;Acc:MGI:1924187]	7.1602	7.1602	2.84	2.35971e-10	1.30101e-08	0.48	3.9	0.59	0.46	0.39	2.36	5.41	3.93
ENSMUSG00000111617	Gm47148	9	predicted gene, 47148 [Source:MGI Symbol;Acc:MGI:6095912]	7.1602	7.1602	2.84	1.64557e-05	0.000317792	0.06	0.53	0.07	0.07	0.05	0.35	0.85	0.39
ENSMUSG00000055409	Nell1	7	NEL-like 1 [Source:MGI Symbol;Acc:MGI:2443902]	7.1602	7.1602	2.84	2.24765e-05	0.0004182	0.06	0.48	0.05	0.04	0.09	0.46	0.61	0.37
ENSMUSG00000119476	Rnu1a1	11	U1a1 small nuclear RNA [Source:MGI Symbol;Acc:MGI:97972]	7.1602	7.1602	2.84	0.000412236	0.00524697	0.04	0.33	0	0.04	0.09	0.44	0.24	0.31
ENSMUSG00000005917	Otx1	11	orthodenticle homeobox 1 [Source:MGI Symbol;Acc:MGI:97450]	7.1602	7.1602	2.84	0.000701636	0.00828135	0.05	0.37	0.03	0.02	0.09	0.51	0.15	0.47
ENSMUSG00000104524	Gm37333	1	predicted gene, 37333 [Source:MGI Symbol;Acc:MGI:5610561]	7.1602	7.1602	2.84	0.0013917	0.0147169	0.04	0.34	0.03	0.02	0.07	0.11	0.27	0.65
ENSMUSG00000068748	Ptprz1	6	protein tyrosine phosphatase, receptor type Z, polypeptide 1 [Source:MGI Symbol;Acc:MGI:97816]	7.1107	7.1107	2.83	3.58486e-20	7.54131e-18	16.74	129.75	13.04	16.65	20.54	150.48	108.58	130.18
ENSMUSG00000051716	Apon	10	apolipoprotein N [Source:MGI Symbol;Acc:MGI:88931]	7.1107	7.1107	2.83	0.000166304	0.00239899	0.05	0.38	0.03	0.04	0.07	0.49	0.44	0.21
ENSMUSG00000023274	Cd4	6	CD4 antigen [Source:MGI Symbol;Acc:MGI:88335]	7.1107	7.1107	2.83	0.00111996	0.012215	0.11	0.93	0.14	0.09	0.1	0.18	2.23	0.39
ENSMUSG00000090374	Gm17232	14	predicted gene 17232 [Source:MGI Symbol;Acc:MGI:4938059]	7.1107	7.1107	2.83	0.00207173	0.020517	0.03	0.25	0	0.07	0.02	0.13	0.46	0.16
ENSMUSG00000103767	Gm37858	1	predicted gene, 37858 [Source:MGI Symbol;Acc:MGI:5611086]	7.1107	7.1107	2.83	0.00600018	0.0498418	0.02	0.15	0.02	0	0.03	0.18	0.12	0.16
ENSMUSG00000049303	Syt12	19	synaptotagmin XII [Source:MGI Symbol;Acc:MGI:2159601]	7.0616	7.0616	2.82	3.50305e-14	3.39058e-12	1.67	13.17	1.54	1.8	1.66	8.84	18.91	11.76
ENSMUSG00000020891	Alox8	11	arachidonate 8-lipoxygenase [Source:MGI Symbol;Acc:MGI:1098228]	7.0616	7.0616	2.82	2.22062e-07	6.71239e-06	1.89	14.47	1.66	1.3	2.72	25.25	11.57	6.6
ENSMUSG00000050423	Ppp1r3g	13	protein phosphatase 1, regulatory subunit 3G [Source:MGI Symbol;Acc:MGI:1923737]	7.0616	7.0616	2.82	4.57172e-06	0.000101729	0.06	0.51	0.05	0.07	0.07	0.53	0.51	0.5
ENSMUSG00000119895	Gm22513	12	predicted gene, 22513 [Source:MGI Symbol;Acc:MGI:5452290]	7.0616	7.0616	2.82	5.58292e-05	0.000926839	4.74	38.35	3.85	0.54	9.83	28.93	44.83	41.3
ENSMUSG00000025059	Gk	X	glycerol kinase [Source:MGI Symbol;Acc:MGI:106594]	7.0128	7.0128	2.81	4.29233e-19	7.94485e-17	23.23	183.07	21.29	20.69	27.69	108.05	243.91	197.24
ENSMUSG00000020014	Cfap54	10	cilia and flagella associated protein 54 [Source:MGI Symbol;Acc:MGI:1922208]	7.0128	7.0128	2.81	7.99791e-12	5.5604e-10	0.63	4.81	0.54	0.89	0.46	5.01	5.55	3.88
ENSMUSG00000114957	Gm47316	13	predicted gene, 47316 [Source:MGI Symbol;Acc:MGI:6096197]	7.0128	7.0128	2.81	9.2696e-09	3.76122e-07	1.24	9.57	1.03	1.15	1.54	13.16	11.42	4.11
ENSMUSG00000029189	Sel1l3	5	sel-1 suppressor of lin-12-like 3 (C. elegans) [Source:MGI Symbol;Acc:MGI:1916941]	7.0128	7.0128	2.81	1.83918e-08	7.00399e-07	0.21	1.64	0.22	0.15	0.26	1.74	2.01	1.18
ENSMUSG00000044165	Bcl2l15	3	BCLl2-like 15 [Source:MGI Symbol;Acc:MGI:2685412]	7.0128	7.0128	2.81	1.43413e-06	3.5922e-05	0.79	6.24	0.46	1.04	0.87	1.79	10.64	6.29
ENSMUSG00000007783	Cpt1c	7	carnitine palmitoyltransferase 1c [Source:MGI Symbol;Acc:MGI:2446526]	6.9644	6.9644	2.8	4.6895e-17	6.61742e-15	2.98	22.71	3.49	3.15	2.3	22.96	24.3	20.87
ENSMUSG00000034416	Pkd1l2	8	polycystic kidney disease 1 like 2 [Source:MGI Symbol;Acc:MGI:2664668]	6.9644	6.9644	2.8	3.47327e-08	1.25242e-06	0.19	1.47	0.17	0.22	0.17	0.88	1.75	1.78
ENSMUSG00000035486	Plk5	10	polo like kinase 5 [Source:MGI Symbol;Acc:MGI:3026984]	6.9644	6.9644	2.8	0.000119732	0.00180769	0.06	0.46	0.1	0.04	0.03	0.64	0.41	0.31
ENSMUSG00000013338	Fer1l4	2	fer-1-like 4 (C. elegans) [Source:MGI Symbol;Acc:MGI:1921812]	6.9644	6.9644	2.8	0.000457929	0.00576548	0.11	0.85	0.02	0.06	0.26	1.3	0.73	0.52
ENSMUSG00000031877	Ces2g	8	carboxylesterase 2G [Source:MGI Symbol;Acc:MGI:1919611]	6.9163	6.9163	2.79	1.23367e-18	2.13122e-16	30.69	227.63	32.12	36.43	23.52	289.67	162.36	230.87
ENSMUSG00000105127	Gm42470	9	predicted gene 42470 [Source:MGI Symbol;Acc:MGI:5662607]	6.9163	6.9163	2.79	8.22375e-07	2.18976e-05	0.1	0.77	0.14	0.07	0.09	0.75	0.75	0.81
ENSMUSG00000045954	Cavin2	1	caveolae associated 2 [Source:MGI Symbol;Acc:MGI:99513]	6.9163	6.9163	2.79	3.73502e-06	8.47988e-05	0.32	2.44	0.17	0.3	0.48	1.01	2.3	4.01
ENSMUSG00000086962	Gm12248	11	predicted gene 12248 [Source:MGI Symbol;Acc:MGI:3651124]	6.9163	6.9163	2.79	5.22229e-06	0.000114463	0.15	1.22	0.17	0.04	0.26	0.93	1.14	1.6
ENSMUSG00000027435	Cd93	2	CD93 antigen [Source:MGI Symbol;Acc:MGI:106664]	6.9163	6.9163	2.79	7.97871e-06	0.000167597	0.37	2.76	0.22	0.67	0.22	1.3	2.09	4.9
ENSMUSG00000021719	Rgs7bp	13	regulator of G-protein signalling 7 binding protein [Source:MGI Symbol;Acc:MGI:106334]	6.9163	6.9163	2.79	1.98568e-05	0.000374591	0.08	0.64	0.07	0.07	0.1	0.44	0.46	1.02
ENSMUSG00000103864	Gm37415	5	predicted gene, 37415 [Source:MGI Symbol;Acc:MGI:5610643]	6.9163	6.9163	2.79	0.00017657	0.00252156	0.05	0.42	0.1	0.06	0	0.31	0.53	0.42
ENSMUSG00000022840	Adcy5	16	adenylate cyclase 5 [Source:MGI Symbol;Acc:MGI:99673]	6.9163	6.9163	2.79	0.000328762	0.0043265	0.04	0.33	0.07	0.04	0.02	0.18	0.48	0.34
ENSMUSG00000033880	Lgals3bp	11	lectin, galactoside-binding, soluble, 3 binding protein [Source:MGI Symbol;Acc:MGI:99554]	6.8685	6.8685	2.78	2.4751e-08	9.19239e-07	3	23.5	2.78	3.41	2.81	10.78	46.87	12.86
ENSMUSG00000046101	Mcmdc2	1	minichromosome maintenance domain containing 2 [Source:MGI Symbol;Acc:MGI:3045334]	6.8685	6.8685	2.78	1.84721e-05	0.00035126	0.06	0.46	0.03	0.11	0.03	0.42	0.51	0.45
ENSMUSG00000054196	Cthrc1	15	collagen triple helix repeat containing 1 [Source:MGI Symbol;Acc:MGI:1915838]	6.8685	6.8685	2.78	9.75537e-05	0.00151003	0.08	0.65	0.1	0.06	0.09	0.2	0.9	0.86
ENSMUSG00000092035	Peg10	6	paternally expressed 10 [Source:MGI Symbol;Acc:MGI:2157785]	6.8685	6.8685	2.78	0.0032493	0.0299501	0.04	0.33	0.03	0.02	0.07	0.11	0.17	0.71
ENSMUSG00000079697	Gm5751	X	predicted gene 5751 [Source:MGI Symbol;Acc:MGI:3642927]	6.8685	6.8685	2.78	0.00443969	0.038897	0.02	0.2	0	0.07	0	0.09	0.29	0.21
ENSMUSG00000032815	Fanca	8	Fanconi anemia, complementation group A [Source:MGI Symbol;Acc:MGI:1341823]	6.8211	6.8211	2.77	7.86878e-15	8.26135e-13	3.24	24.26	3.13	4.49	2.09	19.58	29.39	23.8
ENSMUSG00000005493	Msh4	3	mutS homolog 4 [Source:MGI Symbol;Acc:MGI:1860077]	6.8211	6.8211	2.77	1.7588e-07	5.4316e-06	0.18	1.35	0.2	0.19	0.15	1.85	1.02	1.18
ENSMUSG00000027074	Slc43a3	2	solute carrier family 43, member 3 [Source:MGI Symbol;Acc:MGI:1931054]	6.8211	6.8211	2.77	3.95142e-05	0.000689732	0.12	0.89	0.07	0.09	0.19	0.57	0.58	1.52
ENSMUSG00000110706	Gm45709	8	predicted gene 45709 [Source:MGI Symbol;Acc:MGI:5804824]	6.8211	6.8211	2.77	0.00149823	0.0156318	0.02	0.19	0.03	0	0.03	0.22	0.22	0.13
ENSMUSG00000093489	Gm20625	10	predicted gene 20625 [Source:MGI Symbol;Acc:MGI:5313072]	6.8211	6.8211	2.77	0.00155352	0.0161174	0.02	0.19	0.03	0.02	0.02	0.22	0.24	0.1
ENSMUSG00000043263	Ifi209	1	interferon activated gene 209 [Source:MGI Symbol;Acc:MGI:2138243]	6.774	6.774	2.76	0.000195761	0.00276241	0.25	1.93	0.05	0.37	0.34	0.49	2.69	2.62
ENSMUSG00000081355	Gm15264	3	predicted gene 15264 [Source:MGI Symbol;Acc:MGI:3705845]	6.774	6.774	2.76	0.000229955	0.00316753	0.82	5.95	0.8	0.76	0.91	7.89	0.61	9.35
ENSMUSG00000025754	Agbl1	7	ATP/GTP binding protein-like 1 [Source:MGI Symbol;Acc:MGI:3646469]	6.774	6.774	2.76	0.00282746	0.0266607	0.02	0.14	0.02	0.02	0.02	0.18	0.1	0.16
ENSMUSG00000021922	Itih4	14	inter alpha-trypsin inhibitor, heavy chain 4 [Source:MGI Symbol;Acc:MGI:109536]	6.774	6.774	2.76	0.00304497	0.0283599	0.02	0.19	0.05	0.02	0	0.11	0.34	0.13
ENSMUSG00000011034	Slc5a1	5	solute carrier family 5 (sodium/glucose cotransporter), member 1 [Source:MGI Symbol;Acc:MGI:107678]	6.7272	6.7272	2.75	1.8624e-24	6.17287e-22	50.28	369.48	51.24	45.44	54.17	404.41	308.04	395.98
ENSMUSG00000030790	Adm	7	adrenomedullin [Source:MGI Symbol;Acc:MGI:108058]	6.7272	6.7272	2.75	1.36084e-09	6.45962e-08	15.94	118.61	13.81	9.57	24.46	88.41	71.68	195.75
ENSMUSG00000113185	Gm47127	13	predicted gene, 47127 [Source:MGI Symbol;Acc:MGI:6095878]	6.7272	6.7272	2.75	2.74189e-07	8.14976e-06	0.37	2.84	0.47	0.26	0.38	1.21	3.73	3.56
ENSMUSG00000031530	Dusp4	8	dual specificity phosphatase 4 [Source:MGI Symbol;Acc:MGI:2442191]	6.7272	6.7272	2.75	1.72401e-06	4.23274e-05	1.56	11.72	1	1.33	2.35	4.32	8.85	22
ENSMUSG00000090564	A430057M04Rik	14	RIKEN cDNA A430057M04 gene [Source:MGI Symbol;Acc:MGI:2442125]	6.7272	6.7272	2.75	1.19106e-05	0.000238953	0.08	0.58	0.03	0.09	0.1	0.49	0.51	0.73
ENSMUSG00000074361	C5ar2	7	complement component 5a receptor 2 [Source:MGI Symbol;Acc:MGI:2442013]	6.7272	6.7272	2.75	0.000974874	0.0108643	0.07	0.52	0.08	0.07	0.05	0.53	0.1	0.94
ENSMUSG00000049307	Fut4	9	fucosyltransferase 4 [Source:MGI Symbol;Acc:MGI:95594]	6.7272	6.7272	2.75	0.0015531	0.0161159	0.06	0.41	0	0.15	0.02	0.22	0.56	0.45
ENSMUSG00000009418	Nav1	1	neuron navigator 1 [Source:MGI Symbol;Acc:MGI:2183683]	6.6807	6.6807	2.74	3.11369e-14	3.05522e-12	5.85	42.62	5.39	6.88	5.29	31.36	34.09	62.4
ENSMUSG00000095304	Plac9	14	placenta specific 9 [Source:MGI Symbol;Acc:MGI:2663998]	6.6807	6.6807	2.74	5.82884e-14	5.4744e-12	1.02	7.47	0.85	1.09	1.13	7.56	7.08	7.78
ENSMUSG00000004891	Nes	3	nestin [Source:MGI Symbol;Acc:MGI:101784]	6.6807	6.6807	2.74	9.32076e-05	0.00145103	0.93	6.99	0.29	0.89	1.63	1.83	6.67	12.47
ENSMUSG00000005540	Fcer2a	8	Fc receptor, IgE, low affinity II, alpha polypeptide [Source:MGI Symbol;Acc:MGI:95497]	6.6807	6.6807	2.74	0.000403079	0.00515112	0.07	0.52	0.1	0	0.1	0.77	0.34	0.45
ENSMUSG00000115730	Gm7459	15	predicted gene 7459 [Source:MGI Symbol;Acc:MGI:3645341]	6.6807	6.6807	2.74	0.00283504	0.0267189	0.02	0.15	0.02	0.02	0.02	0.09	0.22	0.13
ENSMUSG00000013846	St3gal1	15	ST3 beta-galactoside alpha-2,3-sialyltransferase 1 [Source:MGI Symbol;Acc:MGI:98304]	6.6346	6.6346	2.73	3.80814e-07	1.0959e-05	3.45	26.06	3.61	1.78	4.95	9.11	27.76	41.32
ENSMUSG00000030093	Wnt7a	6	wingless-type MMTV integration site family, member 7A [Source:MGI Symbol;Acc:MGI:98961]	6.6346	6.6346	2.73	5.85954e-05	0.000966959	0.36	2.67	0.54	0.32	0.22	0.88	1.75	5.39
ENSMUSG00000113617	Gm8655	12	predicted gene 8655 [Source:MGI Symbol;Acc:MGI:3647209]	6.6346	6.6346	2.73	0.000152794	0.00223006	0.05	0.36	0.05	0.06	0.03	0.22	0.41	0.45
ENSMUSG00000081721	Gm13882	2	predicted gene 13882 [Source:MGI Symbol;Acc:MGI:3650052]	6.6346	6.6346	2.73	0.000516975	0.00639588	0.04	0.28	0.02	0.04	0.05	0.18	0.39	0.26
ENSMUSG00000031837	Necab2	8	N-terminal EF-hand calcium binding protein 2 [Source:MGI Symbol;Acc:MGI:2152211]	6.6346	6.6346	2.73	0.00169265	0.017343	0.03	0.27	0.02	0.02	0.07	0.15	0.19	0.47
ENSMUSG00000109958	Gm32786	7	predicted gene, 32786 [Source:MGI Symbol;Acc:MGI:5591945]	6.6346	6.6346	2.73	0.00290371	0.0272895	0.03	0.27	0.03	0	0.07	0.31	0.1	0.39
ENSMUSG00000028804	Csmd2	4	CUB and Sushi multiple domains 2 [Source:MGI Symbol;Acc:MGI:2386401]	6.6346	6.6346	2.73	0.00299068	0.0279542	0.02	0.18	0	0.07	0	0.18	0.19	0.18
ENSMUSG00000110304	Gm36380	8	predicted gene, 36380 [Source:MGI Symbol;Acc:MGI:5595539]	6.6346	6.6346	2.73	0.00319649	0.0295394	0.02	0.18	0	0.07	0	0.2	0.19	0.16
ENSMUSG00000029321	Slc10a6	5	solute carrier family 10 (sodium/bile acid cotransporter family), member 6 [Source:MGI Symbol;Acc:MGI:1923000]	6.5887	6.5887	2.72	2.06338e-15	2.29748e-13	8.35	60.34	9.47	7.01	8.58	77.27	57.27	46.48
ENSMUSG00000110409	Gm9908	8	predicted gene 9908 [Source:MGI Symbol;Acc:MGI:3708779]	6.5887	6.5887	2.72	1.19755e-06	3.06973e-05	0.13	0.95	0.1	0.15	0.14	0.68	0.8	1.36
ENSMUSG00000035783	Acta2	19	actin alpha 2, smooth muscle, aorta [Source:MGI Symbol;Acc:MGI:87909]	6.5887	6.5887	2.72	4.75685e-05	0.000808055	1.13	8.51	0.36	0.52	2.52	5.49	13.02	7.02
ENSMUSG00000106799	Gm20756	6	predicted gene, 20756 [Source:MGI Symbol;Acc:MGI:5434112]	6.5887	6.5887	2.72	0.00174766	0.0178074	0.03	0.26	0.07	0.02	0.02	0.37	0.32	0.1
ENSMUSG00000098149	Gapdh-ps14	8	glyceraldehyde-3-phosphate dehydrogenase, pseudogene 14 [Source:MGI Symbol;Acc:MGI:3780363]	6.5887	6.5887	2.72	0.00196778	0.0196878	0.02	0.18	0.05	0	0.02	0.2	0.17	0.18
ENSMUSG00000062310	Glrp1	1	glutamine repeat protein 1 [Source:MGI Symbol;Acc:MGI:108038]	6.5887	6.5887	2.72	0.00425091	0.0375081	0.02	0.19	0.05	0	0.02	0.07	0.27	0.24
ENSMUSG00000111079	Gm47112	9	predicted gene, 47112 [Source:MGI Symbol;Acc:MGI:6095853]	6.5887	6.5887	2.72	0.00483585	0.0416327	0.03	0.26	0.05	0.02	0.03	0.44	0.05	0.29
ENSMUSG00000116644	4933426B08Rik	17	RIKEN cDNA 4933426B08 gene [Source:MGI Symbol;Acc:MGI:1918423]	6.5887	6.5887	2.72	0.00505524	0.0431558	0.04	0.32	0.1	0	0.02	0.11	0.27	0.58
ENSMUSG00000079941	Cox5b-ps	13	cytochrome c oxidase subunit 5B, pseudogene [Source:MGI Symbol;Acc:MGI:3649411]	6.5432	6.5432	2.71	6.44232e-11	3.88235e-09	2.2	15.69	3.1	2.34	1.16	16.89	13.87	16.31
ENSMUSG00000027955	Gask1b	3	golgi associated kinase 1B [Source:MGI Symbol;Acc:MGI:1915909]	6.5432	6.5432	2.71	4.89004e-09	2.1232e-07	1.22	8.82	0.71	1.52	1.44	4.81	8.78	12.88
ENSMUSG00000071719	Nalf2	X	NALCN channel auxiliary factor 2 [Source:MGI Symbol;Acc:MGI:3648377]	6.5432	6.5432	2.71	1.58656e-05	0.000307751	0.09	0.69	0.05	0.09	0.14	0.51	0.56	1
ENSMUSG00000106662	Gm43034	5	predicted gene 43034 [Source:MGI Symbol;Acc:MGI:5663171]	6.5432	6.5432	2.71	3.44091e-05	0.000610528	0.09	0.65	0.03	0.19	0.05	0.51	0.9	0.55
ENSMUSG00000046334	Gm6195	1	predicted pseudogene 6195 [Source:MGI Symbol;Acc:MGI:3647661]	6.5432	6.5432	2.71	0.000139516	0.00206857	0.05	0.39	0.05	0.04	0.07	0.51	0.34	0.31
ENSMUSG00000100658	F730311O21Rik	1	RIKEN cDNA F730311O21 gene [Source:MGI Symbol;Acc:MGI:3643355]	6.5432	6.5432	2.71	0.000355805	0.00461842	0.08	0.59	0.03	0.06	0.15	0.97	0.29	0.5
ENSMUSG00000115164	Gm30159	15	predicted gene, 30159 [Source:MGI Symbol;Acc:MGI:5589318]	6.5432	6.5432	2.71	0.000747909	0.00874437	0.03	0.23	0.03	0.02	0.03	0.15	0.27	0.26
ENSMUSG00000102234	Gm37885	1	predicted gene, 37885 [Source:MGI Symbol;Acc:MGI:5611113]	6.5432	6.5432	2.71	0.00105538	0.0116218	0.09	0.64	0.15	0.04	0.07	0.33	0.27	1.34
ENSMUSG00000064225	Paqr9	9	progestin and adipoQ receptor family member IX [Source:MGI Symbol;Acc:MGI:1922802]	6.5432	6.5432	2.71	0.00352171	0.0320615	0.07	0.45	0.03	0.11	0.05	0.97	0.12	0.26
ENSMUSG00000042215	Bag2	1	BCL2-associated athanogene 2 [Source:MGI Symbol;Acc:MGI:1891254]	6.498	6.498	2.7	8.70374e-14	8.06815e-12	2.95	21	2.71	2.48	3.67	23.57	16.92	22.5
ENSMUSG00000001870	Ltbp1	17	latent transforming growth factor beta binding protein 1 [Source:MGI Symbol;Acc:MGI:109151]	6.498	6.498	2.7	1.41032e-13	1.26218e-11	11.1	80.96	13.01	8.01	12.28	48.27	84.5	110.09
ENSMUSG00000043421	Hilpda	6	hypoxia inducible lipid droplet associated [Source:MGI Symbol;Acc:MGI:1916823]	6.498	6.498	2.7	2.00052e-08	7.54783e-07	4.86	35.28	4.18	3.32	7.09	20.31	24.25	61.28
ENSMUSG00000120140	Gm19765	7	predicted gene, 19765 [Source:NCBI gene (formerly Entrezgene);Acc:102638993]	6.498	6.498	2.7	3.22444e-08	1.1701e-06	0.29	2.02	0.27	0.33	0.26	2.76	1.53	1.78
ENSMUSG00000094392	Gm3788	3	predicted gene 3788 [Source:MGI Symbol;Acc:MGI:3781961]	6.498	6.498	2.7	1.45138e-06	3.62425e-05	0.22	1.57	0.2	0.2	0.24	0.88	1.26	2.57
ENSMUSG00000111548	Gm8162	9	predicted gene 8162 [Source:MGI Symbol;Acc:MGI:3644710]	6.498	6.498	2.7	0.000493045	0.00613846	0.05	0.34	0.02	0.04	0.09	0.44	0.22	0.37
ENSMUSG00000078162	Gm2574	3	predicted pseudogene 2574 [Source:MGI Symbol;Acc:MGI:3780741]	6.498	6.498	2.7	0.000782726	0.00908437	0.05	0.34	0.03	0	0.1	0.4	0.24	0.39
ENSMUSG00000044005	Gls2	10	glutaminase 2 (liver, mitochondrial) [Source:MGI Symbol;Acc:MGI:2143539]	6.4531	6.4531	2.69	2.90312e-11	1.84303e-09	0.86	6.21	0.73	0.83	1.03	4.04	7.01	7.59
ENSMUSG00000024731	Ms4a10	19	membrane-spanning 4-domains, subfamily A, member 10 [Source:MGI Symbol;Acc:MGI:1917076]	6.4531	6.4531	2.69	5.49359e-09	2.34771e-07	0.4	2.83	0.25	0.65	0.31	2.49	2.67	3.33
ENSMUSG00000097804	Gm16685	3	predicted gene, 16685 [Source:MGI Symbol;Acc:MGI:4439609]	6.4531	6.4531	2.69	6.03148e-07	1.64995e-05	0.22	1.58	0.17	0.26	0.22	0.82	2.55	1.39
ENSMUSG00000117656	Gm50225	17	predicted gene, 50225 [Source:MGI Symbol;Acc:MGI:6303023]	6.4531	6.4531	2.69	0.000221866	0.00307971	0.15	1.04	0.12	0.19	0.14	0.68	0.34	2.1
ENSMUSG00000056966	Gjc3	5	gap junction protein, gamma 3 [Source:MGI Symbol;Acc:MGI:2153041]	6.4531	6.4531	2.69	0.00411743	0.0365396	0.15	1.16	0.25	0.02	0.19	0.13	1.21	2.15
ENSMUSG00000003500	Impdh1	6	inosine monophosphate dehydrogenase 1 [Source:MGI Symbol;Acc:MGI:96567]	6.4086	6.4086	2.68	2.61591e-14	2.58012e-12	6.7	47.89	6.79	5.49	7.83	33.21	45.66	64.79
ENSMUSG00000010154	Spire2	8	spire type actin nucleation factor 2 [Source:MGI Symbol;Acc:MGI:2446256]	6.4086	6.4086	2.68	1.72081e-13	1.51625e-11	1.46	10.24	1.66	1.39	1.34	11.16	8.8	10.76
ENSMUSG00000032714	Syde1	10	synapse defective 1, Rho GTPase, homolog 1 (C. elegans) [Source:MGI Symbol;Acc:MGI:1918959]	6.4086	6.4086	2.68	9.2947e-09	3.76872e-07	0.97	7.02	0.69	0.85	1.37	3.57	8.68	8.8
ENSMUSG00000056665	Them6	15	thioesterase superfamily member 6 [Source:MGI Symbol;Acc:MGI:1925301]	6.4086	6.4086	2.68	3.78635e-08	1.35588e-06	0.7	5.02	0.81	0.83	0.45	2.29	6.86	5.92
ENSMUSG00000105356	Gm42603	5	predicted gene 42603 [Source:MGI Symbol;Acc:MGI:5662740]	6.4086	6.4086	2.68	6.97896e-06	0.000148734	0.13	0.97	0.14	0.13	0.14	0.44	1.07	1.41
ENSMUSG00000114687	Gm5452	13	predicted gene 5452 [Source:MGI Symbol;Acc:MGI:3645281]	6.4086	6.4086	2.68	1.2509e-05	0.000249345	0.12	0.83	0.1	0.06	0.19	0.77	0.63	1.1
ENSMUSG00000117062	Ldha-ps3	17	lactate dehydrogenase A, pseudogene 3 [Source:MGI Symbol;Acc:MGI:96762]	6.4086	6.4086	2.68	0.0014681	0.0153625	0.03	0.22	0.03	0.04	0.02	0.15	0.17	0.34
ENSMUSG00000102632	Gm37786	10	predicted gene, 37786 [Source:MGI Symbol;Acc:MGI:5611014]	6.4086	6.4086	2.68	0.0019567	0.0195983	0.04	0.31	0.03	0.07	0.02	0.09	0.53	0.31
ENSMUSG00000029086	Prom1	5	prominin 1 [Source:MGI Symbol;Acc:MGI:1100886]	6.4086	6.4086	2.68	0.00587422	0.0489453	0.02	0.18	0	0	0.07	0.13	0.12	0.29
ENSMUSG00000057963	Itpk1	12	inositol 1,3,4-triphosphate 5/6 kinase [Source:MGI Symbol;Acc:MGI:2446159]	6.3643	6.3643	2.67	1.06598e-18	1.85276e-16	7.33	51.84	8.01	6.45	7.54	47.87	58.97	48.68
ENSMUSG00000036875	Dna2	10	DNA replication helicase/nuclease 2 [Source:MGI Symbol;Acc:MGI:2443732]	6.3643	6.3643	2.67	3.16854e-12	2.35202e-10	2.34	16.34	1.83	3.52	1.66	11.84	21.19	15.97
ENSMUSG00000032014	Oaf	9	out at first homolog [Source:MGI Symbol;Acc:MGI:94852]	6.3643	6.3643	2.67	1.34955e-09	6.41138e-08	1.79	12.82	1.46	1.35	2.55	6.92	14.94	16.6
ENSMUSG00000000948	Gm38393	7	predicted gene, 38393 [Source:MGI Symbol;Acc:MGI:5613898]	6.3643	6.3643	2.67	1.59801e-07	4.9782e-06	0.18	1.29	0.1	0.2	0.24	0.97	1.43	1.47
ENSMUSG00000028348	Cavin4	4	caveolae associated 4 [Source:MGI Symbol;Acc:MGI:1915266]	6.3643	6.3643	2.67	1.34221e-05	0.00026541	0.17	1.18	0.14	0.22	0.14	0.46	1.29	1.78
ENSMUSG00000050623	Catsperz	19	cation channel sperm associated auxiliary subunit zeta [Source:MGI Symbol;Acc:MGI:1914327]	6.3643	6.3643	2.67	8.7362e-05	0.00137088	0.09	0.66	0.12	0.15	0.02	0.77	0.41	0.79
ENSMUSG00000113998	Gm40909	13	predicted gene, 40909 [Source:MGI Symbol;Acc:MGI:5623794]	6.3643	6.3643	2.67	0.000110982	0.00168899	0.22	1.49	0.1	0.44	0.1	0.64	1.38	2.46
ENSMUSG00000098232	Gm3671	9	predicted gene 3671 [Source:MGI Symbol;Acc:MGI:3781847]	6.3643	6.3643	2.67	0.000201353	0.0028322	0.06	0.43	0.03	0.06	0.09	0.24	0.44	0.6
ENSMUSG00000022893	Adamts1	16	a disintegrin-like and metallopeptidase (reprolysin type) with thrombospondin type 1 motif, 1 [Source:MGI Symbol;Acc:MGI:109249]	6.3203	6.3203	2.66	4.28312e-20	8.97708e-18	37.54	265.17	40.31	28.37	43.93	197.01	297.27	301.23
ENSMUSG00000029802	Abcg2	6	ATP binding cassette subfamily G member 2 (Junior blood group) [Source:MGI Symbol;Acc:MGI:1347061]	6.3203	6.3203	2.66	3.54382e-16	4.33541e-14	6.03	42.26	5.91	7.05	5.14	28.36	53.66	44.75
ENSMUSG00000104467	Gm37660	9	predicted gene, 37660 [Source:MGI Symbol;Acc:MGI:5610888]	6.3203	6.3203	2.66	2.75436e-08	1.0124e-06	0.51	3.59	0.53	0.41	0.6	2.38	2.91	5.47
ENSMUSG00000025081	Tdrd1	19	tudor domain containing 1 [Source:MGI Symbol;Acc:MGI:1933218]	6.3203	6.3203	2.66	3.39067e-08	1.22341e-06	0.21	1.43	0.2	0.3	0.12	1.39	1.55	1.36
ENSMUSG00000111088	9430081H08Rik	9	RIKEN cDNA 9430081H08 gene [Source:MGI Symbol;Acc:MGI:1924680]	6.3203	6.3203	2.66	1.94019e-06	4.71476e-05	0.18	1.27	0.1	0.22	0.22	0.95	0.95	1.91
ENSMUSG00000109198	D7Bwg0826e	7	DNA segment, Chr 7, Brigham & Women's Genetics 0826 expressed [Source:MGI Symbol;Acc:MGI:106455]	6.3203	6.3203	2.66	2.46504e-05	0.000453815	0.13	0.95	0.24	0.11	0.05	1.12	1.16	0.55
ENSMUSG00000026442	Nfasc	1	neurofascin [Source:MGI Symbol;Acc:MGI:104753]	6.3203	6.3203	2.66	3.03753e-05	0.00054713	0.14	1.02	0.22	0.11	0.09	0.44	1.65	0.97
ENSMUSG00000079478	Znrd2	19	zinc ribbon domain containing 2 [Source:MGI Symbol;Acc:MGI:1913482]	6.3203	6.3203	2.66	4.15878e-05	0.000718447	0.06	0.45	0.05	0.07	0.07	0.57	0.36	0.42
ENSMUSG00000110030	Gm45546	8	predicted gene 45546 [Source:MGI Symbol;Acc:MGI:5791382]	6.3203	6.3203	2.66	0.000522027	0.00645139	0.07	0.45	0.02	0.15	0.03	0.44	0.24	0.68
ENSMUSG00000033882	Rbm46	3	RNA binding motif protein 46 [Source:MGI Symbol;Acc:MGI:3645057]	6.3203	6.3203	2.66	0.00116181	0.0125906	0.04	0.29	0.02	0.02	0.09	0.4	0.19	0.29
ENSMUSG00000041859	Mcm3	1	minichromosome maintenance complex component 3 [Source:MGI Symbol;Acc:MGI:101845]	6.2767	6.2767	2.65	2.66506e-17	3.84638e-15	11.81	81.5	11.35	14.72	9.35	54.64	95.9	93.96
ENSMUSG00000017830	Dhx58	11	DEXH (Asp-Glu-X-His) box polypeptide 58 [Source:MGI Symbol;Acc:MGI:1931560]	6.2767	6.2767	2.65	3.5689e-05	0.000630296	1.07	7.56	1.24	1.02	0.94	6.57	14.67	1.44
ENSMUSG00000036699	Zcchc12	X	zinc finger, CCHC domain containing 12 [Source:MGI Symbol;Acc:MGI:1919943]	6.2767	6.2767	2.65	0.000963966	0.010767	0.04	0.3	0.03	0.07	0.02	0.13	0.44	0.34
ENSMUSG00000096592	Gm15801	19	predicted gene 15801 [Source:MGI Symbol;Acc:MGI:3779625]	6.2767	6.2767	2.65	0.001415	0.0149246	0.05	0.34	0.07	0.04	0.03	0.13	0.29	0.6
ENSMUSG00000043439	Epop	11	elongin BC and polycomb repressive complex 2 associated protein [Source:MGI Symbol;Acc:MGI:2143991]	6.2333	6.2333	2.64	4.1434e-11	2.56751e-09	4.39	30.64	4.29	2.86	6.03	20.05	32.59	39.28
ENSMUSG00000115205	Gm16374	15	predicted pseudogene 16374 [Source:MGI Symbol;Acc:MGI:3648759]	6.2333	6.2333	2.64	0.000224637	0.00310833	0.05	0.37	0.03	0.07	0.05	0.4	0.27	0.45
ENSMUSG00000025489	Ifitm5	7	interferon induced transmembrane protein 5 [Source:MGI Symbol;Acc:MGI:1934923]	6.2333	6.2333	2.64	0.000467844	0.00587086	0.05	0.38	0.03	0.02	0.1	0.22	0.53	0.39
ENSMUSG00000037921	Ddx60	8	DExD/H box helicase 60 [Source:MGI Symbol;Acc:MGI:2384570]	6.2333	6.2333	2.64	0.00104853	0.0115576	2.16	15.15	2.07	3.06	1.35	12.13	32.47	0.86
ENSMUSG00000113234	Gm49330	12	predicted gene, 49330 [Source:MGI Symbol;Acc:MGI:6121515]	6.2333	6.2333	2.64	0.00110175	0.012051	0.04	0.26	0.05	0.06	0	0.22	0.36	0.18
ENSMUSG00000111490	Gm47159	9	predicted gene, 47159 [Source:MGI Symbol;Acc:MGI:6095931]	6.2333	6.2333	2.64	0.00203851	0.0202569	0.03	0.22	0.02	0.06	0.02	0.18	0.34	0.13
ENSMUSG00000064264	Zfp428	7	zinc finger protein 428 [Source:MGI Symbol;Acc:MGI:1916463]	6.1903	6.1903	2.63	1.19106e-08	4.71864e-07	0.27	1.88	0.37	0.2	0.24	1.85	2.09	1.7
ENSMUSG00000105167	Snord43	15	small nucleolar RNA, C/D box 43 [Source:MGI Symbol;Acc:MGI:3819534]	6.1903	6.1903	2.63	2.25303e-08	8.4391e-07	0.48	3.19	0.24	0.8	0.39	2.65	3.54	3.38
ENSMUSG00000005952	Trpv1	11	transient receptor potential cation channel, subfamily V, member 1 [Source:MGI Symbol;Acc:MGI:1341787]	6.1903	6.1903	2.63	0.000911008	0.0102823	0.04	0.3	0.02	0.06	0.05	0.22	0.48	0.18
ENSMUSG00000066584	Scgb2b27	7	secretoglobin, family 2B, member 27 [Source:MGI Symbol;Acc:MGI:87863]	6.1903	6.1903	2.63	0.00206689	0.0204888	0.1	0.69	0.14	0.06	0.1	0.37	0.17	1.52
ENSMUSG00000049608	Gpr55	1	G protein-coupled receptor 55 [Source:MGI Symbol;Acc:MGI:2685064]	6.1903	6.1903	2.63	0.00248872	0.0239257	0.16	1.14	0.12	0.28	0.09	0.46	2.74	0.21
ENSMUSG00000046546	Fam43a	16	family with sequence similarity 43, member A [Source:MGI Symbol;Acc:MGI:2676309]	6.1475	6.1475	2.62	8.35984e-16	9.74613e-14	15.27	102.77	16.26	12.81	16.73	133.77	92.72	81.81
ENSMUSG00000020839	Tmigd1	11	transmembrane and immunoglobulin domain containing 1 [Source:MGI Symbol;Acc:MGI:1913851]	6.1475	6.1475	2.62	1.04988e-13	9.54589e-12	2.53	17.26	3.07	1.98	2.55	15.41	16.56	19.8
ENSMUSG00000109721	Gm45280	7	predicted gene 45280 [Source:MGI Symbol;Acc:MGI:5791116]	6.1475	6.1475	2.62	7.16538e-07	1.92958e-05	0.15	1.01	0.15	0.15	0.14	0.88	1.38	0.76
ENSMUSG00000038884	Shfl	9	shiftless antiviral inhibitor of ribosomal frameshifting [Source:MGI Symbol;Acc:MGI:2441788]	6.1475	6.1475	2.62	8.96693e-06	0.00018616	0.98	6.82	0.63	1.5	0.82	3.66	13.97	2.83
ENSMUSG00000121063		13	novel transcript	6.1475	6.1475	2.62	1.59961e-05	0.000309966	0.76	4.99	0.69	0.61	0.96	7.17	1.38	6.42
ENSMUSG00000082076	Gm8659	X	predicted gene 8659 [Source:MGI Symbol;Acc:MGI:3645697]	6.1475	6.1475	2.62	0.00156767	0.0162493	0.03	0.25	0.02	0.02	0.07	0.31	0.15	0.29
ENSMUSG00000034057	Myrfl	10	myelin regulatory factor-like [Source:MGI Symbol;Acc:MGI:2685085]	6.105	6.105	2.61	0.000784817	0.00910122	0.05	0.33	0.08	0	0.05	0.22	0.46	0.31
ENSMUSG00000053930	Shisa6	11	shisa family member 6 [Source:MGI Symbol;Acc:MGI:2685725]	6.105	6.105	2.61	0.00468207	0.0406057	0.02	0.17	0	0.04	0.03	0.09	0.17	0.26
ENSMUSG00000031169	Porcn	X	porcupine O-acyltransferase [Source:MGI Symbol;Acc:MGI:1890212]	6.0629	6.0629	2.6	7.87227e-16	9.21541e-14	5.59	37.6	5.06	5.82	5.87	27.76	50.24	34.8
ENSMUSG00000038305	Spats2l	1	spermatogenesis associated, serine-rich 2-like [Source:MGI Symbol;Acc:MGI:1914448]	6.0629	6.0629	2.6	1.18663e-12	9.30519e-11	2.52	16.95	3.13	2.08	2.36	14.77	14.62	21.45
ENSMUSG00000075184	F930017D23Rik	10	RIKEN cDNA F930017D23 gene [Source:MGI Symbol;Acc:MGI:3822538]	6.0629	6.0629	2.6	1.07542e-06	2.78802e-05	0.23	1.54	0.22	0.22	0.26	2.29	1.12	1.2
ENSMUSG00000057969	Sema3b	9	sema domain, immunoglobulin domain (Ig), short basic domain, secreted, (semaphorin) 3B [Source:MGI Symbol;Acc:MGI:107561]	6.0629	6.0629	2.6	9.27994e-06	0.000192099	0.35	2.4	0.36	0.19	0.5	0.97	2.57	3.67
ENSMUSG00000079554	Aox2	1	aldehyde oxidase 2 [Source:MGI Symbol;Acc:MGI:3529596]	6.0629	6.0629	2.6	4.51752e-05	0.000771395	0.09	0.59	0.03	0.17	0.07	0.68	0.53	0.55
ENSMUSG00000072437	Nanos1	19	nanos C2HC-type zinc finger 1 [Source:MGI Symbol;Acc:MGI:2669254]	6.0629	6.0629	2.6	0.000445317	0.00562034	0.27	1.85	0.08	0.13	0.6	1.06	1.33	3.17
ENSMUSG00000105826	Gm42141	5	predicted gene, 42141 [Source:MGI Symbol;Acc:MGI:5625026]	6.0629	6.0629	2.6	0.00254434	0.0243909	0.06	0.41	0.02	0.13	0.03	0.11	0.58	0.55
ENSMUSG00000049598	Vsig8	1	V-set and immunoglobulin domain containing 8 [Source:MGI Symbol;Acc:MGI:3642995]	6.0629	6.0629	2.6	0.0042449	0.0374725	0.86	5.97	0.05	0.69	1.85	1.15	8.1	8.67
ENSMUSG00000110407	Gm45454	7	predicted gene 45454 [Source:MGI Symbol;Acc:MGI:5791290]	6.021	6.021	2.59	2.40462e-05	0.000444216	0.07	0.47	0.07	0.07	0.07	0.46	0.44	0.52
ENSMUSG00000111468	5033425B01Rik	9	RIKEN cDNA 5033425B01 gene [Source:MGI Symbol;Acc:MGI:1921983]	6.021	6.021	2.59	0.000575705	0.00701739	0.09	0.57	0.02	0.13	0.12	0.93	0.29	0.5
ENSMUSG00000036782	Klhl13	X	kelch-like 13 [Source:MGI Symbol;Acc:MGI:1914705]	6.021	6.021	2.59	0.00198141	0.0197964	0.06	0.4	0.05	0.06	0.07	0.2	0.19	0.81
ENSMUSG00000120604		11	novel transcript, antisense to Chmp6	6.021	6.021	2.59	0.00277541	0.0262437	0.04	0.28	0.08	0	0.03	0.37	0.15	0.31
ENSMUSG00000032192	Gnb5	9	guanine nucleotide binding protein (G protein), beta 5 [Source:MGI Symbol;Acc:MGI:101848]	5.9794	5.9794	2.58	6.50635e-13	5.29887e-11	2.15	13.97	1.85	2.39	2.21	14.71	10.79	16.42
ENSMUSG00000048087	Ahcyl	16	adenosylhomocysteinase like [Source:MGI Symbol;Acc:MGI:3643647]	5.9794	5.9794	2.58	2.13861e-10	1.19179e-08	1.59	10.56	1.66	1.59	1.51	5.95	10.84	14.9
ENSMUSG00000054892	Txk	5	TXK tyrosine kinase [Source:MGI Symbol;Acc:MGI:102960]	5.9794	5.9794	2.58	0.000331709	0.00435523	0.09	0.61	0.1	0.15	0.03	1.01	0.44	0.37
ENSMUSG00000027344	Fsip1	2	fibrous sheath-interacting protein 1 [Source:MGI Symbol;Acc:MGI:1918563]	5.9794	5.9794	2.58	0.00358802	0.0325923	0.04	0.29	0	0.11	0.02	0.13	0.39	0.34
ENSMUSG00000086438	Asb17os	3	ankyrin repeat and SOCS box-containing 17, opposite strand [Source:MGI Symbol;Acc:MGI:1919567]	5.9794	5.9794	2.58	0.00556113	0.0467879	0.02	0.13	0.02	0.02	0.02	0.07	0.17	0.16
ENSMUSG00000027597	Ahcy	2	S-adenosylhomocysteine hydrolase [Source:MGI Symbol;Acc:MGI:87968]	5.9381	5.9381	2.57	6.78582e-15	7.19057e-13	10.89	71.32	10.76	11.79	10.12	44.3	73.23	96.42
ENSMUSG00000024109	Nrxn1	17	neurexin I [Source:MGI Symbol;Acc:MGI:1096391]	5.9381	5.9381	2.57	3.78751e-07	1.09107e-05	0.19	1.24	0.1	0.2	0.26	1.04	1.31	1.36
ENSMUSG00000091623	Gm17092	5	predicted gene 17092 [Source:MGI Symbol;Acc:MGI:4937919]	5.9381	5.9381	2.57	4.03074e-06	9.06845e-05	0.24	1.58	0.2	0.43	0.1	1.06	1.53	2.15
ENSMUSG00000029410	Ppef2	5	protein phosphatase, EF hand calcium-binding domain 2 [Source:MGI Symbol;Acc:MGI:1342304]	5.9381	5.9381	2.57	2.3344e-05	0.000432928	0.19	1.24	0.24	0.3	0.03	1.01	1.72	1
ENSMUSG00000085649	A730032A03Rik	2	RIKEN cDNA A730032A03 gene [Source:MGI Symbol;Acc:MGI:2444311]	5.9381	5.9381	2.57	0.000459349	0.0057808	0.11	0.76	0.05	0.04	0.26	1.06	0.61	0.63
ENSMUSG00000081670	Gm15697	6	predicted gene 15697 [Source:MGI Symbol;Acc:MGI:3783138]	5.9381	5.9381	2.57	0.00112909	0.0123005	0.05	0.32	0.08	0.04	0.02	0.22	0.24	0.5
ENSMUSG00000073000	Gm10451	12	predicted gene 10451 [Source:MGI Symbol;Acc:MGI:3641898]	5.9381	5.9381	2.57	0.00495379	0.0424869	0.06	0.45	0.03	0.02	0.14	0.15	0.95	0.26
ENSMUSG00000026784	Pdss1	2	prenyl (solanesyl) diphosphate synthase, subunit 1 [Source:MGI Symbol;Acc:MGI:1889278]	5.8971	5.8971	2.56	1.6752e-13	1.48064e-11	2.38	15.31	1.76	2.56	2.81	16.12	16.44	13.38
ENSMUSG00000006218	Fam131c	4	family with sequence similarity 131, member C [Source:MGI Symbol;Acc:MGI:2685539]	5.8971	5.8971	2.56	2.3124e-07	6.95293e-06	0.29	1.88	0.29	0.2	0.38	2.4	1.48	1.75
ENSMUSG00000031216	Stard8	X	START domain containing 8 [Source:MGI Symbol;Acc:MGI:2448556]	5.8971	5.8971	2.56	0.000513329	0.00635768	0.13	0.85	0.1	0.15	0.14	0.33	0.44	1.78
ENSMUSG00000104970	5930411N13Rik	5	RIKEN cDNA 5930411N13 gene [Source:MGI Symbol;Acc:MGI:3704253]	5.8971	5.8971	2.56	0.00432814	0.0380483	0.04	0.27	0.03	0.06	0.03	0.44	0.07	0.29
ENSMUSG00000115009	G930009F23Rik	15	RIKEN cDNA G930009F23 gene [Source:MGI Symbol;Acc:MGI:3642701]	5.8563	5.8563	2.55	5.26545e-09	2.26785e-07	0.52	3.46	0.54	0.48	0.55	2.05	4.53	3.8
ENSMUSG00000034818	Celf5	10	CUGBP, Elav-like family member 5 [Source:MGI Symbol;Acc:MGI:2442333]	5.8563	5.8563	2.55	4.47094e-07	1.25931e-05	0.51	3.31	0.88	0.33	0.31	3.55	3.54	2.83
ENSMUSG00000097979	Gm4691	6	predicted gene 4691 [Source:MGI Symbol;Acc:MGI:3782871]	5.8563	5.8563	2.55	4.33527e-05	0.000744427	0.08	0.54	0.12	0.04	0.09	0.57	0.46	0.58
ENSMUSG00000084133	Gm12856	4	predicted gene 12856 [Source:MGI Symbol;Acc:MGI:3649664]	5.8563	5.8563	2.55	4.78698e-05	0.000811901	0.1	0.7	0.17	0.09	0.05	0.42	0.95	0.73
ENSMUSG00000121069		15	novel transcript	5.8563	5.8563	2.55	0.000109848	0.00167487	6.21	40.45	6.64	4.02	7.96	13.39	13.63	94.33
ENSMUSG00000061322	Dnai1	4	dynein axonemal intermediate chain 1 [Source:MGI Symbol;Acc:MGI:1916172]	5.8563	5.8563	2.55	0.00412473	0.0365874	0.06	0.4	0.05	0.07	0.05	0.07	0.36	0.76
ENSMUSG00000028141	Oaz3	3	ornithine decarboxylase antizyme 3 [Source:MGI Symbol;Acc:MGI:1858170]	5.8563	5.8563	2.55	0.00497859	0.0426355	0.02	0.16	0.02	0.04	0.02	0.15	0.1	0.24
ENSMUSG00000109844	Gm31816	9	predicted gene, 31816 [Source:MGI Symbol;Acc:MGI:5590975]	5.8563	5.8563	2.55	0.00535322	0.0452523	0.04	0.23	0.03	0.04	0.03	0.44	0.17	0.08
ENSMUSG00000040543	Pitpnm3	11	PITPNM family member 3 [Source:MGI Symbol;Acc:MGI:2685726]	5.8159	5.8159	2.54	2.02772e-17	2.96405e-15	7.81	50.46	7.89	8.03	7.52	39.8	63.24	48.34
ENSMUSG00000030091	Nup210	6	nucleoporin 210 [Source:MGI Symbol;Acc:MGI:1859555]	5.8159	5.8159	2.54	1.3459e-12	1.04677e-10	3.19	20.58	2.57	3.58	3.43	12.53	25.51	23.7
ENSMUSG00000060314	Zfp941	7	zinc finger protein 941 [Source:MGI Symbol;Acc:MGI:3039601]	5.8159	5.8159	2.54	2.08804e-12	1.58928e-10	0.95	6.1	0.9	1.04	0.91	4.98	7.23	6.1
ENSMUSG00000039748	Exo1	1	exonuclease 1 [Source:MGI Symbol;Acc:MGI:1349427]	5.8159	5.8159	2.54	5.34857e-11	3.26463e-09	2.18	13.85	1.83	3.34	1.39	10.65	16.46	14.43
ENSMUSG00000033847	Pla2g4c	7	phospholipase A2, group IVC (cytosolic, calcium-independent) [Source:MGI Symbol;Acc:MGI:1196403]	5.8159	5.8159	2.54	8.60711e-05	0.00135286	0.1	0.65	0.05	0.07	0.17	0.77	0.78	0.39
ENSMUSG00000043541	Casc1	6	cancer susceptibility candidate 1 [Source:MGI Symbol;Acc:MGI:2444480]	5.8159	5.8159	2.54	9.56183e-05	0.00148249	0.14	0.88	0.14	0.22	0.05	0.37	1.04	1.23
ENSMUSG00000101262	Gm8326	1	predicted gene 8326 [Source:MGI Symbol;Acc:MGI:3644839]	5.8159	5.8159	2.54	0.000202038	0.00284114	0.06	0.38	0.03	0.06	0.09	0.4	0.39	0.37
ENSMUSG00000089324	Mir1936	12	microRNA 1936 [Source:MGI Symbol;Acc:MGI:3836973]	5.8159	5.8159	2.54	0.000821686	0.00944069	0.06	0.39	0.03	0.02	0.12	0.4	0.53	0.24
ENSMUSG00000102864	Gm37634	1	predicted gene, 37634 [Source:MGI Symbol;Acc:MGI:5610862]	5.8159	5.8159	2.54	0.005671	0.0475657	0.03	0.19	0.02	0.04	0.03	0.33	0.17	0.08
ENSMUSG00000028435	Aqp3	4	aquaporin 3 [Source:MGI Symbol;Acc:MGI:1333777]	5.7757	5.7757	2.53	4.0725e-12	2.95757e-10	143.12	922.07	163.53	67.6	198.24	918.04	955.03	893.12
ENSMUSG00000039497	Dse	10	dermatan sulfate epimerase [Source:MGI Symbol;Acc:MGI:2443455]	5.7757	5.7757	2.53	1.77351e-10	1.00304e-08	5.78	37.37	5.06	4.38	7.91	21.9	39.06	51.14
ENSMUSG00000020473	Aebp1	11	AE binding protein 1 [Source:MGI Symbol;Acc:MGI:1197012]	5.7757	5.7757	2.53	1.08474e-08	4.33661e-07	2.89	18.7	3.08	2.63	2.96	7.76	20.54	27.81
ENSMUSG00000086645	Gm15743	16	predicted gene 15743 [Source:MGI Symbol;Acc:MGI:3783185]	5.7757	5.7757	2.53	3.71871e-07	1.07342e-05	0.16	1.06	0.15	0.2	0.14	0.82	1.26	1.1
ENSMUSG00000026271	Gpr35	1	G protein-coupled receptor 35 [Source:MGI Symbol;Acc:MGI:1929509]	5.7757	5.7757	2.53	6.48915e-07	1.75994e-05	4.02	25.81	4.25	1.46	6.35	33.78	24.51	19.14
ENSMUSG00000069939	Gm12070	11	predicted gene 12070 [Source:MGI Symbol;Acc:MGI:3650751]	5.7757	5.7757	2.53	2.20535e-06	5.27368e-05	0.18	1.19	0.29	0.13	0.14	1.35	0.97	1.26
ENSMUSG00000029102	Hgfac	5	hepatocyte growth factor activator [Source:MGI Symbol;Acc:MGI:1859281]	5.7757	5.7757	2.53	1.10444e-05	0.00022367	0.18	1.19	0.08	0.15	0.31	0.79	1.72	1.05
ENSMUSG00000098912	1500004A13Rik	3	RIKEN cDNA 1500004A13 gene [Source:MGI Symbol;Acc:MGI:2442808]	5.7757	5.7757	2.53	0.000158522	0.00229837	0.16	1.04	0.1	0.2	0.17	0.29	1.36	1.47
ENSMUSG00000071568	Gm5874	6	predicted gene 5874 [Source:MGI Symbol;Acc:MGI:3648027]	5.7757	5.7757	2.53	0.000728784	0.00856644	0.05	0.31	0.05	0.04	0.05	0.31	0.19	0.42
ENSMUSG00002076132	Gm55090	3	predicted gene, 55090 [Source:MGI Symbol;Acc:MGI:6846654]	5.7757	5.7757	2.53	0.00187634	0.0189124	0.05	0.32	0.05	0.06	0.03	0.11	0.32	0.52
ENSMUSG00000057262	Rpl15-ps6	15	ribosomal protein L15, pseudogene 6 [Source:MGI Symbol;Acc:MGI:3642192]	5.7757	5.7757	2.53	0.00432532	0.0380352	0.94	6	1.17	0.59	1.04	1.28	0.82	15.9
ENSMUSG00000034842	Art3	5	ADP-ribosyltransferase 3 [Source:MGI Symbol;Acc:MGI:1202729]	5.7358	5.7358	2.52	2.68353e-13	2.29708e-11	2.05	13.01	2.25	1.72	2.16	13.14	14.43	11.47
ENSMUSG00000020902	Ntn1	11	netrin 1 [Source:MGI Symbol;Acc:MGI:105088]	5.7358	5.7358	2.52	6.59211e-05	0.00107252	0.77	5.06	0.58	0.69	1.06	1.01	6.4	7.75
ENSMUSG00000019874	Fabp7	10	fatty acid binding protein 7, brain [Source:MGI Symbol;Acc:MGI:101916]	5.7358	5.7358	2.52	0.000222988	0.00309151	0.08	0.51	0.07	0.09	0.09	0.77	0.27	0.5
ENSMUSG00000021903	Galnt15	14	polypeptide N-acetylgalactosaminyltransferase 15 [Source:MGI Symbol;Acc:MGI:1926004]	5.7358	5.7358	2.52	0.0015044	0.0156848	0.22	1.37	0.12	0.06	0.48	2.38	0.65	1.07
ENSMUSG00000046794	Ppp1r3b	8	protein phosphatase 1, regulatory subunit 3B [Source:MGI Symbol;Acc:MGI:2177268]	5.6962	5.6962	2.51	3.13015e-14	3.06609e-12	5.38	34.2	5.44	4.88	5.84	23.46	42.07	37.08
ENSMUSG00000021569	Trip13	13	thyroid hormone receptor interactor 13 [Source:MGI Symbol;Acc:MGI:1916966]	5.6962	5.6962	2.51	5.68662e-09	2.42293e-07	2.73	16.94	2.46	4.34	1.4	10.81	19.42	20.58
ENSMUSG00000024909	Efemp2	19	epidermal growth factor-containing fibulin-like extracellular matrix protein 2 [Source:MGI Symbol;Acc:MGI:1891209]	5.6962	5.6962	2.51	2.46775e-08	9.17106e-07	0.99	6.4	0.75	0.76	1.47	3.86	8.44	6.91
ENSMUSG00000085436	Zfp335os	2	zinc finger protein 335, opposite strand [Source:MGI Symbol;Acc:MGI:3649775]	5.6962	5.6962	2.51	2.11509e-07	6.42403e-06	0.26	1.61	0.15	0.37	0.26	1.48	1.45	1.91
ENSMUSG00000064032	Gm10143	19	predicted gene 10143 [Source:MGI Symbol;Acc:MGI:3704492]	5.6962	5.6962	2.51	0.00057139	0.00697558	0.05	0.31	0.03	0.07	0.03	0.22	0.39	0.31
ENSMUSG00000040441	Slc26a10	10	solute carrier family 26, member 10 [Source:MGI Symbol;Acc:MGI:2143920]	5.6962	5.6962	2.51	0.00248749	0.023918	0.04	0.23	0.03	0.07	0	0.15	0.34	0.21
ENSMUSG00000106350	Kif19b	5	kinesin family member 19B [Source:MGI Symbol;Acc:MGI:3646257]	5.6962	5.6962	2.51	0.00491909	0.0422466	0.03	0.19	0	0.07	0.02	0.2	0.12	0.26
ENSMUSG00000102833	Gm9694	1	predicted gene 9694 [Source:MGI Symbol;Acc:MGI:3780102]	5.6962	5.6962	2.51	0.00514073	0.0437872	0.03	0.19	0.05	0	0.03	0.2	0.1	0.29
ENSMUSG00000083391	Gm14148	2	predicted gene 14148 [Source:MGI Symbol;Acc:MGI:3651554]	5.6962	5.6962	2.51	0.00579168	0.0483825	0.03	0.19	0.02	0.02	0.05	0.26	0.07	0.24
ENSMUSG00000108806	Gm44729	7	predicted gene 44729 [Source:MGI Symbol;Acc:MGI:5753305]	5.6962	5.6962	2.51	0.00584799	0.0487695	0.02	0.16	0.03	0	0.03	0.2	0.19	0.08
ENSMUSG00000028464	Tpm2	4	tropomyosin 2, beta [Source:MGI Symbol;Acc:MGI:98810]	5.6569	5.6569	2.5	3.04923e-16	3.79549e-14	27.54	172.83	25.26	20.26	37.1	147.53	175.36	195.59
ENSMUSG00000032324	Tspan3	9	tetraspanin 3 [Source:MGI Symbol;Acc:MGI:1928098]	5.6569	5.6569	2.5	6.59458e-15	7.01993e-13	18.13	114.3	17.85	15.98	20.55	69.22	126.6	147.07
ENSMUSG00000097736	9530059O14Rik	9	RIKEN cDNA 9530059O14 gene [Source:MGI Symbol;Acc:MGI:2442421]	5.6569	5.6569	2.5	1.39525e-11	9.27062e-10	6.37	39.1	5.4	8.79	4.93	43.88	49.3	24.12
ENSMUSG00000048924	Ccdc125	13	coiled-coil domain containing 125 [Source:MGI Symbol;Acc:MGI:1923291]	5.6569	5.6569	2.5	1.13266e-08	4.51552e-07	0.48	2.99	0.53	0.59	0.31	2.03	3.66	3.27
ENSMUSG00000041737	Tmem45b	9	transmembrane protein 45b [Source:MGI Symbol;Acc:MGI:2384574]	5.6569	5.6569	2.5	1.69332e-07	5.2493e-06	2.08	12.7	1.74	1.71	2.79	18.61	6.45	13.04
ENSMUSG00000044365	Cxxc4	3	CXXC finger 4 [Source:MGI Symbol;Acc:MGI:2442112]	5.6569	5.6569	2.5	1.86332e-07	5.73266e-06	0.2	1.25	0.19	0.26	0.15	1.19	1.43	1.13
ENSMUSG00000050357	Carmil2	8	capping protein regulator and myosin 1 linker 2 [Source:MGI Symbol;Acc:MGI:2685431]	5.6569	5.6569	2.5	9.62637e-06	0.00019819	0.35	2.19	0.27	0.65	0.14	1.41	3.25	1.91
ENSMUSG00000031297	Slc7a3	X	solute carrier family 7 (cationic amino acid transporter, y+ system), member 3 [Source:MGI Symbol;Acc:MGI:1100521]	5.6569	5.6569	2.5	4.01936e-05	0.00069881	0.13	0.81	0.17	0.15	0.07	0.6	0.58	1.26
ENSMUSG00000019852	Arfgef3	10	ARFGEF family member 3 [Source:MGI Symbol;Acc:MGI:106387]	5.6569	5.6569	2.5	4.48425e-05	0.000767004	0.64	4.05	0.66	0.52	0.74	1.3	2.89	7.96
ENSMUSG00000032556	Bfsp2	9	beaded filament structural protein 2, phakinin [Source:MGI Symbol;Acc:MGI:1333828]	5.6569	5.6569	2.5	9.11595e-05	0.0014242	0.15	0.93	0.15	0.19	0.1	0.37	0.87	1.55
ENSMUSG00000040666	Sh3bgr	16	SH3-binding domain glutamic acid-rich protein [Source:MGI Symbol;Acc:MGI:1354740]	5.6569	5.6569	2.5	0.000714514	0.00841607	0.06	0.41	0.08	0.07	0.03	0.33	0.24	0.65
ENSMUSG00000006567	Atp7b	8	ATPase, Cu++ transporting, beta polypeptide [Source:MGI Symbol;Acc:MGI:103297]	5.6569	5.6569	2.5	0.000720331	0.00847582	0.09	0.56	0.17	0.04	0.05	0.29	0.48	0.92
ENSMUSG00000021591	Glrx	13	glutaredoxin [Source:MGI Symbol;Acc:MGI:2135625]	5.6178	5.6178	2.49	1.03439e-13	9.4351e-12	33.35	204.76	36.08	25.12	38.86	232.78	135.35	246.16
ENSMUSG00000079523	Tmsb10	6	thymosin, beta 10 [Source:MGI Symbol;Acc:MGI:109146]	5.6178	5.6178	2.49	2.85797e-12	2.13539e-10	17.9	111.27	16.45	17.2	20.04	64.77	96.17	172.89
ENSMUSG00000028613	Lrp8	4	low density lipoprotein receptor-related protein 8, apolipoprotein e receptor [Source:MGI Symbol;Acc:MGI:1340044]	5.6178	5.6178	2.49	2.59424e-08	9.58489e-07	5.13	32.33	4.07	3.13	8.2	20.18	31.18	45.62
ENSMUSG00000079550	Mpp4	1	membrane protein, palmitoylated 4 (MAGUK p55 subfamily member 4) [Source:MGI Symbol;Acc:MGI:2386681]	5.6178	5.6178	2.49	6.08437e-05	0.00099881	0.09	0.54	0.08	0.09	0.09	0.73	0.48	0.42
ENSMUSG00000001739	Cldn15	5	claudin 15 [Source:MGI Symbol;Acc:MGI:1913103]	5.6178	5.6178	2.49	0.000334696	0.00438839	0.11	0.72	0.1	0.19	0.05	0.29	1.21	0.65
ENSMUSG00000027398	Il1b	2	interleukin 1 beta [Source:MGI Symbol;Acc:MGI:96543]	5.6178	5.6178	2.49	0.00140635	0.0148471	1.44	9.02	2.02	0.83	1.46	1.74	3.18	22.13
ENSMUSG00000022385	Gtse1	15	G two S phase expressed protein 1 [Source:MGI Symbol;Acc:MGI:1352755]	5.579	5.579	2.48	3.47644e-12	2.55069e-10	4.39	26.86	3.95	5.6	3.61	18.06	26.38	36.14
ENSMUSG00000027824	Vmn2r1	3	vomeronasal 2, receptor 1 [Source:MGI Symbol;Acc:MGI:3645892]	5.579	5.579	2.48	0.000868925	0.00988334	0.07	0.43	0	0.15	0.07	0.49	0.29	0.52
ENSMUSG00000003617	Cp	3	ceruloplasmin [Source:MGI Symbol;Acc:MGI:88476]	5.579	5.579	2.48	0.00191661	0.0192468	0.22	1.4	0.15	0.2	0.29	0.15	2.76	1.28
ENSMUSG00000117303	Gm49889	17	predicted gene, 49889 [Source:MGI Symbol;Acc:MGI:6270576]	5.579	5.579	2.48	0.00515792	0.0438812	0.03	0.22	0.07	0	0.03	0.29	0.1	0.29
ENSMUSG00000019194	Scn1b	7	sodium channel, voltage-gated, type I, beta [Source:MGI Symbol;Acc:MGI:98247]	5.5404	5.5404	2.47	2.05945e-13	1.78975e-11	1.68	10.3	1.76	1.59	1.7	9.81	11.11	9.98
ENSMUSG00000025348	Itga7	10	integrin alpha 7 [Source:MGI Symbol;Acc:MGI:102700]	5.5404	5.5404	2.47	1.2591e-11	8.43475e-10	8.34	51.62	5.79	7.01	12.23	37.55	59.96	57.35
ENSMUSG00000056413	Adap1	5	ArfGAP with dual PH domains 1 [Source:MGI Symbol;Acc:MGI:2442201]	5.5404	5.5404	2.47	3.70961e-10	1.97831e-08	0.65	3.96	0.73	0.65	0.58	4.34	3.59	3.95
ENSMUSG00000034773	Hrob	11	homologous recombination factor with OB-fold [Source:MGI Symbol;Acc:MGI:2387601]	5.5404	5.5404	2.47	1.63198e-09	7.66372e-08	1.45	8.8	1.44	2.09	0.82	6.37	10.57	9.45
ENSMUSG00000000579	Dynlt1c	17	dynein light chain Tctex-type 1C [Source:MGI Symbol;Acc:MGI:3807476]	5.5404	5.5404	2.47	4.9394e-07	1.37764e-05	0.39	2.42	0.44	0.28	0.46	2.29	1.6	3.35
ENSMUSG00000064495	Gm24313	11	predicted gene, 24313 [Source:MGI Symbol;Acc:MGI:5454090]	5.5404	5.5404	2.47	4.20523e-05	0.000724936	0.09	0.58	0.1	0.09	0.09	0.66	0.68	0.39
ENSMUSG00000013629	Cad	5	carbamoyl-phosphate synthetase 2, aspartate transcarbamylase, and dihydroorotase [Source:MGI Symbol;Acc:MGI:1916969]	5.5022	5.5022	2.46	7.96724e-17	1.10244e-14	38.28	233.59	41.67	42.38	30.79	145.5	255.64	299.64
ENSMUSG00000000732	Icosl	10	icos ligand [Source:MGI Symbol;Acc:MGI:1354701]	5.5022	5.5022	2.46	5.61115e-13	4.61596e-11	5.61	34.22	4.57	5.12	7.14	33.65	42.43	26.58
ENSMUSG00000028246	Faxc	4	failed axon connections homolog [Source:MGI Symbol;Acc:MGI:1923382]	5.5022	5.5022	2.46	3.98569e-06	8.99526e-05	0.52	3.18	0.49	0.43	0.63	1.61	2.45	5.47
ENSMUSG00000120061		17	novel transcript	5.5022	5.5022	2.46	0.00227153	0.0221477	0.04	0.26	0.07	0	0.05	0.2	0.22	0.37
ENSMUSG00000029320	1700016H13Rik	5	RIKEN cDNA 1700016H13 gene [Source:MGI Symbol;Acc:MGI:1921468]	5.5022	5.5022	2.46	0.00500312	0.0428188	0.04	0.27	0.05	0.06	0.02	0.11	0.53	0.16
ENSMUSG00000001918	Slc1a5	7	solute carrier family 1 (neutral amino acid transporter), member 5 [Source:MGI Symbol;Acc:MGI:105305]	5.4642	5.4642	2.45	9.1343e-15	9.55481e-13	6.61	40.26	6.74	6.67	6.42	27.96	46.75	46.06
ENSMUSG00000073633	Fbxo36	1	F-box protein 36 [Source:MGI Symbol;Acc:MGI:1289192]	5.4642	5.4642	2.45	8.13309e-11	4.81474e-09	2.51	15.16	2.39	2.13	3	11.95	12.71	20.82
ENSMUSG00000021453	Gadd45g	13	growth arrest and DNA-damage-inducible 45 gamma [Source:MGI Symbol;Acc:MGI:1346325]	5.4642	5.4642	2.45	2.23557e-10	1.23856e-08	2.68	16.21	2.27	1.97	3.8	17.71	17.82	13.09
ENSMUSG00000037860	Aim2	1	absent in melanoma 2 [Source:MGI Symbol;Acc:MGI:2686159]	5.4642	5.4642	2.45	1.18444e-08	4.69894e-07	2.42	14.19	1.39	4.19	1.7	14.22	16.66	11.68
ENSMUSG00000030584	Dpf1	7	double PHD fingers 1 [Source:MGI Symbol;Acc:MGI:1352748]	5.4642	5.4642	2.45	3.30665e-05	0.000589275	0.62	3.85	0.71	0.2	0.94	2.03	3.93	5.6
ENSMUSG00000003355	Fkbp11	15	FK506 binding protein 11 [Source:MGI Symbol;Acc:MGI:1913370]	5.4642	5.4642	2.45	8.50299e-05	0.00133908	0.58	3.51	0.63	0.74	0.36	0.95	3.15	6.42
ENSMUSG00000104351	Gm37125	1	predicted gene, 37125 [Source:MGI Symbol;Acc:MGI:5610353]	5.4642	5.4642	2.45	9.48407e-05	0.00147203	0.12	0.74	0.03	0.19	0.15	0.79	0.48	0.94
ENSMUSG00000068859	Sp9	2	trans-acting transcription factor 9 [Source:MGI Symbol;Acc:MGI:3574660]	5.4642	5.4642	2.45	0.00168635	0.0172909	0.04	0.22	0.03	0.04	0.03	0.22	0.29	0.16
ENSMUSG00000005107	Slc2a9	5	solute carrier family 2 (facilitated glucose transporter), member 9 [Source:MGI Symbol;Acc:MGI:2152844]	5.4264	5.4264	2.44	3.39463e-12	2.50031e-10	2.87	16.93	2.81	3.89	1.92	15.13	17.24	18.44
ENSMUSG00000051146	Camk2n2	16	calcium/calmodulin-dependent protein kinase II inhibitor 2 [Source:MGI Symbol;Acc:MGI:1920297]	5.4264	5.4264	2.44	9.82361e-06	0.000201814	0.29	1.72	0.24	0.2	0.43	2.51	1.12	1.52
ENSMUSG00000034271	Jdp2	12	Jun dimerization protein 2 [Source:MGI Symbol;Acc:MGI:1932093]	5.4264	5.4264	2.44	2.38878e-05	0.000441862	0.33	2.02	0.41	0.22	0.36	0.95	1.65	3.46
ENSMUSG00000073394	Runx2os1	17	runt related transcription factor 2, opposite strand 1 [Source:MGI Symbol;Acc:MGI:3641707]	5.4264	5.4264	2.44	0.00039385	0.0050513	0.06	0.36	0.05	0.07	0.05	0.24	0.48	0.37
ENSMUSG00000115771	Gm49312	15	predicted gene, 49312 [Source:MGI Symbol;Acc:MGI:6118817]	5.4264	5.4264	2.44	0.00111945	0.0122131	0.06	0.4	0.03	0.02	0.14	0.4	0.51	0.29
ENSMUSG00000098142	Gm7507	6	predicted gene 7507 [Source:MGI Symbol;Acc:MGI:3643248]	5.4264	5.4264	2.44	0.00459563	0.0399927	0.03	0.19	0.03	0.06	0	0.11	0.19	0.26
ENSMUSG00000029707	Fscn3	6	fascin actin-bundling protein 3 [Source:MGI Symbol;Acc:MGI:1890386]	5.4264	5.4264	2.44	0.00592138	0.0492734	0.02	0.15	0	0.04	0.03	0.15	0.19	0.1
ENSMUSG00000052336	Cx3cr1	9	chemokine (C-X3-C motif) receptor 1 [Source:MGI Symbol;Acc:MGI:1333815]	5.3889	5.3889	2.43	4.75959e-06	0.000105374	1.36	8.08	0.88	2.02	1.18	2.93	8.03	13.28
ENSMUSG00000038526	Car14	3	carbonic anhydrase 14 [Source:MGI Symbol;Acc:MGI:1344341]	5.3889	5.3889	2.43	0.000279153	0.0037507	0.11	0.7	0.14	0.02	0.19	0.88	0.61	0.6
ENSMUSG00000112727	Gm17794	10	predicted gene, 17794 [Source:MGI Symbol;Acc:MGI:5009980]	5.3889	5.3889	2.43	0.00323225	0.0298167	0.03	0.22	0.07	0.02	0.02	0.2	0.17	0.29
ENSMUSG00000035020	Epgn	5	epithelial mitogen [Source:MGI Symbol;Acc:MGI:1919170]	5.3517	5.3517	2.42	1.49086e-13	1.33217e-11	22.22	131.17	24.05	21.34	21.27	87.48	110.79	195.25
ENSMUSG00000028980	H6pd	4	hexose-6-phosphate dehydrogenase (glucose 1-dehydrogenase) [Source:MGI Symbol;Acc:MGI:2140356]	5.3517	5.3517	2.42	1.01841e-12	8.0749e-11	3.74	22.41	3.79	3.21	4.23	16.65	29.29	21.29
ENSMUSG00000030867	Plk1	7	polo like kinase 1 [Source:MGI Symbol;Acc:MGI:97621]	5.3517	5.3517	2.42	7.56896e-12	5.30097e-10	6.39	37.53	5.83	9.08	4.26	26.07	44.76	41.77
ENSMUSG00000039055	Eme1	11	essential meiotic structure-specific endonuclease 1 [Source:MGI Symbol;Acc:MGI:3576783]	5.3517	5.3517	2.42	2.30884e-10	1.27543e-08	0.79	4.58	0.83	0.93	0.6	4.63	4.46	4.66
ENSMUSG00000030098	Grip2	6	glutamate receptor interacting protein 2 [Source:MGI Symbol;Acc:MGI:2681173]	5.3517	5.3517	2.42	4.48578e-10	2.35046e-08	2.1	12.55	2.68	1.78	1.85	12.66	16.54	8.46
ENSMUSG00000025810	Nrp1	8	neuropilin 1 [Source:MGI Symbol;Acc:MGI:106206]	5.3517	5.3517	2.42	4.06773e-07	1.16123e-05	0.68	4.05	0.39	0.91	0.75	2.14	4.75	5.26
ENSMUSG00000108368	Gm45053	6	predicted gene 45053 [Source:MGI Symbol;Acc:MGI:5753629]	5.3517	5.3517	2.42	1.02994e-05	0.000210301	0.32	1.88	0.17	0.3	0.5	1.72	1.24	2.7
ENSMUSG00000071726	Gm5941	X	predicted gene 5941 [Source:MGI Symbol;Acc:MGI:3646197]	5.3517	5.3517	2.42	0.000200886	0.00282634	0.52	2.91	0.59	0.61	0.34	5.91	1.26	1.55
ENSMUSG00000054161	Fam83e	7	family with sequence similarity 83, member E [Source:MGI Symbol;Acc:MGI:1921063]	5.3517	5.3517	2.42	0.000523993	0.00647147	0.34	1.93	0.36	0.63	0.03	2.62	1.79	1.36
ENSMUSG00000021868	Ppif	14	peptidylprolyl isomerase F (cyclophilin F) [Source:MGI Symbol;Acc:MGI:2145814]	5.3147	5.3147	2.41	8.58725e-10	4.25326e-08	43.72	258.09	37.98	25.97	67.21	206.85	188.01	379.4
ENSMUSG00000008734	Gprc5b	7	G protein-coupled receptor, family C, group 5, member B [Source:MGI Symbol;Acc:MGI:1927596]	5.3147	5.3147	2.41	1.28005e-09	6.13744e-08	4.09	24.36	3.76	3.47	5.05	12.79	27.08	33.21
ENSMUSG00000058396	Gpr182	10	G protein-coupled receptor 182 [Source:MGI Symbol;Acc:MGI:109545]	5.3147	5.3147	2.41	0.00146245	0.015309	0.04	0.25	0.05	0.04	0.03	0.24	0.19	0.31
ENSMUSG00000099170	5730403I07Rik	9	RIKEN cDNA 5730403I07 gene [Source:MGI Symbol;Acc:MGI:1917737]	5.3147	5.3147	2.41	0.0018029	0.0182592	0.05	0.31	0.05	0.06	0.05	0.4	0.15	0.39
ENSMUSG00000111920	Gm7370	12	predicted gene 7370 [Source:MGI Symbol;Acc:MGI:3779736]	5.3147	5.3147	2.41	0.00255339	0.0244484	0.1	0.56	0.12	0.09	0.09	1.12	0.17	0.39
ENSMUSG00000039994	Timeless	10	timeless circadian clock 1 [Source:MGI Symbol;Acc:MGI:1321393]	5.278	5.278	2.4	3.37241e-11	2.11738e-09	5.54	31.98	4.74	8.31	3.56	24.94	40.47	30.53
ENSMUSG00000003541	Ier3	17	immediate early response 3 [Source:MGI Symbol;Acc:MGI:104814]	5.278	5.278	2.4	5.11656e-08	1.78186e-06	81.2	478.68	78	38.49	127.1	371.75	312.67	751.61
ENSMUSG00000028545	Bend5	4	BEN domain containing 5 [Source:MGI Symbol;Acc:MGI:1914871]	5.278	5.278	2.4	1.23854e-07	3.95342e-06	0.59	3.46	0.61	0.54	0.62	2.07	3.32	4.98
ENSMUSG00000014786	Slc9a5	8	solute carrier family 9 (sodium/hydrogen exchanger), member 5 [Source:MGI Symbol;Acc:MGI:2685542]	5.278	5.278	2.4	1.22637e-06	3.12955e-05	0.6	3.46	0.49	0.83	0.46	1.74	3.37	5.26
ENSMUSG00000033368	Trim69	2	tripartite motif-containing 69 [Source:MGI Symbol;Acc:MGI:1918178]	5.278	5.278	2.4	0.000127046	0.0019068	0.45	2.51	0.51	0.46	0.38	4.96	1.43	1.15
ENSMUSG00000022237	Ankrd33b	15	ankyrin repeat domain 33B [Source:MGI Symbol;Acc:MGI:1917904]	5.278	5.278	2.4	0.000267447	0.00361471	0.22	1.26	0.12	0.2	0.33	0.71	0.73	2.36
ENSMUSG00000107458	Gm44040	6	predicted gene, 44040 [Source:MGI Symbol;Acc:MGI:5690432]	5.278	5.278	2.4	0.00164022	0.0168755	0.04	0.25	0.03	0.04	0.05	0.18	0.32	0.26
ENSMUSG00000033644	Piwil2	14	piwi-like RNA-mediated gene silencing 2 [Source:MGI Symbol;Acc:MGI:1930036]	5.2416	5.2416	2.39	1.82869e-14	1.84517e-12	5.16	29.93	5.15	4.86	5.48	28.01	35.79	26
ENSMUSG00000027454	Gins1	2	GINS complex subunit 1 (Psf1 homolog) [Source:MGI Symbol;Acc:MGI:1916520]	5.2416	5.2416	2.39	5.44621e-11	3.31712e-09	1.4	8	1.15	1.87	1.16	6.73	8.07	9.19
ENSMUSG00000020717	Pecam1	11	platelet/endothelial cell adhesion molecule 1 [Source:MGI Symbol;Acc:MGI:97537]	5.2416	5.2416	2.39	4.10494e-07	1.16964e-05	0.21	1.22	0.2	0.22	0.21	1.06	1.16	1.44
ENSMUSG00000055541	Lair1	7	leukocyte-associated Ig-like receptor 1 [Source:MGI Symbol;Acc:MGI:105492]	5.2416	5.2416	2.39	0.000282461	0.00378623	0.11	0.69	0.2	0.04	0.1	0.66	0.97	0.45
ENSMUSG00000027186	Elf5	2	E74-like factor 5 [Source:MGI Symbol;Acc:MGI:1335079]	5.2054	5.2054	2.38	3.09367e-10	1.66541e-08	1.88	10.93	1.73	1.54	2.38	8.12	10.91	13.77
ENSMUSG00000031616	Ednra	8	endothelin receptor type A [Source:MGI Symbol;Acc:MGI:105923]	5.2054	5.2054	2.38	9.06244e-10	4.46921e-08	2.82	16.54	2.71	1.95	3.8	12.11	22.38	15.14
ENSMUSG00000055629	B4galnt4	7	beta-1,4-N-acetyl-galactosaminyl transferase 4 [Source:MGI Symbol;Acc:MGI:2652891]	5.2054	5.2054	2.38	1.34913e-09	6.41138e-08	0.88	5.09	0.78	0.87	0.98	3.77	7.03	4.48
ENSMUSG00000110371	Gm9619	8	predicted gene 9619 [Source:MGI Symbol;Acc:MGI:3780027]	5.2054	5.2054	2.38	0.000192524	0.00272212	0.08	0.44	0.08	0.11	0.03	0.42	0.39	0.52
ENSMUSG00000085683	Tmem238l	11	transmembrane protein 238 like [Source:MGI Symbol;Acc:MGI:1918826]	5.2054	5.2054	2.38	0.000389988	0.00500984	0.28	1.61	0.12	0.17	0.55	2.21	1.89	0.73
ENSMUSG00000097989	Gm4335	15	predicted gene 4335 [Source:MGI Symbol;Acc:MGI:3782519]	5.2054	5.2054	2.38	0.000575309	0.00701407	0.09	0.5	0.07	0.07	0.12	0.73	0.24	0.52
ENSMUSG00000000753	Serpinf1	11	serine (or cysteine) peptidase inhibitor, clade F, member 1 [Source:MGI Symbol;Acc:MGI:108080]	5.2054	5.2054	2.38	0.000635097	0.00762879	0.44	2.64	0.54	0.2	0.58	0.6	2.57	4.77
ENSMUSG00000120101		8	novel transcript	5.2054	5.2054	2.38	0.000897508	0.0101742	0.16	0.93	0.2	0.02	0.26	1.39	0.75	0.65
ENSMUSG00000046159	Chrm3	13	cholinergic receptor, muscarinic 3, cardiac [Source:MGI Symbol;Acc:MGI:88398]	5.2054	5.2054	2.38	0.00106723	0.0117274	0.07	0.42	0.08	0.04	0.09	0.15	0.48	0.63
ENSMUSG00000069236	Gm7251	13	predicted pseudogene 7251 [Source:MGI Symbol;Acc:MGI:3646144]	5.2054	5.2054	2.38	0.00389984	0.0349404	0.05	0.32	0.08	0.02	0.05	0.15	0.24	0.55
ENSMUSG00000036678	Aaas	15	achalasia, adrenocortical insufficiency, alacrimia [Source:MGI Symbol;Acc:MGI:2443767]	5.1694	5.1694	2.37	1.11857e-16	1.49691e-14	11.6	65.5	10.59	13.5	10.72	64.5	61.9	70.1
ENSMUSG00000005410	Mcm5	8	minichromosome maintenance complex component 5 [Source:MGI Symbol;Acc:MGI:103197]	5.1694	5.1694	2.37	3.40775e-14	3.30958e-12	14.74	83.57	14.31	19.11	10.81	58.13	96.36	96.21
ENSMUSG00000050914	Ankrd37	8	ankyrin repeat domain 37 [Source:MGI Symbol;Acc:MGI:3603344]	5.1694	5.1694	2.37	8.8963e-10	4.39107e-08	1.93	10.93	1.56	1.71	2.53	13.39	10.43	8.98
ENSMUSG00000031613	Hpgd	8	hydroxyprostaglandin dehydrogenase 15 (NAD) [Source:MGI Symbol;Acc:MGI:108085]	5.1694	5.1694	2.37	4.09445e-09	1.79554e-07	3.71	20.51	3.25	4.52	3.36	24.65	11.44	25.43
ENSMUSG00000006542	Prkag3	1	protein kinase, AMP-activated, gamma 3 non-catalytic subunit [Source:MGI Symbol;Acc:MGI:1891343]	5.1694	5.1694	2.37	8.102e-06	0.000169874	0.25	1.44	0.3	0.11	0.33	1.61	1.67	1.05
ENSMUSG00000083567	Gm11451	2	predicted gene 11451 [Source:MGI Symbol;Acc:MGI:3705412]	5.1694	5.1694	2.37	0.0027779	0.0262629	0.13	0.73	0.17	0.04	0.17	0.6	0.24	1.36
ENSMUSG00000032041	Tirap	9	toll-interleukin 1 receptor (TIR) domain-containing adaptor protein [Source:MGI Symbol;Acc:MGI:2152213]	5.1337	5.1337	2.36	2.81255e-10	1.5227e-08	3.14	17.89	3.2	3.43	2.79	9.9	20.66	23.1
ENSMUSG00000047443	Erfe	1	erythroferrone [Source:MGI Symbol;Acc:MGI:3606476]	5.1337	5.1337	2.36	7.05448e-06	0.000150119	0.35	1.98	0.36	0.44	0.24	0.88	2.4	2.67
ENSMUSG00000038754	Elovl3	19	elongation of very long chain fatty acids (FEN1/Elo2, SUR4/Elo3, yeast)-like 3 [Source:MGI Symbol;Acc:MGI:1195976]	5.1337	5.1337	2.36	0.000218151	0.00303776	2.57	13.76	1.15	3.5	3.05	27.43	9.77	4.09
ENSMUSG00000030329	Pianp	6	PILR alpha associated neural protein [Source:MGI Symbol;Acc:MGI:2441908]	5.1337	5.1337	2.36	0.000268161	0.00362265	0.48	2.77	0.73	0.5	0.22	0.93	2.3	5.08
ENSMUSG00000116946	Gm41442	16	predicted gene, 41442 [Source:MGI Symbol;Acc:MGI:5624327]	5.1337	5.1337	2.36	0.00126757	0.0135654	0.08	0.46	0.12	0.11	0.02	0.64	0.24	0.5
ENSMUSG00000112741	Gm47341	10	predicted gene, 47341 [Source:MGI Symbol;Acc:MGI:6096234]	5.0982	5.0982	2.35	4.76351e-11	2.92317e-09	2.54	14.56	3.08	1.87	2.67	11.82	16.97	14.87
ENSMUSG00000028702	Rad54l	4	RAD54 like (S. cerevisiae) [Source:MGI Symbol;Acc:MGI:894697]	5.0982	5.0982	2.35	6.71804e-09	2.81817e-07	2.16	12.08	2.29	3.02	1.16	9.04	15.98	11.21
ENSMUSG00000039005	Tlr4	4	toll-like receptor 4 [Source:MGI Symbol;Acc:MGI:96824]	5.0982	5.0982	2.35	8.74487e-09	3.56352e-07	0.54	3.04	0.66	0.5	0.46	3.07	2.81	3.25
ENSMUSG00000086564	Cd101	3	CD101 antigen [Source:MGI Symbol;Acc:MGI:2685862]	5.0982	5.0982	2.35	2.71739e-06	6.37252e-05	0.76	4.21	0.54	1.33	0.39	2.6	5.8	4.24
ENSMUSG00000087700	Gm15283	12	predicted gene 15283 [Source:MGI Symbol;Acc:MGI:3705161]	5.0982	5.0982	2.35	1.17607e-05	0.000236329	0.31	1.77	0.3	0.26	0.38	1.3	1.14	2.88
ENSMUSG00000039179	Tekt5	16	tektin 5 [Source:MGI Symbol;Acc:MGI:1917676]	5.0982	5.0982	2.35	1.23422e-05	0.000246623	0.22	1.28	0.22	0.13	0.31	0.77	1.7	1.36
ENSMUSG00000120446		19	novel transcript	5.0982	5.0982	2.35	0.000933649	0.0104818	0.07	0.41	0.1	0.11	0	0.29	0.48	0.45
ENSMUSG00000074780	Anapc15-ps	10	anaphase promoting complex C subunit 15, pseudogene [Source:MGI Symbol;Acc:MGI:3646302]	5.0982	5.0982	2.35	0.00258846	0.0247344	0.05	0.27	0.02	0.09	0.03	0.33	0.27	0.21
ENSMUSG00000107352	Gm43660	5	predicted gene 43660 [Source:MGI Symbol;Acc:MGI:5663797]	5.0982	5.0982	2.35	0.00414402	0.0367413	0.04	0.24	0	0.04	0.09	0.18	0.32	0.24
ENSMUSG00000041625	Ggact	14	gamma-glutamylamine cyclotransferase [Source:MGI Symbol;Acc:MGI:2385008]	5.063	5.063	2.34	6.3444e-07	1.72479e-05	0.77	4.35	0.54	0.87	0.89	2.03	5.55	5.47
ENSMUSG00000048332	Lhfp	3	lipoma HMGIC fusion partner [Source:MGI Symbol;Acc:MGI:1920048]	5.063	5.063	2.34	8.3864e-07	2.22683e-05	1.03	5.81	0.91	0.7	1.46	3.33	5.65	8.46
ENSMUSG00000097318	1700007L15Rik	16	RIKEN cDNA 1700007L15 gene [Source:MGI Symbol;Acc:MGI:1916581]	5.063	5.063	2.34	8.06894e-05	0.00128063	0.13	0.76	0.14	0.07	0.19	0.53	0.65	1.1
ENSMUSG00000072571	Tmem253	14	transmembrane protein 253 [Source:MGI Symbol;Acc:MGI:3588246]	5.063	5.063	2.34	0.000404788	0.00516833	0.06	0.37	0.1	0.06	0.03	0.26	0.46	0.39
ENSMUSG00000120358		3	novel transcript	5.063	5.063	2.34	0.00043034	0.00545063	0.06	0.36	0.07	0.06	0.07	0.49	0.29	0.31
ENSMUSG00000104735	C130075A20Rik	3	RIKEN cDNA C130075A20 gene [Source:MGI Symbol;Acc:MGI:2443940]	5.063	5.063	2.34	0.000440064	0.0055565	0.29	1.65	0.1	0.37	0.39	0.46	2.21	2.28
ENSMUSG00000110156	Gm42067	19	predicted gene, 42067 [Source:MGI Symbol;Acc:MGI:5624952]	5.063	5.063	2.34	0.000545033	0.00670239	0.15	0.85	0.15	0.24	0.07	0.49	0.53	1.55
ENSMUSG00000086915	Gm16364	10	predicted gene 16364 [Source:MGI Symbol;Acc:MGI:3840142]	5.063	5.063	2.34	0.000903301	0.010216	0.08	0.47	0.05	0.17	0.03	0.31	0.39	0.71
ENSMUSG00000004885	Crabp2	3	cellular retinoic acid binding protein II [Source:MGI Symbol;Acc:MGI:88491]	5.0281	5.0281	2.33	4.48814e-16	5.45553e-14	59.49	329.65	59.71	52.5	66.26	275.67	269.22	444.06
ENSMUSG00000046591	Ticrr	7	TOPBP1-interacting checkpoint and replication regulator [Source:MGI Symbol;Acc:MGI:1924261]	5.0281	5.0281	2.33	1.796e-12	1.37989e-10	5.54	30.49	5.32	7.3	3.99	24.23	36.64	30.59
ENSMUSG00000028789	Azin2	4	antizyme inhibitor 2 [Source:MGI Symbol;Acc:MGI:2442093]	5.0281	5.0281	2.33	7.23028e-12	5.0825e-10	2.54	14.07	2.32	2.98	2.33	11.2	13.43	17.57
ENSMUSG00000096959	4930509G22Rik	16	RIKEN cDNA 4930509G22 gene [Source:MGI Symbol;Acc:MGI:1914984]	5.0281	5.0281	2.33	4.94973e-06	0.00010895	0.23	1.22	0.14	0.35	0.19	1.43	1.24	1
ENSMUSG00000020027	Socs2	10	suppressor of cytokine signaling 2 [Source:MGI Symbol;Acc:MGI:1201787]	5.0281	5.0281	2.33	1.47631e-05	0.000288922	0.25	1.4	0.19	0.35	0.22	0.93	1.09	2.17
ENSMUSG00000046610	Oacyl	18	O-acyltransferase like [Source:MGI Symbol;Acc:MGI:2442915]	5.0281	5.0281	2.33	3.99009e-05	0.00069478	0.15	0.82	0.07	0.17	0.21	0.75	0.68	1.02
ENSMUSG00000075555	Gm10863	15	predicted gene 10863 [Source:MGI Symbol;Acc:MGI:3641623]	5.0281	5.0281	2.33	6.41386e-05	0.0010465	0.25	1.41	0.12	0.24	0.39	0.84	1.21	2.17
ENSMUSG00000119873	Gm24497	1	predicted gene, 24497 [Source:MGI Symbol;Acc:MGI:5454274]	5.0281	5.0281	2.33	0.000709439	0.00836146	0.14	0.79	0.08	0.15	0.19	0.29	0.65	1.44
ENSMUSG00000067356	B430203G13Rik	12	RIKEN cDNA B430203G13 gene [Source:MGI Symbol;Acc:MGI:3642832]	5.0281	5.0281	2.33	0.00132564	0.0141127	0.08	0.43	0.02	0.17	0.05	0.44	0.58	0.26
ENSMUSG00000097954	Gm4217	15	predicted gene 4217 [Source:MGI Symbol;Acc:MGI:3782393]	5.0281	5.0281	2.33	0.00249328	0.0239615	0.07	0.37	0	0.11	0.09	0.24	0.36	0.5
ENSMUSG00000034652	Cd300a	11	CD300A molecule [Source:MGI Symbol;Acc:MGI:2443411]	5.0281	5.0281	2.33	0.00291276	0.0273465	0.11	0.63	0.15	0.06	0.12	0.22	0.39	1.28
ENSMUSG00000068744	Psrc1	3	proline/serine-rich coiled-coil 1 [Source:MGI Symbol;Acc:MGI:1913099]	4.9933	4.9933	2.32	1.25669e-16	1.65839e-14	11.6	63.84	11.08	12.2	11.51	60.51	73.03	57.98
ENSMUSG00000046598	Bdh1	16	3-hydroxybutyrate dehydrogenase, type 1 [Source:MGI Symbol;Acc:MGI:1919161]	4.9933	4.9933	2.32	1.06786e-15	1.23234e-13	16.09	88.56	18.72	13.76	15.81	87.92	85.55	92.21
ENSMUSG00000071562	Stfa1	16	stefin A1 [Source:MGI Symbol;Acc:MGI:106198]	4.9933	4.9933	2.32	6.384e-10	3.23795e-08	1.87	10.17	2.02	2.43	1.16	10.83	10.45	9.24
ENSMUSG00000032997	Chpf	1	chondroitin polymerizing factor [Source:MGI Symbol;Acc:MGI:106576]	4.9933	4.9933	2.32	6.19613e-09	2.62044e-07	1.7	9.45	1.8	1.28	2.02	6.62	9.12	12.62
ENSMUSG00000074892	B3galt5	16	UDP-Gal:betaGlcNAc beta 1,3-galactosyltransferase, polypeptide 5 [Source:MGI Symbol;Acc:MGI:2136878]	4.9933	4.9933	2.32	6.61498e-06	0.000141665	0.99	5.61	0.97	0.59	1.4	2.4	7.15	7.28
ENSMUSG00000043085	Tmem82	4	transmembrane protein 82 [Source:MGI Symbol;Acc:MGI:2384869]	4.9933	4.9933	2.32	6.00578e-05	0.000988405	0.12	0.68	0.12	0.19	0.07	0.6	0.56	0.89
ENSMUSG00000050201	Otop2	11	otopetrin 2 [Source:MGI Symbol;Acc:MGI:2388365]	4.9933	4.9933	2.32	0.000171906	0.00246608	0.14	0.79	0.07	0.11	0.24	0.71	1.16	0.5
ENSMUSG00000025498	Irf7	7	interferon regulatory factor 7 [Source:MGI Symbol;Acc:MGI:1859212]	4.9933	4.9933	2.32	0.000308891	0.00410097	2.95	16.99	3.02	2.45	3.37	11.05	36.93	2.99
ENSMUSG00000099835	Gm29668	1	predicted gene 29668 [Source:MGI Symbol;Acc:MGI:5580374]	4.9933	4.9933	2.32	0.00163106	0.0167904	0.05	0.3	0.03	0.06	0.07	0.22	0.27	0.42
ENSMUSG00000024066	Xdh	17	xanthine dehydrogenase [Source:MGI Symbol;Acc:MGI:98973]	4.9588	4.9588	2.31	1.31553e-18	2.26318e-16	70.1	378.33	70.81	90.47	49.03	370.76	395.99	368.25
ENSMUSG00000029378	Areg	5	amphiregulin [Source:MGI Symbol;Acc:MGI:88068]	4.9588	4.9588	2.31	6.06966e-12	4.29845e-10	18.13	100.52	20.34	14.72	19.32	62.08	100.05	139.45
ENSMUSG00000064899	Snord118	11	small nucleolar RNA, C/D box 118 [Source:MGI Symbol;Acc:MGI:3819519]	4.9588	4.9588	2.31	7.4188e-06	0.000156993	0.21	1.14	0.24	0.26	0.12	0.99	1.55	0.86
ENSMUSG00000037990	Sh3rf3	10	SH3 domain containing ring finger 3 [Source:MGI Symbol;Acc:MGI:2444637]	4.9588	4.9588	2.31	4.74166e-05	0.000805955	0.13	0.71	0.19	0.11	0.09	0.84	0.7	0.58
ENSMUSG00000040253	Gbp7	3	guanylate binding protein 7 [Source:MGI Symbol;Acc:MGI:2444421]	4.9588	4.9588	2.31	0.000392329	0.00503632	2.23	12.53	2.47	2.8	1.4	8.53	26.74	2.3
ENSMUSG00000082816	Gm11953	11	predicted gene 11953 [Source:MGI Symbol;Acc:MGI:3649564]	4.9588	4.9588	2.31	0.00437852	0.0384378	0.04	0.2	0.02	0.07	0.02	0.15	0.22	0.24
ENSMUSG00000027323	Rad51	2	RAD51 recombinase [Source:MGI Symbol;Acc:MGI:97890]	4.9246	4.9246	2.3	7.68024e-10	3.85425e-08	4.05	21.62	2.96	6.21	2.98	17.02	20.88	26.95
ENSMUSG00000078247	Airn	17	antisense Igf2r RNA [Source:MGI Symbol;Acc:MGI:1353471]	4.9246	4.9246	2.3	2.8602e-09	1.29308e-07	1.13	6.25	1.17	0.91	1.32	4.48	7.03	7.25
ENSMUSG00000021913	Ogdhl	14	oxoglutarate dehydrogenase-like [Source:MGI Symbol;Acc:MGI:3616088]	4.9246	4.9246	2.3	3.00339e-09	1.35245e-07	1.35	7.36	1.25	1.11	1.68	6.11	6.64	9.32
ENSMUSG00000114822	Gm4813	13	predicted gene 4813 [Source:MGI Symbol;Acc:MGI:3648783]	4.9246	4.9246	2.3	4.70039e-06	0.000104307	0.69	3.78	1.02	0.32	0.74	3.55	3.03	4.77
ENSMUSG00000116029	Gm41414	16	predicted gene, 41414 [Source:MGI Symbol;Acc:MGI:5624299]	4.9246	4.9246	2.3	0.00358345	0.0325612	0.03	0.2	0.03	0.02	0.05	0.15	0.24	0.21
ENSMUSG00000025574	Tk1	11	thymidine kinase 1 [Source:MGI Symbol;Acc:MGI:98763]	4.8906	4.8906	2.29	2.31793e-11	1.49992e-09	6.05	32.25	5.25	8.7	4.21	26.04	33.68	37.03
ENSMUSG00000054582	Pabpc1l	2	poly(A) binding protein, cytoplasmic 1-like [Source:MGI Symbol;Acc:MGI:1922908]	4.8906	4.8906	2.29	2.15424e-07	6.52902e-06	0.51	2.77	0.39	0.48	0.67	2.4	2.33	3.59
ENSMUSG00000039899	Fgl2	5	fibrinogen-like protein 2 [Source:MGI Symbol;Acc:MGI:103266]	4.8906	4.8906	2.29	6.16423e-06	0.000132811	0.41	2.26	0.25	0.41	0.57	1.5	3.61	1.68
ENSMUSG00000048538	Gm9826	1	predicted gene 9826 [Source:MGI Symbol;Acc:MGI:3642725]	4.8906	4.8906	2.29	4.99475e-05	0.000841695	0.31	1.65	0.3	0.39	0.22	0.79	1.36	2.8
ENSMUSG00000113137	Gm7511	12	predicted gene 7511 [Source:MGI Symbol;Acc:MGI:3646392]	4.8906	4.8906	2.29	0.000144624	0.00213042	0.09	0.52	0.07	0.11	0.1	0.35	0.68	0.52
ENSMUSG00000049515	Espnl	1	espin-like [Source:MGI Symbol;Acc:MGI:2685402]	4.8906	4.8906	2.29	0.000621941	0.00749603	0.08	0.44	0.07	0.11	0.07	0.49	0.24	0.6
ENSMUSG00000120982		19	novel transcript, antisense to Znhit2	4.8906	4.8906	2.29	0.00228517	0.0222465	0.07	0.38	0.1	0.09	0.02	0.55	0.44	0.16
ENSMUSG00000017412	Cacnb4	2	calcium channel, voltage-dependent, beta 4 subunit [Source:MGI Symbol;Acc:MGI:103301]	4.8906	4.8906	2.29	0.00281207	0.0265288	0.29	1.53	0.19	0.19	0.5	2.95	1.31	0.34
ENSMUSG00000020326	Ccng1	11	cyclin G1 [Source:MGI Symbol;Acc:MGI:102890]	4.8568	4.8568	2.28	6.37644e-15	6.82016e-13	32.05	172.08	28.64	32.31	35.2	122.87	157.92	235.45
ENSMUSG00000065353	Snora73b	4	small nucleolar RNA, H/ACA box 73b [Source:MGI Symbol;Acc:MGI:4360049]	4.8568	4.8568	2.28	1.23112e-09	5.9178e-08	13.54	70.96	6.56	21.71	12.37	66.38	80.28	66.23
ENSMUSG00000120462		16	novel transcript	4.8568	4.8568	2.28	2.44022e-09	1.11292e-07	1.6	8.42	1.12	2.08	1.61	8.69	6.81	9.77
ENSMUSG00000083773	Gm13394	2	predicted gene 13394 [Source:MGI Symbol;Acc:MGI:3651848]	4.8568	4.8568	2.28	1.03361e-05	0.000210898	0.19	1.03	0.19	0.15	0.24	0.97	0.82	1.31
ENSMUSG00000079293	Clec7a	6	C-type lectin domain family 7, member a [Source:MGI Symbol;Acc:MGI:1861431]	4.8568	4.8568	2.28	3.33758e-05	0.000594044	0.42	2.27	0.39	0.7	0.17	1.32	3.44	2.04
ENSMUSG00000085042	Abhd11os	5	abhydrolase domain containing 11, opposite strand [Source:MGI Symbol;Acc:MGI:1917062]	4.8568	4.8568	2.28	4.95154e-05	0.000835402	0.19	1.04	0.17	0.15	0.26	0.88	0.68	1.55
ENSMUSG00000006435	Neurl1a	19	neuralized E3 ubiquitin protein ligase 1A [Source:MGI Symbol;Acc:MGI:1334263]	4.8568	4.8568	2.28	8.01109e-05	0.00127358	0.39	2.15	0.27	0.43	0.48	0.66	3.1	2.7
ENSMUSG00000103006	4933417C20Rik	1	RIKEN cDNA 4933417C20 gene [Source:MGI Symbol;Acc:MGI:1918378]	4.8568	4.8568	2.28	0.000650266	0.0077717	0.06	0.35	0.05	0.09	0.05	0.46	0.29	0.29
ENSMUSG00000022296	Baalc	15	brain and acute leukemia, cytoplasmic [Source:MGI Symbol;Acc:MGI:1928704]	4.8568	4.8568	2.28	0.00496007	0.0425159	0.04	0.23	0.07	0.02	0.03	0.2	0.15	0.34
ENSMUSG00000028270	Gbp2	3	guanylate binding protein 2 [Source:MGI Symbol;Acc:MGI:102772]	4.8568	4.8568	2.28	0.00509167	0.0434148	5.79	32.14	6.5	7.66	3.2	16.08	78.44	1.91
ENSMUSG00000088108	Snora47	13	small nucleolar RNA, H/ACA box 47 [Source:MGI Symbol;Acc:MGI:3819507]	4.8568	4.8568	2.28	0.0059031	0.0491643	0.04	0.2	0.03	0.04	0.03	0.2	0.29	0.1
ENSMUSG00000025161	Slc16a3	11	solute carrier family 16 (monocarboxylic acid transporters), member 3 [Source:MGI Symbol;Acc:MGI:1933438]	4.8232	4.8232	2.27	3.99433e-10	2.11236e-08	17.66	96.37	17.41	10.86	24.7	63.29	122.52	103.31
ENSMUSG00000026380	Tfcp2l1	1	transcription factor CP2-like 1 [Source:MGI Symbol;Acc:MGI:2444691]	4.8232	4.8232	2.27	1.74612e-09	8.16606e-08	1.84	9.7	1.63	1.59	2.3	10.94	7.95	10.21
ENSMUSG00000039934	Gsap	5	gamma-secretase activating protein [Source:MGI Symbol;Acc:MGI:2442259]	4.8232	4.8232	2.27	1.06934e-06	2.77731e-05	2.22	12	1.85	3.21	1.61	5.12	19.3	11.57
ENSMUSG00000034883	Lrr1	12	leucine rich repeat protein 1 [Source:MGI Symbol;Acc:MGI:1916956]	4.8232	4.8232	2.27	3.1361e-05	0.000562221	0.35	1.85	0.29	0.63	0.14	1.61	2.55	1.39
ENSMUSG00000081857	Gm13624	2	predicted gene 13624 [Source:MGI Symbol;Acc:MGI:3649579]	4.8232	4.8232	2.27	5.04902e-05	0.000849586	0.27	1.4	0.22	0.39	0.21	1.87	0.73	1.6
ENSMUSG00000097429	Gm26520	12	predicted gene, 26520 [Source:MGI Symbol;Acc:MGI:5477014]	4.8232	4.8232	2.27	6.89482e-05	0.00111627	0.37	1.96	0.53	0.41	0.17	1.35	1.33	3.19
ENSMUSG00000120010		11	novel transcript	4.8232	4.8232	2.27	0.000143572	0.00211714	0.11	0.6	0.07	0.11	0.15	0.46	0.56	0.79
ENSMUSG00000028367	Txn1	4	thioredoxin 1 [Source:MGI Symbol;Acc:MGI:98874]	4.7899	4.7899	2.26	6.28306e-19	1.13352e-16	58.5	308.36	54.15	53.78	67.57	303.01	286.17	335.91
ENSMUSG00000020649	Rrm2	12	ribonucleotide reductase M2 [Source:MGI Symbol;Acc:MGI:98181]	4.7899	4.7899	2.26	8.25468e-13	6.60943e-11	19.89	105.88	21.36	22.77	15.53	63.75	122.6	131.3
ENSMUSG00000121107	9330133O14Rik	8	RIKEN cDNA 9330133O14 gene [Source:NCBI gene (formerly Entrezgene);Acc:100689703]	4.7899	4.7899	2.26	6.06523e-09	2.56889e-07	3.53	18.27	4.07	4	2.52	22.29	12.08	20.43
ENSMUSG00000121444		9	novel transcript	4.7899	4.7899	2.26	7.07024e-09	2.9421e-07	1.44	7.55	1.39	1.65	1.28	9.11	8.58	4.95
ENSMUSG00000030498	Gas2	7	growth arrest specific 2 [Source:MGI Symbol;Acc:MGI:95657]	4.7899	4.7899	2.26	2.39184e-06	5.67915e-05	0.64	3.29	0.3	1.06	0.57	3.75	2.84	3.27
ENSMUSG00000115662	Gm7232	14	predicted gene 7232 [Source:MGI Symbol;Acc:MGI:3645247]	4.7899	4.7899	2.26	3.63002e-05	0.000639901	0.23	1.23	0.3	0.11	0.27	1.48	0.87	1.34
ENSMUSG00000024409	Psors1c2	17	psoriasis susceptibility 1 candidate 2 (human) [Source:MGI Symbol;Acc:MGI:1930025]	4.7899	4.7899	2.26	0.000236109	0.00324267	9.06	48.2	5.67	3.71	17.79	33.94	21.05	89.61
ENSMUSG00000037944	Ccr7	11	chemokine (C-C motif) receptor 7 [Source:MGI Symbol;Acc:MGI:103011]	4.7899	4.7899	2.26	0.000485137	0.00604925	0.07	0.38	0.1	0.06	0.05	0.29	0.41	0.45
ENSMUSG00000095026	Gm3336	8	predicted gene 3336 [Source:MGI Symbol;Acc:MGI:3781514]	4.7899	4.7899	2.26	0.00153809	0.0159863	0.05	0.29	0.03	0.07	0.05	0.26	0.36	0.24
ENSMUSG00000060703	Cd302	2	CD302 antigen [Source:MGI Symbol;Acc:MGI:1913455]	4.7899	4.7899	2.26	0.00204281	0.0202924	0.09	0.51	0.05	0.07	0.15	0.31	0.29	0.92
ENSMUSG00000090120	A730090N16Rik	3	RIKEN cDNA A730090N16 gene [Source:MGI Symbol;Acc:MGI:2442748]	4.7899	4.7899	2.26	0.00228414	0.0222403	0.05	0.28	0.03	0.04	0.09	0.35	0.29	0.21
ENSMUSG00000073771	Btbd19	4	BTB (POZ) domain containing 19 [Source:MGI Symbol;Acc:MGI:1925861]	4.7568	4.7568	2.25	1.26855e-13	1.14075e-11	7.91	41.19	6.89	9.05	7.78	42.23	47.65	33.7
ENSMUSG00000103317	Gm38359	1	predicted gene, 38359 [Source:MGI Symbol;Acc:MGI:5611587]	4.7568	4.7568	2.25	2.8483e-08	1.04423e-06	1.02	5.47	0.93	0.96	1.16	3.42	7.71	5.29
ENSMUSG00000024114	Prss41	17	protease, serine 41 [Source:MGI Symbol;Acc:MGI:1918253]	4.7568	4.7568	2.25	0.000339154	0.0044407	0.08	0.44	0.05	0.11	0.09	0.42	0.36	0.52
ENSMUSG00000063954	H2ac19	3	H2A clustered histone 19 [Source:MGI Symbol;Acc:MGI:2448283]	4.7568	4.7568	2.25	0.000739031	0.00867166	0.34	1.74	0.29	0.39	0.34	1.72	0.41	3.09
ENSMUSG00000115877	Gm49478	15	predicted gene, 49478 [Source:MGI Symbol;Acc:MGI:6155149]	4.7568	4.7568	2.25	0.00214985	0.0211749	0.08	0.41	0.02	0.04	0.17	0.35	0.48	0.39
ENSMUSG00000047562	Mmp10	9	matrix metallopeptidase 10 [Source:MGI Symbol;Acc:MGI:97007]	4.7568	4.7568	2.25	0.0039229	0.0351085	0.24	1.3	0.41	0.07	0.24	0.51	0.68	2.72
ENSMUSG00000071637	Cebpd	16	CCAAT/enhancer binding protein (C/EBP), delta [Source:MGI Symbol;Acc:MGI:103573]	4.724	4.724	2.24	4.57109e-11	2.81418e-09	3.52	18.4	3.98	3.23	3.34	14.42	17.43	23.33
ENSMUSG00000051220	Ercc6l	X	excision repair cross-complementing rodent repair deficiency complementation group 6 like [Source:MGI Symbol;Acc:MGI:2654144]	4.724	4.724	2.24	7.55813e-11	4.49772e-09	2.97	15.43	2.68	4	2.24	11.91	18.65	15.74
ENSMUSG00000040669	Phc1	6	polyhomeotic 1 [Source:MGI Symbol;Acc:MGI:103248]	4.724	4.724	2.24	4.82211e-09	2.0953e-07	1.59	8.25	1.25	1.72	1.78	5.93	7.78	11.02
ENSMUSG00000024669	Cd5	19	CD5 antigen [Source:MGI Symbol;Acc:MGI:88340]	4.724	4.724	2.24	3.22077e-07	9.40639e-06	1.09	5.59	0.69	1.37	1.2	6.48	6.91	3.38
ENSMUSG00000073529	F830208F22Rik	18	RIKEN cDNA F830208F22 gene [Source:MGI Symbol;Acc:MGI:3588261]	4.724	4.724	2.24	1.9971e-05	0.000376321	0.24	1.27	0.15	0.19	0.38	0.86	1.55	1.39
ENSMUSG00000031586	Rbpms	8	RNA binding protein gene with multiple splicing [Source:MGI Symbol;Acc:MGI:1334446]	4.724	4.724	2.24	5.60643e-05	0.000930472	1.08	5.69	0.69	1.24	1.3	1.83	5.55	9.69
ENSMUSG00000093908	Gm5784	12	predicted gene 5784 [Source:MGI Symbol;Acc:MGI:3647969]	4.724	4.724	2.24	5.9929e-05	0.00098657	0.13	0.69	0.14	0.13	0.12	0.42	0.8	0.84
ENSMUSG00000052105	Mtcl1	17	microtubule crosslinking factor 1 [Source:MGI Symbol;Acc:MGI:1915867]	4.724	4.724	2.24	0.000176378	0.00251945	0.95	4.96	0.71	0.76	1.37	2.4	2.62	9.85
ENSMUSG00000025983	Ccdc150	1	coiled-coil domain containing 150 [Source:MGI Symbol;Acc:MGI:1925266]	4.724	4.724	2.24	0.000345373	0.00451177	0.1	0.53	0.03	0.15	0.12	0.42	0.53	0.63
ENSMUSG00000035186	Ubd	17	ubiquitin D [Source:MGI Symbol;Acc:MGI:1344410]	4.724	4.724	2.24	0.000455837	0.00574294	0.21	1.12	0.19	0.37	0.09	0.73	1.99	0.65
ENSMUSG00000121172		5	novel transcript	4.724	4.724	2.24	0.00503805	0.0430606	0.07	0.34	0	0.13	0.07	0.24	0.29	0.5
ENSMUSG00000057751	Megf6	4	multiple EGF-like-domains 6 [Source:MGI Symbol;Acc:MGI:1919351]	4.6913	4.6913	2.23	7.81026e-14	7.29926e-12	23.4	121.06	26.66	22.58	20.95	137.63	140.9	84.66
ENSMUSG00000046179	E2f8	7	E2F transcription factor 8 [Source:MGI Symbol;Acc:MGI:1922038]	4.6913	4.6913	2.23	1.78937e-12	1.37665e-10	9.26	47.42	9.72	10.94	7.11	39.54	44.18	58.56
ENSMUSG00000103722	2700078F05Rik	1	RIKEN cDNA 2700078F05 gene [Source:MGI Symbol;Acc:MGI:1919876]	4.6913	4.6913	2.23	3.45337e-11	2.16107e-09	2.36	12.33	2.46	2.43	2.21	9.5	15.83	11.65
ENSMUSG00000003518	Dusp3	11	dual specificity phosphatase 3 (vaccinia virus phosphatase VH1-related) [Source:MGI Symbol;Acc:MGI:1919599]	4.6913	4.6913	2.23	8.634e-11	5.0954e-09	4.49	23.24	4.08	4.54	4.85	15.79	23.4	30.53
ENSMUSG00000040699	Limd2	11	LIM domain containing 2 [Source:MGI Symbol;Acc:MGI:1915053]	4.6913	4.6913	2.23	6.58978e-09	2.7664e-07	0.83	4.27	0.86	0.74	0.87	4.19	3.78	4.84
ENSMUSG00000039126	Prune2	19	prune homolog 2 [Source:MGI Symbol;Acc:MGI:1925004]	4.6913	4.6913	2.23	2.05959e-07	6.27888e-06	1.27	6.57	1.24	1	1.58	5.69	4.68	9.35
ENSMUSG00000093954	Gm16867	14	predicted gene, 16867 [Source:MGI Symbol;Acc:MGI:4439791]	4.6913	4.6913	2.23	6.24595e-07	1.70452e-05	0.38	2	0.47	0.28	0.39	1.59	2.04	2.38
ENSMUSG00000098238	Gm8756	13	predicted gene 8756 [Source:MGI Symbol;Acc:MGI:3644333]	4.6913	4.6913	2.23	0.000703816	0.00830206	0.15	0.79	0.2	0.07	0.17	0.55	0.46	1.36
ENSMUSG00000121072		11	novel transcript, antisense to Kansl1	4.6913	4.6913	2.23	0.00455594	0.0397201	0.06	0.31	0	0.06	0.12	0.35	0.32	0.26
ENSMUSG00000074476	Spc24	9	SPC24, NDC80 kinetochore complex component, homolog (S. cerevisiae) [Source:MGI Symbol;Acc:MGI:1914879]	4.6589	4.6589	2.22	8.61225e-09	3.51702e-07	2.6	13.24	2.51	3.76	1.54	9.97	14.33	15.42
ENSMUSG00000097561	4632411P08Rik	5	RIKEN cDNA 4632411P08 gene [Source:MGI Symbol;Acc:MGI:1925513]	4.6589	4.6589	2.22	6.91041e-06	0.000147439	0.54	2.71	0.69	0.65	0.27	3.62	2.28	2.23
ENSMUSG00000061603	Akap6	12	A kinase (PRKA) anchor protein 6 [Source:MGI Symbol;Acc:MGI:3050566]	4.6589	4.6589	2.22	8.25135e-06	0.000172561	1.2	6.24	0.85	1.71	1.06	2.36	7.86	8.51
ENSMUSG00000026985	Il36b	2	interleukin 36B [Source:MGI Symbol;Acc:MGI:1916927]	4.6589	4.6589	2.22	1.18758e-05	0.000238558	9.21	46.13	10.23	5.58	11.82	82.58	22.72	33.1
ENSMUSG00000113275	Tubb2a-ps2	12	tubulin, beta 2a, pseudogene 2 [Source:MGI Symbol;Acc:MGI:2145100]	4.6589	4.6589	2.22	9.76973e-05	0.00151184	0.32	1.66	0.36	0.13	0.46	1.12	1.41	2.46
ENSMUSG00000097113	Gm19705	1	predicted gene, 19705 [Source:MGI Symbol;Acc:MGI:5011890]	4.6589	4.6589	2.22	0.000182504	0.00259655	0.1	0.55	0.08	0.09	0.14	0.4	0.58	0.68
ENSMUSG00000063275	Hacd1	2	3-hydroxyacyl-CoA dehydratase 1 [Source:MGI Symbol;Acc:MGI:1353592]	4.6589	4.6589	2.22	0.000410814	0.00523354	0.41	2.15	0.63	0.11	0.48	1.3	1.75	3.4
ENSMUSG00000092509	Gm20394	11	predicted gene 20394 [Source:MGI Symbol;Acc:MGI:5141859]	4.6589	4.6589	2.22	0.0050512	0.0431342	0.07	0.34	0.07	0.11	0.02	0.29	0.58	0.16
ENSMUSG00000042035	Igsf3	3	immunoglobulin superfamily, member 3 [Source:MGI Symbol;Acc:MGI:1926158]	4.6268	4.6268	2.21	1.30131e-15	1.48076e-13	63.14	326	64.18	50.24	74.98	265.35	425.23	287.43
ENSMUSG00000090946	Ccdc71l	12	coiled-coil domain containing 71 like [Source:MGI Symbol;Acc:MGI:1919373]	4.6268	4.6268	2.21	1.52801e-11	1.00822e-09	9.56	48.94	7.18	9.75	11.73	34.91	53.49	58.42
ENSMUSG00000003573	Homer3	8	homer scaffolding protein 3 [Source:MGI Symbol;Acc:MGI:1347359]	4.6268	4.6268	2.21	3.16249e-11	1.99216e-09	11.08	56.25	10.64	12.7	9.9	41.08	47.6	80.08
ENSMUSG00000027379	Bub1	2	BUB1, mitotic checkpoint serine/threonine kinase [Source:MGI Symbol;Acc:MGI:1100510]	4.6268	4.6268	2.21	5.78419e-10	2.95741e-08	4.34	22.11	3.85	6.01	3.17	14.66	26.36	25.3
ENSMUSG00000026437	Cdk18	1	cyclin-dependent kinase 18 [Source:MGI Symbol;Acc:MGI:97518]	4.6268	4.6268	2.21	5.74488e-07	1.5776e-05	1.22	6.38	1.25	0.8	1.61	3.73	7.64	7.78
ENSMUSG00000025383	Il23a	10	interleukin 23, alpha subunit p19 [Source:MGI Symbol;Acc:MGI:1932410]	4.6268	4.6268	2.21	0.000107033	0.00163852	0.47	2.41	0.39	0.39	0.63	1.54	1.31	4.37
ENSMUSG00000116009	Gm49503	15	predicted gene, 49503 [Source:MGI Symbol;Acc:MGI:6155190]	4.6268	4.6268	2.21	0.00251622	0.0241535	0.08	0.42	0.03	0.19	0.03	0.46	0.27	0.52
ENSMUSG00000115801	Gm55330	14	predicted gene, 55330 [Source:MGI Symbol;Acc:MGI:6847131]	4.6268	4.6268	2.21	0.00287458	0.0270558	0.18	0.98	0.24	0.06	0.26	0.33	0.82	1.78
ENSMUSG00000017716	Birc5	11	baculoviral IAP repeat-containing 5 [Source:MGI Symbol;Acc:MGI:1203517]	4.5948	4.5948	2.2	1.07015e-09	5.2055e-08	6.81	34.07	6.42	9.73	4.28	25.6	33.85	42.76
ENSMUSG00000053414	Hunk	16	hormonally upregulated Neu-associated kinase [Source:MGI Symbol;Acc:MGI:1347352]	4.5948	4.5948	2.2	1.18422e-08	4.69894e-07	1.91	9.7	2	2.39	1.34	6.48	13.41	9.22
ENSMUSG00000037613	Tnfrsf23	7	tumor necrosis factor receptor superfamily, member 23 [Source:MGI Symbol;Acc:MGI:1930269]	4.5948	4.5948	2.2	3.06277e-06	7.10355e-05	9.02	46.42	8.77	5.1	13.19	23.84	38.6	76.83
ENSMUSG00000023341	Mx2	16	MX dynamin-like GTPase 2 [Source:MGI Symbol;Acc:MGI:97244]	4.5948	4.5948	2.2	4.81627e-05	0.000815785	2.83	14.53	3.56	3.32	1.61	13.54	25.53	4.53
ENSMUSG00000096726	Gm5558	5	predicted gene 5558 [Source:MGI Symbol;Acc:MGI:3644616]	4.5948	4.5948	2.2	6.13963e-05	0.00100695	0.19	0.95	0.19	0.19	0.19	0.75	0.65	1.44
ENSMUSG00000027684	Mecom	3	MDS1 and EVI1 complex locus [Source:MGI Symbol;Acc:MGI:95457]	4.5948	4.5948	2.2	0.000338543	0.00443373	0.27	1.44	0.34	0.22	0.26	0.42	2.18	1.73
ENSMUSG00000031880	Rrad	8	Ras-related associated with diabetes [Source:MGI Symbol;Acc:MGI:1930943]	4.5948	4.5948	2.2	0.00256165	0.0245111	0.69	3.53	0.95	0.48	0.63	0.93	1.5	8.17
ENSMUSG00000075033	Nxpe3	16	neurexophilin and PC-esterase domain family, member 3 [Source:MGI Symbol;Acc:MGI:2686598]	4.5948	4.5948	2.2	0.00439372	0.0385534	0.12	0.62	0.12	0.09	0.14	0.11	0.75	1
ENSMUSG00000037855	Zfp365	10	zinc finger protein 365 [Source:MGI Symbol;Acc:MGI:2143676]	4.5631	4.5631	2.19	3.74539e-10	1.99366e-08	4.56	22.98	3.52	4.21	5.96	19.56	21.27	28.13
ENSMUSG00000079018	Ly6c1	15	lymphocyte antigen 6 complex, locus C1 [Source:MGI Symbol;Acc:MGI:96882]	4.5631	4.5631	2.19	5.49456e-10	2.81944e-08	4.89	24.77	6.4	5.12	3.15	21.9	29.92	22.5
ENSMUSG00000115026	Gm49041	6	predicted gene, 49041 [Source:MGI Symbol;Acc:MGI:6118414]	4.5631	4.5631	2.19	1.30329e-07	4.13693e-06	0.56	2.81	0.61	0.54	0.53	2.8	2.28	3.35
ENSMUSG00000054256	Msi1	5	musashi RNA-binding protein 1 [Source:MGI Symbol;Acc:MGI:107376]	4.5631	4.5631	2.19	2.26119e-06	5.38915e-05	0.46	2.37	0.49	0.35	0.53	1.41	3.32	2.38
ENSMUSG00000046049	Rp1l1	14	retinitis pigmentosa 1 homolog like 1 [Source:MGI Symbol;Acc:MGI:2384303]	4.5631	4.5631	2.19	1.63487e-05	0.000315939	0.23	1.15	0.17	0.17	0.34	1.23	1.24	0.97
ENSMUSG00000121178		8	novel transcript, antisense to Uba52and Kxd1	4.5631	4.5631	2.19	4.52812e-05	0.000772886	0.24	1.21	0.19	0.37	0.17	0.75	1.14	1.75
ENSMUSG00000104687	Gm42899	3	predicted gene 42899 [Source:MGI Symbol;Acc:MGI:5663036]	4.5631	4.5631	2.19	0.000754791	0.00881399	0.16	0.85	0.19	0.06	0.24	0.37	1.19	1
ENSMUSG00000114936	Gm47061	13	predicted gene, 47061 [Source:MGI Symbol;Acc:MGI:6095771]	4.5631	4.5631	2.19	0.000839511	0.00960844	0.21	1.09	0.37	0.13	0.14	0.97	0.53	1.75
ENSMUSG00000032818	Loxhd1	18	lipoxygenase homology domains 1 [Source:MGI Symbol;Acc:MGI:1914609]	4.5631	4.5631	2.19	0.00131009	0.0139863	0.08	0.42	0.12	0.06	0.07	0.53	0.51	0.21
ENSMUSG00000062184	Hs6st2	X	heparan sulfate 6-O-sulfotransferase 2 [Source:MGI Symbol;Acc:MGI:1354959]	4.5631	4.5631	2.19	0.00334443	0.0307124	0.14	0.76	0.17	0.11	0.15	0.13	0.9	1.26
ENSMUSG00000055216	9430025C20Rik	4	RIKEN cDNA 9430025C20 gene [Source:MGI Symbol;Acc:MGI:3045277]	4.5631	4.5631	2.19	0.00518938	0.044116	0.06	0.34	0.07	0.09	0.03	0.11	0.44	0.47
ENSMUSG00000044748	Defb1	8	defensin beta 1 [Source:MGI Symbol;Acc:MGI:1096878]	4.5315	4.5315	2.18	2.11612e-13	1.83062e-11	25.47	126.82	22.75	24.44	29.24	99.45	111.27	169.72
ENSMUSG00000042808	Gpx2	12	glutathione peroxidase 2 [Source:MGI Symbol;Acc:MGI:106609]	4.5315	4.5315	2.18	2.56264e-08	9.48658e-07	6.37	32.4	5.3	6.16	7.64	15.35	39.64	42.21
ENSMUSG00000029027	Dffb	4	DNA fragmentation factor, beta subunit [Source:MGI Symbol;Acc:MGI:1196287]	4.5315	4.5315	2.18	4.0599e-08	1.44296e-06	2.16	10.64	1.47	3.41	1.59	7.94	12.51	11.47
ENSMUSG00000025511	Tspan4	7	tetraspanin 4 [Source:MGI Symbol;Acc:MGI:1928097]	4.5315	4.5315	2.18	1.60467e-07	4.99347e-06	1.26	6.36	1.12	1.39	1.27	3.42	7.06	8.62
ENSMUSG00000120562		19	novel transcript	4.5315	4.5315	2.18	4.31201e-05	0.000741772	0.87	4.22	0.95	0.82	0.86	7.48	2.45	2.75
ENSMUSG00000028631	Kcnq4	4	potassium voltage-gated channel, subfamily Q, member 4 [Source:MGI Symbol;Acc:MGI:1926803]	4.5315	4.5315	2.18	0.000857946	0.009788	0.21	1.02	0.24	0.32	0.07	1.32	1.31	0.42
ENSMUSG00000051703	Tmem198	1	transmembrane protein 198 [Source:MGI Symbol;Acc:MGI:2443133]	4.5315	4.5315	2.18	0.000860777	0.00981244	0.11	0.53	0.08	0.11	0.12	0.55	0.27	0.76
ENSMUSG00000114828	AI463229	13	expressed sequence AI463229 [Source:MGI Symbol;Acc:MGI:2145255]	4.5315	4.5315	2.18	0.00113304	0.0123336	0.18	0.94	0.1	0.15	0.29	0.31	1.6	0.92
ENSMUSG00000026009	Icos	1	inducible T cell co-stimulator [Source:MGI Symbol;Acc:MGI:1858745]	4.5315	4.5315	2.18	0.0037641	0.0339644	0.4	2.15	0.27	0.19	0.75	1.04	4.7	0.71
ENSMUSG00000070167	Snora57	19	small nucleolar RNA, H/ACA box 57 [Source:MGI Symbol;Acc:MGI:5455599]	4.5002	4.5002	2.17	4.06365e-08	1.44339e-06	1.34	6.61	0.76	1.8	1.47	5.62	7.44	6.76
ENSMUSG00000019214	Chtf18	17	CTF18, chromosome transmission fidelity factor 18 [Source:MGI Symbol;Acc:MGI:2384887]	4.5002	4.5002	2.17	5.02763e-08	1.75517e-06	2.68	13.24	2.83	3.74	1.46	9.42	16.63	13.67
ENSMUSG00000074899	Sptbn5	2	spectrin beta, non-erythrocytic 5 [Source:MGI Symbol;Acc:MGI:2685200]	4.5002	4.5002	2.17	5.28082e-08	1.83458e-06	1.08	5.35	0.75	1.13	1.37	5.78	6.04	4.24
ENSMUSG00000035246	Pcyt1b	X	phosphate cytidylyltransferase 1, choline, beta isoform [Source:MGI Symbol;Acc:MGI:2147987]	4.5002	4.5002	2.17	3.96977e-07	1.13725e-05	0.82	4.09	1.07	0.78	0.6	2.78	4.15	5.34
ENSMUSG00000027978	Prss12	3	protease, serine 12 neurotrypsin (motopsin) [Source:MGI Symbol;Acc:MGI:1100881]	4.5002	4.5002	2.17	1.7155e-06	4.21547e-05	7.12	35.89	4.78	7.21	9.39	13.39	44.13	50.15
ENSMUSG00000028541	B4galt2	4	UDP-Gal:betaGlcNAc beta 1,4- galactosyltransferase, polypeptide 2 [Source:MGI Symbol;Acc:MGI:1858493]	4.5002	4.5002	2.17	3.40968e-06	7.8034e-05	1	4.95	0.73	1.11	1.15	2.89	4.03	7.93
ENSMUSG00000071656	Lrrn4cl	19	LRRN4 C-terminal like [Source:MGI Symbol;Acc:MGI:1916102]	4.5002	4.5002	2.17	1.72293e-05	0.000331609	0.22	1.07	0.17	0.26	0.22	0.95	0.82	1.44
ENSMUSG00000063296	Tmem117	15	transmembrane protein 117 [Source:MGI Symbol;Acc:MGI:2444580]	4.5002	4.5002	2.17	6.20299e-05	0.00101529	0.35	1.66	0.29	0.39	0.36	2.4	0.82	1.75
ENSMUSG00000024420	Zfp521	18	zinc finger protein 521 [Source:MGI Symbol;Acc:MGI:95459]	4.5002	4.5002	2.17	0.00022119	0.00307332	0.12	0.59	0.12	0.13	0.1	0.4	0.51	0.86
ENSMUSG00000026768	Itga8	2	integrin alpha 8 [Source:MGI Symbol;Acc:MGI:109442]	4.5002	4.5002	2.17	0.000308999	0.00410145	0.28	1.4	0.1	0.41	0.33	0.6	2.09	1.52
ENSMUSG00000113294	Gm49326	12	predicted gene, 49326 [Source:MGI Symbol;Acc:MGI:6121511]	4.5002	4.5002	2.17	0.000612655	0.00739452	0.17	0.82	0.03	0.26	0.21	0.53	0.9	1.05
ENSMUSG00000060791	Gmfg	7	glia maturation factor, gamma [Source:MGI Symbol;Acc:MGI:1927135]	4.5002	4.5002	2.17	0.000789023	0.00913397	0.16	0.84	0.07	0.17	0.26	0.37	1.31	0.84
ENSMUSG00000003418	St8sia6	2	ST8 alpha-N-acetyl-neuraminide alpha-2,8-sialyltransferase 6 [Source:MGI Symbol;Acc:MGI:2386797]	4.5002	4.5002	2.17	0.000869911	0.00988888	0.3	1.43	0.17	0.43	0.31	2.69	0.97	0.63
ENSMUSG00000085955	Gm12356	11	predicted gene 12356 [Source:MGI Symbol;Acc:MGI:3651195]	4.5002	4.5002	2.17	0.00125552	0.0134643	0.07	0.36	0.02	0.11	0.09	0.31	0.34	0.42
ENSMUSG00000056091	St3gal5	6	ST3 beta-galactoside alpha-2,3-sialyltransferase 5 [Source:MGI Symbol;Acc:MGI:1339963]	4.5002	4.5002	2.17	0.0019537	0.0195745	0.42	2.14	0.22	0.24	0.79	0.6	2.16	3.67
ENSMUSG00000113591	4930447K03Rik	13	RIKEN cDNA 4930447K03 gene [Source:MGI Symbol;Acc:MGI:1921231]	4.5002	4.5002	2.17	0.00504531	0.0431123	0.07	0.32	0.02	0.13	0.05	0.44	0.32	0.21
ENSMUSG00000120992		17	novel transcript	4.4691	4.4691	2.16	8.97413e-14	8.30529e-12	48.16	236.21	48.23	63.87	32.39	170.09	265.32	273.21
ENSMUSG00000039747	Orai2	5	ORAI calcium release-activated calcium modulator 2 [Source:MGI Symbol;Acc:MGI:2443195]	4.4691	4.4691	2.16	1.13507e-11	7.71264e-10	7.69	38.08	7.57	6.88	8.63	28.47	40.69	45.09
ENSMUSG00000064380	Gm26448	9	predicted gene, 26448 [Source:MGI Symbol;Acc:MGI:5456225]	4.4691	4.4691	2.16	5.59397e-08	1.93038e-06	3.89	18.91	2.24	6.21	3.22	13.47	23.91	19.35
ENSMUSG00000089953	Rnf224	2	ring finger protein 224 [Source:MGI Symbol;Acc:MGI:2685603]	4.4691	4.4691	2.16	1.95764e-07	5.99693e-06	1.38	6.64	1.32	1.45	1.37	9.17	4.63	6.1
ENSMUSG00000054453	Sytl5	X	synaptotagmin-like 5 [Source:MGI Symbol;Acc:MGI:2668451]	4.4691	4.4691	2.16	3.14881e-06	7.27352e-05	0.37	1.83	0.27	0.33	0.5	1.74	2.35	1.39
ENSMUSG00000038057	Dbil5	11	diazepam binding inhibitor-like 5 [Source:MGI Symbol;Acc:MGI:108039]	4.4691	4.4691	2.16	0.00013668	0.00203499	0.16	0.8	0.19	0.19	0.12	1.1	0.58	0.71
ENSMUSG00000092746	Rn7s6	6	7S RNA 6 [Source:MGI Symbol;Acc:MGI:97956]	4.4691	4.4691	2.16	0.000305144	0.00405595	0.12	0.59	0.07	0.19	0.1	0.35	0.68	0.73
ENSMUSG00000021213	Akr1c13	13	aldo-keto reductase family 1, member C13 [Source:MGI Symbol;Acc:MGI:1351662]	4.4691	4.4691	2.16	0.00178397	0.0181052	0.21	1.01	0.07	0.39	0.17	0.73	0.53	1.75
ENSMUSG00000102882	Gm2065	9	predicted gene 2065 [Source:MGI Symbol;Acc:MGI:3780232]	4.4691	4.4691	2.16	0.00599551	0.0498103	0.05	0.24	0.03	0.04	0.07	0.33	0.22	0.16
ENSMUSG00000049580	Tsku	7	tsukushi, small leucine rich proteoglycan [Source:MGI Symbol;Acc:MGI:2443855]	4.4383	4.4383	2.15	1.41639e-11	9.40009e-10	2.65	12.92	2.42	3.08	2.45	11.64	13.75	13.38
ENSMUSG00000026672	Optn	2	optineurin [Source:MGI Symbol;Acc:MGI:1918898]	4.4383	4.4383	2.15	4.50785e-09	1.96324e-07	2.33	11.37	1.96	2.41	2.62	8.45	10.4	15.27
ENSMUSG00000026180	Cxcr2	1	chemokine (C-X-C motif) receptor 2 [Source:MGI Symbol;Acc:MGI:105303]	4.4383	4.4383	2.15	7.15249e-08	2.40564e-06	1.88	9.14	2.3	1.82	1.52	11.8	9.34	6.29
ENSMUSG00000091955	Gm9844	7	predicted pseudogene 9844 [Source:MGI Symbol;Acc:MGI:3704288]	4.4383	4.4383	2.15	2.487e-07	7.45275e-06	2.03	9.91	1.76	2.24	2.07	5.65	8.87	15.21
ENSMUSG00000048012	Zfp473	7	zinc finger protein 473 [Source:MGI Symbol;Acc:MGI:2442697]	4.4383	4.4383	2.15	3.1118e-06	7.19969e-05	0.35	1.74	0.29	0.43	0.34	1.48	2.47	1.26
ENSMUSG00000031239	Itm2a	X	integral membrane protein 2A [Source:MGI Symbol;Acc:MGI:107706]	4.4383	4.4383	2.15	4.91176e-06	0.000108172	0.42	2.04	0.42	0.48	0.34	1.39	1.75	2.99
ENSMUSG00000054720	Lrrc8c	5	leucine rich repeat containing 8 family, member C [Source:MGI Symbol;Acc:MGI:2140839]	4.4383	4.4383	2.15	5.47146e-05	0.000912321	2.13	10.69	2.03	2	2.36	2.78	12.75	16.52
ENSMUSG00000104195	B230377A18Rik	5	RIKEN cDNA B230377A18 gene [Source:MGI Symbol;Acc:MGI:3704260]	4.4383	4.4383	2.15	7.85084e-05	0.00125089	0.13	0.66	0.15	0.17	0.09	0.71	0.68	0.6
ENSMUSG00000063458	Lrmda	14	leucine rich melanocyte differentiation associated [Source:MGI Symbol;Acc:MGI:1923883]	4.4383	4.4383	2.15	7.86482e-05	0.00125277	0.18	0.91	0.2	0.24	0.1	0.53	1.09	1.1
ENSMUSG00000104435	Gm37422	1	predicted gene, 37422 [Source:MGI Symbol;Acc:MGI:5610650]	4.4383	4.4383	2.15	0.000241324	0.00330633	0.15	0.74	0.05	0.2	0.21	0.84	0.63	0.76
ENSMUSG00000120499		18	novel transcript, sense intronic to Pstpip2	4.4383	4.4383	2.15	0.00120543	0.0129955	0.09	0.47	0.07	0.07	0.14	0.33	0.78	0.31
ENSMUSG00000036186	Dipk1b	2	divergent protein kinase domain 1B [Source:MGI Symbol;Acc:MGI:1927576]	4.4383	4.4383	2.15	0.00122137	0.0131475	0.11	0.52	0.03	0.22	0.07	0.42	0.65	0.5
ENSMUSG00000098019	Gm2546	7	predicted gene 2546 [Source:MGI Symbol;Acc:MGI:3780714]	4.4383	4.4383	2.15	0.0031415	0.0291098	0.07	0.37	0.15	0.02	0.05	0.44	0.29	0.39
ENSMUSG00000112287	Gm47024	10	predicted gene, 47024 [Source:MGI Symbol;Acc:MGI:6095713]	4.4076	4.4076	2.14	9.97465e-11	5.84424e-09	3.38	16.6	3.95	2.91	3.27	13.69	20	16.11
ENSMUSG00000024598	Fbn2	18	fibrillin 2 [Source:MGI Symbol;Acc:MGI:95490]	4.4076	4.4076	2.14	2.61061e-09	1.184e-07	1.44	7.1	1.47	1.33	1.51	5.54	9.17	6.6
ENSMUSG00000038094	Atp13a4	16	ATPase type 13A4 [Source:MGI Symbol;Acc:MGI:1924456]	4.4076	4.4076	2.14	2.10387e-06	5.06287e-05	6.94	33.39	7.17	5.38	8.29	52.11	32.88	15.19
ENSMUSG00000097415	AU020206	7	expressed sequence AU020206 [Source:MGI Symbol;Acc:MGI:2142134]	4.4076	4.4076	2.14	2.23106e-06	5.32623e-05	2.78	13.92	3.07	2.58	2.69	8	25.39	8.35
ENSMUSG00000025887	Casp12	9	caspase 12 [Source:MGI Symbol;Acc:MGI:1312922]	4.4076	4.4076	2.14	4.14453e-05	0.000716856	0.62	3.02	0.47	1.02	0.38	2.62	4.8	1.62
ENSMUSG00000064387	Snora73a	4	small nucleolar RNA, H/ACA box 73a [Source:MGI Symbol;Acc:MGI:4360046]	4.4076	4.4076	2.14	5.82699e-05	0.000962314	0.21	1.03	0.1	0.33	0.21	0.75	1.16	1.18
ENSMUSG00000022995	Enah	1	ENAH actin regulator [Source:MGI Symbol;Acc:MGI:108360]	4.3772	4.3772	2.13	3.73675e-19	7.00751e-17	85.18	413.69	86.42	82.32	86.82	340.37	443.34	457.36
ENSMUSG00000030031	Kbtbd8	6	kelch repeat and BTB (POZ) domain containing 8 [Source:MGI Symbol;Acc:MGI:2661430]	4.3772	4.3772	2.13	9.35721e-09	3.78867e-07	1.8	8.66	1.46	1.98	1.95	8.6	11.28	6.1
ENSMUSG00000034664	Itga2b	11	integrin alpha 2b [Source:MGI Symbol;Acc:MGI:96601]	4.3772	4.3772	2.13	2.42221e-08	9.01357e-07	1.32	6.24	1.1	1.82	1.03	5.98	5.48	7.25
ENSMUSG00000078636	Gm7336	7	predicted gene 7336 [Source:MGI Symbol;Acc:MGI:3644851]	4.3772	4.3772	2.13	1.40834e-07	4.44562e-06	0.54	2.58	0.64	0.48	0.48	2.56	2.62	2.57
ENSMUSG00000097254	C430042M11Rik	17	RIKEN cDNA C430042M11 gene [Source:MGI Symbol;Acc:MGI:2443186]	4.3772	4.3772	2.13	5.46276e-07	1.50812e-05	0.4	1.92	0.32	0.5	0.38	1.68	1.87	2.23
ENSMUSG00000054942	Miga1	3	mitoguardin 1 [Source:MGI Symbol;Acc:MGI:1924567]	4.3772	4.3772	2.13	2.19374e-06	5.25033e-05	1.5	7.35	0.88	1.61	2.02	3.93	9.51	8.62
ENSMUSG00000080538	Gm25541	2	predicted gene, 25541 [Source:MGI Symbol;Acc:MGI:5455318]	4.3772	4.3772	2.13	0.000202347	0.00284338	0.39	1.87	0.29	0.65	0.24	0.97	1.48	3.17
ENSMUSG00000027919	Lce1g	3	late cornified envelope 1G [Source:MGI Symbol;Acc:MGI:1913445]	4.3772	4.3772	2.13	0.00247662	0.0238415	2.75	13.37	2.22	0.67	5.38	13.34	4.34	22.42
ENSMUSG00000054404	Slfn5	11	schlafen 5 [Source:MGI Symbol;Acc:MGI:1329004]	4.3772	4.3772	2.13	0.00301012	0.0281087	0.74	3.63	0.54	1.21	0.46	2.09	8.1	0.71
ENSMUSG00000105971	Gm43805	3	predicted gene 43805 [Source:MGI Symbol;Acc:MGI:5663942]	4.3772	4.3772	2.13	0.00556705	0.0468238	0.05	0.26	0.07	0.02	0.07	0.22	0.39	0.18
ENSMUSG00000024556	Me2	18	malic enzyme 2, NAD(+)-dependent, mitochondrial [Source:MGI Symbol;Acc:MGI:2147351]	4.3469	4.3469	2.12	2.17651e-11	1.41645e-09	4.15	19.87	3.74	4.75	3.97	15.94	20	23.67
ENSMUSG00000015337	Endog	2	endonuclease G [Source:MGI Symbol;Acc:MGI:1261433]	4.3469	4.3469	2.12	8.67618e-09	3.53806e-07	0.93	4.45	0.88	0.93	0.99	4.61	4.85	3.9
ENSMUSG00000016526	Dyrk3	1	dual-specificity tyrosine-(Y)-phosphorylation regulated kinase 3 [Source:MGI Symbol;Acc:MGI:1330300]	4.3469	4.3469	2.12	4.18155e-05	0.000721289	0.96	4.66	1.52	0.76	0.58	2.38	4.8	6.81
ENSMUSG00000086013	Gm15706	6	predicted gene 15706 [Source:MGI Symbol;Acc:MGI:3783146]	4.3469	4.3469	2.12	7.8228e-05	0.00124712	0.37	1.74	0.15	0.63	0.33	1.21	1.72	2.28
ENSMUSG00000030769	Slc5a11	7	solute carrier family 5 (sodium/glucose cotransporter), member 11 [Source:MGI Symbol;Acc:MGI:1919316]	4.3469	4.3469	2.12	0.000105396	0.00161562	0.93	4.61	0.71	0.37	1.71	3.31	5.96	4.56
ENSMUSG00000105006	Gm9484	5	predicted gene 9484 [Source:MGI Symbol;Acc:MGI:3779894]	4.3469	4.3469	2.12	0.000439065	0.00554758	0.15	0.7	0.14	0.2	0.1	0.71	0.39	1
ENSMUSG00000089769	Gm16574	17	predicted gene 16574 [Source:MGI Symbol;Acc:MGI:4414994]	4.3469	4.3469	2.12	0.000982347	0.0109273	0.15	0.75	0.2	0.15	0.1	0.26	1.02	0.97
ENSMUSG00000020176	Grb10	11	growth factor receptor bound protein 10 [Source:MGI Symbol;Acc:MGI:103232]	4.3469	4.3469	2.12	0.00144514	0.0151696	0.76	3.74	0.76	0.43	1.1	0.99	2.79	7.44
ENSMUSG00000040483	Xaf1	11	XIAP associated factor 1 [Source:MGI Symbol;Acc:MGI:3772572]	4.3469	4.3469	2.12	0.00144596	0.015173	1.72	8.37	1.47	2.34	1.35	6.75	17.07	1.28
ENSMUSG00000032306	Mpi	9	mannose phosphate isomerase [Source:MGI Symbol;Acc:MGI:97075]	4.3169	4.3169	2.11	1.04032e-11	7.11973e-10	3.86	18.31	3.62	3.93	4.02	18.39	20.17	16.37
ENSMUSG00000028044	Cks1b	3	CDC28 protein kinase 1b [Source:MGI Symbol;Acc:MGI:1889208]	4.3169	4.3169	2.11	5.40667e-10	2.77684e-08	7.07	33.66	7.18	7.34	6.68	23.07	31.23	46.69
ENSMUSG00000021493	Pdlim7	13	PDZ and LIM domain 7 [Source:MGI Symbol;Acc:MGI:1914649]	4.3169	4.3169	2.11	3.70454e-09	1.63715e-07	6.02	28.79	4.54	6.43	7.09	17.38	32.93	36.06
ENSMUSG00000102950	Gm37018	1	predicted gene, 37018 [Source:MGI Symbol;Acc:MGI:5610246]	4.3169	4.3169	2.11	1.3096e-08	5.13471e-07	2.36	11.45	1.86	2.09	3.13	8.51	14.91	10.92
ENSMUSG00000097493	9930014A18Rik	15	RIKEN cDNA 9930014A18 gene [Source:MGI Symbol;Acc:MGI:2444091]	4.3169	4.3169	2.11	1.41253e-08	5.51175e-07	1.37	6.62	1.58	1.21	1.34	5.25	8.75	5.87
ENSMUSG00000009585	Apobec3	15	apolipoprotein B mRNA editing enzyme, catalytic polypeptide 3 [Source:MGI Symbol;Acc:MGI:1933111]	4.3169	4.3169	2.11	2.26738e-08	8.47612e-07	2.19	10.63	1.96	2.13	2.48	8.16	15.83	7.88
ENSMUSG00000075528	Aarsd1	11	alanyl-tRNA synthetase domain containing 1 [Source:MGI Symbol;Acc:MGI:1916934]	4.3169	4.3169	2.11	2.26326e-05	0.000420966	0.34	1.64	0.27	0.56	0.21	1.19	2.3	1.41
ENSMUSG00000092056	Gm7289	18	predicted gene 7289 [Source:MGI Symbol;Acc:MGI:3644187]	4.3169	4.3169	2.11	0.000130174	0.00194882	0.23	1.13	0.39	0.11	0.19	0.88	1.45	1.05
ENSMUSG00000083460	Gm12182	11	predicted gene 12182 [Source:MGI Symbol;Acc:MGI:3650366]	4.3169	4.3169	2.11	0.00508146	0.0433415	0.06	0.28	0.05	0.06	0.07	0.29	0.17	0.39
ENSMUSG00000104913	Gm6560	5	predicted gene 6560 [Source:MGI Symbol;Acc:MGI:3646204]	4.2871	4.2871	2.1	6.18253e-11	3.73765e-09	5.35	25.27	5.01	5.15	5.89	20.53	24.51	30.77
ENSMUSG00000073295	Nudt11	X	nudix (nucleoside diphosphate linked moiety X)-type motif 11 [Source:MGI Symbol;Acc:MGI:1930957]	4.2871	4.2871	2.1	3.46707e-09	1.54538e-07	1.11	5.23	1.02	1.13	1.18	5.18	5.31	5.21
ENSMUSG00000034730	Adgrb1	15	adhesion G protein-coupled receptor B1 [Source:MGI Symbol;Acc:MGI:1933736]	4.2871	4.2871	2.1	0.000113509	0.00172286	0.19	0.9	0.14	0.2	0.24	1.23	0.82	0.65
ENSMUSG00000120975		13	novel transcript	4.2871	4.2871	2.1	0.000489275	0.00609685	0.11	0.53	0.05	0.15	0.14	0.42	0.61	0.58
ENSMUSG00000035557	Krt17	11	keratin 17 [Source:MGI Symbol;Acc:MGI:96691]	4.2575	4.2575	2.09	2.54657e-09	1.15864e-07	576.48	2793.97	479.49	395.69	854.26	1668.7	4073.6	2639.62
ENSMUSG00000055760	Gemin6	17	gem nuclear organelle associated protein 6 [Source:MGI Symbol;Acc:MGI:1914492]	4.2575	4.2575	2.09	5.1759e-09	2.2354e-07	1.72	8.2	2.08	1.41	1.68	6.9	9.24	8.46
ENSMUSG00000020766	Galk1	11	galactokinase 1 [Source:MGI Symbol;Acc:MGI:95730]	4.2575	4.2575	2.09	4.24962e-08	1.50476e-06	1.46	6.86	1.08	1.74	1.56	4.67	7.54	8.35
ENSMUSG00000025020	Slit1	19	slit guidance ligand 1 [Source:MGI Symbol;Acc:MGI:1315203]	4.2575	4.2575	2.09	9.24401e-08	3.02869e-06	3.63	17.08	5.1	2.87	2.91	20.33	18.77	12.15
ENSMUSG00000075012	Fjx1	2	four jointed box 1 [Source:MGI Symbol;Acc:MGI:1341907]	4.2575	4.2575	2.09	2.09591e-07	6.37258e-06	3.28	15.7	3.64	2.58	3.63	8.09	18.74	20.27
ENSMUSG00000006219	Fblim1	4	filamin binding LIM protein 1 [Source:MGI Symbol;Acc:MGI:1921452]	4.2575	4.2575	2.09	2.25631e-06	5.37975e-05	2.45	11.71	2.39	2.39	2.57	4.81	13.55	16.76
ENSMUSG00000091709	Gm17189	15	predicted gene 17189 [Source:MGI Symbol;Acc:MGI:4938016]	4.2575	4.2575	2.09	3.96599e-06	8.9579e-05	0.39	1.8	0.24	0.56	0.38	1.74	1.65	2.02
ENSMUSG00000064600	Gm25636	7	predicted gene, 25636 [Source:MGI Symbol;Acc:MGI:5455413]	4.2575	4.2575	2.09	4.71152e-06	0.000104513	0.47	2.21	0.3	0.72	0.39	1.68	2.89	2.07
ENSMUSG00000060227	Golm2	2	golgi membrane protein 2 [Source:MGI Symbol;Acc:MGI:2443129]	4.2575	4.2575	2.09	8.45465e-06	0.00017636	1.32	6.28	0.85	1.41	1.7	2.82	8.24	7.78
ENSMUSG00000037263	Aldh3b3	19	aldehyde dehydrogenase 3 family, member B3 [Source:MGI Symbol;Acc:MGI:1920708]	4.2575	4.2575	2.09	1.61587e-05	0.000312798	1.94	9.02	1.52	1.15	3.13	12.5	7.93	6.63
ENSMUSG00000022180	Slc7a8	14	solute carrier family 7 (cationic amino acid transporter, y+ system), member 8 [Source:MGI Symbol;Acc:MGI:1355323]	4.2575	4.2575	2.09	1.7923e-05	0.000342761	7.83	38.01	5.06	6.73	11.7	12.61	56.76	44.65
ENSMUSG00000032294	Pkm	9	pyruvate kinase, muscle [Source:MGI Symbol;Acc:MGI:97591]	4.2281	4.2281	2.08	1.36858e-14	1.40579e-12	396.93	1856.04	390.56	332.93	467.31	1537.14	1678.09	2352.9
[truncated: 4,871 more rows]

## Sheet: B. Pathway analysis (IPA)
IPA Canonical Pathways: K14/Gpx4 lesional EPIDERMIS vs. K14.Cre- control EPIDERMIS
© 2000-2023 QIAGEN. All rights reserved.
Ingenuity Canonical Pathways	-log(p-value)	Ratio	z-score	Molecules
Aryl Hydrocarbon Receptor Signaling	11.2	0.453	1.372	AHR,AHRR,ALDH16A1,ALDH18A1,ALDH1A1,ALDH1A2,ALDH1A3,ALDH1L1,ALDH1L2,ALDH3B1,ALDH5A1,ALDH6A1,ALDH7A1,APAF1,BAX,CCNA1,CCNA2,CCND1,CCND2,CCNE1,CCNE2,CDK4,CDKN1B,CDKN2A,CHEK1,CHEK2,CTSD,CYP1B1,DCT,DHFR,E2F1,ESR1,ESR2,FASLG,GSTA5,GSTK1,GSTM1,GSTM2,GSTM3,GSTM5,GSTO1,GSTP1,HSPB1,IL1B,MAPK1,MCM7,MDM2,MGST1,MGST2,NCOA2,NCOA7,NFE2L2,NFIA,NFIB,NFIC,NFIX,NQO1,RARA,RARB,RARG,RB1,RBL1,RBL2,REL,RELB,TFDP1,TFF1,T…
S100 Family Signaling Pathway	11	0.312	-0.193	ABCB1,ACKR4,ADGRA3,ADGRB1,ADGRB2,ADGRE1,Adgre4,ADGRE5,ADGRF1,ADGRF4,ADGRG2,ADGRG6,ADGRG7,ADGRV1,ADORA2B,ADORA3,ADRA1A,ADRB1,ADRB2,ADRB3,AGTR1,AHNAK,AKT1,APP,AREG,ATP2A2,Atp5e,ATP5F1A,ATP5F1B,AVPR1A,BCL2,BCL3,BDKRB2,BTC,C3AR1,C5AR1,C5AR2,CACNA1A,CACNA1B,CACNA1D,CACNA1E,CACNA1S,CACNA2D2,CACNB2,CACNB3,CACNB4,CALCRL,Calm1 (includes others),Calm5,CALML5,CCL20,CCL4,CCR1,CCR4,CCR5,CCR7,CD36,CELSR1,CHRM3…
Pathogen Induced Cytokine Storm Signaling Pathway	10.9	0.361	1.901	2610528A11Rik,ADRA1A,AIM2,BHLHE40,C3,CCL11,CCL17,CCL20,CCL27,Ccl27a,CCL3L3,CCL4,CCL5,Ccl6,Ccl7,Ccl8,Ccl9,CCR1,CCR5,CIITA,CLCF1,CLEC7A,COL12A1,COL13A1,COL15A1,COL16A1,Col17a1,COL18A1,COL1A1,COL1A2,COL20A1,COL22A1,COL24A1,COL27A1,COL2A1,COL3A1,COL4A5,COL4A6,COL6A1,COL6A2,COL6A3,Col6a4,COL7A1,COL8A2,COL9A3,CXCL10,Cxcl11,CXCL14,CXCL2,Cxcl3,CXCL3,CXCL6,Cxcl9,CXCR2,DHX58,FASLG,GSDMD,HLA-DMA,HLA-DMB,HLA…
LPS/IL-1 Mediated Inhibition of RXR Function	10.2	0.388	-0.557	ABCB1,ABCB11,ABCC3,ABCG1,ABCG5,ACOX2,ACOX3,ACSBG1,ACSBG2,ACSL1,ACSL4,ACSL5,ACSL6,ACSM1,ALAS1,ALDH16A1,ALDH18A1,ALDH1A1,ALDH1A2,ALDH1A3,ALDH1L1,ALDH1L2,ALDH3B1,ALDH5A1,ALDH6A1,ALDH7A1,APOE,CAT,CD14,CES2,CHST10,CHST15,CHST2,CHST3,CPT1A,CPT1B,CPT1C,CYP2A6 (includes others),Cyp2b13/Cyp2b9,Cyp2b19,Cyp2g1,CYP2J2,Cyp2j9,CYP2R1,CYP4A11,FABP4,FABP5,FABP7,FMO2,FMO5,GSTA5,GSTK1,GSTM1,GSTM2,GSTM3,GSTM5,GSTO1…
Breast Cancer Regulation by Stathmin1	9.73	0.32	-1.622	ACKR4,ADGRA3,ADGRB1,ADGRB2,ADGRE1,Adgre4,ADGRE5,ADGRF1,ADGRF4,ADGRG2,ADGRG6,ADGRG7,ADGRV1,ADORA2B,ADORA3,ADRA1A,ADRB1,ADRB2,ADRB3,AGTR1,ANKHD1/ANKHD1-EIF4EBP3,ARHGEF10,ARHGEF12,ARHGEF15,ARHGEF17,ARHGEF18,ARHGEF19,ARHGEF2,ARHGEF3,ARHGEF5,ARHGEF6,AURKA,AURKB,AVPR1A,BDKRB2,C3AR1,C5AR1,C5AR2,CALCRL,CAMK1,CCND1,CCND2,CCR1,CCR4,CCR5,CCR7,CDK1,CDK4,CDKN1B,CELSR1,CHRM3,CNR2,CREB3L3,CREB3L4,CREB5,CX3CR1,C…
Axonal Guidance Signaling	8.68	0.322	#NUM!	ABLIM2,ABLIM3,ACE,ACE2,ADAM11,ADAM12,ADAM22,ADAM23,ADAM28,ADAM30,ADAMTS1,ADAMTS14,ADAMTS19,ADAMTS2,ADAMTS5,ADAMTS6,ADAMTS9,AFG3L2,AKT1,ARHGEF12,ARHGEF15,ARHGEF6,BAIAP2,BCAR1,BMP3,BMP4,BMP7,CFL1,EFNA1,EFNA3,EPHB1,EPHB2,EPHB3,EPHB6,ERBB2,FYN,FZD10,GLI2,GLIS1,GLIS2,GNA11,GNA14,GNAI1,GNAL,GNB4,GNB5,GNG11,GNG12,GNG13,GNG4,HHIP,ITGA2B,ITGA5,ITGA7,ITGA8,ITGA9,ITGB3,ITGB5,ITGB6,KCNJ12,KEL,LIMK1,LIMK2,LNP…
p53 Signaling	8.58	0.48	1	ADGRB1,AKT1,APAF1,BAX,BCL2,BIRC5,BRCA1,CASP6,CCND1,CCND2,CCNG1,CDK4,CDKN2A,CHEK1,CHEK2,COQ8A,E2F1,GADD45G,GML,GNL3,HDAC9,HIF1A,HIPK2,MDM2,MDM4,PCNA,PIAS1,PIK3C2A,PIK3C2G,PIK3CB,PIK3CD,PIK3R1,PIK3R2,PIK3R6,PPP1R13B,RB1,RPRM,RRM2B,SCO2,SERPINB5,SERPINE2,THBS1,TNFRSF10A,TOPBP1,TP53BP2,TP63,TP73
Kinetochore Metaphase Signaling Pathway	8.43	0.459	3.086	ANAPC4,AURKB,BIRC5,BOD1,BUB1,BUB1B,CCNB1,CDC20,CDCA8,CDK1,CENPA,CENPE,CENPH,CENPL,CENPN,CENPT,CENPU,CENPW,DNAH10,DSN1,H2AC18/H2AC19,H2AX,H2AZ1,H2AZ2,INCENP,KIF2C,KNL1,KNTC1,MAD2L1,MAD2L2,MASTL,NDC80,NEK2,NSL1,PLK1,PMF1/PMF1-BGLAP,PPP1CA,PPP1R12A,PPP1R3C,PPP2R5B,PPP2R5E,REC8,SKA1,SKA3,SPC24,SPC25,SPDL1,STAG2,STAG3,TTK,ZWILCH
Tumor Microenvironment Pathway	8.41	0.402	2.287	AKT1,BCL2,CCND1,CD44,COL1A1,COL1A2,COL3A1,CSF3,FASLG,FGF10,FGF11,FGF13,FGF16,FGF17,FGF19,FGF3,FOXO1,FOXO4,FOXO6,HIF1A,HLA-A,HLA-E,HLA-G,IGF2,IL10,IL1B,IL6R,ITGA5,ITGB3,MAP2K1,MAPK1,MMP10,MMP11,MMP12,MMP13,MMP15,MMP16,MMP19,MMP2,MMP27,MMP28,MMP8,NOS2,OSM,PDGFB,PDGFC,PGF,PIK3C2A,PIK3C2G,PIK3CB,PIK3CD,PIK3R1,PIK3R2,PIK3R6,PLAU,RALB,RAP2A,REL,RELB,RRAS,SLC16A1,SLC2A1,SLC2A3,SLC2A4,SPP1,TGFB2,TIAM1,TN…
Cardiac Hypertrophy Signaling (Enhanced)	8.09	0.314	-1.282	ACE,ACVR1B,ACVR1C,ACVR2A,ADCY2,ADCY5,ADCY6,ADRA1A,ADRB1,ADRB2,AGTR1,AKT1,ATF6,ATP2A2,ATP2A3,BMPR2,CACNA1A,CACNA1B,CACNA1D,CACNA1E,CACNA1S,CACNA2D2,CACNB2,CACNB3,CACNB4,Calm1 (includes others),Calm5,CALML5,CLCF1,CXCR2,CYBB,DIAPH3,EDNRA,EDNRB,EIF2B2,EIF2B3,EIF2B4,EIF4EBP1,FASLG,FGF10,FGF11,FGF13,FGF16,FGF17,FGF19,FGF3,FGFR2,FZD10,GHR,GNA11,GNA14,GNAI1,GNB4,GNB5,GNG11,GNG12,GNG13,GNG4,HAND1,HDAC11,H…
G-Protein Coupled Receptor Signaling	8.09	0.3	-1.242	ACKR4,ADCY2,ADCY5,ADCY6,ADGRA3,ADGRB1,ADGRB2,ADGRE1,Adgre4,ADGRE5,ADGRF1,ADGRF4,ADGRG2,ADGRG6,ADGRG7,ADGRV1,ADORA2B,ADORA3,ADRA1A,ADRB1,ADRB2,ADRB3,AGTR1,AKT1,ARRB1,AVPR1A,BDKRB2,C3AR1,C5AR1,C5AR2,CALCRL,Calm1 (includes others),Calm5,CALML5,CARD10,CCND1,CCR1,CCR4,CCR5,CCR7,CELSR1,CHRM3,CNGA3,CNR2,CREB3L3,CREB3L4,CREB5,CX3CR1,CXCR2,CYSLTR1,DRD1,DUSP1,DUSP4,DUSP6,DUSP9,EDNRA,EDNRB,EYA2,F2R,F2RL1,F2…
Serotonin Receptor Signaling	8.08	0.322	-1.058	ABHD3,ADCY2,ADCY5,ADCY6,ADRA1A,ADRB1,ADRB2,ADRB3,AKT1,APP,ARRB1,BCL2,BST1,CACNA1A,CACNA1B,CACNA1D,CACNA1E,CACNA1S,CACNA2D2,CACNB2,CACNB3,CACNB4,Calm1 (includes others),Calm5,CALML5,CAV1,CCNE1,CCNE2,CCR7,CD38,CD44,CREB3L3,CREB3L4,CREB5,EIF4EBP1,F13A1,FFAR2,FNBP1,FOXO1,FYN,GNA11,GNA14,GNAI1,GNAL,GNB4,GNB5,GNG11,GNG12,GNG13,GNG4,GPLD1,GPR37,HIF1A,HTR1B,HTR1D,HTR2B,HTR6,IL12B,IL1B,IL33,ITGA2B,ITGB3,K…
Granulocyte Adhesion and Diapedesis	8.02	0.392	#NUM!	2610528A11Rik,ACKR4,C5AR1,CCL11,CCL17,CCL20,CCL27,Ccl27a,CCL3L3,CCL4,CCL5,Ccl6,Ccl7,Ccl8,Ccl9,CCR1,CCR4,CCR5,CCR7,CLDN1,CLDN15,CLDN17,CLDN23,CLDN8,CSF3,CSF3R,CXCL10,Cxcl11,CXCL14,CXCL2,Cxcl3,CXCL3,CXCL6,Cxcl9,CXCR2,FPR1,FPR2,GNAI1,HRH1,IL18RAP,IL1B,IL1F10,IL1R1,IL1R2,IL1RN,IL33,IL36A,IL36B,IL36G,JAM3,MMP10,MMP11,MMP12,MMP13,MMP15,MMP16,MMP19,MMP2,MMP27,MMP28,MMP8,MSN,NGFR,OPN1SW,PECAM1,PF4,Ppbp,R…
Neutrophil Extracellular Trap Signaling Pathway	7.66	0.328	3.582	ABHD3,AKT1,ATP5F1A,ATP5F1B,C1QA,C1QB,C1QC,CASP14,CASP2,CASP4,CASP6,CCL5,CCR1,CCR5,CD14,CLEC7A,COL12A1,COL13A1,COL15A1,COL16A1,Col17a1,COL18A1,COL1A1,COL1A2,COL20A1,COL22A1,COL24A1,COL27A1,COL2A1,COL3A1,COL4A5,COL4A6,COL6A1,COL6A2,COL6A3,Col6a4,COL7A1,COL8A2,COL9A3,CXCR2,CYBB,CYC1,FCGR3A/FCGR3B,FPR1,FYN,GSDMD,HIF1A,IFNB1,IGHM,IL10,IL1B,ITPR1,ITPR3,LAIR1,LTF,MAP2K1,MAPK1,MCL1,MLKL,MMP2,MT-ND6,NDUFA…
CREB Signaling in Neurons	7.47	0.303	-1.445	ACKR4,ADCY2,ADCY5,ADCY6,ADGRA3,ADGRB1,ADGRB2,ADGRE1,Adgre4,ADGRE5,ADGRF1,ADGRF4,ADGRG2,ADGRG6,ADGRG7,ADGRV1,ADORA2B,ADORA3,ADRA1A,ADRB1,ADRB2,ADRB3,AGTR1,AKT1,AVPR1A,BDKRB2,BMPR2,C3AR1,C5AR1,C5AR2,CACNA1A,CACNA1B,CACNA1D,CACNA1E,CACNA1S,CACNA2D2,CACNB2,CACNB3,CACNB4,CALCRL,Calm1 (includes others),Calm5,CALML5,CCR1,CCR4,CCR5,CCR7,CELSR1,CHRM3,CNR2,CREB3L3,CREB3L4,CREB5,CX3CR1,CYSLTR1,DRD1,EDNRA,ED…
Hepatic Fibrosis / Hepatic Stellate Cell Activation	7.46	0.381	#NUM!	ACTA2,AGTR1,BAX,BCL2,CCL5,CCR5,CCR7,CD14,COL12A1,COL13A1,COL15A1,COL16A1,Col17a1,COL18A1,COL1A1,COL1A2,COL20A1,COL22A1,COL24A1,COL27A1,COL2A1,COL3A1,COL4A5,COL4A6,COL6A1,COL6A2,COL6A3,Col6a4,COL7A1,COL8A2,COL9A3,CXCL3,EDNRA,EDNRB,FASLG,FGFR2,IFNAR2,IFNGR1,IGF2,IGFBP3,IL10,IL18RAP,IL1B,IL1R1,IL1R2,IL4R,IL6R,LHX2,MMP13,MMP2,MYH14,MYH7B,MYL6B,MYL7,MYO18B,MYO1H,MYO5C,NGFR,PDGFB,PDGFC,PDGFRA,PGF,REL,R…
Senescence Pathway	7.33	0.344	-2.085	ACVR1B,ACVR1C,ACVR2A,AKT1,ANAPC4,ATF3,BHLHE40,BMPR2,CACNA1A,CACNA1B,CACNA1D,CACNA1E,CACNA1S,CACNA2D2,CACNB2,CACNB3,CACNB4,Calm1 (includes others),Calm5,CALML5,CAPN2,CAPN3,CAPN5,CAPN6,CAPN9,CAPNS1,CAT,CBX2,CBX7,CCNB1,CCNB2,CCND1,CCND2,CCNE1,CCNE2,CDC25C,CDK1,CDK4,CDKN1B,CDKN2A,CDKN2B,CEBPB,CHEK1,CHEK2,DHCR24,DLAT,DMTF1,E2F1,E2F6,E2F7,E2F8,EIF4EBP1,ELF1,ELF2,ELF3,ELK3,ETS2,FOXO4,GADD45G,HBP1,HIPK2,…
Phagosome Formation	7.03	0.294	0.632	ABHD3,ACKR4,ADGRA3,ADGRB1,ADGRB2,ADGRE1,Adgre4,ADGRE5,ADGRF1,ADGRF4,ADGRG2,ADGRG6,ADGRG7,ADGRV1,ADORA2B,ADORA3,ADRA1A,ADRB1,ADRB2,ADRB3,AGTR1,AKT1,AP1B1,AP1M1,AP1S1,AP1S3,APBB1IP,AVPR1A,BCAR1,BDKRB2,C3,C3AR1,C5AR1,C5AR2,CALCRL,CARD9,CCR1,CCR4,CCR5,CCR7,CD14,CD36,CELSR1,CFL1,CHRM3,CLEC4D,CLEC4E,CLEC7A,CLIP1,CNR2,CX3CR1,CYSLTR1,DRD1,EDNRA,EDNRB,F2R,F2RL1,F2RL2,FCER2,FCGR1A,FCGR2B,FCGR3A/FCGR3B,FFAR…
Pancreatic Adenocarcinoma Signaling	6.69	0.413	-0.928	AKT1,BCL2,BIRC5,BRCA2,CCND1,CCNE1,CCNE2,CDK4,CDKN1B,CDKN2A,CDKN2B,E2F1,E2F6,E2F7,E2F8,ERBB2,GPLD1,HBEGF,HDAC11,HDAC5,HDAC9,MAP2K1,MAPK1,MDM2,NAPEPLD,PA2G4,PDGFC,PGF,PIK3C2A,PIK3C2G,PIK3CB,PIK3CD,PIK3R1,PIK3R2,PIK3R6,PLD2,PLD4,RAD51,RB1,RBL1,RBL2,REL,RELB,SIN3A,SUV39H1,TFDP1,TGFA,TGFB2,TGFBR1,VEGFA,VEGFC,VEGFD
ID1 Signaling Pathway	6.38	0.363	0.351	ABI1,ACVR1B,ACVR1C,ACVR2A,AKT1,APP,ATF3,ATF6,AURKA,BAX,BCL2,BCL3,BHLHA15,BHLHE40,Bhlhe41,BIRC5,BMP4,BMPR2,CAV1,CCND1,CCNE1,CDC20,CDK4,CDKN1B,CDKN2A,CHRNB4,CUL3,E2F1,EGR1,FGFR2,FYN,GLI2,HIF1A,ID1,IGF2,IL6R,KIF11,KLF17,LIF,MAPK1,MCAM,MDM2,MMP2,NGFR,PDGFC,PGF,PIK3C2A,PIK3C2G,PIK3CB,PIK3CD,PIK3R1,PIK3R2,PIK3R6,PLAC8,PTGER4,RALB,RAP1GAP,RAP2A,RHOC,RRAS,S100A9,TGFB2,TGFBR1,TGFBR3,TGM2,TNFRSF11B,TYMS,US…
Oxytocin Signaling Pathway	6.31	0.337	0.619	ABCB8,AKT1,ARRB1,ATP2B2,ATP2B4,CACNA1A,CACNA1B,CACNA1D,CACNA1E,CACNA1S,CACNA2D2,CACNB2,CACNB3,CACNB4,Calm1 (includes others),Calm5,CALML5,CAMKK1,CAMKK2,CCL5,CD36,CREB3L3,CREB3L4,CREB5,CTH,GAST,GJA1,GNA11,GNAI1,GNAL,GNB4,GNB5,GNG11,GNG12,GNG13,GNG4,GUCY2F,HSPB1,ITPR1,ITPR3,LPL,MAPK1,MAPK6,MPRIP,MYH14,MYH7B,MYL6B,MYL7,MYO18B,MYO1H,MYO5C,NFE2L2,NOS3,NPR1,NPR3,OXTR,PIK3C2A,PIK3C2G,PIK3CB,PIK3CD,PIK3R…
Agranulocyte Adhesion and Diapedesis	6.21	0.357	#NUM!	2610528A11Rik,ACKR4,ACTA2,AOC3,C5AR1,CCL11,CCL17,CCL20,CCL27,Ccl27a,CCL3L3,CCL4,CCL5,Ccl6,Ccl7,Ccl8,Ccl9,CCR1,CCR4,CCR5,CCR7,CLDN1,CLDN15,CLDN17,CLDN23,CLDN8,CXCL10,Cxcl11,CXCL14,CXCL2,Cxcl3,CXCL3,CXCL6,Cxcl9,CXCR2,GNAI1,HRH1,IL1B,IL1F10,IL1R1,IL1RN,IL33,IL36A,IL36B,IL36G,ITGA5,JAM3,MMP10,MMP11,MMP12,MMP13,MMP15,MMP16,MMP19,MMP2,MMP27,MMP28,MMP8,MSN,MYH14,MYH7B,MYL6B,MYL7,MYO18B,MYO1H,MYO5C,OPN1S…
CCR3 Signaling in Eosinophils	6.11	0.396	-1.061	Calm1 (includes others),Calm5,CALML5,CCL11,CFL1,GNA11,GNA14,GNAI1,GNAL,GNB4,GNB5,GNG11,GNG12,GNG13,GNG4,ITPR1,ITPR3,LIMK1,LIMK2,MAP2K1,MAPK1,MPRIP,OPN1SW,PAK1,PAK3,PAK6,PIK3C2A,PIK3C2G,PIK3CB,PIK3CD,PIK3R1,PIK3R2,PIK3R6,PLA2G12A,PLA2G2D,PLA2G2E,PLA2G2F,PLA2G4A,PLA2G4B,PLA2G4C,PLA2G4D,PLA2G4E,PLA2G5,PLCB1,PLCB2,PLCB4,PPP1R12A,PRKCA,PRKCB,PRKCD,RALB,RAP2A,RRAS
Wound Healing Signaling Pathway	6.04	0.341	0.431	ACTA2,ACVR1B,ACVR1C,ACVR2A,BMPR2,CCL5,CEBPB,CLCF1,CMA1,Cma2/Mcpt9,COL12A1,COL13A1,COL15A1,COL16A1,Col17a1,COL18A1,COL1A1,COL1A2,COL20A1,COL22A1,COL24A1,COL27A1,COL2A1,COL3A1,COL4A5,COL4A6,COL6A1,COL6A2,COL6A3,Col6a4,COL7A1,COL8A2,COL9A3,FASLG,FGFR2,HBEGF,IFNGR1,IL12B,IL15,IL17B,IL17C,IL18RAP,IL1B,IL1F10,IL1R1,IL1R2,IL1RN,Il31,IL33,IL36A,IL36B,IL36G,KRT16,KRT17,KRT6B,KRT84,LAMA2,LAMA3,LIF,MAP2K1,M…
RAR Activation	5.99	0.308	-1.567	ACVR1B,ACVR1C,ACVR2A,ADCY2,ADCY5,ADCY6,ADH1C,ADH7,AKR1C3,AKT1,ALDH1A1,ALDH1A2,ALDH1A3,Aldh1a7,BCO1,BMPR2,CDKN1B,CDKN2B,CITED2,CLCF1,CNGA3,COL1A1,COL1A2,COL3A1,CRABP2,CREB3L3,CREB3L4,CREB5,CSNK2A1,CSNK2A2,DHRS3,DKK2,DPF1,DUSP1,FABP5,FASLG,FGF10,FNBP1,GATA6,GNA11,GNA14,GTF2H4,HIF1A,HNF1B,HOXA3,HOXA5,HOXB3,HOXB5,IGFBP3,IL12B,IL15,IL17B,IL17C,IL1B,IL1F10,Il31,IL33,IL36A,IL36B,IL36G,IL3RA,KIT,LIF,LRAT…
Neuroinflammation Signaling Pathway	5.94	0.325	-1.492	ACVR1B,ACVR1C,ACVR2A,AKT1,APH1B,Aph1c,APP,B2M,BACE2,BCL2,BIRC5,BMPR2,CCL5,CD200,CD200R1,CD80,CD86,CREB3L3,CREB3L4,CREB5,CSF1R,CX3CR1,CXCL10,CYBB,FASLG,GABBR1,GABRP,GDNF,GJB1,GLS,GLUL,GRIN2A,GRIN2C,HLA-A,HLA-DMA,HLA-DMB,HLA-DOB,HLA-DQA1,HLA-DQB1,HLA-DRB5,HLA-E,HLA-G,IFNB1,IFNGR1,IL10,IL12B,IL1B,IL1R1,IL34,IL6R,IRAK2,IRAK3,IRF7,MAPK1,MAPK6,MR1,NFAT5,NFATC2,NFATC3,NFATC4,NFE2L2,NLRP3,NOS2,NOX4,NTF3,…
Estrogen-mediated S-phase Entry	5.89	0.654	2.5	CCNA1,CCNA2,CCND1,CCNE1,CCNE2,CDK1,CDK4,CDKN1B,E2F1,E2F6,E2F7,E2F8,ESR1,ESR2,RB1,RBL1,TFDP1
Pulmonary Fibrosis Idiopathic Signaling Pathway	5.84	0.322	-1.464	ACTA2,ACVR1B,ACVR1C,ACVR2A,ADAMTS1,AKT1,AREG,BAX,BCL2,BIRC5,BMPR2,CAV1,CCN4,CCND1,CDH2,COL12A1,COL13A1,COL15A1,COL16A1,Col17a1,COL18A1,COL1A1,COL1A2,COL20A1,COL22A1,COL24A1,COL27A1,COL2A1,COL3A1,COL4A5,COL4A6,COL6A1,COL6A2,COL6A3,Col6a4,COL7A1,COL8A2,COL9A3,EDNRA,EGR1,EIF4EBP1,EPHB3,EZH1,F2R,FGFR2,FOXO1,FOXO4,FOXO6,FZD10,GLI2,HNF1A,IL11RA,IL1B,IL6ST,ITGB6,MAP2K1,MAPK1,MMP10,MMP11,MMP12,MMP13,MMP1…
Bladder Cancer Signaling	5.84	0.405	0.832	CCND1,CDK4,CDKN2A,DAPK1,E2F1,E2F6,ERBB2,FGF10,FGF11,FGF13,FGF16,FGF17,FGF19,FGF3,HDAC11,HDAC5,HDAC9,MAP2K1,MAPK1,MDM2,MMP10,MMP11,MMP12,MMP13,MMP15,MMP16,MMP19,MMP2,MMP27,MMP28,MMP8,PA2G4,PDGFC,PGF,RALB,RAP2A,RB1,RBL1,RBL2,RRAS,SIN3A,SUV39H1,TFDP1,THBS1,VEGFA,VEGFC,VEGFD
IL-10 Signaling	5.79	0.377	1.838	AHR,AKT1,BCL2,BCL3,BHLHE40,BLVRB,CCN4,CCND1,CCR1,CCR5,CD80,CD86,CREB3L3,CREB3L4,CREB5,DDIT4,DUSP1,FCGR2B,FFAR2,HIF1A,HLA-A,HLA-DMA,HLA-DMB,HLA-DOB,HLA-DQA1,HLA-DQB1,HLA-DRB5,HLA-E,HLA-G,IFNGR1,IL10,IL10RB,IL18RAP,IL1B,IL1F10,IL1R1,IL1R2,IL1RN,IL33,IL36A,IL36B,IL36G,IL4R,IL6R,IL6ST,INPP5D,MAF,MAFB,MAPK1,NOS2,PKM,PRKAB2,PRKAG2,PRKAG3,REL,RELB,SOCS3,TLR4
Chronic Myeloid Leukemia Signaling	5.76	0.331	-0.626	ABCB1,AKT1,AKT1S1,ALOX12,AURKA,AURKB,BCL2,BIRC5,Calm1 (includes others),Calm5,CALML5,CCND1,CCND2,CDK4,CDKN1B,CDKN2A,CTBP2,E2F1,E2F6,E2F7,E2F8,FOXM1,FZD10,GAB2,GLI2,GLIS1,GLIS2,HDAC11,HDAC5,HDAC9,HNF1A,IRF8,LIG3,LIN28B,MAP2K1,MAPK1,MCL1,MDM2,MECOM,mir-30,NFAT5,NFATC2,NFATC3,NFATC4,NOTUM,PA2G4,PIK3C2A,PIK3C2G,PIK3CB,PIK3CD,PIK3R1,PIK3R2,PIK3R6,PLCB1,PLCB2,PLCB4,PLCD4,PLCG2,PLCH1,PLK1,PRKAB2,PRKAG2,…
Molecular Mechanisms of Cancer	5.62	0.302	#NUM!	ACVR2A,ADCY2,ADCY5,ADCY6,AKT1,APAF1,APH1B,Aph1c,ARHGEF10,ARHGEF12,ARHGEF15,ARHGEF17,ARHGEF18,ARHGEF19,ARHGEF2,ARHGEF3,ARHGEF5,ARHGEF6,AURKA,BAK1,BAX,BCL2,BMP3,BMP4,BMP7,BMPR2,BRCA1,CASP6,CCND1,CCND2,CCNE1,CCNE2,CDC25C,CDK1,CDK14,CDK15,CDK18,CDK19,CDK4,CDKN1B,CDKN2A,CDKN2B,CHEK1,CHEK2,CYCS,DHH,E2F1,E2F6,E2F7,E2F8,FANCD2,FASLG,FNBP1,FOXO1,FYN,FZD10,GAB1,GAB2,GNA11,GNA14,GNAI1,GNAL,GNB4,GNB5,GNG11,G…
Oxytocin In Brain Signaling Pathway	5.57	0.352	-1.698	ABHD3,AKT1,CACNA1A,CACNA1B,CACNA1D,CACNA1E,CACNA1S,CACNA2D2,CACNB2,CACNB3,CACNB4,Calm1 (includes others),Calm5,CALML5,CAMKK1,CAMKK2,CREB3L3,CREB3L4,CREB5,GNA11,GNAI1,GNAL,GNB4,GNB5,GNG11,GNG12,GNG13,GNG4,IL1B,ITPR1,ITPR3,MAP2K1,MAPK1,MEF2A,MEF2D,NLRP1,NLRP10,NLRP3,OXTR,PIK3C2A,PIK3C2G,PIK3CB,PIK3CD,PIK3R1,PIK3R2,PIK3R6,PLA2G12A,PLA2G2D,PLA2G2E,PLA2G2F,PLA2G4A,PLA2G4B,PLA2G4C,PLA2G4D,PLA2G4E,PLA2G…
Neurovascular Coupling Signaling Pathway	5.57	0.341	-0.229	ABHD3,ADORA2B,APP,BDKRB2,CACNA1A,CACNA1B,CACNA1D,CACNA1E,CACNA1S,CACNA2D2,CACNB2,CACNB3,CACNB4,Calm1 (includes others),Calm5,CALML5,CHRM3,CTH,CYP4A11,DAGLA,ENTPD2,ENTPD7,GABBR1,GABRP,GAST,GJA1,GRIA3,GRIN2A,GRIN2C,GUCY2F,ITPR1,ITPR3,KCNJ12,KCNJ14,KCNJ16,KCNJ2,KCNJ4,KCNMA1,KCNMB4,KCNN4,KCNU1,KNG1,MPRIP,NOS3,NPR1,NPR3,ORAI2,P2RY1,PLA2G12A,PLA2G2D,PLA2G2E,PLA2G2F,PLA2G4A,PLA2G4B,PLA2G4C,PLA2G4D,PLA2G…
Macrophage Alternative Activation Signaling Pathway	5.49	0.354	-1.344	ADORA2B,AKT1S1,CCL17,CD36,CEBPB,Chil3/Chil4,CIITA,CREB3L3,CREB3L4,CREB5,CSF1R,DUSP1,EIF4EBP1,EPAS1,FCER2,FCGR2B,FPR1,HLA-DMA,HLA-DMB,HLA-DOB,HLA-DQA1,HLA-DQB1,HLA-DRB5,IGHM,IL10,IL10RB,IL12B,IL1B,IL1F10,IL1R2,IL1RN,IL33,IL36A,IL36B,IL36G,IL4R,IRF5,IRS1,LAMTOR1,LPL,MAF,MAPK1,MRC1,NOS2,NR1H4,NR3C1,PF4,PIK3C2A,PIK3C2G,PIK3CB,PIK3CD,PIK3R1,PIK3R2,PIK3R6,PPARD,REL,RELB,Retnla,RPS6KA4,SCARB1,SOCS1,SOCS…
Eicosanoid Signaling	5.49	0.457	-0.243	ABHD3,AKR1C3,ALOX12,ALOX15B,ALOX5,ALOX5AP,CYSLTR1,DPEP1,FPR2,HPGDS,LTC4S,PLA2G12A,PLA2G2D,PLA2G2E,PLA2G2F,PLA2G4A,PLA2G4B,PLA2G4C,PLA2G4D,PLA2G4E,PLA2G5,PLAAT3,PLB1,PNPLA2,PNPLA3,PTGDS,PTGER2,PTGER4,PTGES,PTGES2,PTGFR,PTGS1
Amyotrophic Lateral Sclerosis Signaling	5.43	0.397	-1.333	APAF1,BAX,BCL2,CACNA1A,CACNA1B,CACNA1D,CACNA1E,CACNA1S,CACNA2D2,CACNB2,CACNB3,CACNB4,CAPN2,CAPN3,CAPN5,CAPN6,CAPN9,CAPNS1,CAT,CYCS,GDNF,GLUL,GPX1,GRIA3,GRIK1,GRIK2,GRIK3,GRIK4,GRIN2A,GRIN2C,PAK1,PDGFC,PGF,PIK3C2A,PIK3C2G,PIK3CB,PIK3CD,PIK3R1,PIK3R2,PIK3R6,RAB5A,RAB5B,SLC1A2,VEGFA,VEGFC,VEGFD
Nitric Oxide Signaling in the Cardiovascular System	5.35	0.392	-0.801	ADRB1,ADRB3,AKT1,ATP2A2,ATP2A3,BDKRB2,CACNA1A,CACNA1B,CACNA1D,CACNA1E,CACNA1S,CACNA2D2,CACNB2,CACNB3,CACNB4,Calm1 (includes others),Calm5,CALML5,CAV1,GUCY2F,ITPR1,ITPR3,KNG1,MAP2K1,MAPK1,NOS3,NPR1,PDE3B,PDGFC,PGF,PIK3C2A,PIK3C2G,PIK3CB,PIK3CD,PIK3R1,PIK3R2,PIK3R6,PRKAG2,PRKCA,PRKCB,PRKCD,PRKG1,PRKG2,SLC7A1,VEGFA,VEGFC,VEGFD
Cell Cycle Control of Chromosomal Replication	5.26	0.482	4.426	CDC45,CDC6,CDK1,CDK14,CDK15,CDK18,CDK19,CDK4,CDT1,CHEK2,DBF4,DNA2,LIG1,MCM2,MCM3,MCM4,MCM5,MCM6,MCM7,ORC1,PCNA,POLA2,POLD1,POLE,PRIM2,RPA2,TOP2A
Role of Pattern Recognition Receptors in Recognition of Bacteria and Viruses	5.23	0.365	0	C1QA,C1QB,C1QC,C3,C3AR1,C5AR1,CCL5,CLCF1,CLEC7A,FASLG,IFNB1,IL10,IL12B,IL15,IL17B,IL17C,IL1B,IL1F10,Il31,IL33,IL36A,IL36B,IL36G,IRF7,LIF,MAPK1,NLRP3,NOD1,OAS1,Oas1c (includes others),Oas1f,OAS2,OAS3,OSM,PIK3C2A,PIK3C2G,PIK3CB,PIK3CD,PIK3R1,PIK3R2,PIK3R6,PLCG2,PRKCA,PRKCB,PRKCD,REL,RELB,RIPK2,RNASEL,TGFB2,TICAM1,TLR4,TLR7,TLR8,TNFSF15,TNFSF8,Tnfsf9
Mitochondrial Dysfunction	5.17	0.311	-3.334	ACADL,ADRB3,APH1B,Aph1c,APP,ATP12A,ATP1A1,ATP1A3,ATP1B2,Atp5e,ATP5F1A,ATP5F1B,ATP5MC3,ATPAF2,BACE2,BAX,BCL2,CACNA1A,CACNA1B,CACNA1D,CACNA1E,CACNA1S,CACNA2D2,CACNB2,CACNB3,CACNB4,Calm1 (includes others),Calm5,CALML5,CAPN2,CAPN3,CAPN5,CAPN6,CAPN9,CAPNS1,COX10,COX4I1,COX5A,COX6B1,COX6B2,Cox6c,COX6C,CPOX,CREB3L3,CREB3L4,CREB5,CYB5B,CYC1,CYCS,DLAT,DMAC2L,FBXW7,GPX1,GPX2,GPX4,GSR,GSTA5,GSTK1,GSTM1,GSTM…
Estrogen Receptor Signaling	5.04	0.301	0.6	ADCY2,ADCY5,ADCY6,AKT1,ATP5F1A,ATP5F1B,BCL2,CACNA1A,CACNA1B,CACNA1D,CACNA1E,CACNA1S,CACNA2D2,CACNB2,CACNB3,CACNB4,CAV1,CCND1,CFL1,CREB3L3,CREB3L4,CREB5,CTBP2,CYC1,EIF2B2,EIF2B3,EIF2B4,EIF4EBP1,ESR1,ESR2,FBXO32,FOXO1,FOXO4,FOXO6,GNA11,GNA14,GNAI1,GNAL,GNB4,GNB5,GNG11,GNG12,GNG13,GNG4,HIF1A,IGF2,IGF2R,LIMK1,LIMK2,MAP2K1,MAPK1,MCU,MED10,MED12L,MED13,MED14,MMP10,MMP11,MMP12,MMP13,MMP15,MMP16,MMP19,Mm…
Gap Junction Signaling	5.03	0.343	#NUM!	ACTA2,ADCY2,ADCY5,ADCY6,ADRB1,AKT1,CAV1,CTH,DRD1,GAST,GJA1,GJA4,GJA5,GJB1,GJB2,GJB3,GJB6,GJC1,GJC2,GJC3,GNAI1,GRIA3,GRIK1,GRIK2,GRIK3,GUCY2F,HTR2B,ITPR1,ITPR3,MAP2K1,MAP3K2,MAPK1,NOTUM,NPR1,NPR3,OPN1SW,PIK3C2A,PIK3C2G,PIK3CB,PIK3CD,PIK3R1,PIK3R2,PIK3R6,PLCB1,PLCB2,PLCB4,PLCD4,PLCG2,PLCH1,PRKAG2,PRKCA,PRKCB,PRKCD,PRKG1,PRKG2,RALB,RAP2A,RRAS,SOX15,TUBA1A,TUBA1C,TUBB,TUBB2A,TUBB2B,TUBB3,TUBB4B,TUBB6…
Th2 Pathway	5.01	0.372	-1.82	ACVR1B,ACVR1C,ACVR2A,APH1B,Aph1c,BMPR2,CCR1,CCR4,CCR5,CD247,CD3E,CD3G,CD4,CD80,CD86,CRLF2,DLL1,GATA3,HLA-A,HLA-DMA,HLA-DMB,HLA-DOB,HLA-DQA1,HLA-DQB1,HLA-DRB5,ICOS,ICOSLG/LOC102723996,IL10,IL12B,IL12RB2,IL24,IL33,IL4R,MAF,NFATC2,PIK3C2A,PIK3C2G,PIK3CB,PIK3CD,PIK3R1,PIK3R2,PIK3R6,PSEN1,RUNX3,S1PR1,SOCS3,SPI1,TBX21,TGFBR1,TGFBR3,TSLP
GP6 Signaling Pathway	4.96	0.378	-2.654	AKT1,APBB1IP,BTK,Calm1 (includes others),Calm5,CALML5,COL12A1,COL13A1,COL15A1,COL16A1,Col17a1,COL18A1,COL1A1,COL1A2,COL20A1,COL22A1,COL24A1,COL27A1,COL2A1,COL3A1,COL4A5,COL4A6,COL6A1,COL6A2,COL6A3,Col6a4,COL7A1,COL8A2,COL9A3,FYN,ITGA2B,ITGB3,ITPR1,LAMA2,LAMA3,LAMC3,NCK1,PIK3C2A,PIK3C2G,PIK3CB,PIK3CD,PIK3R1,PIK3R2,PIK3R6,PLCG2,PRKCA,PRKCB,PRKCD
Mitochondrial L-carnitine Shuttle Pathway	4.94	0.684	-1.155	ACSBG1,ACSBG2,ACSL1,ACSL4,ACSL5,ACSL6,ACSM1,CPT1A,CPT1B,CPT1C,SLC27A2,SLC27A3,SLC27A4
DNA damage-induced 14-3-3σ Signaling	4.9	0.5	-0.209	AKT1,APAF1,BCL2,BRCA1,CASP14,CASP2,CASP4,CASP6,CCNB1,CCNB2,CCNE1,CCNE2,CDC25C,CDK1,CDKN1B,CHEK1,CHEK2,COP1,E2F1,HUS1,MDM2,TP73,WEE1
Type II Diabetes Mellitus Signaling	4.83	0.359	-1.877	ACSBG1,ACSBG2,ACSL1,ACSL4,ACSL5,ACSL6,ACSM1,AKT1,CACNA1A,CACNA1B,CACNA1D,CACNA1E,CACNA1S,CACNA2D2,CACNB2,CACNB3,CACNB4,CD36,CEBPB,INSR,IRS1,ITPR1,ITPR3,MAFA,MAP3K1,MAPK1,NGFR,NSMAF,PIK3C2A,PIK3C2G,PIK3CB,PIK3CD,PIK3R1,PIK3R2,PIK3R6,PKM,PRKAB2,PRKAG2,PRKAG3,PRKCA,PRKCB,PRKCD,REL,RELB,SLC27A2,SLC27A3,SLC27A4,SLC2A4,SOCS1,SOCS2,SOCS3,SOCS5,SOCS7,TNFRSF11B,TRAF2
Glioma Signaling	4.8	0.376	-1.177	AKT1,Calm1 (includes others),Calm5,CALML5,CAMK1,CCND1,CCND2,CDK4,CDKN2A,CDKN2B,E2F1,E2F6,E2F7,E2F8,HDAC11,HDAC5,HDAC9,IGF2,IGF2R,MAP2K1,MAPK1,MDM2,PA2G4,PDGFB,PDGFC,PDGFRA,PIK3C2A,PIK3C2G,PIK3CB,PIK3CD,PIK3R1,PIK3R2,PIK3R6,PLCG2,PRKCA,PRKCB,PRKCD,RALB,RAP2A,RB1,RBL1,RBL2,RRAS,SIN3A,SUV39H1,TFDP1,TGFA
Th1 and Th2 Activation Pathway	4.75	0.349	#NUM!	ACVR1B,ACVR1C,ACVR2A,APH1B,Aph1c,BMPR2,CCR1,CCR4,CCR5,CD247,CD3E,CD3G,CD4,CD80,CD86,CRLF2,DLL1,GATA3,HAVCR2,HLA-A,HLA-DMA,HLA-DMB,HLA-DOB,HLA-DQA1,HLA-DQB1,HLA-DRB5,ICOS,ICOSLG/LOC102723996,IFNGR1,IL10,IL10RB,IL12B,IL12RB2,IL18R1,IL24,IL33,IL4R,IL6R,IRF1,MAF,NFATC2,NFATC3,NFATC4,PIK3C2A,PIK3C2G,PIK3CB,PIK3CD,PIK3R1,PIK3R2,PIK3R6,PSEN1,RUNX3,S1PR1,SOCS1,SOCS3,SPI1,TBX21,TGFBR1,TGFBR3,TSLP
Cyclins and Cell Cycle Regulation	4.7	0.412	3.4	CCNA1,CCNA2,CCNB1,CCNB2,CCND1,CCND2,CCNE1,CCNE2,CDC34,CDK1,CDK4,CDKN1B,CDKN2A,CDKN2B,E2F1,E2F6,E2F7,E2F8,HDAC11,HDAC5,HDAC9,PA2G4,PPP2R1B,PPP2R2C,PPP2R3A,PPP2R5B,PPP2R5E,RB1,RBL1,RBL2,SIN3A,SUV39H1,TFDP1,TGFB2,WEE1
Role Of Osteoclasts In Rheumatoid Arthritis Signaling Pathway	4.68	0.311	-1.492	ADAM11,ADAM12,ADAM22,ADAM23,ADAM28,ADAM30,AKT1,BCL2,BTK,Calm1 (includes others),Calm5,CALML5,CCND1,COL12A1,COL13A1,COL15A1,COL16A1,Col17a1,COL18A1,COL1A1,COL1A2,COL20A1,COL22A1,COL24A1,COL27A1,COL2A1,COL3A1,COL4A5,COL4A6,COL6A1,COL6A2,COL6A3,Col6a4,COL7A1,COL8A2,COL9A3,CREB3L3,CREB3L4,CREB5,CSF1R,CTSK,FCGR1A,FCGR2B,FCGR3A/FCGR3B,FNBP1,FOXO1,FOXO4,FOXO6,GSN,IL10,IL18RAP,IL1B,IL1R1,IL1R2,ITGA5,ITGB…
Gαq Signaling	4.6	0.347	-1.342	ADRA1A,AGTR1,AKT1,AVPR1A,BTK,Calm1 (includes others),Calm5,CALML5,CHRM3,EPM2A,FNBP1,GNA11,GNA14,GNAI1,GNAL,GNB4,GNB5,GNG11,GNG12,GNG13,GNG4,GPLD1,GRK2,GYS1,HRH1,HTR2B,ITPR1,ITPR3,MAP2K1,MAPK1,NAPEPLD,NFATC2,NFATC3,NFATC4,PIK3C2A,PIK3C2G,PIK3CB,PIK3CD,PIK3R1,PIK3R2,PIK3R6,PLCB1,PLCB2,PLCB4,PLCG2,PLD2,PLD4,PRKCA,PRKCB,PRKCD,RAC3,REL,RELB,RGS16,RGS18,RHOBTB1,RHOC,RHOV,RND1
Small Cell Lung Cancer Signaling	4.58	0.396	-1.147	AKT1,APAF1,BCL2,CCND1,CCND2,CCNE1,CCNE2,CDK4,CDKN1B,CDKN2B,CKS1B,CYC1,CYCS,E2F1,E2F6,HDAC11,HDAC5,HDAC9,PA2G4,PIK3C2A,PIK3C2G,PIK3CB,PIK3CD,PIK3R1,PIK3R2,PIK3R6,RARB,RB1,RBL1,RBL2,REL,RELB,SIN3A,SUV39H1,TFDP1,TRAF2,TRAF3,TRAF5
RHOGDI Signaling	4.48	0.327	0.295	ACTA2,ARHGAP12,ARHGAP5,ARHGAP6,ARHGDIB,ARHGDIG,ARHGEF10,ARHGEF12,ARHGEF15,ARHGEF17,ARHGEF18,ARHGEF19,ARHGEF2,ARHGEF3,ARHGEF5,ARHGEF6,CD44,CDH13,CDH15,CDH17,CDH19,CDH2,CDH3,CDH4,CFL1,DLC1,ESR1,ESR2,FNBP1,GNA11,GNA14,GNAI1,GNAL,GNB4,GNB5,GNG11,GNG12,GNG13,GNG4,GRIP1,ITGA2B,ITGA5,ITGA7,ITGA8,ITGA9,ITGB3,ITGB5,ITGB6,LIMK1,LIMK2,MSN,MYH14,MYH7B,MYL6B,MYL7,MYO18B,MYO1H,MYO5C,PAK1,PAK3,PAK6,PI4KA,PIP4K2…
Endothelin-1 Signaling	4.45	0.335	-1.386	ABHD3,ADCY2,ADCY5,ADCY6,CASP14,CASP2,CASP4,CASP6,EDNRA,EDNRB,GAB1,GNA11,GNA14,GNAI1,GNAL,GPLD1,GUCY2F,ITPR1,ITPR3,MAPK1,MAPK6,NAPEPLD,NOS2,NOS3,NOTUM,NPR1,OPN1SW,PIK3C2A,PIK3C2G,PIK3CB,PIK3CD,PIK3R1,PIK3R2,PIK3R6,PLA2G12A,PLA2G2D,PLA2G2E,PLA2G2F,PLA2G4A,PLA2G4B,PLA2G4C,PLA2G4D,PLA2G4E,PLA2G5,PLAAT3,PLB1,PLCB1,PLCB2,PLCB4,PLCD4,PLCG2,PLCH1,PLD2,PLD4,PNPLA2,PNPLA3,PRKCA,PRKCB,PRKCD,PTGER2,PTGS1,RAL…
VEGF Family Ligand-Receptor Interactions	4.4	0.405	0.354	AKT1,MAP2K1,MAPK1,NOS3,NRP1,NRP2,PGF,PIK3C2A,PIK3C2G,PIK3CB,PIK3CD,PIK3R1,PIK3R2,PIK3R6,PLA2G12A,PLA2G2D,PLA2G2E,PLA2G2F,PLA2G4A,PLA2G4B,PLA2G4C,PLA2G4D,PLA2G4E,PLA2G5,PLCG2,PRKCA,PRKCB,PRKCD,RALB,RAP2A,RRAS,VEGFA,VEGFC,VEGFD
Adrenomedullin signaling pathway	4.36	0.332	0.775	ADCY2,ADCY5,ADCY6,ADM,AKT1,BAX,BCL2,C3,CALCRL,Calm1 (includes others),Calm5,CALML5,CEBPB,CFH,CTH,GAST,GNA11,GNA14,GPR182,GPR37,GUCY2F,HIF1A,IL1B,IL1F10,IL1RN,IL33,IL36A,IL36B,IL36G,ITPR1,ITPR3,KCNN4,KCNQ2,MAP2K1,MAPK1,MAPK6,MMP2,NOS3,NOTUM,NPR1,NPR3,PIK3C2A,PIK3C2G,PIK3CB,PIK3CD,PIK3R1,PIK3R2,PIK3R6,PLCB1,PLCB2,PLCB4,PLCD4,PLCG2,PLCH1,PRKAG2,PRKG1,PRKG2,RALB,RAMP3,RAP2A,REL,RELB,RRAS,SHF,SOX15,TF…
Hepatic Fibrosis Signaling Pathway	4.3	0.291	0.483	ACTA2,ACVR1B,ACVR1C,ACVR2A,AGTR1,AKT1,BCL2,BMPR2,CACNA1A,CACNA1B,CACNA1D,CACNA1E,CACNA1S,CACNA2D2,CACNB2,CACNB3,CACNB4,Calm1 (includes others),Calm5,CALML5,CCL5,CCND1,CDKN1B,CEBPB,COL18A1,COL1A1,COL1A2,COL2A1,COL3A1,CREB3L3,CREB3L4,CREB5,CYBB,EDNRA,FNBP1,FOXO1,FOXO4,FZD10,GLI2,GLIS1,GLIS2,GNAI1,HIF1A,HNF1A,IL18RAP,IL1B,IL1F10,IL1R1,IL1R2,IL1RN,IL33,IL36A,IL36B,IL36G,IRAK2,IRAK3,ITGA2B,ITGA5,ITGA7…
Role Of Chondrocytes In Rheumatoid Arthritis Signaling Pathway	4.28	0.355	1.414	ADAMTS5,AKT1S1,CAMKK2,CAPN2,CEBPB,CEBPD,EGR1,IL18R1,IL18RAP,IL1B,IL1F10,IL1R1,IL1R2,IL1RN,IL33,IL36A,IL36B,IL36G,IL6R,IL6ST,ITGA5,MAPK1,mir-23,MLKL,MMP10,MMP11,MMP12,MMP13,MMP15,MMP16,MMP19,MMP2,MMP27,MMP28,MMP8,NGFR,NLRP3,NOS2,PDGFC,PGAM5,PGF,PLAU,PRKAB2,PRKAG2,PRKAG3,RIPK3,TNFRSF11B,VEGFA,VEGFC,VEGFD
STAT3 Pathway	4.16	0.356	-1.029	BCL2,BMPR2,CISH,CXCR2,FGFR2,GHR,IFNLR1,IGF2R,IL10RB,IL11RA,IL12RB2,IL17RD,IL18R1,IL18RAP,IL1B,IL1R1,IL1R2,IL20RA,IL20RB,IL22RA2,IL3RA,IL4R,IL6R,IL6ST,INSR,MAP2K1,MAP3K12,MAP3K21,MAPK1,NGFR,NTRK2,PDGFB,PDGFRA,PTPN6,RALB,RAP2A,RRAS,SOCS1,SOCS2,SOCS3,SOCS5,SOCS7,TGFA,TGFB2,TGFBR1,TGFBR3,TNFRSF11A,VEGFA
Circadian Rhythm Signaling	4.09	0.31	#NUM!	ADCY2,ADCY5,ADCY6,ADRB1,AKT1S1,BHLHE40,BMAL1,CACNA1A,CACNA1B,CACNA1D,CACNA1E,CACNA1S,CACNA2D2,CACNB2,CACNB3,CACNB4,CREB3L3,CREB3L4,CREB5,CRY2,CSNK2A1,CSNK2A2,CTH,DBP,EIF4EBP1,FBXL3,FYN,GAST,GNA11,GNA14,GNAI1,GNB4,GNB5,GNG11,GNG12,GNG13,GNG4,GRIA3,GRIN2A,GRIN2C,GRPR,GUCY2F,HIF1A,HLF,ITPR1,ITPR3,MAP2K1,MAPK1,MDM2,MTNR1B,NGFR,NOTUM,NPR1,NPR3,NR1D1,NR1D2,NR3C1,NTRK2,PER1,PER2,PER3,PLCB1,PLCB2,PLCB4,P…
Th1 Pathway	4.03	0.361	-3.015	APH1B,Aph1c,CCR5,CD247,CD3E,CD3G,CD4,CD80,CD86,DLL1,GATA3,HAVCR2,HLA-A,HLA-DMA,HLA-DMB,HLA-DOB,HLA-DQA1,HLA-DQB1,HLA-DRB5,ICOS,ICOSLG/LOC102723996,IFNGR1,IL10,IL10RB,IL12B,IL12RB2,IL18R1,IL6R,IRF1,NFATC2,NFATC3,NFATC4,PIK3C2A,PIK3C2G,PIK3CB,PIK3CD,PIK3R1,PIK3R2,PIK3R6,PSEN1,RUNX3,SOCS1,SOCS3,TBX21
ERK/MAPK Signaling	4.02	0.321	-0.384	BCAR1,CREB3L3,CREB3L4,CREB5,DUSP1,DUSP4,DUSP6,DUSP9,EIF4EBP1,ELF1,ELF2,ELF3,ELK3,ESR1,ETS2,FYN,HSPB1,ITGA2B,ITGA5,ITGA7,ITGA8,ITGA9,ITGB3,ITGB5,ITGB6,MAP2K1,MAPK1,MOS,MYCN,PAK1,PAK3,PAK6,PIK3C2A,PIK3C2G,PIK3CB,PIK3CD,PIK3R1,PIK3R2,PIK3R6,PLA2G12A,PLA2G2D,PLA2G2E,PLA2G2F,PLA2G4A,PLA2G4B,PLA2G4C,PLA2G4D,PLA2G4E,PLA2G5,PLCG2,PPP1CA,PPP1R12A,PPP1R3C,PPP2R1B,PPP2R2C,PPP2R3A,PPP2R5B,PPP2R5E,PRKAG2,PRKC…
Non-Small Cell Lung Cancer Signaling	4.02	0.383	-0.447	AKT1,CCND1,CCND2,CDK4,CDKN2A,E2F1,E2F6,ERBB2,HDAC11,HDAC5,HDAC9,ITPR1,ITPR3,MAP2K1,MAPK1,PA2G4,PIK3C2A,PIK3C2G,PIK3CB,PIK3CD,PIK3R1,PIK3R2,PIK3R6,PRKCA,RALB,RAP2A,RARB,RASSF5,RB1,RBL1,RBL2,RRAS,SIN3A,SUV39H1,TFDP1,TGFA
TR/RXR Activation	3.98	0.393	#NUM!	ADRB1,AKR1C3,AKT1,BCL3,COL6A3,ENO1,F10,HIF1A,HP,KLF9,MDM2,ME1,NCOA1,NCOA2,NCOR1,PDE3B,PIK3C2A,PIK3C2G,PIK3CB,PIK3CD,PIK3R1,PIK3R2,PIK3R6,RAB3B,SCARB1,SLC16A3,SLC2A1,SYT12,SYT2,THRA,THRB,TRH,UCP3
HIF1α Signaling	3.98	0.322	0.62	ADM,AKT1,CAMK1,CYBB,EGLN3,EIF4EBP1,GPI,HIF1A,HIF1AN,HK2,HK3,HSPA2,HSPA9,IGF2,IL6R,LDHA,MAP2K1,MAPK1,MDM2,MMP10,MMP11,MMP12,MMP13,MMP15,MMP16,MMP19,MMP2,MMP27,MMP28,MMP8,NAA10,NCOA1,NOS2,NOX4,PDGFB,PDGFC,PGF,PIK3C2A,PIK3C2G,PIK3CB,PIK3CD,PIK3R1,PIK3R2,PIK3R6,PKM,PLCG2,PRKCA,PRKCB,PRKCD,RAC3,RALB,RAN,RAP2A,RORC,RPS6KB2,RRAS,SAT1,SLC2A1,SLC2A3,SLC2A4,SLC2A5,TGFA,TGFB2,VEGFA,VEGFC,VEGFD,VHL
Necroptosis Signaling Pathway	3.93	0.34	2.06	CAPN2,CAPN3,CAPN5,CAPN6,CAPN9,CAPNS1,CYBB,CYLD,DAPK1,FASLG,GLUL,IFNB1,MDM2,MLKL,NGFR,NLRP3,PGAM5,PLA2G12A,PLA2G2D,PLA2G2E,PLA2G2F,PLA2G4A,PLA2G4B,PLA2G4C,PLA2G4D,PLA2G4E,PLA2G5,PPIF,PYGL,RB1,RBL1,RBL2,RIPK3,SLC25A10,SLC25A13,SLC25A3,SLC25A4,SLC25A5,TAB2,TICAM1,TIMM10,TIMM13,TIMM50,TIMM8A,TLR4,TNFRSF10A,TNFRSF11B,TOMM22,TOMM40,Tomm5,TRAF2,TSPO,ZBP1
Hereditary Breast Cancer Signaling	3.87	0.345	#NUM!	AKT1,BARD1,BLM,BRCA1,BRCA2,CCNB1,CCND1,CCND2,CDC25C,CDK1,CDK4,CHEK1,CHEK2,DDB2,DPF1,E2F1,FAAP24,FANCA,FANCD2,GADD45G,H2AX,HDAC11,HDAC5,HDAC9,NPM1,PALB2,PIK3C2A,PIK3C2G,PIK3CB,PIK3CD,PIK3R1,PIK3R2,PIK3R6,POLR2H,RAD51,RALB,RAP2A,RB1,RFC2,RFC3,RFC4,RFC5,RRAS,SLC19A1,SMARCD1,SMARCD3,TUBG1,UBD,WEE1
AMPK Signaling	3.77	0.31	-1.64	ADRA1A,ADRB1,ADRB2,ADRB3,AK1,AK2,AKT1,AKT1S1,CAMKK2,CCNA2,CCND1,CFTR,CHRNB4,CPT1A,CPT1B,CPT1C,CREB3L3,CREB3L4,CREB5,DPF1,EEF2K,EIF4EBP1,EPM2A,FOXO1,FOXO4,FOXO6,GNA11,GNA14,GNAI1,GNAL,GNB4,GNB5,GNG11,GNG12,GNG13,GNG4,GYS1,INSR,IRS1,MAPK1,MLYCD,NOS3,ORAI1,ORAI2,PFKFB1,PFKFB2,PFKFB4,PFKL,PIK3C2A,PIK3C2G,PIK3CB,PIK3CD,PIK3R1,PIK3R2,PIK3R6,PPAT,PPM1G,PPM1K,PPM1M,PPP2R1B,PPP2R2C,PPP2R3A,PPP2R5B,PPP2R5E…
Ovarian Cancer Signaling	3.77	0.335	-0.962	AKT1,ARRB1,BCL2,BRCA1,BRCA2,CCND1,CD44,CDK4,CDKN2A,E2F1,E2F6,EDNRA,FZD10,GJA1,HDAC11,HDAC5,HDAC9,HNF1A,MAP2K1,MAPK1,MMP2,PA2G4,PDGFC,PGF,PIK3C2A,PIK3C2G,PIK3CB,PIK3CD,PIK3R1,PIK3R2,PIK3R6,PRKAG2,PTGS1,RAD51,RALB,RAP2A,RB1,RBL1,RBL2,RPS6KB2,RRAS,SIN3A,SUV39H1,TCF4,TFDP1,VEGFA,VEGFC,VEGFD,WNT10B,WNT16,WNT3,WNT7A,WNT7B
Endocannabinoid Cancer Inhibition Pathway	3.76	0.34	-0.577	ADCY2,ADCY5,ADCY6,AKT1,AKT1S1,ATF3,CAMKK2,CASP14,CASP2,CASP4,CASP6,CCND1,CCND2,CCNE1,CCNE2,CDKN1B,CNR2,CREB3L3,CREB3L4,CREB5,GNAI1,GNAL,GPR55,HIF1A,HNF1A,MAP2K1,MAPK1,MMP2,NOS2,NOS3,NSMAF,PDGFC,PGF,PIK3C2A,PIK3C2G,PIK3CB,PIK3CD,PIK3R1,PIK3R2,PIK3R6,PRKAB2,PRKAG2,PRKAG3,SPTLC2,TCF4,TRIB3,TRPV1,VEGFA,VEGFC,VEGFD
Fatty Acid Activation	3.75	0.667	-1.667	ACSBG1,ACSBG2,ACSL1,ACSL4,ACSL5,ACSL6,ACSM1,SLC27A2,SLC27A3,SLC27A4
Role of Hypercytokinemia/hyperchemokinemia in the Pathogenesis of Influenza	3.75	0.384	3.307	AREG,CCL4,CCL5,CXCL10,CXCL3,IFIT2,IFIT3,IFNAR2,IFNB1,IFNL3,IFNLR1,IL10,IL12B,IL1B,IL1F10,IL1RN,IL33,IL36A,IL36B,IL36G,IRF7,ISG15,NLRP3,OAS1,Oas1c (includes others),Oas1f,OAS2,OAS3,RSAD2,S1PR1,TICAM1,TLR4,TLR7
Phospholipases	3.75	0.406	0	ABHD3,GPLD1,LPL,NAPEPLD,NOTUM,PLA1A,PLA2G12A,PLA2G2D,PLA2G2E,PLA2G2F,PLA2G4A,PLA2G4B,PLA2G4C,PLA2G4D,PLA2G4E,PLA2G5,PLAAT3,PLB1,PLCB1,PLCB2,PLCB4,PLCD4,PLCG2,PLCH1,PLD2,PLD4,PNPLA2,PNPLA3
Atherosclerosis Signaling	3.69	0.346	#NUM!	ABHD3,ALOX12,Alox12e,ALOX15B,ALOX5,APOD,APOE,CCL11,CD36,CMA1,COL18A1,COL1A1,COL1A2,COL2A1,COL3A1,IL1B,IL1F10,IL1RN,IL33,IL36A,IL36B,IL36G,LPL,LYZ,MMP13,MSR1,PDGFB,PDGFC,PLA2G12A,PLA2G2D,PLA2G2E,PLA2G2F,PLA2G4A,PLA2G4B,PLA2G4C,PLA2G4D,PLA2G4E,PLA2G5,PLAAT3,PLB1,PNPLA2,PNPLA3,REL,RELB,S100A8,VCAM1
P2Y Purigenic Receptor Signaling Pathway	3.69	0.346	-0.822	ADCY2,ADCY5,ADCY6,AKT1,CREB3L3,CREB3L4,CREB5,GNAI1,GNB4,GNB5,GNG11,GNG12,GNG13,GNG4,ITGA2B,ITGB3,MAP2K1,MAPK1,NOTUM,OPN1SW,P2RY1,P2RY2,P2RY4,P2RY6,PIK3C2A,PIK3C2G,PIK3CB,PIK3CD,PIK3R1,PIK3R2,PIK3R6,PLCB1,PLCB2,PLCB4,PLCD4,PLCG2,PLCH1,PRKAG2,PRKCA,PRKCB,PRKCD,RALB,RAP2A,REL,RELB,RRAS
Apelin Endothelial Signaling Pathway	3.64	0.34	-1.808	ADCY2,ADCY5,ADCY6,AKT1,ANGPT1,Calm1 (includes others),Calm5,CALML5,GNA11,GNA14,GNAI1,GNAL,GNB4,GNB5,GNG11,GNG12,GNG13,GNG4,HDAC5,HIF1A,MAP2K1,MAPK1,MEF2A,MEF2D,NOS3,PIK3C2A,PIK3C2G,PIK3CB,PIK3CD,PIK3R1,PIK3R2,PIK3R6,PLCB1,PLCB2,PLCB4,PRKAB2,PRKAG2,PRKAG3,PRKCA,PRKCB,PRKCD,RALB,RAP2A,REL,RELB,RPS6KB2,RRAS,VCAM1
Retinol Biosynthesis	3.64	0.447	0.943	Akr1b10,AKR1B10,AKR1C3,BCO1,CES1,Ces1e,CES2,DAGLB,DDHD2,DHRS3,ESD,LPL,LRAT,PLB1,PNLIPRP2,PNPLA2,PNPLA3,RBP1,RBP2,RBP7,RDH10
Thrombin Signaling	3.62	0.311	-2.832	ADCY2,ADCY5,ADCY6,AKT1,ARHGEF10,ARHGEF12,ARHGEF15,ARHGEF17,ARHGEF18,ARHGEF19,ARHGEF2,ARHGEF26,ARHGEF28,ARHGEF3,ARHGEF33,ARHGEF37,ARHGEF5,ARHGEF6,CAMK1,F2R,F2RL2,FNBP1,GATA3,GATA6,GNA11,GNA14,GNAI1,GNAL,GNB4,GNB5,GNG11,GNG12,GNG13,GNG4,ITPR1,ITPR3,MAP2K1,MAPK1,MPRIP,MYL6B,MYL7,NOTUM,OPN1SW,PIK3C2A,PIK3C2G,PIK3CB,PIK3CD,PIK3R1,PIK3R2,PIK3R6,PLCB1,PLCB2,PLCB4,PLCD4,PLCG2,PLCH1,PPP1R12A,PRKCA,PRKCB,P…
Synaptic Long Term Depression	3.61	0.318	0.263	ABHD3,CACNA1A,CACNA1B,CACNA1D,CACNA1E,CACNA1S,CACNA2D2,CACNB2,CACNB3,CACNB4,CTH,GAST,GNA11,GNA14,GNAI1,GNAL,GRIA3,GRM2,GRM4,GUCY2F,ITPR1,ITPR3,MAP2K1,MAPK1,NOS2,NOS3,NOTUM,NPR1,NPR3,PLA2G12A,PLA2G2D,PLA2G2E,PLA2G2F,PLA2G4A,PLA2G4B,PLA2G4C,PLA2G4D,PLA2G4E,PLA2G5,PLAAT3,PLB1,PLCB1,PLCB2,PLCB4,PLCD4,PLCG2,PLCH1,PNPLA2,PNPLA3,PPP2R1B,PPP2R2C,PPP2R3A,PPP2R5B,PPP2R5E,PRKCA,PRKCB,PRKCD,PRKG1,PRKG2,RALB,…
fMLP Signaling in Neutrophils	3.55	0.344	-1.976	Calm1 (includes others),Calm5,CALML5,CYBB,FPR1,FPR2,GNA11,GNA14,GNAI1,GNAL,GNB4,GNB5,GNG11,GNG12,GNG13,GNG4,ITPR1,ITPR3,MAP2K1,MAPK1,NFAT5,NFATC2,NFATC3,NFATC4,NOX4,OPN1SW,PIK3C2A,PIK3C2G,PIK3CB,PIK3CD,PIK3R1,PIK3R2,PIK3R6,PLCB1,PLCB2,PLCB4,PRKCA,PRKCB,PRKCD,RAC3,RALB,RAP2A,REL,RELB,RRAS
Signaling by Rho Family GTPases	3.46	0.3	-0.674	ACTA2,ARHGEF10,ARHGEF12,ARHGEF15,ARHGEF17,ARHGEF18,ARHGEF19,ARHGEF2,ARHGEF3,ARHGEF5,ARHGEF6,BAIAP2,CDH13,CDH15,CDH17,CDH19,CDH2,CDH3,CDH4,CFL1,CIT,CLIP1,CYBB,DIAPH3,FNBP1,GNA11,GNA14,GNAI1,GNAL,GNB4,GNB5,GNG11,GNG12,GNG13,GNG4,IQGAP1,ITGA2B,ITGA5,ITGA7,ITGA8,ITGA9,ITGB3,ITGB5,ITGB6,LIMK1,LIMK2,MAP2K1,MAP3K12,MAP3K21,MAPK1,MSN,MYL6B,MYL7,NOX4,PAK1,PAK3,PAK6,PARD3,PI4KA,PIK3C2A,PIK3C2G,PIK3CB,PIK3C…
Cell Cycle: G1/S Checkpoint Regulation	3.46	0.397	-1.279	CCND1,CCND2,CCNE1,CCNE2,CDC34,CDK4,CDKN1B,CDKN2A,CDKN2B,E2F1,E2F6,E2F7,E2F8,FOXO1,GNL3,HDAC11,HDAC5,HDAC9,MDM2,PA2G4,RB1,RBL1,RBL2,SIN3A,SUV39H1,TFDP1,TGFB2
Synaptogenesis Signaling Pathway	3.45	0.292	-1.646	ADCY2,ADCY5,ADCY6,AKT1,Ap2b1,AP2S1,APOE,CACNA1B,CACNA2D2,CACNB2,CACNB3,CACNB4,Calm1 (includes others),Calm5,CALML5,CDH13,CDH15,CDH17,CDH19,CDH2,CDH3,CDH4,CFL1,CLASP2,COMP,CPLX2,CREB3L3,CREB3L4,CREB5,DAB1,EFNA1,EFNA3,EIF4EBP1,EPHB1,EPHB2,EPHB3,EPHB6,FYN,GRIA3,GRIN2A,GRIN2C,GRM2,GRM4,ITPR1,LIMK1,LRP8,MAPK1,NAP1L1,NAPB,NECTIN3,NRXN1,NTRK2,PAK1,PIK3C2A,PIK3C2G,PIK3CB,PIK3CD,PIK3R1,PIK3R2,PIK3R6,PLCG2…
PTEN Signaling	3.44	0.331	1.441	AKT1,BCAR1,BCL2,BMPR2,CCND1,CDKN1B,CSNK2A1,CSNK2A2,FASLG,FGFR2,FOXO1,FOXO4,FOXO6,GHR,IGF2R,INPP5B,INPP5D,INPP5K,INSR,ITGA2B,ITGA5,ITGA7,ITGA8,ITGA9,ITGB3,ITGB5,ITGB6,MAGI1,MAGI2,MAGI3,MAP2K1,MAPK1,NGFR,NTRK2,PDGFRA,PIK3CB,PIK3CD,PIK3R1,PIK3R2,PREX2,RAC3,RALB,RAP2A,REL,RELB,RPS6KB2,RRAS,TGFBR1,TGFBR3,TNFRSF11A
IL-12 Signaling and Production in Macrophages	3.42	0.305	-0.707	AKT1,ALOX12,APOD,APOE,C3,Calm1 (includes others),Calm5,CALML5,CAMKK2,CCR5,CD47,CEBPB,COL18A1,COL1A1,COL1A2,COL2A1,COL3A1,DDR2,DHX58,ETS2,FCGR1A,FCGR2B,FCGR3A/FCGR3B,GATA3,IFNB1,IFNGR1,IGHM,IL10,IL10RB,IL12B,IL12RB2,IL23A,IL6ST,IRF1,IRF5,IRF8,LYZ,MAF,MAP2K1,MAPK1,NCOA1,NFAT5,NFATC2,NFATC3,NFATC4,NOS2,PIK3C2A,PIK3C2G,PIK3CB,PIK3CD,PIK3R1,PIK3R2,PIK3R6,PRKAB2,PRKAG2,PRKAG3,PRKCA,PRKCB,PRKCD,PRLR,REL…
cAMP-mediated signaling	3.42	0.305	-0.243	ADCY2,ADCY5,ADCY6,ADORA2B,ADORA3,ADRB1,ADRB2,ADRB3,AGTR1,AKAP6,AKAP7,Calm1 (includes others),Calm5,CALML5,CAMK1,CCR4,CHRM3,CNGA3,CNR2,CREB3L3,CREB3L4,CREB5,CXCR2,DRD1,DUSP1,DUSP4,DUSP6,DUSP9,FPR1,FPR2,GABBR1,GLP1R,GNAI1,GNAL,GRK2,GRM2,GRM4,HTR1B,HTR1D,HTR6,MAP2K1,MAPK1,MC1R,MPPED2,NAPEPLD,NPR3,NPY1R,P2RY14,PDE10A,PDE3A,PDE3B,PDE4B,PDE6B,PDE6D,PDE7B,PDE8B,PKIA,PKIB,PKIG,PTGER2,PTGER4,RAP1GAP,RAPGE…
Role Of Osteoblasts In Rheumatoid Arthritis Signaling Pathway	3.41	0.303	3.679	ACVR2A,AKT1,ALPL,BCL2,BMP3,BMP4,BMP7,BMPR2,CLCF1,COL1A1,CTSC,CTSD,CTSK,CTSO,CTSS,CTSV,CTSZ,DKK2,FASLG,FZD10,HNF1A,IGF2R,IL12B,IL15,IL17B,IL17C,IL1B,IL1F10,Il31,IL33,IL36A,IL36B,IL36G,IL6R,IL6ST,LIF,MAPK1,MMP10,MMP11,MMP12,MMP13,MMP15,MMP16,MMP19,MMP2,MMP27,MMP28,MMP8,OSM,PDGFC,PGF,PIK3C2A,PIK3C2G,PIK3CB,PIK3CD,PIK3R1,PIK3R2,PIK3R6,SMURF1,SMURF2,TCF4,TGFB2,TNFRSF11B,TNFSF15,TNFSF8,Tnfsf9,VEGFA,VEG…
MIF-mediated Glucocorticoid Regulation	3.39	0.472	1.291	CD14,CD74,MAPK1,NR3C1,PLA2G12A,PLA2G2D,PLA2G2E,PLA2G2F,PLA2G4A,PLA2G4B,PLA2G4C,PLA2G4D,PLA2G4E,PLA2G5,REL,RELB,TLR4
Xenobiotic Metabolism AHR Signaling Pathway	3.27	0.368	0.73	ABCG2,AHR,AHRR,ALDH16A1,ALDH18A1,ALDH1A1,ALDH1A2,ALDH1A3,ALDH1L1,ALDH1L2,ALDH3B1,ALDH5A1,ALDH6A1,ALDH7A1,CYP1B1,GSTA5,GSTK1,GSTM1,GSTM2,GSTM3,GSTM5,GSTO1,GSTP1,HDAC5,IL1B,MGST1,MGST2,NCOA1,NCOA2,NQO1,REL,RELB
Sphingosine-1-phosphate Signaling	3.24	0.342	-2.535	ACER1,ACER3,ADCY2,ADCY5,ADCY6,AKT1,ASAH2,CASP14,CASP2,CASP4,CASP6,FNBP1,GNAI1,MAPK1,NOTUM,OPN1SW,PDGFB,PDGFC,PDGFRA,PIK3C2A,PIK3C2G,PIK3CB,PIK3CD,PIK3R1,PIK3R2,PIK3R6,PLCB1,PLCB2,PLCB4,PLCD4,PLCG2,PLCH1,RAC3,RHOBTB1,RHOC,RHOV,RND1,S1PR1,S1PR3,S1PR5,SPHK1
Cellular Effects of Sildenafil (Viagra)	3.23	0.327	#NUM!	ACTA2,ADCY2,ADCY5,ADCY6,CACNA1A,CACNA1B,CACNA1D,CACNA1E,CACNA1S,CACNA2D2,CACNB2,CACNB3,CACNB4,Calm1 (includes others),Calm5,CALML5,GPR37,GUCY2F,ITPR1,ITPR3,KCNN4,KCNQ2,MPRIP,MYH14,MYH7B,MYL6B,MYL7,MYO18B,MYO1H,MYO5C,NOS3,NOTUM,NPR1,PABPC4,PDE3A,PDE3B,PDE4B,PLCB1,PLCB2,PLCB4,PLCD4,PLCG2,PLCH1,PPP1R12A,PRKAG2,PRKG1,PRKG2,SLC4A11,SLC4A5
Glutathione-mediated Detoxification	3.22	0.459	-1.069	Gsta4,GSTA5,GSTK1,GSTM1,GSTM2,GSTM3,GSTM5,GSTO1,GSTP1,Gstp3,Gstt1,Gstt3,HPGDS,LANCL1,MGST1,MGST2,PTGES
Glutathione Redox Reactions I	3.2	0.5	0.302	GPX1,GPX2,GPX4,GSR,GSTA5,GSTK1,GSTM1,GSTM2,GSTP1,Gstp3,Gstt1,MGST1,MGST2,PTGES
Xenobiotic Metabolism Signaling	3.19	0.291	#NUM!	ABCB1,ABCC3,AHR,AHRR,ALDH16A1,ALDH18A1,ALDH1A1,ALDH1A2,ALDH1A3,ALDH1L1,ALDH1L2,ALDH3B1,ALDH5A1,ALDH6A1,ALDH7A1,CAMK1,CAT,CES1,Ces1e,CES2,CHST10,CHST15,CHST2,CHST3,CITED2,CUL3,CYP1B1,ESD,FMO2,FMO5,GRIP1,GSTA5,GSTK1,GSTM1,GSTM2,GSTM3,GSTM5,GSTO1,GSTP1,HDAC5,HS3ST1,HS3ST6,HS6ST2,IL1B,MAF,MAOA,MAOB,MAP2K1,MAP3K1,MAP3K12,MAP3K2,MAP3K6,MAPK1,MGMT,MGST1,MGST2,NCOA1,NFE2L2,NOS2,NQO1,PIK3C2A,PIK3C2G,PIK3C…
Prostate Cancer Signaling	3.12	0.342	#NUM!	AKT1,AR,BCL2,CCND1,CCNE1,CCNE2,CDKN1B,CREB3L3,CREB3L4,CREB5,E2F1,E2F6,FOXO1,GSTP1,HDAC11,HDAC5,HDAC9,MAP2K1,MAPK1,MDM2,PA2G4,PIK3C2A,PIK3C2G,PIK3CB,PIK3CD,PIK3R1,PIK3R2,PIK3R6,RALB,RAP2A,RB1,RBL1,RBL2,REL,RELB,RRAS,SIN3A,SUV39H1,TFDP1
Antioxidant Action of Vitamin C	3.12	0.342	0.392	ABHD3,GLRX,GPLD1,GSTO1,MAPK1,NAPEPLD,NOTUM,PLA2G12A,PLA2G2D,PLA2G2E,PLA2G2F,PLA2G4A,PLA2G4B,PLA2G4C,PLA2G4D,PLA2G4E,PLA2G5,PLAAT3,PLB1,PLCB1,PLCB2,PLCB4,PLCD4,PLCG2,PLCH1,PLD2,PLD4,PNPLA2,PNPLA3,REL,RELB,SLC23A1,SLC2A1,SLC2A3,SLC2A4,SLC2A5,TXN,TXNDC2,TXNRD3
IL-8 Signaling	3.1	0.305	-0.544	AKT1,ANGPT1,BAX,BCL2,CCND1,CCND2,CSTB,CXCR2,CYBB,EIF4EBP1,FNBP1,GNA11,GNA14,GNAI1,GNAL,GNB4,GNB5,GNG11,GNG12,GNG13,GNG4,GPLD1,HBEGF,IQGAP1,IRAK2,IRAK3,ITGB3,LASP1,LIMK1,LIMK2,MAP2K1,MAPK1,MMP2,MYL7,NAPEPLD,NOX4,OPN1SW,PDGFC,PGF,PIK3C2A,PIK3C2G,PIK3CB,PIK3CD,PIK3R1,PIK3R2,PIK3R6,PLCB2,PLD2,PLD4,PRKCA,PRKCB,PRKCD,RAC3,RALB,RAP2A,RHOBTB1,RHOC,RHOV,RND1,RRAS,VCAM1,VEGFA,VEGFC,VEGFD
RAC Signaling	3.08	0.328	-0.686	BAIAP2,CD44,CDK5R1,CFL1,CYBB,CYFIP2,IQGAP1,IQGAP2,IQGAP3,ITGA2B,ITGA5,ITGA7,ITGA8,ITGA9,ITGB3,ITGB5,ITGB6,LIMK1,LIMK2,MAP2K1,MAP3K1,MAPK1,MCF2L,NOX4,PAK1,PAK3,PAK6,PARD3,PI4KA,PIK3C2A,PIK3C2G,PIK3CB,PIK3CD,PIK3R1,PIK3R2,PIK3R6,PIP4K2A,RAC3,RALB,RAP2A,REL,RELB,RRAS,TIAM1,WASF1
Docosahexaenoic Acid (DHA) Signaling	3.06	0.447	#NUM!	AKT1,APAF1,APP,BAX,BCL2,CYCS,FOXO1,IL1B,PIK3C2A,PIK3C2G,PIK3CB,PIK3CD,PIK3R1,PIK3R2,PIK3R6,PNPLA2,SERPINF1
Colorectal Cancer Metastasis Signaling	3.03	0.292	-0.128	ADCY2,ADCY5,ADCY6,AKT1,ARRB1,BAX,BIRC5,CCND1,FNBP1,FZD10,GNA11,GNA14,GNAI1,GNAL,GNB4,GNB5,GNG11,GNG12,GNG13,GNG4,GRK2,GRK3,HNF1A,IFNGR1,IL6R,IL6ST,MAP2K1,MAPK1,MMP10,MMP11,MMP12,MMP13,MMP15,MMP16,MMP19,MMP2,MMP27,MMP28,MMP8,NOS2,PDGFC,PGF,PIK3C2A,PIK3C2G,PIK3CB,PIK3CD,PIK3R1,PIK3R2,PIK3R6,PRKAG2,PTGER2,PTGER4,RAC3,RALB,RAP2A,REL,RELB,RHOBTB1,RHOC,RHOV,RND1,RRAS,SIAH1,TCF4,TGFB2,TGFBR1,Tlr12,Tlr13…
Role of Macrophages, Fibroblasts and Endothelial Cells in Rheumatoid Arthritis	3.03	0.283	#NUM!	AKT1,C5AR1,Calm1 (includes others),Calm5,CALML5,CCL5,CCND1,CEBPB,CEBPD,CREB3L3,CREB3L4,CREB5,DAAM1,DKK2,DKK3,DKKL1,F2RL1,FCGR1A,FCGR3A/FCGR3B,FZD10,HNF1A,IGHM,IL10,IL15,IL18R1,IL18RAP,IL1B,IL1F10,IL1R1,IL1R2,IL1RN,IL33,IL36A,IL36B,IL36G,IL6R,IL6ST,IRAK2,IRAK3,MAP2K1,MAPK1,MMP13,NFAT5,NFATC2,NFATC3,NFATC4,NGFR,NLK,NOS2,NOTUM,OSM,PDGFB,PDGFC,PGF,PIK3C2A,PIK3C2G,PIK3CB,PIK3CD,PIK3R1,PIK3R2,PIK3R6,PL…
Role of CHK Proteins in Cell Cycle Checkpoint Control	3.02	0.397	-1.291	BRCA1,CDC25C,CDK1,CHEK1,CHEK2,CLSPN,E2F1,E2F6,E2F7,E2F8,HUS1,PCNA,PLK1,PPP2R1B,PPP2R2C,PPP2R3A,PPP2R5B,PPP2R5E,RFC2,RFC3,RFC4,RFC5,SLC19A1
Vitamin-C Transport	3.02	0.522	2.714	GJB2,GLRX,GSTO1,LRRC8C,SLC23A1,SLC2A1,SLC2A3,SLC2A4,STOM,TXN,TXNDC2,TXNRD3
MSP-RON Signaling In Macrophages Pathway	3.02	0.336	0.973	CIITA,CREB3L3,CREB3L4,CREB5,ETV3,GAB2,HLA-DMA,HLA-DMB,HLA-DOB,HLA-DQA1,HLA-DQB1,HLA-DRB5,IFNGR1,IL10,IL12B,KLK10,KLK12,KLK13,KLK14,KLK6,KLK8,KLK9,KLKB1,MAPK1,NOS2,PIK3C2A,PIK3C2G,PIK3CB,PIK3CD,PIK3R1,PIK3R2,PIK3R6,RALB,RAP2A,REL,RELB,RRAS,SOCS1,SOCS3,TLR4
Role of JAK family kinases in IL-6-type Cytokine Signaling	3.01	0.367	0.928	BIRC5,CCND1,CEBPD,CLCF1,CNTFR,IL10,IL11RA,IL6R,IL6ST,IRF1,LIF,MAPK1,MCL1,OSM,PDGFC,PGF,PIAS1,POMC,SERPINA12,SERPINA3,SERPINA5,SERPINA9,SOCS1,SOCS3,TGFB2,TIMP1,VEGFA,VEGFC,VEGFD
Acute Phase Response Signaling	2.95	0.308	0	AKT1,C1QA,C1QB,C1QC,C1R,C1S,C3,C4A/C4B,CEBPB,CP,CRABP2,HMOX2,HNF1A,HP,IL1B,IL1F10,IL1R1,IL1RN,IL33,IL36A,IL36B,IL36G,IL6R,IL6ST,ITIH2,ITIH4,KLKB1,MAP2K1,MAP3K1,MAPK1,NGFR,NR3C1,OSM,PIK3CB,PIK3CD,PIK3R1,PIK3R2,RALB,RAP2A,RBP1,RBP2,RBP7,REL,RELB,RRAS,Saa3,SERPINA3,SERPINF1,SOCS1,SOCS2,SOCS3,SOCS5,SOCS7,TCF4,TNFRSF11B,TRAF2,TTR
Sirtuin Signaling Pathway	2.94	0.287	-2.364	ACADL,AKT1,APP,ATG10,ATG12,ATG13,ATG16L2,ATG9B,ATP5F1A,ATP5F1B,BAX,BMAL1,CPS1,CPT1A,CPT1B,CPT1C,CYC1,DUSP6,E2F1,EPAS1,FOXO1,FOXO4,G6PD,GADD45G,GLS,GOT2,H1-3,H4C11,HIF1A,HMGCS2,KAT2A,LDHA,LDHD,MAP1LC3A,MAP1LC3B,MAPK1,MAPK6,MLYCD,MT-ND6,MYCN,NDUFA2,NDUFA5,NDUFA8,NDUFB6,NDUFB7,NDUFB9,NDUFS2,NDUFV1,NFE2L2,NOS2,NOS3,NQO1,NR1H4,PGAM1,PGK1,POLR1A,POLR1B,PPARA,PPIF,RARB,RBBP8,REL,RELB,RRP9,SDHD,SLC25A4,S…
Intrinsic Prothrombin Activation Pathway	2.94	0.429	2	COL18A1,COL1A1,COL1A2,COL2A1,COL3A1,F10,F13A1,KLK10,KLK12,KLK13,KLK14,KLK6,KLK8,KLK9,KLKB1,KNG1,SERPINC1,THBD
Sperm Motility	2.92	0.292	0.169	AATK,ABHD3,BTK,Calm1 (includes others),Calm5,CALML5,CNGA3,CSF1R,DDR1,DDR2,DSTYK,DYRK3,EPHB1,EPHB2,EPHB3,ERBB2,FER,FGFR2,FYN,GNA11,GNA14,GNAI1,GNAL,GNB4,GNB5,GNG11,GNG12,GNG13,GNG4,INSR,ITPR1,ITPR3,KIT,LMTK3,MAP2K1,NOTUM,NPR1,NTRK2,PDE4B,PDGFRA,PLA2G12A,PLA2G2D,PLA2G2E,PLA2G2F,PLA2G4A,PLA2G4B,PLA2G4C,PLA2G4D,PLA2G4E,PLA2G5,PLAAT3,PLB1,PLCB1,PLCB2,PLCB4,PLCD4,PLCG2,PLCH1,PNPLA2,PNPLA3,PRKAG2,PRKCA,…
Germ Cell-Sertoli Cell Junction Signaling	2.91	0.312	#NUM!	ACTA2,AKT1,BCAR1,CDH2,CFL1,FER,FNBP1,GSN,IQGAP1,LAMC3,LIMK1,LIMK2,MAP2K1,MAP3K1,MAP3K12,MAP3K2,MAP3K6,MAPK1,MYO7A,NECTIN2,NECTIN3,PAK1,PAK3,PAK6,PIK3C2A,PIK3C2G,PIK3CB,PIK3CD,PIK3R1,PIK3R2,PIK3R6,PLS1,RAB8B,RAC3,RALB,RAP2A,RHOBTB1,RHOC,RHOV,RND1,RRAS,SORBS1,TGFB2,TGFBR1,TUBA1A,TUBA1C,TUBB,TUBB2A,TUBB2B,TUBB3,TUBB4B,TUBB6,TUBG1
Role of BRCA1 in DNA Damage Response	2.91	0.362	0.447	BARD1,BLM,BRCA1,BRCA2,BRIP1,CHEK1,CHEK2,DPF1,E2F1,E2F6,E2F7,E2F8,FAAP24,FANCA,FANCD2,PLK1,RAD51,RB1,RBBP8,RBL1,RBL2,RFC2,RFC3,RFC4,RFC5,SLC19A1,SMARCD1,SMARCD3,TOPBP1
Glucocorticoid Receptor Signaling	2.91	0.263	#NUM!	ADRB2,AKT1,AR,ATP5F1A,ATP5F1B,B2M,BCL2,BRCA1,CAV1,CCL11,CCL5,CD247,CD3E,CD3G,CXCL3,CXCR2,CYC1,DCAF6,DNAH10,DPF1,DUSP1,ESR1,FCGR1A,GHR,GJA1,GTF2F1,GTF2H4,H2-M2,H2-M5,H2-T22,HLA-A,HLA-DMA,HLA-DMB,HLA-DOB,HLA-DQA1,HLA-DQB1,HLA-DRB5,HLA-E,HLA-G,HP,HSPA2,HSPA9,IFNB1,IFNLR1,IL10,IL10RB,IL11RA,IL12RB2,IL17RD,IL18R1,IL18RAP,IL1B,IL1R1,IL1R2,IL1RN,IL20RA,IL20RB,IL22RA2,IL3RA,IL4R,IL6R,IL6ST,KRT14,KRT15,KR…
Glutamate Receptor Signaling	2.89	0.379	-0.333	Calm1 (includes others),Calm5,CALML5,GLS,GLUL,GNB4,GNB5,GNG11,GNG12,GNG13,GNG4,GRIA3,GRIK1,GRIK2,GRIK3,GRIK4,GRIN2A,GRIN2C,GRIP1,GRM2,GRM4,HOMER2,HOMER3,SLC1A2,SLC1A3
Ceramide Signaling	2.89	0.352	0.756	AKT1,BCL2,CERK,CTSD,CYCS,MAP2K1,MAP3K1,NGFR,NSMAF,PIK3C2A,PIK3C2G,PIK3CB,PIK3CD,PIK3R1,PIK3R2,PIK3R6,PPP2R1B,PPP2R2C,PPP2R3A,PPP2R5B,PPP2R5E,RALB,RAP2A,REL,RELB,RRAS,S1PR1,S1PR3,S1PR5,SPHK1,SPHK2,TNFRSF11B
Natural Killer Cell Signaling	2.88	0.303	-0.662	AKT1,B2M,CD244,CD247,CFL1,COL18A1,COL1A1,COL1A2,COL2A1,COL3A1,FASLG,FCGR3A/FCGR3B,FYN,HLA-A,HLA-E,HLA-G,HSPA2,HSPA9,IL12B,IL12RB2,IL15,IL18R1,IL18RAP,KIR3DL3,KLRB1,LAIR1,LIMK1,LIMK2,MAP2K1,MAP3K1,MAP3K12,MAP3K2,MAP3K6,MAPK1,MICB,NCK1,NECTIN2,NFAT5,NFATC2,NFATC3,NFATC4,PAK1,PAK3,PAK6,PIK3C2A,PIK3C2G,PIK3CB,PIK3CD,PIK3R1,PIK3R2,PIK3R6,PLCG2,PTPN6,RAC3,RALB,RAP2A,RASSF5,REL,RELB,RRAS
Mismatch Repair in Eukaryotes	2.86	0.556	3.162	EXO1,FEN1,LIG1,PCNA,POLD1,RFC2,RFC3,RFC4,RFC5,SLC19A1
MSP-RON Signaling In Cancer Cells Pathway	2.86	0.321	1.067	ACTA2,AKT1,CCND1,CREB3L3,CREB3L4,CREB5,ELF1,ELF2,ELF3,ELK3,ETS2,HGFAC,HIF1A,HNF1A,IL3RA,KLK10,KLK12,KLK13,KLK14,KLK6,KLK8,KLK9,KLKB1,MAP2K1,MAPK1,PDGFC,PGF,PIK3C2A,PIK3C2G,PIK3CB,PIK3CD,PIK3R1,PIK3R2,PIK3R6,PLAUR,RALB,RAP2A,REL,RELB,RRAS,TCF4,VEGFA,VEGFC,VEGFD,VHL
Glioblastoma Multiforme Signaling	2.85	0.31	-1.543	AKT1,CCND1,CCND2,CCNE1,CCNE2,CDK4,CDKN1B,CDKN2A,E2F1,E2F6,E2F7,E2F8,FNBP1,FOXO1,FZD10,IGF2,ITPR1,ITPR3,MAP2K1,MAPK1,MDM2,NOTUM,PDGFB,PDGFC,PDGFRA,PIK3C2A,PIK3C2G,PIK3CB,PIK3CD,PIK3R1,PIK3R2,PIK3R6,PLCB1,PLCB2,PLCB4,PLCD4,PLCG2,PLCH1,PRKCD,RAC3,RALB,RAP2A,RB1,RHOBTB1,RHOC,RHOV,RND1,RRAS,WNT10B,WNT16,WNT3,WNT7A,WNT7B
IL-23 Signaling Pathway	2.84	0.413	-1.213	AKT1,HIF1A,IL12B,IL12RB2,IL1B,IL23A,PIK3C2A,PIK3C2G,PIK3CB,PIK3CD,PIK3R1,PIK3R2,PIK3R6,REL,RELB,RORA,RORC,RUNX1,SOCS3
Apelin Cardiomyocyte Signaling Pathway	2.83	0.343	-1.029	AKT1,ATP2A2,ATP2A3,CAT,GNA11,GNAI1,HIF1A,ITPR1,MAPK1,MAPK6,MYL6B,MYL7,NOS3,NOTUM,OPN1SW,PIK3C2A,PIK3C2G,PIK3CB,PIK3CD,PIK3R1,PIK3R2,PIK3R6,PLCB1,PLCB2,PLCB4,PLCD4,PLCG2,PLCH1,PRKCA,PRKCB,PRKCD,SLC8A1,SLC9A3,SLC9A5
IL-6 Signaling	2.83	0.326	-1.121	ABCB1,AKT1,CD14,CEBPB,COL1A1,CSNK2A1,CSNK2A2,HSPB1,IL18RAP,IL1B,IL1F10,IL1R1,IL1R2,IL1RN,IL33,IL36A,IL36B,IL36G,IL6R,IL6ST,MAP2K1,MAPK1,MCL1,NGFR,PIK3C2A,PIK3C2G,PIK3CB,PIK3CD,PIK3R1,PIK3R2,PIK3R6,RALB,RAP2A,REL,RELB,RRAS,SOCS1,SOCS3,TNFAIP6,TNFRSF11B,TRAF2,VEGFA
Hepatic Cholestasis	2.83	0.304	#NUM!	ABCB1,ABCB11,ABCB4,ABCC3,ABCG5,ADCY2,ADCY5,ADCY6,CD14,CLCF1,CYP7B1,CYP8B1,ESR1,FASLG,FGF19,HNF1A,HSD3B7,IL12B,IL15,IL17B,IL17C,IL18RAP,IL1B,IL1F10,IL1R1,IL1R2,IL1RN,Il31,IL33,IL36A,IL36B,IL36G,INSR,IRAK2,IRAK3,LIF,MAP4K2,NGFR,NR1H4,OSM,PPARA,PRKAG2,PRKCA,PRKCB,PRKCD,RARA,REL,RELB,SLCO1A2,SLCO3A1,TGFB2,TIRAP,TLR4,TNFRSF11B,TNFSF15,TNFSF8,Tnfsf9,TRAF2
Cardiac β-adrenergic Signaling	2.78	0.306	0.87	ADCY2,ADCY5,ADCY6,ADRB1,AKAP6,AKAP7,ATP2A2,ATP2A3,CACNA1A,CACNA1B,CACNA1D,CACNA1E,CACNA1S,CACNA2D2,CACNB2,CACNB3,CACNB4,GNA11,GNA14,GNAI1,GNAL,GNB4,GNB5,GNG11,GNG12,GNG13,GNG4,GRK2,GRK3,MPPED2,NAPEPLD,PDE10A,PDE3A,PDE3B,PDE4B,PDE6B,PDE6D,PDE7B,PDE8B,PKIA,PKIB,PKIG,PPP1CA,PPP1R12A,PPP1R3C,PPP2R1B,PPP2R2C,PPP2R3A,PPP2R5B,PPP2R5E,PRKAG2,SLC8A1,SMPDL3A,SMPDL3B,TULP2
PI3K/AKT Signaling	2.76	0.3	1.8	AKT1,BCL2,CCND1,CDKN1B,CXCR2,EIF4EBP1,EPM2A,FOXO1,GAB1,GAB2,GDF15,GHR,GYS1,IFNLR1,IL10RB,IL11RA,IL12RB2,IL17RD,IL18R1,IL18RAP,IL1R1,IL1R2,IL20RA,IL20RB,IL22RA2,IL3RA,IL4R,IL6R,IL6ST,INPP5B,INPP5D,INPP5K,ITGA2B,ITGA5,ITGA7,ITGA8,ITGA9,ITGB3,ITGB5,ITGB6,MAP2K1,MAPK1,MCL1,MDM2,NOS3,PIK3CB,PIK3CD,PIK3R1,PIK3R2,PPP2R1B,PPP2R2C,PPP2R3A,PPP2R5B,PPP2R5E,RALB,RAP2A,REL,RELB,RPS6KB2,RRAS
Osteoarthritis Pathway	2.76	0.292	1.26	ADAMTS5,ALPL,ANKH,BMPR2,CASP14,CASP2,CASP4,CASP6,CCN4,CEBPB,CNMD,COL2A1,CREB3L3,CREB3L4,CREB5,CXCR2,DCN,DDIT4,DDR2,ELF3,EPAS1,FZD10,GLI2,GLIS1,GLIS2,GREM1,H19,HIF1A,HNF1A,IL18RAP,IL1B,IL1R1,IL1R2,ITGA2B,ITGA5,ITGA7,ITGA8,ITGA9,ITGB3,ITGB5,ITGB6,MMP10,MMP12,MMP13,MYBBP1A,NOS2,PDGFC,PGF,PPARD,PRKAB2,PRKAG2,PRKAG3,PTCH1,REL,RELB,S100A8,S100A9,S1PR3,SDC4,SERPINA12,SPHK1,SPP1,TCF4,TGFBR1,TLR4,VEGFA,VE…
UDP-N-acetyl-D-galactosamine Biosynthesis II	2.75	0.615	1.134	GNPDA1,GNPNAT1,GPI,HK2,HK3,HKDC1,PGM3,UAP1
Growth Hormone Signaling	2.74	0.366	-2.449	GHR,IGF2,IGFBP3,IRS1,MAPK1,PIK3C2A,PIK3C2G,PIK3CB,PIK3CD,PIK3R1,PIK3R2,PIK3R6,PLCG2,PRKCA,PRKCB,PRKCD,PTPN6,RPS6KA4,RPS6KA6,RPS6KB2,SLC2A4,SOCS1,SOCS2,SOCS3,SOCS5,SOCS7
Triacylglycerol Degradation	2.73	0.386	-0.243	AARS1,AARSD1,CES1,Ces1e,CES2,Ces2b,Ces2e,Ces2f,Ces2g,DAGLA,DAGLB,DDHD2,DTD2,FAAH,LPL,NOTUM,PLA1A,PLB1,PNLIPRP2,PNPLA2,PNPLA3,TNFAIP6
Cardiac Hypertrophy Signaling	2.72	0.287	-1.692	ADCY2,ADCY5,ADCY6,ADRA1A,ADRB1,ADRB2,ADRB3,AKT1,CACNA1A,CACNA1B,CACNA1D,CACNA1E,CACNA1S,CACNA2D2,CACNB2,CACNB3,CACNB4,Calm1 (includes others),Calm5,CALML5,EIF2B2,EIF2B3,EIF2B4,FNBP1,GNA11,GNA14,GNAI1,GNAL,GNB4,GNB5,GNG11,GNG12,GNG13,GNG4,HAND1,HSPB1,IL6R,IRS1,MAP2K1,MAP3K1,MAP3K12,MAP3K2,MAP3K6,MAPK1,MEF2A,MEF2D,MYL6B,MYL7,NFATC4,NOTUM,OPN1SW,PIK3C2A,PIK3C2G,PIK3CB,PIK3CD,PIK3R1,PIK3R2,PIK3R6,PLC…
Noradrenaline and Adrenaline Degradation	2.72	0.432	0.535	ADH1C,ADH5,Adh6a,Adh6b,ADH7,ALDH1A1,ALDH1A2,ALDH1A3,Aldh1a7,ALDH3B1,Aldh3b3,ALDH7A1,LRTOMT,MAOA,MAOB,SMOX
UDP-N-acetyl-D-glucosamine Biosynthesis II	2.69	0.833	1.342	GFPT1,GFPT2,GNPNAT1,PGM3,UAP1
Ribonucleotide Reductase Signaling Pathway	2.67	0.306	0.14	AKT1,AKT1S1,BCL2,BIRC5,CCND1,CCNF,CDC34,CDH3,CDK1,CDK4,CDKN2A,CHEK1,CREB3L3,CREB3L4,CREB5,DPF1,E2F1,E2F6,E2F7,E2F8,EIF4EBP1,ERBB2,ESR1,FOXM1,HIF1A,MAPK1,mir-204,MMP2,MYBL2,NFYA,PARP12,PARP16,PIK3C2A,PIK3C2G,PIK3CB,PIK3CD,PIK3R1,PIK3R2,PIK3R6,RB1,RRM1,RRM2,RRM2B,SETD2,SMARCD1,SMARCD3,TBRG4,THBS1,VASH2,VEGFA,WEE1,YBX1
Superpathway of Inositol Phosphate Compounds	2.66	0.291	-1.807	ALPL,ATP1A1,CDC25C,CILP,DUSP1,DUSP4,DUSP6,DUSP9,EYA4,INPP5A,INPP5B,INPP5D,INPP5K,IP6K2,IPMK,IPPK,ITPK1,ITPKB,ITPKC,NUDT11,NUDT4,NUDT5,PDCD1,PGAM5,PHOSPHO1,PI4K2A,PI4KA,PIK3C2A,PIK3C2G,PIK3CB,PIK3CD,PIK3R1,PIK3R2,PIK3R6,PIP4K2A,PLCB1,PLCB2,PLCB4,PLCD4,PLCG2,PLCH1,PPIP5K1,PPM1K,PPP1CA,PPP1R12A,PPP1R13B,PPP1R3C,PPP1R8,PPP2R1B,PPP2R2C,PPP2R3A,PPP2R5B,PPP2R5E,PPP4R1,PPP5C,PSPH,PTPN13,PTPN6,PTPRC,PTPRF…
Multiple Sclerosis Signaling Pathway	2.65	0.293	0.372	BAX,C1QA,C1QB,C1QC,C3,CAPN2,CAPN3,CAPN5,CAPN6,CAPN9,CAPNS1,CLCF1,DUSP1,DUSP6,FASLG,GRIN2A,GRIN2C,HLA-A,HLA-DMA,HLA-DMB,HLA-DOB,HLA-DQA1,HLA-DQB1,HLA-DRB5,HLA-E,HLA-G,IFNGR1,IL10,IL12B,IL15,IL17B,IL17C,IL1B,IL1F10,IL23A,Il31,IL33,IL36A,IL36B,IL36G,IRF1,KCNG4,LIF,MAPK1,NFATC2,NLRP1,NLRP3,OSM,P2RX4,PARP12,PARP16,PLAU,PPARD,SLC4A1,SLC8A1,STK38,TGFB2,Tlr12,Tlr13,TLR4,TLR7,TLR8,TNFSF15,TNFSF8,Tnfsf9
Relaxin Signaling	2.63	0.31	-0.218	ADCY2,ADCY5,ADCY6,AKT1,CTH,GAST,GNA11,GNA14,GNAI1,GNAL,GNB4,GNB5,GNG11,GNG12,GNG13,GNG4,GUCY2F,MAP2K1,MAPK1,MPPED2,NAPEPLD,NOS2,NOS3,NPR1,NPR3,PDE10A,PDE3A,PDE3B,PDE4B,PDE6B,PDE6D,PDE7B,PDE8B,PIK3C2A,PIK3C2G,PIK3CB,PIK3CD,PIK3R1,PIK3R2,PIK3R6,PRKAG2,REL,RELB,SMPDL3A,SMPDL3B,SOX15,TULP2,VEGFA
[truncated: 556 more rows]

## Sheet: C. Z_scores Meta analysis
IPA z_scores (all pathways)
[truncated: 520 more rows]

## Sheet: D. Illumina Correlation Engine 
	Illumina Correlation Engine Analysis - Shared DEGs
[truncated: 906 more rows]
