# Supplementary material for: Ferroptosis of select skin epithelial cells initiates and maintains chronic systemic immune-mediated psoriatic disease
Source: J Clin Invest. 2024 Nov 21;135(2):e183219. doi: 10.1172/JCI183219 (PMC11735110; doi:10.1172/JCI183219)
Supplement: Supporting data values [file jci-135-183219-s087.xlsx]

## Sheet: Fig. 1D
Psoriasis	Control
0.602486	0.970673
0.697163	0.89321
0.410265	1.13612
0.910528	0.734399
0.546189	1.02858
1.16465	0.841009
0.506979	1.32785
0.272777	0.721894
0.619947	1.1407
0.680776	1.20556

## Sheet: Fig. 1F
Control	Control	Psoriasis	Psoriasis
K14hi	K14low	K14hi	K14low
6.54213	3.98675	3.3	1.1
6.34275	4.4225	2.875	1.475
6.01975	3.84125	2.9125	1.425
7.14175	3.17013	3.9	1.825
4.33025	3.89613	2.475	1.8625
4.79237	3.26662	2.1125	1.925
6.239	4.42812	2.5	1.8875
5.7695	3.836	2.95	2.1625
4.79662	4.48013	2.425	2.5875
3.50163	5.07587	2.15	2.225
4.50312	3.8605	1.9625	2.0875
5.95225	3.0785	1.3875	1.9125
4.99062	2.94112	2.7125	2.275
4.93088	2.86175	1.875	2.4125
7.14062	2.97487	2.3375	1.0875
3.0055	2.9685	3.825	1.1375
4.068	3.58462	4.4	1.975
4.44825	3.33075	3.5125	1.9
5.23825	3.54513	4.1	2.15
4.07988	2.58988	4	2.3
5.98287	3.023	1.8375	2.575
3.71687	3.4	1.2875	2.1375
4.16125	3.4875	2.025	2.2875
5.35313	3.0625	2.0375	2.6
3.76075	3.6375	2.1375	2.35
5.04375	3.6875	1.775	2.2875
4.36287	3.7	2.25	2.225
5.3035	3.925	1.6625	1.55
4.69763	3.5	2.025	1.625
3.69212	3.675	2.2625	1.6875
2.83887	3.5125	3.3875	1.6125
4.94963	3.3875	1.9875	1.95
5.76225	2.7625	2.075	1.9
4.82188	3.65	1.975	2.1125
4.998	3.25	1.9625	2.0625
3.4575	3.3625	2.4875	2
4.014	3.4875	1.85	2.1375
3.05	3.0125	2.0125	1.8
4.45	3.3125	2	2.125
3.4625	3.2875	3.05	2.175
3.65	3.3875	1.875	2.2875
4.85	3.725	1.8375	2.1625
3.5375	3.35	1.625	1.7625
3.5625	2.9875	1.975	2.0125
4	3.2875	1.875	2.075
2.3625	2.6125	2.0375	2.475
4.6	2.4375	2.2125	2.5
5.8125	2.5	2.1375	1.675
4.725	2.8875	1.975	1.7125
2.85	2.95	2.4375	1.6875
4.1	2.575	2.0375	1.45
3.5125	2.4625	2.4875	1.6625
3.9375	2.975	3.2	1.8375
3.575	3.82587	3.1	1.6875
3.825	4.1625	1.9125	1.5875
3.9875	3.075	1.8375	1.5
4.15	2.8125	2.4625	1.7875
3.225	2.6625	2.05	1.75
5.725	2.6125	2.7875	2
3.6625	3.2375	2.125	1.825
2.85	3.7125	2.55	1.7
3.3	3.1625	2.4625	2.225
5.5125	3.7625	2.4	2.3125
3.3625	2.7125	2.975	2.475
4.925	3.25	2.7375	1.7
4.6125	2.9375	3.4875	1.55
6.0125	3.0125	3.2375	1.6875
2.725	2.6875	3.1125	1.4875
4.85	3.2875	2.575	2.475
2.775	3.6625	1.6875	1.8875
3.075	3.075	1.45	2.0875
3.6625	3.875	2.8375	2.0375
7.075	3.125	2.15	2.05
6.4125	2.925	2.4875	2.225
4.45	3.5125	1.95	1.8
2.6625	3.2625	1.875	2.475
3.3875	2.7875	1.6625	2.2125
3.6125	3.6625	1.375	2.275
3.7625	3.375	2.1125	2.0625
4.425	3.25	1.8375	1.75

## Sheet: Fig. 1H
Control	Psoriasis
1.17476	0.534091
0.825239	0.575873
1.07835	0.740621
0.978914	0.828474
0.94274	0.80474
0.974017	0.181691
0.996275	0.046628
1.02971	0.29729
0.906779	0.335596

## Sheet: Fig. 1I
Control	Psoriasis
2.887	1.168
2.291	1.31
3.996	1.429

## Sheet: Fig. 1K
Control	Control	Psoriasis	Psoriasis
K5hi	K5low	K5hi	K5low
3.9	5.1926	8.248	6.61056
3.35	5.5852	6.312	5.908
3.89	5.036	7.016	4.79392
3.47	5.5044	8.728	5.80216
3.65	5.3232	7.032	6.23736
4.96	4.7304	6.88	6.1248
5.17	4.9314	6.824	6.6288
5.92	5.3555	6.24	6.4284
5.02	4.9824	6.8052	6.54104
6.3	5.0755	6.09552	6.2132
4.35	4.8053	6.648	6.3872
5.43	4.8613	6.36	5.4292
4.89	4.8264	6.736	6.27928
4.85	4.7542	7.384	6.55088
4.67	5.001	8.816	6.764
4.18	3.9423	7.248	6.03696
4.88	3.9332	8.96	6.20792
4.6	4.2447	6.792	5.944
4.16	4.0156	7.8	5.712
3.59	4.86	8.28	6.032
3.95	5.68	10.104	5.928
4.69	4.91	7.288	4.33508
4.12	5.19	6.968	4.4092
5.27	5.2	6.696	4.6526
4.42	5.22	6.648	4.43269
4.36	4.81	6.664	4.31585
3.85835	2.24096	4.55889	4.38851
3.57342	2.03924	7.8	4.15375
3.41704	2.47082	7.30536	4.9566
3.34904	2.92887	6.75728	4.33082
3.17424	2.61199	6.60896	4.82906
4.5385	2.8058	6.824	4.12783
4.21782	2.79135	8.24	4.3077
4.8852	2.64135	9.024	4.32364
4.36812	2.72289	6.648	5.232
3.75415	2.76062	6.272	4.8
3.3072	2.1757	6.496	4.72
4.0835	1.94477	5.145	4.064
3.8007	2.19121	5.75995	4.632
3.6361	2.84368	5.80972	4.16
5.39193	2.71133	5.47176	4.496
5.77559	4.4702	5.83978	5.072
4.56878	4.30301	5.33862	4.48
4.84367	4.59312	5.64993	4.856
4.68363	4.33816	5.32986	4.464
5.83796	4.75178	5.72612	4.376
5.07262	4.79651	6.61063	5.36856
5.22246	4.89569	4.94772	5.19514
4.61639	5.1753	5.46422	5.4776
4.6062	4.63069	5.67987	5.41469
4.34698	4.96582	4.80144	5.35274
4.27411	4.46533	6.00055	4.79231
5.56809	5.18093	5.62632	5.17226
5.10198	4.66994	7.776	6.95237

## Sheet: Fig. 1M
Control	Control	Psoriasis	Psoriasis
K14hi	K14low	K14hi	K14low
0.940307	1.00948	3.34747	2.34917
1.08825	1.74882	3.37859	2.97521
0.541712	1.73934	3.64364	2.58678
1.96979	2.15166	3.3313	2.61777
2.78961	1.66351	2.92935	2.32438
1.22046	2.09953	2.81487	2.20661
0.734499	2.21801	3.51049	2.89256
1.53577	2.59242	4.22727	2.64463
2.61155	2.14692	3.8216	1.90496
2.69687	1.63507	3.08366	2.4938
1.51351	1.78199	3.28152	2.35331
2.01802	1.69668	2.5834	2.46074
2.02544	1.90047	2.67051	2.42149
2.13301	1.69668	2.59212	3.69835
1.72496	1.66351	2.92313	2.78512
1.92157	1.70142	2.83975	1.78512
2.00318	1.76303	2.29843	2.29752
1.89931	1.6872	2.76633	1.88843
2.05511	1.43602	2.67798	2.13843
1.24642	1.3128	2.89948	2.22314
1.82141	1.35071	2.61825	3.89256

## Sheet: Fig. 2B
PE(40:4)+2O/PE(40:4)					PE(40:4)+3O/PE(40:4)
Control	Control	Psoriasis	Psoriasis		Control	Control	Psoriasis	Psoriasis
panCK K14-	K14+	panCK K14-	K14+		panCK K14-	K14+	panCK K14-	K14+
0	0	0	0		0	0	0	0
0	0	0	0		0	0	0	0
0	0	0	0		0	0	0	0
0	0	0	0		0	0	0	0
0	0	0	0		0	0	0	0
0	0	0	0		0	0	0	0
0	0	0	0		0	0	0	0
0	0	0	0		0	0	0	0
0	0	0	0		0	0	0	0
0	0	0	0		0	0	0	0
0	0	0	0		0	0	0	0
0	0	0	0		0	0	0	0
0	0	0	0		0	0	0	0
0	0	0	0		0	0	0	0
0	0	0	0		0	2	0	0
0	1	0	0		0	2	0	0
0	2	0	0		0	2	0	0
0	2	0	0		0	3	0	0
0	2	0	0		1	3	0	0
0	3	0	0		1	3	0	0
0	3	0	0		2	3	0	0
0	3	0	0		2	4	0	0
0	3	0	0		2	4	0	0
0	4	0	0		2	5	0	0
0	4	0	0		2	5	0	0
0	6	0	0		3	5	0	0
0	7	0	0		3	8	0	0
0	11	0	0		3	14	0	0
0	13	0	0		3	17	0	0
1	16	0	0		3	18	0	0
1	17	0	0		3	18	0	0
2	17	0	0		4	19	0	0
2	18	0	19		4	19	0	0
2	19	0	19		4	19	0	0
2	20	0	23		4	19	0	0
2	22	0	25		4	20	0	0
2	22	0	25		4	21	0	0
2	23	0	26		5	21	0	0
2	23	0	26		6	21	0	0
2	23	0	27		6	22	0	0
3	24	0	27		7	22	0	0
3	25	0	31		7	24	0	0
3	25	0	32		10	24	0	0
3	25	0	33		11	24	0	0
3	26	0	34		11	25	0	0
3	26	0	34		11	26	0	0
3	27	0	34		12	27	0	0
4	28	0	34		13	28	0	0
4	29	0	35		14	29	0	0
4	29	0	35		14	29	0	0
5	29	0	36		15	30	0	0
5	31	0	36		16	30	0	0
6	31	0	37		18	31	0	0
8	32	0	38		18	31	0	0
8	32	0	38		18	31	0	0
9	33	0	38		19	31	0	0
9	34	0	39		19	32	0	0
10	35	0	39		19	32	0	0
11	35	0	40		19	32	0	0
11	35	0	40		20	33	0	0
13	36	0	41		21	34	0	0
13	37	0	41		21	34	0	0
14	41	0	41		21	35	0	0
14	42	0	41		22	36	0	0
14	42	0	42		24	36	0	0
15	43	0	42		24	36	0	0
16	43	0	42		25	36	0	0
16	45	0	42		26	36	0	0
16	46	0	43		26	36	0	0
16	46	0	43		26	37	0	0
16	46	0	44		27	37	0	0
17	47	0	44		28	38	0	0
17	47	0	44		28	39	0	14
17	48	0	44		28	39	0	21
17	49	0	45		28	39	0	26
18	51	0	46		28	40	0	27
18	51	0	46		29	40	0	29
19	52	0	46		29	41	0	29
19	53	0	47		29	41	0	31
20	53	0	48		30	41	0	31
20	54	0	48		31	42	0	32
21	55	0	48		32	42	0	32
22	56	0	48		32	42	0	33
22	57	0	48		32	43	0	35
22	58	0	48		32	43	0	36
23	59	0	48		32	43	0	36
24	59	0	49		33	43	0	36
24	60	0	49		34	43	0	36
24	61	0	50		34	43	0	36
24	64	0	50		35	43	0	36
24	64	0	50		35	43	0	37
25	65	0	50		35	43	0	37
25	65	0	51		36	44	0	37
25	66	0	51		36	44	0	38
25	67	0	51		38	45	0	38
25	67	0	51		39	45	0	39
25	67	0	51		39	45	0	39
25	68	0	52		39	45	0	39
26	69	0	52		39	45	0	40
26	69	0	52		39	45	0	40
27	71	0	52		39	46	0	40
27	71	0	53		39	46	0	40
27	72	0	53		40	46	0	41
28	72	0	54		41	47	0	41
29	73	0	55		41	47	0	41
30	73	0	55		41	47	0	41
30	74	0	55		42	48	0	41
31	74	0	56		42	48	0	41
31	74	0	56		42	48	0	42
31	75	0	57		42	48	0	42
31	75	0	57		42	48	0	43
31	76	0	58		43	48	0	43
31	76	0	58		43	49	0	43
31	76	0	59		43	49	0	44
32	78	0	59		43	49	0	44
32	79	0	59		44	49	0	44
32	79	0	60		44	49	0	45
33	79	0	60		44	49	0	45
33	80	0	60		44	49	0	46
33	80	0	60		45	50	0	46
33	81	0	61		45	50	0	46
33	82	0	61		45	50	0	46
34	82	0	62		45	50	0	47
34	82	0	62		46	51	0	47
34	83	0	62		46	51	0	47
34	84	0	63		46	52	0	47
35	84	0	63		47	52	0	48
35	84	0	63		47	53	0	48
35	84	0	64		47	53	0	49
35	84	0	64		47	54	0	49
35	85	0	65		48	54	0	49
35	85	0	65		49	54	0	50
35	85	0	65		49	55	0	50
36	86	0	65		49	55	0	50
36	86	0	66		50	55	0	50
36	88	0	66		50	55	0	51
37	88	0	66		51	56	0	51
37	88	0	69		51	56	0	51
37	89	0	70		51	56	0	52
38	89	0	70		51	56	0	53
38	89	0	70		52	56	0	53
38	89	0	70		53	57	0	53
38	89	0	72		53	57	0	54
38	90	0	72		53	57	0	54
39	90	0	72		53	57	0	54
39	90	0	73		54	57	0	55
39	91	0	73		54	58	0	55
40	91	0	73		54	58	0	55
41	92	0	74		54	58	0	55
41	92	0	74		55	58	0	56
41	92	0	74		56	58	0	56
41	92	0	74		56	58	0	57
42	93	0	74		56	58	0	57
42	93	0	75		56	59	0	57
42	93	0	75		57	59	0	57
42	93	0	76		57	59	0	58
42	94	0	76		57	60	0	58
44	94	0	76		57	60	0	58
44	94	0	76		57	61	0	59
44	94	0	76		58	61	0	59
45	95	0	77		58	61	0	59
45	95	0	77		58	61	0	59
46	96	0	77		59	62	0	60
47	96	0	77		59	62	0	60
47	96	0	77		60	62	0	60
48	96	0	77		60	62	0	61
49	97	0	77		61	63	0	61
49	97	0	78		61	63	0	62
49	97	0	79		61	63	0	62
49	97	0	79		62	64	0	62
50	98	0	79		62	64	0	62
53	98	0	80		62	64	0	63
53	98	0	80		63	64	0	63
54	98	0	80		63	65	0	63
54	98	0	81		64	65	0	63
54	98	0	81		64	65	0	63
54	98	0	81		64	66	0	64
55	99	0	81		64	66	0	64
55	99	0	81		65	66	0	65
55	99	0	82		66	66	0	66
55	99	0	82		66	66	0	66
56	99	0	83		66	68	0	66
57	100	0	83		66	69	0	66
58	100	0	83		66	69	0	66
58	100	0	85		66	69	0	67
58	100	0	85		67	70	0	67
60	100	0	85		67	71	0	68
60	101	0	85		67	71	0	69
63	101	0	86		67	71	0	69
65	101	0	86		68	72	0	70
67	102	0	86		68	73	0	70
67	102	0	87		68	73	0	70
67	102	0	87		69	73	0	70
68	103	0	88		69	74	0	70
68	103	0	88		69	74	0	70
71	103	0	88		69	74	0	71
72	104	0	88		69	75	0	71
72	104	0	89		69	75	0	71
73	104	0	90		71	76	0	72
73	104	0	91		71	77	0	72
73	105	0	91		71	77	0	72
73	105	0	91		71	77	0	73
74	105	0	92		72	78	0	73
78	106	0	92		72	79	0	73
82	106	0	92		73	79	0	73
84	106	0	92		73	79	0	74
84	106	0	92		74	79	0	74
85	106	0	92		75	80	0	75
85	107	0	93		75	80	0	75
85	107	0	93		75	80	0	75
87	107	0	93		75	81	0	76
88	108	0	93		76	82	0	76
88	108	0	93		77	82	0	76
88	108	0	93		77	83	0	77
90	109	0	93		77	83	0	77
90	109	0	93		77	84	0	77
90	109	0	93		78	84	0	78
91	110	0	93		78	84	0	78
91	110	0	94		78	84	0	78
92	111	0	95		79	85	0	78
93	111	0	95		79	87	0	79
95	111	0	96		79	87	0	79
95	111	0	96		79	87	0	80
96	111	0	96		80	88	0	80
96	111	0	96		80	89	0	80
97	111	0	96		80	91	0	80
97	112	0	96		81	91	0	81
98	112	0	97		81	92	0	81
98	112	0	98		81	92	0	82
99	112	0	98		81	92	0	82
99	113	0	98		82	93	0	82
100	114	0	98		82	93	0	82
100	114	0	98		82	93	0	82
101	114	0	98		83	93	0	82
101	114	0	99		83	93	0	83
101	114	0	100		83	95	0	83
102	114	0	100		83	95	0	83
102	114	0	100		84	95	0	83
103	114	0	100		84	96	0	84
104	114	0	101		84	96	0	84
105	114	0	101		85	96	0	84
105	116	0	102		85	97	0	84
106	116	0	102		85	97	0	84
106	117	0	102		85	98	0	85
106	117	0	102		85	99	0	85
106	119	0	102		86	100	0	85
107	119	0	102		86	100	0	86
108	119	0	102		86	100	0	86
108	119	0	102		87	100	0	86
109	119	0	103		87	101	0	86
110	120	0	103		87	102	0	86
111	120	0	103		88	102	0	87
111	120	0	103		88	103	0	87
111	120	0	104		88	103	0	87
111	120	0	104		89	103	0	88
111	121	0	104		90	103	0	88
113	121	0	104		91	104	0	88
113	121	0	104		91	104	0	89
114	121	0	104		91	104	0	89
114	122	0	105		92	104	0	89
114	122	0	105		92	105	0	90
114	122	0	105		92	106	0	90
116	123	0	106		92	106	0	90
116	123	0	106		93	107	0	91
117	124	0	106		93	108	0	91
117	124	0	106		93	109	0	91
118	124	0	106		93	109	0	91
119	124	0	106		94	109	0	92
119	125	0	107		94	110	0	92
120	126	0	107		94	110	0	92
120	126	0	107		94	110	0	93
120	126	0	107		94	110	0	93
120	126	0	107		94	110	0	93
120	127	0	108		95	111	0	93
121	127	0	108		95	111	0	93
122	128	0	108		95	111	0	94
122	128	0	109		95	112	0	94
123	128	0	109		96	112	0	94
123	129	0	109		96	112	0	94
124	130	0	109		96	112	0	95
124	131	0	109		97	113	0	95
125	131	0	109		97	114	0	95
126	131	0	110		97	114	0	96
126	132	0	110		98	115	0	96
126	133	0	110		98	118	0	96
126	134	0	110		99	118	0	96
127	134	0	110		100	119	0	97
128	134	0	110		101	119	0	97
128	135	0	110		101	119	0	97
129	136	0	110		101	120	0	97
130	136	0	111		101	120	0	97
130	136	0	112		101	120	0	97
131	137	0	112		101	121	0	97
131	137	0	112		102	121	0	97
131	137	0	112		102	121	0	97
132	137	0	112		103	121	0	97
133	137	0	112		103	121	0	98
133	138	0	112		103	122	0	98
134	138	0	112		104	124	0	98
134	138	0	113		104	125	0	99
134	138	0	113		104	125	0	99
135	138	0	113		105	125	0	101
135	138	0	113		107	128	0	101
135	139	0	113		108	129	0	101
136	139	0	113		108	129	0	101
136	140	0	114		108	129	0	101
137	140	0	114		110	129	0	101
137	141	0	115		110	129	0	101
137	141	0	115		111	132	0	101
138	141	0	115		111	132	0	101
138	142	0	115		111	133	0	101
138	142	0	115		112	134	0	101
138	142	0	115		112	134	0	101
139	142	0	115		112	134	0	102
139	143	0	115		112	135	0	102
140	143	0	116		112	135	0	102
141	144	0	116		112	136	0	102
141	144	0	116		113	136	0	102
142	145	0	116		113	136	0	102
142	145	0	117		113	138	0	102
142	145	0	117		114	139	0	103
142	145	0	117		115	139	0	103
143	145	0	117		116	140	0	103
143	145	0	117		117	140	0	103
144	146	0	118		118	140	0	103
144	146	0	118		119	140	0	104
144	147	0	118		119	141	0	104
145	147	0	119		120	141	0	104
145	147	0	119		120	142	0	104
145	148	0	120		121	143	0	105
146	149	0	120		121	143	0	105
146	150	0	120		121	144	0	105
146	150	0	120		122	144	0	105
147	150	0	120		122	144	0	105
148	151	0	120		123	144	0	105
148	151	0	121		124	144	0	106
149	152	0	122		124	145	0	106
149	152	0	122		125	145	0	106
149	153	0	122		125	146	0	107
150	154	0	123		125	147	0	107
150	155	0	123		126	147	0	107
150	155	0	123		127	147	0	107
151	156	0	123		128	147	0	108
151	156	0	123		129	148	0	109
151	157	0	125		130	148	0	109
152	158	0	125		132	149	0	109
152	158	0	126		132	150	0	109
153	161	0	126		132	151	0	109
153	161	0	126		132	151	0	110
154	162	0	126		133	153	0	110
154	162	0	126		133	154	0	110
154	163	0	126		134	157	0	110
155	164	0	126		134	157	0	110
155	164	0	126		134	157	0	110
155	165	0	126		135	157	0	110
156	166	0	127		136	158	0	110
156	167	0	127		136	162	0	110
158	168	0	127		137	162	0	111
159	168	0	127		137	164	0	111
160	169	0	128		138	165	0	111
161	169	0	128		138	167	0	111
161	170	0	128		138	169	0	111
164	171	0	128		139	169	0	111
164	171	0	128		139	171	0	112
165	173	0	129		144	173	0	112
165	178	0	129		144	174	0	112
165	178	0	129		144	174	0	112
166	180	0	129		144	175	0	113
167	186	0	129		145	175	0	113
168	186	0	129		147	176	0	113
169	186	0	130		147	176	0	114
169	186	0	130		148	177	0	114
170	188	0	130		148	183	0	114
170	196	0	131		149	184	0	114
170	198	0	131		149	185	0	114
170	198	8	131		152	185	0	115
171	199	9	132		154	187	0	115
171	200	17	132		154	189	0	115
171	202	18	132		155	190	0	116
172	203	20	132		157	191	0	116
175	203	22	133		158	194	0	117
176	204	23	133		161	211	0	117
177	205	24	133		162	213	0	117
177		24	133		164		0	117
178		24	133		165		0	117
178		25	133		165		0	118
178		25	133		165		0	118
178		25	134		166		0	118
178		26	134		167		0	118
178		26	134		167		0	118
179		27	134		167		0	119
181		27	134		169		0	119
182		29	134		169		0	119
182		29	134		171		0	119
186		29	134		173		0	120
188		31	134		178		0	120
191		31	134		185		0	120
192		32	135		186		0	120
198		32	135		187		0	120
200		32	135		187		0	120
202		34	135		190		0	120
203		34	135		194		0	120
204		35	135		211		0	120
		35	136				0	121
		35	136				0	121
		35	136				0	121
		36	136				0	121
		36	136				0	121
		37	138				0	121
		38	138				0	121
		39	138				0	122
		39	138				0	122
		39	139				0	123
		40	139				0	123
		40	140				0	123
		41	140				0	123
		41	140				0	124
		41	140				0	124
		42	141				0	124
		42	141				0	125
		43	141				0	125
		43	141				0	125
		45	142				0	125
		45	142				0	126
		45	142				0	126
		46	142				0	126
		46	143				0	126
		46	144				0	126
		47	144				0	126
		47	144				0	126
		47	144				0	126
		48	144				0	127
		48	144				0	127
		48	144				0	127
		48	145				0	127
		48	145				0	127
		50	145				0	128
		50	145				0	128
		50	146				0	128
		50	146				0	128
		50	146				0	128
		51	146				0	129
		51	147				0	129
		51	147				0	129
		52	147				0	130
		52	147				0	130
		52	148				0	130
		53	148				0	130
		54	148				0	131
		54	148				0	131
		54	148				0	131
		54	148				0	132
		56	149				0	132
		56	149				0	132
		56	149				0	132
		56	150				0	132
		57	150				0	133
		57	150				0	133
		57	150				0	133
		58	150				0	133
		58	150				0	133
		59	150				0	133
		59	150				0	134
		59	150				0	134
		59	151				0	134
		60	151				0	134
		60	151				0	134
		60	152				0	135
		60	152				0	135
		61	152				0	135
		61	152				0	136
		61	152				0	136
		61	152				0	136
		61	153				0	136
		62	153				0	136
		62	153				0	136
		62	153				0	136
		62	153				0	137
		63	154				0	137
		63	154				0	138
		63	155				0	139
		63	156				0	139
		64	158				0	139
		64	158				0	139
		65	158				0	140
		65	158				0	140
		65	160				0	140
		65	160				0	140
		66	160				0	141
		66	160				0	142
		66	160				0	142
		67	160				0	142
		68	160				14	142
		68	161				14	143
		68	161				14	143
		68	161				16	144
		68	162				16	144
		68	162				17	144
		68	162				19	144
		69	162				20	145
		69	163				22	145
		69	163				25	145
		70	163				25	145
		70	163				25	145
		70	163				26	146
		70	164				27	147
		70	164				29	147
		71	165				29	148
		71	165				29	148
		72	165				29	148
		72	165				30	148
		72	165				31	149
		73	165				31	149
		73	166				32	149
		73	166				32	149
		73	166				33	150
		73	166				33	150
		73	166				34	150
		74	167				35	150
		74	167				35	151
		74	167				35	151
		74	167				36	151
		74	168				36	151
		74	168				36	151
		75	169				37	152
		75	169				37	152
		75	169				37	153
		76	169				38	153
		76	169				38	154
		76	169				38	154
		76	170				39	155
		76	170				39	156
		76	170				39	156
		76	171				39	156
		77	171				39	156
		78	171				40	157
		78	172				40	157
		79	172				40	158
		79	172				41	158
		79	172				41	160
		79	172				42	160
		79	172				42	161
		80	173				43	161
		80	174				43	161
		80	174				45	161
		80	175				46	162
		80	175				46	162
		81	175				46	162
		81	175				46	162
		81	176				46	163
		81	176				46	163
		81	176				47	163
		82	176				47	164
		82	177				47	164
		83	178				48	164
		83	178				48	164
		83	179				48	165
		83	179				50	165
		83	179				50	165
		84	179				50	165
		84	179				50	166
		84	180				50	166
		84	180				50	167
		84	180				51	168
		85	181				51	168
		85	181				51	168
		85	181				51	168
		85	181				52	168
		85	181				52	170
		85	182				53	170
		86	182				53	170
		86	182				54	170
		86	182				54	170
		86	182				54	172
		87	184				55	172
		87	184				55	173
		87	184				55	174
		87	184				56	174
		88	184				56	175
		88	184				56	175
		88	184				56	175
		88	185				56	175
		88	185				56	176
		89	186				56	176
		89	186				56	178
		89	186				56	178
		89	186				56	178
		89	186				58	178
		89	187				58	179
		90	187				58	179
		90	187				59	180
		90	188				59	181
		90	188				59	181
		90	188				59	182
		90	189				59	182
		90	190				60	183
		91	190				60	183
		91	190				60	183
		91	190				61	183
		91	191				61	183
		92	191				62	183
		92	192				63	183
		92	192				63	184
		93	193				63	184
		93	193				63	184
		93	193				63	185
		93	194				63	185
		93	194				64	185
		93	195				65	186
		93	196				65	186
		93	196				65	186
		94	197				66	186
		94	197				66	186
		94	199				66	186
		94	199				66	186
		95	199				67	187
		95	199				67	187
		95	199				67	187
		95	199				67	187
		96	199				67	187
		96	200				68	188
		96	200				68	188
		97	201				68	188
		98	201				68	190
		98	201				68	190
		98	201				68	190
		98	202				69	190
		98	203				69	190
		98	203				69	190
		99	203				69	191
		99	204				69	191
		100	204				69	191
		100	206				69	193
		100	206				69	193
		100	206				70	195
		101	207				70	195
		101	207				70	195
		101	208				70	195
		102	208				71	196
		102	208				71	197
		102	208				71	197
		103	209				72	198
		103	209				72	198
		103	210				73	198
		103	210				73	198
		103	210				73	199
		103	210				73	199
		104	211				73	200
		104	212				74	200
		104	212				74	200
		105	212				74	200
		105	212				74	201
		105	212				75	202
		105	212				75	203
		106	213				75	203
		106	214				76	204
		106	214				76	205
		106	214				76	206
		106	215				77	206
		106	215				77	206
		106	215				77	207
		106	216				78	208
		107	216				78	209
		107	216				79	210
		107	216				79	210
		107	217				79	210
		107	217				79	211
		108	218				79	211
		108	218				80	212
		108	218				80	213
		108	220				80	213
		108	220				80	215
		108	220				80	215
		108	220				80	216
		108	221				80	217
		109	223				81	218
		109	223				82	219
		109	224				82	219
		109	225				82	220
		109	226				82	220
		109	226				82	220
		109	226				82	220
		110	227				83	220
		110	229				83	222
		110	229				83	222
		110	229				83	222
		110	230				83	223
		110	230				83	223
		110	230				83	224
		111	231				84	224
		111	231				84	224
		112	231				84	224
		112	232				85	224
		112	233				85	224
		112	233				85	224
		112	234				85	226
		112	235				85	227
		112	235				86	228
		112	237				86	229
		112	238				86	231
		113	238				86	231
		113	238				86	232
		113	238				87	232
		113	240				87	232
		113	240				87	232
		113	241				87	232
		114	241				87	233
		114	241				88	233
		114	242				88	233
		114	242				89	234
		114	244				89	234
		115	244				89	235
		115	245				89	235
		115	246				89	236
		116	247				90	236
		116	247				90	238
		116	248				90	238
		116	249				90	240
		116	249				90	241
		116	249				90	244
		116	250				90	247
		117	250				90	247
		117	250				91	247
		117	250				91	248
		117	250				91	248
		117	251				91	248
		117	251				91	249
		118	251				91	250
		118	251				91	250
		118	252				91	250
		118	253				91	250
		118	254				92	251
		118	255				92	251
		119	255				92	252
		119	255				93	252
		119	255				94	254
		119	255				94	254
		120	255				94	255
		120	255				94	255
		120					94
		120					94
		120					95
		120					95
		120					95
		121					96
		121					96
		121					96
		121					97
		121					97
		121					97
		121					97
		122					97
		122					98
		122					98
		122					98
		122					98
		122					98
		122					99
		123					99
		123					99
		123					99
		124					99
		124					100
		124					100
		124					100
		124					100
		125					100
		125					100
		126					101
		126					101
		126					101
		126					101
		126					101
		127					101
		127					101
		127					101
		127					102
		128					102
		128					102
		128					102
		128					102
		128					102
		128					102
		128					102
		128					102
		128					103
		128					103
		129					103
		129					103
		129					103
		129					103
		129					103
		129					103
		129					103
		129					103
		129					103
		130					104
		130					104
		130					104
		130					104
		130					104
		130					104
		130					104
		131					104
		131					105
		131					105
		131					105
		131					105
		131					105
		131					105
		131					105
		131					105
		132					105
		132					105
		132					105
		133					106
		133					106
		133					106
		133					106
		133					106
		133					107
		133					107
		133					107
		133					107
		133					107
		134					107
		134					108
		134					108
		134					108
		134					108
		134					108
		134					108
		134					108
		134					109
		134					109
		134					109
		134					109
		135					109
		135					109
		135					109
		135					109
		135					109
		135					109
		135					109
		135					109
		135					109
		135					109
		136					110
		136					110
		136					110
		136					110
		136					110
		137					110
		137					110
		137					110
		138					110
		138					111
		138					111
		138					111
		138					111
		138					111
		139					111
		139					111
		139					111
		139					111
		139					111
		139					111
		139					112
		139					112
		139					112
		139					112
		139					112
		140					112
		140					112
		140					112
		140					112
		140					112
		140					113
		140					113
		140					113
		141					114
		141					114
		141					114
		141					115
		141					115
		141					115
		142					115
		142					115
		142					115
		142					115
		142					116
		142					116
		142					116
		142					116
		142					116
		142					117
		142					117
		142					117
		142					117
		143					117
		143					118
		143					118
		143					118
		143					118
		144					118
		144					118
		144					119
		144					119
		144					119
		144					119
		144					120
		145					120
		145					120
		145					120
		145					120
		145					121
		145					121
		145					121
		145					121
		145					121
		145					121
		145					122
		145					122
		146					122
		146					122
		146					123
		146					123
		147					123
		147					123
		147					123
		147					123
		147					123
		147					123
		147					123
		148					124
		148					124
		148					124
		148					124
		148					124
		148					124
		148					124
		148					124
		148					124
		149					125
		149					125
		149					125
		149					125
		149					125
		150					125
		150					125
		150					126
		150					126
		150					126
		150					126
		150					126
		150					126
		150					126
		150					126
		150					126
		150					127
		150					127
		150					127
		150					127
		151					127
		151					127
		151					127
		152					127
		152					127
		152					127
		152					128
		152					128
		152					128
		153					128
		153					129
		153					129
		153					129
		153					129
		153					129
		153					130
		153					130
		153					130
		153					130
		153					130
		154					130
		154					130
		154					130
		154					130
		154					131
		154					131
		154					131
		154					131
		154					131
		155					131
		155					131
		155					132
		155					132
		155					132
		155					132
		156					132
		156					133
		156					133
		156					133
		156					133
		157					133
		158					133
		158					133
		158					134
		158					134
		158					134
		159					134
		160					134
		160					134
		160					135
		160					135
		160					135
		160					136
		160					136
		160					136
		160					136
		160					136
		160					137
		160					137
		161					137
		161					137
		161					137
		161					137
		161					137
		161					138
		161					138
		161					138
		162					139
		162					139
		162					139
		162					139
		162					139
		162					140
		162					140
		163					140
		163					140
		163					140
		163					140
		163					140
		163					141
		163					141
		163					141
		164					141
		164					141
		164					141
		164					141
		164					141
		165					142
		165					142
		165					142
		165					142
		165					142
		165					142
		165					142
		165					142
		165					142
		165					143
		165					143
		166					143
		166					143
		166					143
		166					143
		166					144
		167					144
		167					145
		167					145
		167					145
		167					145
		167					145
		167					145
		167					145
		167					146
		168					146
		168					146
		168					146
		168					146
		168					147
		168					147
		169					147
		169					147
		169					147
		169					147
		169					147
		169					147
		169					148
		170					148
		170					148
		170					148
		170					148
		170					148
		170					148
		170					148
		170					149
		170					149
		171					149
		171					149
		171					149
		171					149
		171					149
		171					150
		171					150
		171					150
		172					150
		172					150
		172					150
		172					150
		172					151
		172					151
		172					151
		172					151
		172					152
		172					152
		172					152
		173					152
		173					152
		173					152
		173					153
		173					153
		173					153
		173					153
		174					153
		174					153
		174					153
		174					154
		174					154
		174					154
		174					154
		174					155
		175					155
		175					155
		175					155
		175					155
		175					155
		175					156
		175					156
		175					156
		175					156
		175					156
		175					156
		176					156
		176					156
		176					156
		176					157
		176					157
		176					157
		176					157
		176					157
		176					157
		177					157
		177					157
		177					158
		177					158
		178					158
		178					158
		178					158
		178					158
		179					158
		179					158
		179					158
		179					158
		179					159
		179					160
		179					160
		179					160
		180					160
		180					160
		180					161
		180					161
		180					161
		180					162
		180					162
		181					162
		181					162
		181					162
		181					162
		181					162
		181					162
		181					163
		181					163
		181					163
		181					163
		182					163
		182					163
		182					163
		182					163
		182					163
		182					164
		183					164
		183					164
		183					164
		183					164
		183					164
		184					164
		184					164
		184					164
		184					164
		184					164
		184					165
		184					165
		184					165
		184					165
		184					165
		184					165
		185					166
		185					166
		185					166
		185					167
		185					167
		185					167
		185					168
		186					168
		186					168
		186					168
		186					168
		186					168
		186					169
		186					169
		186					169
		186					169
		187					170
		187					170
		187					170
		187					170
		187					170
		187					171
		188					172
		188					172
		188					172
		188					172
		188					172
		189					172
		189					172
		189					173
		189					173
		189					173
		189					173
		190					173
		190					173
		190					173
		190					173
		190					173
		190					173
		190					174
		190					174
		190					174
		191					174
		191					175
		191					175
		191					175
		191					175
		192					175
		192					175
		192					176
		192					176
		192					176
		193					176
		193					177
		193					177
		193					177
		193					177
		193					177
		194					178
		194					178
		194					178
		194					178
		194					178
		194					178
		195					178
		195					179
		195					179
		195					179
		195					179
		195					179
		196					179
		196					180
		196					180
		196					180
		197					180
		197					181
		197					181
		198					181
		198					181
		198					182
		198					183
		198					183
		198					183
		198					183
		198					183
		198					183
		199					183
		199					183
		199					183
		199					184
		200					184
		200					184
		200					184
		200					184
		200					185
		200					185
		200					185
		200					185
		200					185
		200					185
		200					185
		200					185
		200					186
		201					186
		201					186
		201					186
		201					186
		201					186
		201					186
		202					186
		202					186
		202					186
		203					187
		203					187
		203					187
		203					187
		203					187
		203					187
		204					187
		204					187
		204					187
		204					187
		204					187
		204					187
		204					187
		204					188
		204					188
		204					188
		205					188
		205					188
		205					189
		205					189
		205					189
		205					190
		205					190
		206					190
		206					190
		206					190
		206					190
		206					190
		206					190
		206					190
		206					191
		206					191
		207					191
		207					191
		208					191
		208					191
		208					191
		209					192
		209					192
		209					192
		209					193
		209					193
		209					194
		209					194
		209					194
		210					194
		210					195
		210					195
		210					195
		210					195
		210					195
		210					195
		210					196
		210					196
		210					196
		211					196
		211					197
		212					197
		212					197
		212					198
		212					198
		212					198
		212					198
		212					199
		213					199
		213					200
		214					200
		214					200
		214					200
		214					200
		214					200
		214					200
		214					200
		214					200
		214					200
		215					200
		215					201
		215					201
		215					201
		215					201
		216					201
		216					202
		216					202
		216					202
		216					203
		216					203
		216					203
		216					204
		216					204
		217					204
		217					204
		217					205
		217					205
		217					206
		217					206
		217					206
		217					206
		218					206
		218					206
		218					206
		218					206
		218					207
		218					207
		219					207
		219					208
		219					208
		219					208
		219					208
		220					208
		220					208
		220					209
		220					209
		220					209
		221					209
		221					210
		221					210
		221					210
		221					210
		221					210
		221					210
		222					211
		222					211
		222					211
		222					212
		223					212
		223					212
		224					213
		224					213
		224					213
		224					213
		224					213
		224					213
		224					214
		225					214
		225					214
		225					214
		225					215
		226					215
		226					215
		226					215
		226					215
		226					215
		227					216
		227					216
		227					217
		227					217
		227					217
		227					218
		227					218
		227					218
		228					219
		228					219
		228					219
		228					220
		228					220
		228					220
		228					220
		229					221
		229					221
		229					221
		229					221
		230					221
		230					222
		230					222
		230					222
		230					222
		230					223
		231					223
		231					223
		231					224
		231					224
		232					224
		232					224
		232					225
		232					226
		232					226
		232					226
		232					227
		232					227
		232					227
		233					228
		233					228
		233					228
		233					228
		233					228
		234					229
		234					230
		234					230
		235					230
		235					230
		235					230
		235					231
		236					231
		236					231
		236					232
		237					232
		237					232
		237					232
		238					232
		238					232
		238					232
		238					233
		238					233
		238					233
		238					234
		240					234
		240					234
		240					234
		240					235
		240					235
		240					235
		240					235
		240					235
		240					235
		240					235
		240					235
		241					235
		241					235
		241					235
		241					236
		241					236
		241					236
		241					236
		242					236
		242					236
		242					238
		242					238
		243					240
		243					240
		243					240
		244					240
		244					240
		244					242
		245					242
		245					243
		245					243
		245					244
		245					244
		246					244
		246					244
		247					244
		247					244
		247					245
		247					245
		247					245
		247					245
		247					245
		247					245
		247					245
		247					246
		247					246
		248					247
		248					247
		248					247
		249					247
		249					247
		249					247
		249					247
		250					247
		250					247
		250					247
		250					248
		250					248
		250					248
		250					248
		251					248
		251					249
		251					249
		251					250
		252					251
		253					251
		253					252
		253					252
		254					252
		254					253
		254					253
		254					253
		255					253
		255					253
		255					254
		255					254
		255					254
		255					254
		255					254
		255					255
		255					255
		255					255

## Sheet: Fig. 2E
PE(36:4)+2O					PE(38:4)+2O					PE(40:4)+2O					PE(40:8)+2O
Control	Control	Psoriasis	Psoriasis		Control	Control	Psoriasis	Psoriasis		Control	Control	Psoriasis	Psoriasis		Control	Control	Psoriasis	Psoriasis
panCK K14-	K14+	panCK K14-	K14+		panCK K14-	K14+	panCK K14-	K14+		panCK K14-	K14+	panCK K14-	K14+		panCK K14-	K14+	panCK K14-	K14+
1.45533	1.98724	1.70324	4.47214		0.678377	0.471057	0.384796	2.26597		0.247089	0.510475	1.71735	4.81837		0.731748	0.934514	0.976882	2.97173
1.12119	1.69939	11.982	3.58427		0.126607	0.030641	0.706538	1.09667		0.300753	0.570335	7.78187	1.40058		0.313588	1.47137	6.07153	0.465177
1.05119	3.26397	5.27516	2.7141		0.148738	0.326648	4.35563	0.706538		0.284673	1.35775	2.04161	2.01487		0.353497	2.19748	3.53335	0.64652
0.600982	4.29034	4.01823	2.46685		0.16994	1.16935	1.89226	1.50363		0.309597	0.479086	2.35501	1.98425		0.248146	2.6336	2.74614	1.36488
3.49779	6.53539	3.91508	4.82824		1.36552	0.572638	3.01869	4.0128		4.01551	2.00933	1.65428	3.95964		3.32799	2.7184	2.93258	2.1111
3.65668	2.51173	2.80779	3.3547		0.961697	0.123306	3.0502	2.24876		1.44635	0.654296	0.841695	3.87599		1.44617	1.04499	1.9839	2.57445
3.60996	2.3729	5.02695	3.51609		1.21287	0.868561	1.22216	1.29535		1.5286	0.559489	2.83834	3.23148		2.70545	1.7958	3.48672	2.84016
4.65048	5.63265	3.04524	4.66347		0.994861	1.86124	1.31519	2.03825		1.65125	1.93592	3.07133	3.48234		2.15565	2.52746	4.38235	2.45147
8.73044	5.53805	2.71047	12.8222		1.61246	1.29897	3.50037	7.06965		2.91266	1.52147	1.91937	9.06519		3.46868	1.74033	1.69077	7.43425
1.54109	5.93915	5.932	4.43541		0.089872	1.49904	2.69169	1.22458		1.78069	1.3109	3.60808	3.1682		1.50483	2.3473	3.50248	2.64047
5.46075	6.62051	1.59923	2.65307		0.669891	0.533593	1.79612	2.02208		0.7705	1.32984	1.67747	2.24286		3.47884	1.50544	2.22906	3.29653
6.34569	1.54455	3.07053	3.46032		1.15528	0.385044	4.00306	0.706106		4.17911	1.05997	2.93114	1.61578		2.64641	0.566952	0.93667	2.0973
4.74557	2.8932	2.33124	4.1531		3.54741	0.031535	3.94062	1.72259		3.8779	0.565434	3.65068	3.65589		4.32194	1.28808	3.22269	3.48293
3.4601	5.58489	3.21827	2.51509		0.054929	1.34637	1.39679	1.31519		3.72924	0.669244	2.41486	1.83086		2.21793	2.35715	3.82522	1.32823
5.22502	5.12279	4.35088	4.07586		2.42509	0.119904	3.86437	2.06674		2.02282	0.981267	2.1749	2.33125		5.21244	1.61183	2.6829	2.02557
8.71123	8.04528	2.04497	3.34439		1.91288	1.43515	1.53154	1.57333		4.00055	1.26598	2.67327	4.51491		0.486117	2.49193	2.92048	2.83873
3.59928	1.95149	2.39194	1.88554		0.993192	0.517822	1.90859	1.8691		2.72686	0.02769	1.82971	3.11559		2.60793	1.3496	1.85679	2.1688
2.92511	2.39565	2.10636	3.3306		1.40886	0.286396	2.08287	3.50037		3.95567	0.212422	2.29661	2.62012		1.91309	1.23497	1.25679	2.66784
2.3429	5.1275	3.35603	4.52779		0.721673	0.504805	0.760683	2.20543		2.06114	0.856611	2.41642	5.91381		4.00664	1.13616	2.33049	4.25274
2.9636	4.75721	2.56401	3.9172		0.695876	0.950224	3.16079	1.59828		3.34737	0.4644	2.26042	1.92668		2.19361	1.80748	1.58879	2.54189
5.09652	3.57	3.10546	7.63001		0.313179	0.676295	1.70234	4.92257		0.811056	0.139931	3.53933	6.95875		1.58207	1.35624	3.16568	6.34325
6.03523	4.69946	1.58384	4.31991		3.22223	0.42126	2.83312	1.79612		1.77715	1.08396	0.775145	3.20183		3.78581	1.91301	1.66013	2.09253
0.956448	2.89578	2.90652	3.91517		0.113812	0.61533	1.12526	1.30906		0.582117	0.185048	4.0699	1.88017		0.230259	1.43044	2.69294	2.35731
2.74376	3.84367	3.67665	2.51293		0.179591	1.21176	1.18961	4.00306		0.90297	1.79485	2.11218	2.7721		0.574735	0.707978	2.27957	3.58335
0.065196	1.85491	4.96283	2.5885		0.316711	0.286614	2.41485	2.7289		0	2.82396	3.35471	2.15158		0.082479	1.21094	3.85787	2.76166
0.584444	3.81327	5.45413	6.54906		0.066798	0.573792	2.68273	6.54048		0.001295	0.569388	3.02867	4.36888		0.002843	0.727433	7.37266	5.08249
0.987991	5.1628	0.279281	5.86495		0.070266	1.36164	2.0808	3.94062		0.105338	0.612404	1.43902	8.09215		0.053208	2.68972	1.25776	5.04268
0.359748	4.44229	3.58584	2.17821		0.020375	0.641226	2.65054	1.39679		0.344952	0.305847	3.22111	2.89308		0.079284	1.14471	4.90483	3.68841
0.541299	3.09922	4.7786	2.40401		0.171615	1.42395	1.90869	1.03155		0	1.89058	2.66127	2.3967		0.076856	1.33222	3.82208	1.72622
2.29159	4.3926	4.44008	4.3676		0.582322	0.497617	1.02442	3.86437		0.073628	1.00616	4.21513	4.21966		1.99367	1.49821	3.2699	5.38357
4.04414	2.53784	3.5731	6.06141		1.38522	0.618878	1.75398	2.00279		1.05063	0.87947	3.14976	5.44317		1.26081	0.413386	2.41003	3.56997
6.09702	4.46638	4.36789	8.06181		0.972553	0.84869	1.75122	3.92219		4.23969	1.1034	5.36459	4.40277		2.73599	2.1045	4.0234	2.83159
3.97881	2.36056	5.51938	9.41521		1.22742	0.382819	1.37425	5.06199		5.73515	0.379065	2.16214	7.59504		2.28885	0.666997	4.26333	5.19009
0.643084	2.3224	3.63036	3.35084		0.475009	0.692287	2.9132	1.53154		0.759079	0.527369	2.33188	2.21869		0.881432	1.77199	1.94101	3.37355
2.83085	6.68563	7.37323	4.65794		1.24362	1.65952	1.22999	2.63375		2.55392	1.22161	5.37129	3.04623		2.81325	4.47185	4.84679	3.15102
3.09386	8.07465	3.0932	3.81564		1.28068	0.546571	2.37066	1.90859		2.54292	0.95292	2.5646	2.85421		2.67283	3.80012	3.06153	4.33584
0.268631	4.00822	4.26217	3.70978		0.392754	0.586254	2.61998	3.19657		0.06092	1.06024	3.32453	3.07835		0.29968	1.08969	3.29865	2.55623
1.03886	2.56686	6.6485	2.83782		0.689469	0.506836	1.90595	1.70982		1.64483	0.795484	4.583	3.55464		3.11601	0.960678	6.49704	3.86643
0.447991	1.77328	5.86428	3.16288		9.02e-05	0.608099	3.05931	2.48334		0.069764	0.357257	3.36708	2.4822		0.01823	1.2085	3.64268	2.81869
0.192738	3.01452	1.63775	5.55204		0.234706	0.145953	2.61491	2.7703		0.002163	0.573261	2.87747	3.49449		0.392407	0.717146	3.393	4.19304
1.35363	5.50001	4.15543	3.92676		0.252006	0.948244	1.43224	1.70234		0.179108	2.38011	4.41034	3.4844		0.32829	3.11637	3.77154	3.02355
4.12081	9.9161	3.0907	2.55063		1.88519	2.63981	1.47429	2.83312		1.36388	1.9059	1.29441	4.34459		1.66979	2.48126	1.14806	2.03209
3.55848	3.18545	7.57028	7.43528		2.79896	0.700549	2.77074	2.47607		3.70359	0.778154	3.54671	4.85453		1.42574	1.00031	3.65856	4.1886
5.16971	1.15567	2.69966	9.2595		0.665789	0.222745	2.53954	2.43765		1.61911	0.413205	1.80891	5.00388		1.99903	0.100402	1.79226	3.48584
6.14983	2.5691	1.41787	1.77215		0.0398588	0.124272	2.3952	1.12526		2.74755	0.002757	2.16098	1.2761		2.73255	1.8508	1.18538	2.79999
5.26725	3.38907	1.78496	3.00461		1.39696	0.550453	1.61636	1.50503		2.74964	0.437911	2.42185	2.91132		3.5166	1.55256	1.42952	2.2221
5.84398	5.07781	6.08778	2.59889		3.00422	0.48251	0.888371	1.69404		1.93542	0.598458	4.29601	1.05792		3.60298	2.39241	1.64082	1.19773
6.53002	2.64096	1.25718	5.06184		1.41542	0.179906	2.95535	4.01988		3.91479	0.390403	1.45758	5.99027		3.20189	0.660195	2.24605	4.01552
10.1752	4.23749	4.02614	4.21598		2.44803	0.306967	1.93335	1.68768		3.43799	0.67532	2.73379	2.84576		4.33965	1.66939	2.0285	3.30379
0.201476	5.59512	3.18405	5.47468		0.045285	0.509249	2.49284	2.65895		0.07633	0.962081	2.8258	3.80224		0.075931	0.387478	1.41703	2.98236
0.518349	4.78377	3.27718	11.7831		0.11191	0.95252	2.44748	5.98224		0.187521	0.853704	4.41977	10.2591		0.195613	1.04363	3.47254	5.82541
0.47047	3.62569	6.61786	2.24859		0.099489	0.607746	1.99245	2.16999		0.087398	0.503906	3.52396	1.45396		0.132249	0.941017	3.42976	1.13078
0.5382	2.9011	2.99817	5.88494		0.162266	0.562377	1.77419	2.77137		0.098781	0.161037	2.33747	6.07272		0.137411	0.675166	4.27423	5.24276
1.619	4.59541	2.10448	1.84027		0.053808	1.23188	0.865868	0.632035		1.34787	1.06669	1.65242	2.75664		0.993779	0.890291	3.35382	1.4847
2.45572	3.01672	3.94753	3.06599		0.415618	1.20143	1.20675	1.96748		0.657352	0.547068	2.41296	2.99538		0.835638	0.526399	3.36469	1.65604
2.33711	1.35961	2.66498	5.15425		0.51266	0.928349	4.59232	1.75398		0.66834	0.289151	4.32596	2.97152		0.680464	0.447873	4.52528	2.6033
0.688939	4.75511	3.83602	3.37134		0.089811	0.899917	1.22571	3.10692		0.165181	1.7404	2.06753	3.47002		0.234934	0.869638	2.56026	4.14759
1.90719	2.99108	4.52144	3.19299			0.400055	1.93577	1.01107			0.168445	1.98012	1.80634			1.36358	2.0428	0.647807
3.65668	0.710868	4.50388	1.74747			0.270401	1.09372	0.546358			0.201284	5.45246	1.46338			0.323977	4.8388	1.22371
5.57761	2.06451	1.89377	6.35874			0.008735	3.72093	4.14008			0.867273	4.68092	7.65751			1.09494	3.84528	6.34618
3.60996	2.83946	4.68501	5.73107			0.695181	0.869992	4.18722			0.458994	3.57873	3.53066			0.90763	5.15368	3.37066
4.94479	2.01595	1.79111	3.31534			0.716712	0.998368	1.37425			0.412182	1.93658	1.07262			0.768108	1.47101	2.86683
4.81056	0.709999	1.65443	4.41758			0.35241	2.82313	1.07886			1.02879	2.05557	2.29294			1.42864	3.2475	2.019
3.60234	0.565342	3.89041	4.8855			0.049545	1.92772	2.9132			0.300568	2.53363	3.38924			0.215645	2.44881	2.35861
4.65048	1.18552	5.77635	4.27726			0.389899	2.54761	2.90476			0.573853	5.30473	4.11435			0.301356	6.30702	3.24331
1.88034	0.662268	6.22215	4.40268			0.127728	2.9863	0.569072			0.122309	3.67425	2.63152			0.181401	2.28909	3.57299
6.02385	4.33311	8.64261	4.03309			0.177641	3.66172	1.22999			0.878357	5.08502	2.4011			1.40403	5.1305	3.58581
1.28134	3.26849	4.53159	5.13182			0.167497	4.38424	2.37066			0.541559	3.88227	4.37755			1.02685	2.9264	4.29127
0.55038	0.558625	5.69611	4.48279			0.119571	0.883541	2.113			0.205784	2.93231	4.02669			0.060439	3.96181	3.57973
8.73044	2.10466	4.70423	5.69678			0.905609	3.57076	2.61998			0.222635	2.3884	5.75637			0.716783	3.23485	5.58242
2.69999	0.379648	1.95396	7.27334			0.054397	4.77029	2.54366			0.155711	2.0405	6.37902			0.091877	2.94505	5.68993
0.793603	0.24539	2.47334	2.37966			0.109342	5.03211	1.99962			0.028453	3.24924	3.20287			0.075264	1.34735	2.75417
2.07272	0.327818	5.42291	3.50174			0.017105	3.80541	1.90595			0.165807	2.47601	3.15054			0.060251	2.01711	1.42392
0.121617	3.14315	3.40052	4.20726			0.148929	1.59301	2.46859			0.215482	1.91187	3.10841			1.56553	3.76567	2.92336
1.54109	1.83053	2.11072	3.19205			0.299523	2.70136	1.3463			0.423134	1.26198	1.92641			0.52451	0.68583	3.45839
2.04251	0.333187	2.51764	9.92117			0.151748	3.57556	5.50132			0.178448	1.37879	9.16085			0.161034	1.06021	8.33614
5.46075	0.113855	5.11498	2.62902			0.099665	4.73857	4.02163			0.004788	2.88265	1.72189			0.015152	4.77027	3.96455
3.71957	5.11327	3.5178	2.89035			0.533144	1.90914	0.724877			1.11803	1.55777	1.6597			1.47971	2.76301	1.40766
3.75864	0.615712	4.04381	3.01019			0.051984	1.5206	0.689179			0.062919	2.78615	2.45033			0.07857	3.01875	2.17283
6.34569	0.284557	1.38714	3.63588			0.198795	1.85096	1.5111			0.289725	1.70925	3.07049			0.392138	0.950574	2.51759
0.653637	0.467277		5.5564			0.16122	1.48935	4.17279			0.02386		6.17149			0.116532		4.52396
4.74557	2.10933		10.5954			0.059794	2.74031	4.13442			0.895637		6.67592			0.577849		7.07929
1.41161	0.34173		7.28578			0.051521	2.49391	1.63969			0.08642		4.49682			0.073484		3.37514
2.08229	0.742931		1.68357			0.051694	4.47661	0.827209			0.37125		1.40815			0.258395		2.56529
3.4601	1.33677		3.77201			0.354985	3.88594	3.05931			0.156904		3.8188			0.419199		4.7956
1.3638	0.120871		2.90335			0.046222	1.34689	2.61491			0.018916		2.47522			0.245302		0.958897
5.22502	3.17301		2.59918			1.05858	1.99128	0.930157			0.792157		3.40873			1.28779		1.36163
8.71123	0.417931		3.67778			0.012043	1.12403	1.43224			0.132321		2.48726			0.279877		1.70115
3.38785	0.569195		4.73904			0.553427	3.96242	2.88613			0.119832		4.75926			0.563381		3.00701
3.59928	1.39469		1.0555			0.960987	1.97436	0.692657			0.548072		2.60871			0.638931		2.14779
2.34631	0.597241		5.01393			0.088678	1.6862	3.83884			0.457211		4.69536			0.07996		2.99687
2.92511	0.130947		2.38699			0.090548	3.72266	0.679559			0.088583		1.22447			0.012914		0.998392
2.71778	2.36385		3.84534			0.586341	2.94325	2.62415			2.62514		2.87729			1.969		1.89487
2.3429	1.79129		3.46594			0.705188	4.86071	1.26553			0.357468		1.34879			0.953821		2.13778
2.61489	1.7327		2.01805			0.426015	1.21872	2.45139			1.16193		2.7366			0.449751		3.42814
1.82261	0.686485		2.01829			0.11623	2.82415	1.85546			0.169603		2.93111			0.335299		1.60761
2.9636	6.5584		3.13488			0.741254	3.85474	1.47429			2.30629		1.83016			1.94049		1.56288
2.34251	1.36405		2.99468			0.151663	2.58035	2.77074			0.350331		2.6185			0.13239		3.22277
2.33948	2.60584		4.63502			0.589336	2.54882	3.33061			0.234026		3.66519			2.21744		2.88757
5.09652	1.49403		3.59321			0.30264	2.69571	1.14589			0.520135		1.93692			0.590861		2.56651
3.20571	3.74915		3.13664			0.044108	1.81838	2.1446			0.767076		3.02218			1.1373		2.2293
7.28556	1.90719		4.57444			0.333565	1.64652	2.53954			0.353751		2.02629			0.330067		2.69802
2.76705	2.36044		4.25847			1.63055	1.66756	3.61104			1.18902		2.00883			1.07323		3.21219
1.592	3.0377		2.87586			0.891932	4.39972	1.65601			1.19567		2.48583			1.2292		1.81648
2.97947	5.57761		3.83944			1.60108	1.42725	2.94343			2.26596		5.35388			1.0115		3.04245
6.01218	6.40479		4.31353			1.36503	2.54148	2.05255			2.28317		3.7848			4.57842		2.53224
1.31539	3.81081		2.23527			0.716006	1.32931	0.514938			0.142705		2.08			1.17502		1.01659
2.02287	4.22829		1.5921			1.34865	2.80549	2.3952			0.767396		2.66499			1.51899		2.82023
6.03523	3.21256		1.91063			0.660061	3.46772	1.61636			0.659411		2.84008			1.48281		4.67767
4.63791	7.38714		4.07552			1.15125	2.13421	2.62527			1.89754		4.8562			4.10452		4.23797
1.69775	4.94479		4.02709			0.729871	2.56352	3.83396			0.271718		3.65347			1.80048		3.03226
1.17437	11.8873		2.27934			2.09646	2.10651	2.63468			1.73478		0.757015			1.63432		1.75642
1.73639	4.81056		3.63159			1.28543	2.11792	2.88158			1.40317		2.67268			1.33189		2.74167
2.05888	3.3084		5.80647			0.793627	1.23836	3.33752			0.717433		3.51736			1.46637		4.21862
0.956448	4.1143		1.5213			1.16254	1.12663	0.888371			0.742763		1.54721			2.73712		2.5931
2.82883	2.23904		4.26625			0.745526	2.15476	2.03975			0.869791		2.24975			0.406887		4.1503
1.73278	3.60234		5.6309			2.00306	2.25165	2.72712			1.23302		4.96264			2.00971		4.48502
2.74376	2.06267		4.45513			0.579677	2.58556	4.05675			0.460172		4.32996			1.05257		7.23955
1.93932	1.88034		1.74705			0.000133	1.39779	1.9632			0.117035		2.04382			0.168163		2.72633
1.76743	6.02385		3.5644			0.817801	3.00933	2.01472			0.987096		4.57571			3.12653		2.66674
1.8721	11.2361		6.1995			1.23994	2.62904	2.91692			2.45694		3.82467			1.12269		5.19739
2.16588	5.34029		2.67937			1.73622	5.33479	0.952242			2.73067		2.77278			3.5169		2.83666
1.92919	1.28134		5.55593			0.035289	2.78938	2.95535			0.015597		3.35031			0.358056		4.49748
1.3082	0.55038		2.48221			0.022281	1.54656	1.93335			1.16418		1.96301			0.012008		2.52788
1.23703	3.57261		2.07096			0.765359	1.89003	1.99972			1.67757		0.50925			1.53152		2.887
5.2416	6.02483		3.42999			0.931777	1.52763	2.60646			3.05972		2.29565			3.81272		3.60887
2.02107	2.33379		6.11909			0.341117	1.09398	2.49284			0.169417		5.7309			1.41237		3.38077
2.35297	2.32377		4.85546			0.751437	0.899866	2.44748			1.32197		2.31235			2.30804		3.83682
1.90735	2.69999		3.21115			1.39945	3.21859	1.99245			0.293396		3.18783			1.5983		2.35412
3.17201	5.00925		5.57345			0.098917	1.27753	2.13117			0.594895		4.93365			2.53075		2.07192
1.00665	3.70529		5.71319			1.19518	2.78265	2.6393			1.6162		2.50682			1.29262		5.37072
1.08416	0.793603		5.07761			0.007853	3.04583	1.77419			0.001273		6.04005			0		4.28172
2.13902	2.07272		4.67815			1.49505	1.29656	1.29946			1.41986		2.64202			1.53982		2.58
1.31387	0.923419		4.19477			0.106655	2.06458	1.36217			0.343217		1.7032			0.199643		2.03747
1.56847	0.662273		1.5361			0.032659	2.2866	2.26255			0.062507		3.12204			0.584775		2.44339
2.10741	0.121617		5.39965			0.004125	2.36774	3.06551			0.239946		5.87517			0.260238		2.85432
3.33472	1.51725		4.17723			0.154528	1.26658	2.4297			0.056588		4.64491			0.312123		2.7285
0.065196	3.74267		7.10323			1.38059	2.05951	2.63078			1.07981		4.59549			2.80469		4.40976
0.584444	5.96668		2.7479			1.99033	0.450085	1.22929			1.05013		1.78747			2.10782		1.6296
1.32252	2.04251		4.17303			1.31921	1.84558	1.47944			1.12527		4.04221			1.15931		3.41036
0.72502	4.49097		3.21327			1.00552	1.82959	1.20675			0.816839		3.37892			0.757346		2.9339
2.46125	3.71957		6.9827			2.4668	1.76374	4.59232			0.748877		4.82429			1.4159		6.03521
1.02059	9.19296		1.35776			1.31271	2.32495	1.26362			2.42881		2.2491			2.40032		2.49329
1.38318	3.75864		4.27729			0.146001	1.47727	2.03029			0.877399		2.92001			0.975225		2.10299
0.987991	4.9743		8.34417			1.19814	0.449638	4.18151			0.887604		7.76175			1.92157		6.45281
0.843984	10.3787		2.4284			1.99195	3.53023	1.93577			1.39544		3.59674			2.59636		3.46879
0.359748	0.653637		4.22747			0.179669	1.43014	1.09372			0.293263		1.69421			0.675495		2.04912
0.541299	5.7306		3.47328			1.95137	1.05057	2.54039			3.50395		2.52865			3.29156		2.96212
2.29159	1.43811		6.17437			0.913726		1.88998			0.330188		3.82387			0.632654		3.90299
1.13063	1.41161		6.07605			0.494255		2.91708			0.279181		4.72881			0.283927		5.51418
5.9103	2.08229		4.71696			0.408677		2.16342			0.678945		3.97264			0.237329		4.27116
1.89486	8.33368		3.11722			1.36114		1.93594			1.22623		2.43392			1.92662		2.36009
0.421618	8.20093		6.10471			1.96443		3.36972			0.596613		4.56443			2.92092		3.83955
0.87867	1.3638		4.43857			0.138983		3.56555			0.207804		5.43422			0.196127		7.4562
1.58007	3.10993		3.78604			0.457556		3.31662			0.334066		3.42477			0.988084		5.3524
0.247497	3.38785		3.12466			1.13661		0.869992			0.333557		1.39838			1.2281		1.53726
0.784723	4.26619		4.9347			3.15086		4.70145			1.78241		4.39291			2.99892		3.42775
2.09049	2.34631		4.62073			0.162826		1.6123			0.004601		3.25987			0.081228		1.86582
1.03848	2.54627		5.01599			0.896636		2.92036			0.994749		5.88227			2.17111		2.69025
0.296413	2.71778		3.00457			0.49355		2.87262			0.256236		2.46674			0.608206		1.49637
1.66031	2.98448		4.5973			0.619362		2.02355			0.141602		3.19345			0.603563		2.20173
1.36036	1.10645		3.21111			0.37322		1.50582			0.014994		3.05862			0.270481		4.48336
2.50477	2.61489		4.57044			1.1759		2.54761			1.50229		3.3732			2.83087		3.83713
1.87197	3.40253		5.42134			0.499904		3.69831			0.425048		4.5086			1.06215		5.58281
2.68323	1.82261		1.87203			0.221492		0.889533			0.129772		0.737324			0.182973		1.3255
0.983051	2.73006		4.37849			0.200703		1.39094			0.818667		4.6651			0.90598		3.23934
6.48914	2.06171		7.68674			0.374619		6.45961			0.069948		7.40823			0.832811		8.53599
0.890995	3.26807		6.09025			0.640612		2.38611			0.356598		3.40099			1.16267		4.48535
0.480385	2.78111		2.91253			0.804315		1.9794			2.04281		3.0705			1.1742		1.13777
4.04414	2.73002		5.76556			0.471422		3.01597			1.61391		3.58974			0.759338		4.1087
0.379959	2.34251		6.0006			0.292339		2.50812			0.973777		4.22966			1.40438		2.06716
0.666369	3.63621		4.02738			1.07183		2.70928			2.28623		1.56408			0.635758		2.08038
6.09702	5.90052		3.24423			0.98491		4.38424			2.12507		3.61468			1.60759		3.96639
0.634908	2.12055		3.66882			0.085131		2.52361			0.196577		3.31158			1.27149		3.89646
1.2134	2.37928		11.021			0.235662		4.8672			1.44163		6.16862			0.874894		4.3752
6.83018	2.00944		2.59113			0.576057		2.6298			0.950607		3.19205			0.087306		3.17446
4.31704	6.70702		2.06052			1.50974		1.18038			1.37584		2.99131			3.1435		2.06576
2.4913	2.05959		4.02057			1.10722		2.84741			0.469032		5.26595			1.44376		3.143
1.14687	6.67553		2.01646			2.12127		0.620489			1.42463		2.83106			1.92646		1.64952
3.5495	2.07964		3.35139			0.360639		1.00538			0.169497		3.08027			1.24996		1.72033
3.97881	2.64226		8.61017			0.301764		4.54052			1.93486		6.37157			1.03851		4.23609
1.1333	3.39651		7.00481			0.026951		5.43788			2.37239		3.92258			1.29064		5.19432
2.8069	1.63582		5.84287			0.176483		3.77326			0.252399		6.49696			0.840978		3.21604
0.76654	2.33948		4.02992			0.659616		2.93371			0.47939		4.97761			0.311079		3.82784
1.16963	5.60865		9.15808			1.45122		3.80541			0.120942		3.94474			2.86241		3.81707
0.679284	6.59168		2.83282			1.73786		1.59301			0.42942		2.68305			1.6646		1.0715
4.43694	2.318		2.77855			1.36435		2.30806			0.533791		3.94616			1.16109		3.58057
0.582459	1.33144		6.7181			1.19535		3.49472			0.100243		4.82667			1.62638		3.42609
2.54532	2.05198		5.33204			0.911419		2.36998			0.672273		5.71314			1.00917		4.93025
3.15355	3.20571		6.32727			0.355104		2.54904			0.111031		2.8649			1.73653		3.49974
0.643084	5.03109		4.25446			1.41027		3.51219			0.628413		5.68663			2.25298		3.87189
1.06688	0.196747		4.1067			0.848661		1.66734			0.18052		4.07788			0.148063		1.9711
0.635736	3.88675		4.76077			0.695058		2.60546			0.544647		3.97289			0.30795		3.24423
0.429507	2.16456		1.39003			1.18367		0.50799			0.327016		1.27944			0.716273		2.76058
0.672013	7.28556		6.8637			1.24764		3.14283			1.63112		7.86817			0.757056		4.95216
2.45311	2.76705		5.00783			0.77794		3.10519			0.160174		4.51622			0.2648		2.22307
2.83085	1.592		2.4062			0.026663		1.82068			0.019976		4.15904			0.075026		3.22311
0.281849	2.97947		7.40967			0.954067		3.57556			0.369106		5.38277			1.29236		4.12259
3.09386	6.01218		4.3618			1.7384		1.99775			0.525306		4.15428			2.86047		1.93668
0.268631	1.31539		3.38536			0.488655		1.85096			2.14774		2.6973			0.115578		3.74509
5.47807	2.02287		6.00221			0.568134		2.7047			0.931839		3.35989			0.494117		7.01698
1.32175	6.61009		9.99309			1.67132		4.472			2.10376		9.98996			2.18608		6.08784
1.03886	2.7719		5.22348			0.384852		2.33204			0.109465		2.031			0.700039		3.36911
0.447991	7.24924		6.03095			0.66244		4.01692			2.09103		4.4635			2.06666		1.79568
2.24876	2.41153		4.41725			0.370312		3.04066			0.211615		5.64986			0.895763		4.45082
0.524027	3.81292		6.11214			3.33104		3.14762			0.906705		7.31488			1.26218		4.33123
0.428347	1.77964		3.65497			0.256461		0.760963			0.230356		1.68356			0.300153		2.63603
1.39174	4.63791		4.5949			0.072403		2.0665			1.18837		3.31073			1.01462		3.12852
0.192738	1.69775		3.29775			0.838353		2.26898			0.533635		3.62516			0.468268		3.67354
1.35363	1.17437		2.36735			1.02704		2.9905			0.443063		4.74024			1.33215		1.37797
4.12081	4.02143		5.23347			0.318928		2.19737			0.131403		5.0972			2.08964		1.51709
2.85887	1.73639		7.42955			0.680183		3.86725			0.481573		5.18124			0.203548		6.49256
0.728861	2.05888		3.52557			1.24411		2.0426			0		2.8974			1.09861		2.28722
4.06152	3.54206		4.59988			0.283895		2.01854			0.271711		3.5673			0.738404		2.6841
3.55848	2.82883		3.35187			0.405752		1.84928			0.599768		2.3682			0.355341		1.46114
0.615812	1.73278		4.67834			0.369914		3.03407			0.330689		3.63132			0.202263		4.50036
5.16971	1.93932		2.94884			0.231737		3.24734			0.147657		2.68382			0.146442		2.09872
1.76504	1.76743		6.89811			0.713859		3.72266			0.967518		7.48031			1.4117		3.33931
4.37	1.85847		4.15956			0.280198		1.92084			0.502252		1.7143			1.30912		2.20549
6.14983	1.8721		3.94275			0.238785		2.00324			0.116614		4.03089			0.447931		2.57549
1.87034	2.16588		6.26549			0.435649		3.85474			0.241648		2.98638			0.311945		4.3468
9.03552	0.82391		10.1073			0.632051		4.80604			1.33268		9.72585			0.420845		6.12108
5.26725	1.92919		4.81172			0.479654		2.07237			0.285011		3.12832			0.942963		3.69547
4.76804	2.16153		6.65576			0.991859		3.85122			1.20557		5.60127			0.754976		4.71407
0.983124	2.65914		6.45691			0.931143		3.83357			1.77805		5.75217			1.45379		6.99183
1.61448	1.3082		2.80332			0.0026		0.84881			0.099701		3.41911			0.255633		1.04151
3.1551	4.04659		3.69997			0.570272		1.66756			1.67137		4.61064			1.64676		3.44739
5.84398	1.23703		4.76033			0.229845		2.19142			0.263474		4.15518			0.164494		4.52953
5.55189	5.2416		4.49688			3.20824		1.85321			2.81755		3.79615			6.4893		2.2733
0.739456	2.02107		6.06516			0.655766		4.72989			0.353453		9.21092			0.503116		5.867
4.39073	5.02892		3.6734			1.66926		1.42725			1.7659		2.48606			2.42742		1.7085
6.53002	9.54884		6.37834			1.16118		3.10631			1.60529		6.65892			3.03396		7.3335
0.700849	2.35297		2.46028			0.291096		1.33024			0.324288		1.53404			0.891666		4.16522
10.1752	2.07518		2.95206			1.13153		2.13421			0.91459		1.9516			1.18658		2.38513
5.43462	2.81128		8.42304			0.453236		5.03268			0.405341		7.46085			0.741116		4.29886
0.460255	1.39994		2.90577			0.300633		0.613966			0.48587		3.45885			0.854916		3.71915
1.33238	1.90735		5.41629			0.240574		3.65081			0.59996		6.05395			0.209322		2.30785
0.595327	3.17201		2.62358			0.522888		1.09693			0.252719		2.38898			1.18423		2.31169
0.987362	2.73842		4.27355			0.626524		2.98931			0.345309		3.94358			0.497652		3.32219
1.49273	1.00665		3.33556			0.323529		2.04621			0.201665		1.77716			0.455105		2.47993
3.80834	1.08416		3.53897			0.400877		2.11792			0.177947		1.92925			0.984075		2.2382
3.35668	5.14198		1.65352			0.846858		1.72105			0.789351		2.04633			0.496766		1.11008
0.674004	2.85305		3.81223			1.03387		1.12663			0.662983		3.33109			0.982284		2.54664
0.409183	4.3827		5.20883			2.33424		3.56083			0.667409		2.77901			1.73957		3.17613
1.98343	2.13902		2.83896			0.544742		3.09321			0.089603		2.35589			0.27394		4.34044
1.25566	2.86881		4.97919			0.432506		2.15476			1.69751		2.78116			1.03909		3.59191
2.72625	4.23463		2.10154			0.666534		3.39309			0.255202		2.93595			2.02948		3.59095
3.31998	4.44526		5.845			1.88275		2.83027			1.24898		2.54033			1.52575		4.10415
1.88591	1.31387		5.31912			0.122572		2.58556			0.215872		4.61592			0.247941		4.18945
0.470432	1.54868		4.15877			0.332728		2.25079			0.297949		3.13937			0.499776		2.68475
1.54041	1.56847		6.0463			0.140986		2.33932			0.500183		3.81406			0.265354		3.79189
0.549725	2.10741		3.91857			0.600165		3.57994			0.511808		1.53629			0.773072		2.64337
1.14408	3.33472		3.41597			0.718096		1.87742			0.042481		4.23925			0.979814		3.49767
1.74506	2.40789		3.91229			0.627936		3.09847			0.799504		3.19344			1.21539		3.18938
4.77611	1.32252		2.28278			0.273284		4.10461			0.251281		2.86869			0.292274		1.35741
0.738583	1.90151		7.04109			0.893024		2.46416			0.156769		3.6929			0.734494		4.09172
0.202048	0.543287		6.42963			0.493457		2.6992			0.077645		4.6298			0.401873		4.00662
0.390023	0.72502		1.80598			0.089215		1.92903			0.027592		1.88651			0.020778		2.78103
0.624051	2.46125		3.71045			0.344935		2.35007			1.2064		1.34824			1.09112		3.57541
3.63287	2.67534		6.20352			0.315696		3.52779			1.79499		6.77188			1.57761		5.37028
1.37902	1.02059		1.96663			0.459012		2.22132			1.01996		4.00411			1.44067		3.22593
1.56396	2.45198		2.24451			1.02913		2.45865			0.277444		1.79679			1.48439		1.41443
0.759322	1.38318		4.03421			0.08972		0.961731			0.079008		1.35203			0.350431		2.9831
0.290331	2.27261		2.81594			0.453232		2.86525			0.194274		5.72796			1.28791		3.26395
0.201476	3.63443		5.19758			2.13947		2.19297			0.922186		4.45919			2.93289		3.22608
3.53415	4.92439		3.33505			0.437987		1.88518			0.305783		3.81484			0.944152		2.67287
1.86465	0.930805		1.71109			0.207615		0.917446			0.160833		3.02081			0.256927		2.63191
2.14141	0.843984		2.39938			0.019326		0.746477			0.311668		1.3034			0.468442		2.03172
4.87108	7.9253		7.58832			2.21072		4.98845			2.57569		6.74549			3.38404		4.30981
0.497636	5.42374		6.71509			1.53297		3.31871			1.40194		5.86329			2.98047		3.10643
0.518349	1.13063		5.27634			0.267216		2.05164			0.35571		4.06958			0.357104		4.76761
0.61663	5.9103		2.97896			1.45303		2.07316			0.9408		2.74625			1.63348		3.40529
5.87723	1.89486		1.7626			0.215259		1.03445			0.411831		2.1752			0.198798		3.1188
0.47047	0.97226		3.02688			0.114361		3.03366			0.20735		2.07432			0.180593		2.76988
2.56369	0.421618		2.39954			0.417671		0.533077			0.081695		1.69968			0.109772		2.80767
2.68942	0.87867		3.40446			0		2.51696			0.664914		3.85928			0.461204		3.11712
3.52113	1.58007		6.4958			0.358641		4.63435			0.478378		7.8108			0.569056		4.58555
0.450761	0.247497		4.44957			0.01422		0.807743			0.051215		2.93371			0.108436		1.72691
1.6868	0.784723		4.8803			0.289408		2.30905			0.052015		4.29862			0.195175		4.23933
0.577417	4.49695		5.71513			1.07486		3.90327			2.38404		4.65257			3.16341		1.35009
1.82231	2.09049		2.90225			0.525084		0.83667			1.44376		2.66176			0.21165		2.28326
3.69756	1.03848		5.77838			0		2.41317			0.548312		3.7745			0.518026		3.71893
0.292673	0.296413		5.53704			0.059103		2.31701			0.035676		1.43083			0.072343		1.91819
2.45319	1.66031		2.88892			0.218665		1.50785			0.135369		2.57272			0.188004		2.12079
2.47487	1.36036		2.1789			0.154352		2.56214			0.44979		3.2859			0.522063		1.72663
4.93966	2.50477		2.00056			0.375337		3.94167			0.529727		3.50988			0.552419		2.36804
2.09116	5.08039		2.5717			0.67069		1.36313			1.39847		2.81884			1.0014		0.726564
1.83639	1.87197		3.6624			1.38071		2.75515			0.980868		5.27741			0.880834		2.39906
1.74787	2.68323		3.10564			0.495554		2.01395			0.811771		3.12847			1.19372		2.31906
1.01663	7.78686		3.56258			1.03587		0.495418			1.44414		4.46284			0.798147		1.52177
0.588659	1.71965		1.53347			0.136731		0.643605			0.481273		0.926427			0.73221		2.2353
1.84336	0.983051		6.39418			0.270841		1.70658			6.78e-05		3.17738			0.965741		2.62011
0.5382	6.48914		4.77938			0.986773		1.89305			2.26972		4.32581			0.884069		3.91826
3.33352	3.63907		5.50249			0.759904		1.48034			6.05e-05		2.03994			1.3633		2.43675
0.64733	0.890995		2.7706			0.169105		2.0154			0.26456		2.38983			0.138189		1.89945
3.0353	0.480385		5.03797			0.052361		3.00658			0.098334		4.57681			0.151363		4.19778
1.619	1.2507		3.41355			0.189921		2.16812			0.093901		3.50023			0.272713		2.98786
0.883993	4.33006		3.57936			0.944886		1.45689			1.04		4.01604			2.57933		1.27982
2.30266	5.80117		6.63552			0.512012		4.90099			1.47537		5.09104			1.59255		3.95626
2.45572	1.08432		7.78385			0.315561		2.97432			0.11947		3.48672			0.310915		3.20886
2.34065	0.523229		4.44564			0.053969		1.45724			0.184471		2.51057			0.23235		5.12931
2.49898	1.35703		3.56004			0.313811		2.10432			0.071656		4.36667			0.317158		1.99923
1.83548	5.82844		2.97893			1.20351		2.33287			1.66466		2.89268			2.69398		1.42987
2.33711	4.50961		2.58996			0.570271		1.40654			0.532901		2.65324			2.83353		1.46281
0.688939	2.33858		4.35855			0.195276		3.47054			0.093739		6.00442			0.102175		2.6315
0.486773	0.379959		5.49872			0.064373		4.14764			0.155604		4.3702			0.118422		4.63098
1.00952	0.666369		5.51827			0.051789		2.96354			0.360869		4.0219			0.150431		4.50113
3.08661	0.634908		3.63753			0.281508		1.42485			0.241813		3.61647			0.210855		1.27221
	6.0501		5.84788			2.25535		3.582			1.75211		2.30217			3.05282		4.84559
	1.2134		4.15003			0.291399		2.37454			0.694102		2.79965			0.240743		3.6107
	1.36984		2.16236			0.691142		2.37512			0.348848		3.03723			1.85738		2.92491
	6.83018		2.49484			1.82042		1.42495			1.88973		1.42712			2.05809		1.15725
	0.74206		18.2999			0.186467		12.0034			0.161311		19.6263			0.478936		14.6436
	2.36703		4.22506			0.494193		1.33875			0.1033		3.29086			0.941174		1.71009
	2.02047		5.24879			1.71502		2.56426			0.234787		3.21148			0.84836		4.60402
	0.961792		1.51615			0.123786		0.96625			0.145789		2.43968			0.176917		2.15365
	4.31704		3.0256			0.427016		1.57212			0.473112		2.15948			1.48506		1.21135
	1.40055		3.53638			0.648031		2.26181			1.31657		2.6162			1.00269		2.95211
	2.4913		8.31827			0.270957		4.23039			0.465429		6.8721			0.552784		4.4183
	1.14687		5.09786			0.281747		4.67661			0.356073		2.04035			0.730561		4.63557
	3.5495		4.70819			0.794178		1.95162			0.577363		4.50843			1.18513		2.76727
	0.752005		2.57077			0.148282		0.951669			0.180819		2.57007			0.187333		1.61472
	3.78701		3.79544			0.65447		1.50778			0.941065		2.9763			1.16929		1.42055
	3.81022		5.17652			1.49745		3.21859			0.896132		3.57001			1.02398		4.19968
	1.1333		2.07246			0.112724		2.07138			0.142971		1.58909			0.479425		2.68592
	2.8069		2.64413			0.704567		1.27753			1.03638		3.53781			3.34048		0.798743
	0.76654		2.16183			0.008294		2.26858			0.04983		2.46587			0.541431		3.04266
	1.16963		4.62357			0.59484		2.78265			0.816168		2.26974			0.174798		2.72283
	0.679284		6.75388			0.219291		2.72631			0.096348		5.58451			0.203287		4.996
	0.850575		8.26397			0.024549		3.09688			0.388787		4.58554			0.602933		5.33056
	2.0176		7.89524			2.00033		1.95598			0.116748		5.5294			1.34344		4.32899
	4.43694		5.06016			0.731969		3.80017			1.12795		3.54067			1.52143		3.33813
	0.510061		3.40765			0.181485		1.1714			0.548559		3.93546			0.320468		2.63499
	1.95422		2.12376			1.50601		1.29656			0.939722		3.21784			0.9116		2.45533
	0.582459		4.23948			0.195717		2.64879			0.293333		2.09926			0.362749		3.48306
	1.85989		5.23937			0.305793		2.66314			0.456025		4.57024			1.27284		2.64922
	2.54532		4.1153			2.30521		2.06458			0.809843		2.30568			2.30856		3.27142
	4.26114		4.01564			0.641267		2.58203			1.54109		2.39428			2.2593		1.68553
	3.15355		4.47119			1.19301		1.79719			0.939776		1.5943			1.99036		3.46165
	1.06688		2.71687			0.253423		2.2866			0.081054		3.18134			0.367084		2.57521
	0.635736		3.26254			0.163192		2.36774			0.035639		2.74768			0.128045		3.18387
	0.429507		2.94062			0.055402		1.56151			0.037209		3.60444			0.136838		2.48064
	0.672013		5.53551			0.214428		3.15158			0.159157		7.52744			0.254556		5.45708
	6.01251		1.13272			1.23424		0.614833			0.80606		0.930946			1.69331		1.76903
	1.75434		3.64698			0.456865		2.05951			0.169517		2.27754			0.480044		2.25799
	2.45311		4.6619			0.558662		1.7388			1.05159		4.42349			0.189147		3.0998
	0.58941		6.34521			0.610398		1.78931			0.441009		5.40835			0.669182		5.33812
	0.281849		2.39006			0.024672		2.04504			0.162575		1.09622			0.022306		1.64052
	2.45482		3.70392			0.640811		2.65161			0.932916		3.86435			1.65933		3.57819
	5.47807		3.62809			3.67258		4.105			2.49793		1.60186			5.67336		2.36792
	1.46142		4.14659			0.561197		2.49947			0.148459		3.45741			0.8905		4.3945
	1.32175		7.2609			0.52616		4.42672			0.132013		5.91681			0.533313		3.82879
	4.32621		3.60487			0.497688		1.88025			0.11594		0.996936			0.978313		3.05189
	1.70946		4.88297			0.653659		2.55216			0.310301		4.73395			0.593943		2.91414
	2.24876		5.83714			0.74973		1.82959			0.37756		3.30357			2.11273		3.8581
	0.524027		2.49161			0.073402		1.76374			0.141104		1.40248			0.111548		0.761989
	0.428347		2.17128			0.161396		0.442297			0.067778		1.16193			0.476096		0.756269
	5.17028		1.90834			1.17972		0.421712			0.940014		1.01374			3.71339		1.73704
	1.39174		5.05514			0.069359		2.93593			0.087305		1.78894			0.278423		3.23495
	2.95797		1.80345			0.567887		0.49176			0.740038		1.3554			0.581575		0.645376
	2.85887		1.16299			1.41818		0.449638			0.880996		2.47124			2.14094		0.862705
	0.728861		4.81071			0.156751		3.53023			0.078454		4.6199			0.42067		2.43258
	4.06152		0.869193			0.890279		0.875352			1.28827		0.641246			2.31674		0.851388
	0.615812		3.31666			0.105652		1.43014			0.133805		2.48801			0.248198		0.432595
	3.23278					0.097544					0.291362					1.27968
	1.76504					0.406671					0.163098					0.576506
	4.11883					0.90155					1.28877					1.27916
	4.37					1.12825					2.31009					2.48748
	4.02977					1.59374					3.21346					2.74538
	1.87034					0.527056					0.212856					0.621727
	9.03552					1.46373					0.668061					2.33124
	4.76804					2.95897					1.20579					2.98614
	0.983124					0.295641					0.1962					0.145161
	10.8746					2.6733					1.46815					3.54471
	1.61448					0.178387					0.261061					0.68453
	3.1551					0.354907					0.48269					1.06116
	5.64815					1.06797					0.944366					2.27083
	5.55189					1.53736					0.996907					3.65571
	2.36975					0.521864					0.332877					1.35428
	0.739456					0.168298					0.293281					0.472115
	4.39073					1.45565					0.621193					1.0425
	3.77185					0.76409					0.645769					1.06797
	0.700849					0.144603					0.245363					0.31332
	4.21178					1.28418					0.288087					1.75095
	5.43462					0.87995					2.37442					2.33702
	0.460255					0.093249					0.265305					0.167637
	4.7828					0.200793					1.06085					0.747172
	1.33238					0.199214					0.033527					0.647125
	4.79324					2.48448					1.59334					2.15028
	2.75009					0.343961					0.445703					0.999608
	0.595327					0.309093					0.117287					0.306311
	0.987362					0.176736					0.295811					0.509802
	1.49273					0.207647					0.249863					0.62019
	6.1106					2.79922					2.02672					3.66882
	3.80834					2.46924					2.15161					1.75783
	3.35668					0.568273					0.735686					1.74601
	5.2878					2.66388					0.282555					2.05773
	0.674004					0.176663					0.159301					0.325171
	0.409183					0.120644					0.150213					0.175776
	1.98343					0.544237					0.603194					1.07076
	1.25566					0.410766					0.313799					0.638379
	2.72625					0.49332					1.09959					1.0398
	3.31998					0.72108					1.27382					0.800113
	1.88591					0.64978					0.20931					0.724184
	0.470432					0.170251					0.139145					0.369028
	1.54041					0.121381					0.201333					0.346118
	0.549725					0.139719					0.124067					0.240588
	1.14408					0.453484					0.396028					0.568263
	2.3816					1.68383					0.966114					1.81023
	1.74506					0.072307					0.43468					2.27102
	4.48998					1.37754					1.65779					2.19337
	4.77611					2.16806					2.3407					2.30015
	0.738583					0.210564					0.191206					0.294864
	0.202048					0.034562					0.049063					0.073121
	5.37048					1.60492					1.14145					4.58641
	3.05024					0.466631					0.311973					1.09777
	1.37399					1.71644					0.550337					0.885232
	0.390023					0.17654					0.120263					0.198309
	4.16882					0.876835					0.211392					0.585401
	0.624051					0.29455					0.114077					0.170833
	2.53789					0.61816					0.960611					1.48299
	3.63287					0.881215					0.130383					1.1624
	1.37902					0.395916					0.156347					0.328144
	2.79674					0.964335					0.40352					1.35615
	1.56396					1.02907					0.05254					1.63224
	0.759322					0.126502					0.188604					0.315005
	2.35039					1.93475					0.481269					1.8198
	0.290331					0.074381					0.029099					0.091273
	1.59479					0.430421					0.257373					0.486681
	3.92571					0.547218					0.51807					0.945693
	3.53415					1.08249					1.13759					2.12623
	1.86465					0.228768					0.369952					0.459822
	2.14141					0.422718					0.060727					0.795524
	4.87108					0.224314					0.703927					2.08363
	0.497636					0.085298					0.165886					0.124313
	4.52572					0.740506					0.570135					1.25777
	0.61663					0.087422					0.145455					0.488581
	5.87723					1.47529					1.68966					2.66918
	4.24157					0.840639					0.714266					2.52156
	0.920338					0.200773					0.161978					0.402386
	2.56369					0.903097					0.314548					0.99066
	6.42824					2.06737					1.36914					2.35445
	2.68942					1.13244					0.671125					1.04103
	3.52113					1.224					0.233683					1.24595
	0.795033					0.196832					0.104091					0.244803
	0.450761					0.128913					0.08097					0.103787
	1.6868					0.830925					0.602747					1.45978
	2.48616					0.694514					0.678819					0.282333
	0.577417					0.04961					0.246522					0.177977
	1.82231					0.306465					0.173128					0.284737
	3.69756					0.848483					0.253679					0.85434
	0.292673					0.047143					0.193678					0.075297
	2.36899					0.430315					0.865783					1.30148
	3.98563					1.15776					0.452052					1.68423
	2.45319					0.290076					0.563314					1.36864
	2.47487					0.48043					0.162377					0.94907
	4.93966					1.632					0.747334					1.47405
	0.947012					0.394503					0.206941					0.354932
	0.602146					0.176353					0.011559					0.764018
	2.09116					0.227778					0.600316					0.637571
	1.83639					0.257734					0.032081					0.8784
	0.655293					0.267971					0.104471					0.1939
	1.34403					0.308702					0.689223					0.994032
	2.42935					0.998306					0.305461					0.500796
	1.74787					1.53544					1.05169					0.509439
	1.01663					0.02761					0.023925					0.228862
	1.13879					0.237992					0.0997					0.470169
	0.588659					0.023519					0.26015					0.687431
	0.652077					0.191986					0.222237					0.24865
	1.84336					0.28277					0.126698					0.872307
	3.33352					0.419467					0.185632					0.853707
	2.55787					0.660938					0.548619					0.508965
	0.64733					0.530293					0.006458					0.356025
	3.0353					0.808692					1.0893					1.26665
	0.883993					0.145228					0.14676					0.226976
	1.24277					0.252832					0.051444					0.345166
	2.30266					0.189247					0.043981					0.312217
	2.34065					0.269151					0.110305					0.206423
	2.49898					0.256664					0.153951					0.698013
	1.83548					0.098135					0.739818					0.500873
	0.730812					0.201727					0.03745					0.100946
	1.81761					0.525822					0.09123					0.296495
	0.486773					0.295179					0.000171					0.25486
	0.179119					0.048922					0.05516					0.099333
	0.599847					0.097724					0.049044					0.079254
	3.32766					0.821616					0.528896					1.38699
	1.00952					0.316926					0.062267					0.428561
	0.661132					0.207162					0.146894					0.09073
	3.08661					0.614647					0.369448					0.970231
	0.456766					0.010191					0.12682					0.206535
	0.408062					0.001189					0.055504					0.145628
	0.155142					0.029289					0.014963					0.024219

## Sheet: Fig. 3A
% Cre+ of PanCK+ cells				% Gpx4+ of Cre+ cells
Cre- control	Cre+ control	K14/Gpx4		Cre+ control	K14/Gpx4
3.3	26.1	12.1		60.4	3.82
5.5	30.5	13.7		63.4	2.07
0.8	27.7	15.5		59.1	2.23
1.1	29.9	22		72.5	2.8
	21.7	23.4		61	2.96
	19.6	18.1		64.2	2.8
		13.5		76.1	5.46
		16.7		42.7	1.78
		17.6			3.94
		17.2			3.99
		15.9			4.21
		19			3.12
		14.9			4.11
		20.6			1.53
		18.8			2.73
		12.7			4.48
		19.8			3.8
		23.2			1.7
		14			1.78
		11.4			1.05

## Sheet: Fig. 3B
Cre+ cells in epidermis (%)
Cre+ control	K14/Gpx4
9.23077	5.45653
9.03226	8.36668
12.5628	13.8232
10.8108	14.9145
9.72973	20.371
7.48299	8.36668
8.19672	18.1884
3.36135	6.10413
10.7143	6.67808
7.92952	4.35967
20.7447	9.55166
14.0306	9.13174
12.0172	11.2847
12.4138	5.47619
11.413	16.0173
22.5	20.7843
18.4211	26.5789
21.0345	22.9358
15	21.4286
14.9167	22.6087
	7.16981
	8.86525
	19.8556
	23.3333
	32.2917
	20.8738
	27.5281
	25.1185
	11.1111
	11.5226

[truncated: 40 more sheets: Fig. 3C, Fig. 3D, Fig. 3E, Fig. 3F, Fig. 4B, Fig. 4C, Fig. 4E, Fig. 4G, Fig. 4H, Fig. 4I, Fig. 4K, Fig. 6A, Fig. 6C, Fig. 6D, Fig. 6E, Fig. 6G, Fig. 6H, Fig. S2A, Fig. S2B, Fig. S2C …]
